# Supplementary material for: RNA-Seq Highlights Molecular Events Associated With Impaired Pollen-Pistil Interactions Following Short-Term Heat Stress in Brassica napus
Source: Front Plant Sci. 2021 Jan 7;11:622748. doi: 10.3389/fpls.2020.622748 (PMC7872974; doi:10.3389/fpls.2020.622748)
Supplement: Supplementary file 2 [file Data_Sheet_2.xlsx]

## Sheet: Table S1a
Table S1a Read statistics; CM: non-stressed pollen, HM: heat-stressed pollen, CF: non-stressed pistil, HF: heat-stressed pistil (1= biological replicate 1, 2= biological replicate 2, 3= biological replictae 3)
Sample Name	RNA Integrity Number (RIN)	Clean Reads	Clean Bases	Read length (bp)	Q20(%)	GC(%)
CM1	9	72758264	7275826400	100	98.09	45.38
CM2	9	72725716	7272571600	100	97.91	45.53
CM3	8	72744684	7274468400	100	98.03	45.21
CF1	7.7	72631654	7263165400	100	97.74	46.44
CF2	9.5	73086508	7308650800	100	97.89	47.15
CF3	9.1	73449128	7344912800	100	97.67	46.72
HM1	8.9	73018542	7301854200	100	97.87	45.42
HM2	8.6	73441604	7344160400	100	97.66	45.4
HM3	8.6	73732952	7373295200	100	97.8	45.46
HF1	9.2	73938402	7393840200	100	97.75	47.32
HF2	9.1	71270974	7127097400	100	97.62	47.33
HF3	9.1	71539142	7153914200	100	97.75	47.23

## Sheet: Table S1b
Table S1b Transcripts per million (TPM) values of all gene (101040) in B. napus across non-stressed pollen (CM1, CM2, CM2) and heat-stressed pollen (HM1, HM2, HM3) samples
GeneID	CM1	CM2	CM3	HM1	HM2	HM3
BnaC09g12820D	0	0	0	0.00587435	0	0
BnaC09g12810D	0.0137827	0.0150769	0.0740632	0.044873	0.0452277	0.0200264
BnaC09g12800D	0.0674684	0.174205	0.269469	0.173842	0.16681	0.065278
BnaC09g12790D	0	0	0	0	0	0
BnaC09g12780D	0.673042	0.878794	0.479007	0.938701	0.9747	0.968889
BnaC09g12770D	0.0404998	0.274521	0.340948	0.142594	0.219703	0.124987
BnaC09g12760D	0	0	0	0.0164714	0.0040759	0.0040618
BnaC09g12750D	0.0278281	0.015417	0.0136866	0.0362376	0.0658241	0.104119
BnaC09g12740D	0	0	0	0	0	0
BnaC09g12730D	0	0	0	0.196102	0	0
BnaC09g12720D	0	0	0	0.022136	0	0
BnaC09g12710D	0	0	0	0.00120873	0	0
BnaC09g12700D	0	0	0	0	0	0
BnaC09g12690D	0	0	0	0.0288811	0	0.0299121
BnaC09g12680D	0	0	0	0.00677604	0.00674553	0.0134363
BnaC09g12670D	0	0	0	0	0.00794974	0
BnaC09g12660D	0	0	0	0	0	0
BnaC09g12650D	0	0	0	0	0	0
BnaC09g12640D	0	0	0	0	0	0
BnaC09g12630D	0	0.00455951	0	0.00409646	0.00810998	0
BnaC09g12620D	0	0	0	0	0	0
BnaC09g12610D	0	0	0	0	0	0
BnaC09g12600D	0	0	0	0	0	0
BnaC09g12590D	0	0	0	0	0	0
BnaC09g12580D	0	0	0	0	0	0
BnaC09g12570D	0	0	0	0	0	0
BnaC09g12560D	0	0	0	0	0	0
BnaC09g12550D	0	0	0	0	0	0
BnaC09g12540D	0	0	0	0	0.150756	0
BnaC09g12530D	0.00528194	0	0	0	0	0.0205834
BnaC09g12520D	0.0190766	0	0	0.0185652	0	0
BnaC09g12510D	0.105377	0.332699	0.445817	0.144887	0.304515	0.0692341
BnaC09g12500D	0.261469	0.367428	0.300241	0.241653	0.16734	0.306227
BnaC09g12490D	0	0	0.0011816	0.00363072	0	0
BnaC09g12480D	0.471702	0.529104	0.578729	0.378184	0.477971	0.440451
BnaC09g12470D	0	0	0	0	0	0
BnaC09g12460D	0	0	0	0	0	0
BnaC09g12450D	0	0	0	0	0	0
BnaC09g12440D	0	0	0	0	0	0
BnaC09g12430D	0	0	0.0168669	0.0499414	0.0172219	0
BnaC09g12420D	0	0	0	0	0	0
BnaC09g12410D	0	0	0	0	0	0
BnaC09g12400D	0	0	0	0	0	0
BnaC09g12390D	0	0	0	0	0	0
BnaC09g12380D	0	0	0	0	0	0
BnaC09g12370D	0	0	0	0	0	0
BnaC09g12360D	3.7678	4.35534	3.05741	3.24942	3.81649	3.66198
BnaC09g12350D	4.35807	4.95863	2.53502	4.9296	5.00517	5.96497
BnaC09g12340D	0	0	0	0	0	0
BnaC09g12330D	0	0	0.111045	0.052308	0.0573854	0.113273
BnaC09g12320D	1.67333	2.38467	3.70853	0.891814	1.62423	0.163933
BnaC09g12310D	3.37221	4.4314	5.39221	3.54117	4.57881	2.86433
BnaC09g12300D	0	0	0	0	0	0
BnaC09g12290D	0	0	0	0	0	0.174616
BnaC09g12280D	0	0	0	0	0	0
BnaC09g12270D	0	0	0	0	0	0
BnaC09g12260D	0.450109	0.767452	0.680925	0.693838	0.660969	0.640778
BnaC09g12250D	0	0.0420091	0	0	0	0
BnaC09g12240D	0	0	0	0	0	0
BnaC09g12230D	0.0389844	0	0	0	0.00919601	0
BnaC09g12220D	8.61523	12.9598	9.44185	11.3583	12.287	12.3692
BnaC09g12210D	0.395759	4.05503	3.38928	2.78116	2.66761	1.79431
BnaC09g12200D	0	0.0670073	0	0.0540576	0	0
BnaC09g12190D	0.368989	0.590621	0.372535	0.593904	0.885569	0.903086
BnaC09g12180D	3.04814	3.2983	3.97778	3.2265	3.11427	2.12714
BnaC09g12170D	0	0	0	0	0	0
BnaC09g12160D	18.5212	18.7853	11.1383	17.2714	13.1265	16.172
BnaC09g12150D	0	0	0	0	0	0
BnaC09g12140D	0	0	0	0	0	0
BnaC09g12130D	0.229857	0.519904	0.939566	0.346563	0.447563	0.269735
BnaC09g12120D	0.579577	0.532996	0.246601	0.550885	0.546857	0.630842
BnaC09g12110D	2.38854	2.65629	2.49421	1.42458	2.41243	2.85084
BnaC09g12100D	0.127379	0.121113	0.257598	0.265381	0.389299	0.164929
BnaC09g12090D	0.00394794	0.00429571	0.00384636	0	0	0.00761369
BnaC09g12080D	3.84214	4.83406	3.44076	5.83485	6.58233	5.93398
BnaC09g12070D	0	0	0	0	0	0
BnaC09g12060D	0	0	0	0	0	0
BnaC09g12050D	0	0	0	0	0	0
BnaC09g12040D	0	0	0	0	0	0
BnaC09g12030D	0.0647906	0.0956024	0.0206423	0.0199529	0	0.020439
BnaA05g26300D	0	0	0	0	0	0
BnaA05g26310D	0	0.00656176	0	0	0	0
BnaA05g26320D	0	0	0	0	0	0
BnaA05g26330D	0.0449246	0.0252857	0.0222792	0	0.0224639	0.0222983
BnaA05g26340D	0	0	0	0	0	0
BnaA05g26350D	0.110151	0.0312956	0.082347	0.0801763	0.0555786	0.137798
BnaA05g26360D	0	0	0	0	0	0
BnaA05g26370D	0.0966517	0.130657	0.114157	0.103375	0.140832	0.106863
BnaA05g26380D	0.148567	0.257139	0.430353	0.271996	0.305638	0.155648
BnaA05g26390D	0	0	0	0	0	0
BnaA05g26400D	0	0.00563769	0	0	0.00501294	0.00499454
BnaA05g26410D	0.135424	0.650677	0.816938	0.343537	0.54704	0.14376
BnaA05g26420D	0	0	0	0.0108657	0	0.0108587
BnaA05g26430D	5.02699	6.31226	3.83362	8.17445	9.18322	10.7372
BnaA05g26440D	0	0	0	0	0	0
BnaA05g26450D	0	0	0	0	0	0
BnaA05g26460D	0	0.0756043	0	0	0	0.0680343
BnaA05g26470D	0	0.0141865	0.0126062	0.0125109	0	0.012543
BnaA05g26480D	20.5573	24.2659	17.036	11.7697	12.3628	14.6362
BnaA05g26490D	9.93528	25.8072	11.5522	6.63798	6.99133	9.00883
BnaA05g26500D	13.6332	11.8266	8.77604	10.6649	9.12409	10.0557
BnaA05g26510D	0.895966	1.24248	1.14643	1.42479	1.50427	1.51058
BnaA05g26520D	0.0123129	0.0201767	0.00601075	0.0240677	0.00657804	0
BnaA05g26530D	55.3385	182.681	377.273	23.0523	44.7685	12.8419
BnaA05g26540D	0.0185392	0	0	0	0	0
BnaA05g26550D	13.2541	17.2897	15.6635	19.3275	20.4194	18.7169
BnaA05g26560D	9.93386	14.8411	14.0013	11.3024	12.863	11.8497
BnaA05g26570D	3.4545	3.40496	2.75375	4.30207	3.77663	4.35719
BnaA05g26580D	0	0.0635262	0	0.0514776	0	0
BnaA05g26590D	0.231803	0.306637	0.247654	0.255585	0.242048	0.247145
BnaA05g26600D	1.05273	1.2279	2.0535	4.24773	4.75514	4.1924
BnaA05g26610D	0.0996668	0	0.102488	0	0.215258	0
BnaA05g26620D	0	0	0	0	0	0
BnaA05g26630D	0	0.0557263	0	0	0	0
BnaA05g26640D	0	0	0	0	0	0
BnaA05g26650D	0.212621	0.269989	0.367151	0.200768	0.195253	0.173283
BnaA05g26660D	1.38849	1.58733	2.46919	1.88062	2.18438	1.62761
BnaA05g26670D	0	0	0	0	0	0
BnaA05g26680D	0	0	0	0	0	0.0211046
BnaA05g26690D	0.0449246	0.0252857	0.133675	0.0492974	0.224639	0.0267277
BnaA05g26700D	0.0839316	0.114356	0.188222	0.123325	0.202846	0.146528
BnaA05g26710D	0.0877539	0.333472	0.438091	0.22698	0.473778	0.0587104
BnaA05g26720D	0	0	0	0.0106781	0	0
BnaA05g26730D	0	0	0	0	0	0
BnaA05g26740D	0	0	0	0	0	0
BnaA05g26750D	0.3182	0.369457	0.315496	0.645543	0.943503	0.366348
BnaA05g26760D	0.695742	1.03799	0.880329	0.844057	0.902855	0.870491
BnaA05g26770D	0	0	0.00595471	0	0.00592401	0.00590105
BnaA05g26780D	21.996	25.8547	35.2487	21.1241	26.6337	16.7926
BnaA05g26790D	0	0	0.0118135	0	0	0
BnaA05g26800D	0	0	0.0422032	0	0.0318867	0
BnaA05g26810D	0	0.0860518	0	0.035974	0.0381845	0
BnaA05g26820D	2.0154	2.98419	3.1722	2.64172	3.47165	2.77393
BnaA05g26830D	10.4401	11.4532	8.98716	8.83189	8.36949	9.68941
BnaA05g26840D	5.1248	7.31255	10.3589	3.14707	3.29027	2.01693
BnaA05g26850D	0	0	0	0	0	0
BnaA05g26860D	11.9855	13.0745	15.9243	6.79251	6.47064	5.3021
BnaA05g26870D	0	0	0	0	0	0
BnaA05g26880D	0	0	0	0	0	0
BnaA05g26890D	0.0176445	0	0.0629909	0.0358893	0.0956309	0.0585187
BnaA05g26900D	11.6951	14.0977	8.84427	16.4341	16.5653	18.1778
BnaA05g26910D	0	0	0.0100957	0	0	0
BnaA05g26920D	0.0208863	0.0340239	0.103066	0.110118	0.0105047	0.0295608
BnaA05g26930D	0	0	0	0	0	0
BnaA05g26940D	0	0.011938	0.0053377	0.0106958	0.0265373	0
BnaA05g26950D	0.167984	0.136659	0.0553467	0.0856607	0.0856648	0.0914239
BnaA05g26960D	1.12393	1.31747	2.36315	7.60608	9.26751	5.59355
BnaA05g26970D	0.83706	1.26258	1.52175	5.67013	10.5987	6.0019
BnaA05g26980D	0.0502395	0	0	0.0489303	0.0663128	0.0164743
BnaA05g26990D	0.0731578	0.151194	0.165695	0.0565235	0.155084	0.0699891
BnaA05g27000D	0	0	0	0	0	0
BnaA05g27010D	0	0	0	0	0	0
BnaA05g27020D	0	0	0	0	0	0
BnaA05g27030D	0	0	0	0	0	0
BnaA05g27040D	0	0	0	0.0139009	0	0
BnaA05g27050D	0	0	0	0	0	0
BnaA05g27060D	0	0	0	0.0372205	0	0
BnaA05g27070D	0	0	0	0	0.0310658	0
BnaA05g27080D	0	0	0	0.00578991	0	0
BnaA05g27090D	0.628077	0.251071	0.265498	3.07481	3.55844	2.24673
BnaA05g27100D	0	0.003863	0	0.0017442	0.010306	0.00379438
BnaA05g27110D	0	0	0	0	0	0
BnaA05g27120D	0.292347	0.402464	0.693893	0.469798	0.561825	0.302548
BnaA05g27130D	0.399166	0.501764	0.492812	0.492961	0.649836	0.374333
BnaA05g27140D	7.85625	6.94328	4.15994	4.69309	4.23129	5.20527
BnaA05g27150D	0.377055	0.635491	0.3758	0.369313	0.341845	0.301342
BnaA05g27160D	0.0468352	0.0743699	0.252789	0	0.0711521	0
BnaA05g27170D	0.0115464	0.0130131	0.0114593	0.0448886	0	0.0114737
BnaA05g27180D	0.200785	0.29687	0.435876	0.338701	0.42181	0.208235
BnaA05g27190D	0.192768	0.217941	0.219267	0.159471	0.309485	0.218352
BnaA05g27200D	0.0230929	0	0	0.0673329	0.161814	0.137684
BnaA05g27210D	0.415247	0.612806	0.518288	0.460449	0.748147	0.466889
BnaA05g27220D	1.71115	0.774356	0.90008	0.678972	0.405319	0.532124
BnaA05g27230D	2.0229	4.1423	2.28544	2.95819	3.17221	3.63035
BnaA05g27240D	0.0134724	0	0.0131608	0	0.0130998	0
BnaA05g27250D	6.98929	8.56649	8.83164	6.49756	6.19316	6.54287
BnaA05g27260D	0	0	0	0	0	0
BnaA05g27270D	0.713406	1.20335	2.11071	1.27398	2.14323	0.833102
BnaA05g27280D	0	0	0	0	0	0
BnaA05g27290D	0	0	0	0	0	0
BnaA05g27300D	0.146253	0.11886	0.14107	0.115347	0.177473	0.0864349
BnaA05g27310D	2.07246	1.8484	2.15712	1.5131	1.86438	1.55041
BnaA05g27320D	0.230929	0.235927	0.34378	0.403997	0.323628	0.390104
BnaA05g27330D	0	0.205196	0.214459	0.103309	0.36432	0.0721402
BnaA05g27340D	0	0	0.0722952	0.0348083	0.0368567	0.0729749
BnaA05g27350D	0.0139286	0.0457154	0.0340237	0.0272186	0.0270978	0.0269875
BnaA05g27360D	1888.28	1613.62	1654.78	1432.3	1521.01	1544.64
BnaA05g27370D	4.61059	4.13505	6.54468	3.82908	4.2131	3.24325
BnaA05g27380D	0.00825755	0.0271661	0.0161568	0.0202059	0	0.00801589
BnaA05g27390D	33.3592	54.1086	31.1526	64.4037	66.8771	81.6378
BnaA05g27400D	0	0	0	0	0	0
BnaA05g27410D	1.71887	1.66461	1.33412	2.95887	3.19905	3.44141
BnaA05g27420D	0.0425983	0.0418677	0.0759657	0.0621395	0.0744023	0
BnaA05g27430D	0.0938276	0.0593514	0.0527134	0.026138	0.052758	0.0393505
BnaA05g27440D	0.0430976	0	0	0.00116391	0.0239565	0.0158931
BnaA05g27450D	0.0258598	0.0286014	0.025413	0.0126088	0.0127122	0
BnaA05g27460D	0	0	0	0	0	0
BnaA05g27470D	0	0.00644513	0.0153481	0.00576918	0.0343844	0
BnaA05g27480D	0	0	0	0	0	0
BnaA05g27490D	0	0.00440755	0	0.00396095	0.0156771	0.00390586
BnaA05g27500D	0	0	0	0	0	0
BnaA05g27510D	0.270736	0.330503	0.41838	0.376548	0.407582	0.357486
BnaA05g27520D	2.9582	2.76073	3.27606	3.9829	4.71255	3.47715
BnaA05g27530D	0.481579	0.901121	2.42664	1.13614	1.81097	0.649417
BnaA05g27540D	3.00278	3.0495	1.46132	3.55751	3.16554	2.20825
BnaA05g27550D	0	0	0	0	0	0
BnaA05g27560D	0	0	0	0	0	0
BnaA05g27570D	0	0	0	0	0	0
BnaA05g27580D	0	0	0	0	0	0
BnaA05g27590D	0	0	0	0	0.0267133	0
BnaA05g27600D	0.174072	0.139101	0.25506	0.117759	0.162736	0.1556
BnaA05g27610D	0.499365	1.20231	1.21832	0.830723	1.21385	0.671779
BnaA05g27620D	0.133254	0.207553	0.627568	0.244566	0.495663	0.168018
BnaA05g27630D	0	0.026276	0.0116838	0.0232189	0.0467166	0.0348563
BnaA05g27640D	0	0.0208146	0	0	0.00925253	0
BnaA05g27650D	6.51116	7.16634	7.00418	2.53763	2.57268	2.7287
BnaA05g27660D	3.23964	2.22637	1.75617	0.447526	0.374609	0.587519
BnaA05g27670D	0.0783131	0.315043	0.676478	0.0792424	0.274895	0.13288
BnaA05g27680D	1.93935	2.71748	3.51947	0.851694	0.756989	0.539739
BnaA05g27690D	0	0.0155573	0.00473367	0.00492832	0.00483167	0.00459144
BnaA05g27700D	0	0	0	0	0	0
BnaA05g27710D	6.31359	7.49238	7.53395	6.63086	6.99063	5.80103
BnaA05g27720D	0.618159	0.88769	1.91911	0.519512	0.747777	0.609383
BnaA05g27730D	0	0.00761923	0	0	0	0
BnaA05g27740D	0	0	0	0	0	0
BnaA05g27750D	0	0	0	0	0	0
BnaA05g27760D	0.204419	0.234471	0.221713	0.447002	0.502621	0.410304
BnaA05g27770D	0.959186	1.871	3.06704	1.30028	1.96129	1.03434
BnaA05g27780D	0	0	0	0	0	0
BnaA05g27790D	2.43151	3.34104	4.47205	1.96053	2.9367	1.42961
BnaA05g27800D	2.46413	2.65366	4.59565	3.02215	2.21759	2.05779
BnaA05g27810D	0	0	0	0.0290551	0.0192761	0.0115122
BnaA05g27820D	0	0	0	0	0	0
BnaA05g27830D	162.779	152.94	226.692	55.4467	62.5805	41.7545
BnaA05g27840D	0.209149	0.270306	0.0872058	0.375566	0.404481	0.418645
BnaA05g27850D	1.62782	2.65804	2.93962	2.11668	2.86753	1.44502
BnaA05g27860D	0	0	0	0	0	0
BnaA05g27870D	0	0	0	0	0	0
BnaA05g27880D	0	0	0	0	0.0144136	0.00717679
BnaA05g27890D	0	0	0	0	0	0
BnaA05g27900D	0	0	0	0	0	0
BnaA05g27910D	1.58076	3.69127	5.62109	3.13386	3.58467	1.15421
BnaA05g27920D	0	0	0	0	0	0
BnaA05g27930D	0	0	0.0252123	0.0250218	0.0126108	0.0250859
BnaA05g27940D	0	0	0.00819084	0	0	0
BnaA05g27950D	0.44656	0.36961	0.464741	0.699387	0.778961	0.829946
BnaA05g27960D	0	0	0	0	0	0
BnaA05g27970D	0.0429449	0.0709609	0.157926	0.0733398	0.0841122	0.0941617
BnaA05g27980D	0	0.0638841	0.0992073	0.0561469	0.184551	0.0282296
BnaA05g27990D	0.0409683	0.0994919	0.212001	0	0.176394	0.0438812
BnaA05g28000D	2.39752	3.49428	6.18462	3.92549	4.6218	2.14722
BnaA05g28010D	0.505521	0	0	0.181491	0.336885	0
BnaA05g28020D	0	0	0	0	0	0
BnaA05g28030D	0.180475	0.148364	0.21705	0.126617	0.125045	0.148838
BnaA05g28040D	0	0	0	0	0	0
BnaA05g28050D	0	0.0168013	0	0	0.0298677	0
BnaA05g28060D	0	0	0	0.00325648	0	0
BnaA05g28070D	6.91056	10.1819	17.2842	7.52303	11.0472	4.69695
BnaA05g28080D	1.02118	1.83493	2.7053	1.74314	1.97213	0.735695
BnaA05g28090D	0	0	0	0	0	0
BnaA05g28100D	1.63093	1.89724	1.95304	2.06071	2.63445	2.0088
BnaA05g28110D	0	0	0	0	0	0
BnaA05g28120D	0	0	0	0	0	0
BnaA05g28130D	0	0.0242508	0	0	0	0.0106954
BnaA05g28140D	4.57312	5.80727	4.00424	5.41094	5.5732	5.65047
BnaA05g28150D	13.252	14.1967	9.16591	14.0624	12.7343	14.5881
BnaA05g28160D	0	0	0	0	0	0
BnaA05g28170D	0	0	0	0	0	0
BnaA05g28180D	1.84074	1.90258	2.1218	2.07679	2.33762	2.38823
BnaA05g28190D	0.536763	0.313313	0.416696	2.54001e-10	0.178778	0
BnaA05g28200D	1.52767	1.46984	1.13201	1.1165	0.876212	1.2645
BnaA05g28210D	0.661002	0.452817	0.600566	0.476958	0.290226	0.605708
BnaA05g28220D	0.389916	0.899872	1.61116	0.66688	1.03455	0.395237
BnaA05g28230D	0	0.0793389	0.103746	0	0	0
BnaA05g28240D	0.193815	0	0.197719	0.565947	0.547238	0
BnaA05g28250D	2.34899	3.48765	5.892	3.53713	3.87516	1.59081
BnaA05g28260D	0.395126	0.641181	0.788287	0.457646	0.594229	0.316222
BnaA05g28270D	0.107654	0.204228	0.203405	0.21737	0.171181	0.257342
BnaA05g28280D	0	0	0	0	0	0
BnaA05g28290D	0	0.035246	0	0	0	0
BnaA05g28300D	3.83749	4.37819	4.97494	4.69005	5.31931	4.32642
BnaA05g28310D	0.00672242	0	0	0	0	0.0130202
BnaA05g28320D	0	0	0	0	0	0
BnaA05g28330D	0	0	0	0.0443955	0	0
BnaA05g28340D	0	0	0	0.0616285	0	0
BnaA05g28350D	2.52391	2.65583	2.05009	2.73842	3.00252	2.95004
BnaA05g28360D	0.0127298	0	0	0.0154899	0	0.0531414
BnaA05g28370D	0.0496699	0.129967	0.283077	0.116692	0.114901	0.0964358
BnaA05g28380D	13.6965	11.2227	6.24841	5.9887	5.94321	7.78759
BnaA05g28390D	0	0	0	0.00833605	0	0
BnaA05g28400D	0.664376	0.748993	0.994914	0.678185	0.749845	0.499381
BnaA05g28410D	0.00719263	0.0944677	0.126529	0.0149896	0.0069994	0.0139411
BnaA05g28420D	0.0921186	0.114083	0.269852	0.0854562	0.0623874	0.0387919
BnaA05g28430D	0	0	0	0	0	0
BnaA05g28440D	1.20366	1.20696	1.06018	1.25051	1.57885	1.25372
BnaA05g28450D	7.4175	8.52958	8.22382	9.39251	11.3779	7.74512
BnaA05g28460D	0	0	0.00935635	0.0186501	0.00933448	0.0185823
BnaA05g28470D	0.0685016	0.0221297	0.0556759	0.0730917	0.0983869	0.0931264
BnaA05g28480D	0	0.0158853	0	0.00708907	0.0141239	0.0140655
BnaA05g28490D	0.0382382	0.0396282	0.0248434	0.0146975	0.0614542	0.0122963
BnaA05g28500D	9.33097	7.09808	4.84038	2.80567	2.55225	2.32703
BnaA05g28510D	0.00977167	0.00532524	0.0047644	0.0143314	0	0.00471807
BnaA05g28520D	0.96092	1.23466	0.60785	1.12961	0.935656	1.23337
BnaA05g28530D	1.00543	1.44292	1.69992	1.09923	1.36719	0.767772
BnaA05g28540D	0.015112	0	0.00738708	0	0	0.0146537
BnaA05g28550D	0.756948	1.39008	1.73464	1.28274	1.76499	0.867224
BnaA05g28560D	0.439982	0.43006	0.7063	0.767359	1.07383	0.253117
BnaA05g28570D	0.00624999	0	0	0.00610817	0.0121438	0
BnaC04g19310D	0	0	0	0	0	0
BnaC04g19320D	0	0	0	0	0	0
BnaC04g19330D	2.9716	4.20981	3.93555	3.49309	3.00944	3.34051
BnaC04g19340D	0	0	0	0	0	0
BnaC04g19350D	0	0	0	0	0	0
BnaC04g19360D	0.489972	7.9744	6.72575	2.05638	1.52539	2.8276
BnaC04g19370D	0	0.0109862	0.00978639	0	0	0.0097207
BnaC04g19380D	0.170062	0.151606	0.0671132	0.0828079	0.202118	0.147301
BnaC04g19390D	0	0	0	0	0	0
BnaC04g19400D	0	0	0	0.110013	0	0
BnaC04g19410D	0.0524049	0.152821	0.380878	0.0932551	0.131215	0.0511984
BnaC04g19420D	0	0	0.172842	0	0	0
BnaC04g19430D	0	0	0	0.00721607	0	0.00716049
BnaC04g19440D	0.0424479	0.248006	1.11655	0.12303	0.748263	0.217585
BnaC04g19450D	0	0	0	0	0	0
BnaC04g19460D	0	0	0	0	0	0
BnaC04g19470D	0.40824	0.416374	0.468918	0.336699	0.293986	0.206718
BnaC04g19480D	0	0	0	0	0	0.00361485
BnaC04g19490D	0	0	0	0	0	0
BnaC04g19500D	0	0	0	0	0	0
BnaC04g19510D	0.67174	1.05843	0.90304	0.380072	0.434743	0.344609
BnaC04g19520D	0	0	0	0	0	0
BnaC04g19530D	0	0.174941	0.489686	0	0	0
BnaC04g19540D	8.27842	3.3832	1.62222	6.19549	4.68863	6.63776
BnaC04g19550D	0.169728	0.2108	0.292142	0.219932	0.250568	0.233326
BnaC04g19560D	0	0	0	0	0	0
BnaC04g19570D	2.41692	3.61839	4.19529	2.57259	4.55966	2.99302
BnaC04g19580D	0	0	0	0	0	0
BnaC04g19590D	0.0428758	0	0	0	0	0.0212467
BnaC04g19600D	1.96247	1.98583	2.70787	1.35602	1.50175	1.54939
BnaC04g19610D	0	0	0	0.303358	0	0
BnaC04g19620D	0	0	0	0	0	0
BnaC04g19630D	0	0	0	0	0	0
BnaC04g19640D	0	0.0208215	0	0	0	0
BnaC04g19650D	0	0	0	0	0	0
BnaC04g19660D	0	0	0	0	0	0
BnaC04g19670D	0	0	0	0	0	0
BnaC04g19680D	0	0.0689877	0.060891	0	0.040867	0.0608696
BnaC04g19690D	0	0	0	0	0.0187399	0
BnaC04g19700D	0.197746	0.615006	0.895699	0.319136	0.219227	0.138795
BnaC04g19710D	8.24831	11.1688	15.8882	7.64796	11.9104	4.28214
BnaC04g19720D	0	0	0	0	0.0948155	0
BnaC04g19730D	0	0	0	0	0	0
BnaC04g19740D	0	0	0	0	0	0
BnaC04g19750D	0	0	0	0	0	0
BnaC04g19760D	0.336095	0.594968	0.292896	0.324134	0.728207	0.824625
BnaC04g19770D	0	0	0	0	0	0
BnaC04g19780D	0.0804818	0	0	0	0	0
BnaC04g19790D	0	0	0	0	0	0
BnaC04g19800D	0	0	0	0	0	0
BnaC04g19810D	0	0	0	0	0	0
BnaC04g19820D	10.0093	11.0585	13.8988	10.0833	10.9764	6.56878
BnaC04g19830D	0.0306355	0	0.196695	0	0	0
BnaC04g19840D	0.0675006	0.0868318	0.0441511	0.043907	0.0220548	0.032916
BnaC04g19850D	0	0	0	0	0	0
BnaC04g19860D	25.1178	30.094	41.978	41.0604	45.9575	27.4403
BnaC04g19870D	3.46174	4.3277	5.97064	4.85028	6.15607	3.52188
BnaC04g19880D	3.46174	4.3277	5.97064	4.85028	6.15607	3.52188
BnaC04g19890D	0	0.0482596	0.0418197	0.079984	0.0428315	0.0423567
BnaC04g19900D	0	0	0	0	0	0
BnaC03g55000D	0	0	0	0	0	0
BnaC03g54990D	8.44166	6.05195	4.59284	5.81256	3.65795	5.24643
BnaC03g54980D	2.1202	2.56382	1.99275	3.00175	3.48231	3.23058
BnaC03g54970D	0.0183326	0.020479	0.0873495	0.0535367	0.0728022	0.0723193
BnaC03g54960D	0	0	0.00756516	0.00413432	0.00790531	0
BnaC03g54950D	0	0	0	0.043088	0	0
BnaC03g54940D	0.356552	0.171926	0.146268	0.304042	0.0879415	0.145713
BnaC03g54930D	0.551976	0.524748	0.598765	0.342056	0.0582869	0.28945
BnaC03g54920D	0	0	0	0	0	0
BnaC03g54910D	0	0	0.0112672	0	0.0161843	0
BnaC03g54900D	0	0	0.0553739	0.0808468	0	0.0278025
BnaC03g54890D	0.0537266	0.0304904	0	0	0	0
BnaC03g54880D	0	0	0	0.0111669	0	0
BnaC03g54870D	0	0	0	0	0	0
BnaC03g54860D	0	0	0	0	0	0
BnaC03g54850D	0	0	0	0	0	0
BnaC03g54840D	0.068137	0.178294	0.34899	0.151624	0.107835	0.069392
BnaC03g54830D	0.0223093	0.0488566	0.00726938	0.058119	0.0579184	0.0144192
BnaC03g54820D	0.628808	0.473773	0.50014	0.716431	0.582682	0.478687
BnaC03g54810D	0	0	0	0	0	0
BnaC03g54800D	0	0	0	0	0	0
BnaC03g54790D	0.0778647	0.0452055	0.0785074	0.0376555	0.160458	0
BnaC03g54780D	0.117746	0.103086	0.104804	0.162808	0.143122	0.112554
BnaC03g54770D	0	0	0	0	0	0
BnaC03g54760D	0.0975138	0	0.101197	0.186549	0.105232	0.210261
BnaC03g54750D	0.216145	0.383589	0.582877	0.393189	0.348308	0.195105
BnaC03g54740D	0.0455411	0.0905012	0.237242	0.0960483	0.156654	0.0803322
BnaC03g54730D	0	0	0	0	0	0
BnaC03g54720D	0.102603	0.200906	0.352696	0.0595051	0.207255	0.0482553
BnaC03g54710D	0	0	0	0	0	0
BnaC03g54700D	0	0	0	0	0	0
BnaC03g54690D	0	0	0.208637	0	0	0
BnaC03g54680D	0	0	0	0	0	0
BnaC03g54670D	0	0	0	0	0	0
BnaC03g54660D	1.48964	2.24939	1.66382	2.45799	2.82939	2.38354
BnaA06g25070D	0.269187	1.23825	2.34908	0.335568	0.74772	0.261086
BnaA06g25060D	0	0	0	0	0.0177909	0
BnaA06g25050D	0	0	0	0	0.440351	0
BnaA06g25040D	0	0	0.009586	0.0288337	0.044445	0.0252989
BnaA06g25030D	19.4292	22.2672	14.8075	28.4631	30.8892	35.0467
BnaA06g25020D	0.763952	2.60138	7.06811	0.724505	1.42188	0.268787
BnaA06g25010D	6.18424	8.7967	11.92	5.29643	6.71694	3.09385
BnaA06g25000D	0.204299	0.275217	0.612761	0.327119	0.359752	0.100148
BnaA06g24990D	0.239376	0.388426	0.483867	0.280023	0.2751	0.256748
BnaA06g24980D	0	0	0	0.00781073	0.00779298	0.0077595
BnaA06g24970D	46.6292	53.664	34.7555	56.0716	49.4126	55.971
BnaA06g24960D	0.0350298	0.0476814	0.0725529	0.0984861	0.151102	0.116608
BnaA06g24950D	6.71898	6.92487	5.13533	5.61779	5.88943	5.77489
BnaA06g24940D	14.5873	15.6297	19.8638	11.3001	15.6095	11.456
BnaA06g24930D	0.60234	0	0	0.241205	0.322311	0
BnaA06g24920D	0.864418	1.143	0.647266	1.15863	0.98129	1.20184
BnaA06g24910D	0	0	0	0	0	0
BnaA06g24900D	0.0121203	0.040156	0.0357046	0.0709344	0.0475957	0.0355104
BnaA06g24890D	0	0	0.264287	0	0	0.87553
BnaA06g24880D	0.0901583	0.137251	0.120119	0.0291423	0	0.060397
BnaA06g24870D	0	0	0	0	0	0.0364874
BnaA06g24860D	0	0	0	0	0	0
BnaA06g24850D	0.211989	0.540383	0.784529	0.46671	0.507948	0.276996
BnaA06g24840D	0.00613349	0	0	0.00599455	0.0059575	0.0118687
BnaA06g24830D	12.9152	17.8211	9.08555	20.2737	21.3122	23.9547
BnaA06g24820D	0	0.197397	0.189966	0	0	0.149401
BnaA06g24810D	0	0	0	0.0227614	0.0234593	0.0232862
BnaA06g24800D	0	0	0.0120361	0.011954	0.0120348	0
BnaA06g24790D	0	0	0	0.0112562	0.0279446	0.0111354
BnaA06g24780D	3.5051	6.55614	8.92003	2.015	2.50713	1.44951
BnaA06g24770D	0	0.121619	0	0.191454	0	0
BnaA06g24760D	0	0	0	0	0	0
BnaA06g24750D	0	0	0	0	0	0
BnaA06g24740D	0	0	0	0	0	0.00648335
BnaA06g24730D	0.0782727	0	0.0814097	0.0749516	0	0.0848854
BnaA06g24720D	0	0.45587	0.40739	0.196102	1.84817	0
BnaA06g24710D	0.00733696	0.0401619	0	0.0226984	0.0928419	0.0142241
BnaA06g24700D	0.698014	1.28945	1.59779	1.49035	2.38992	0.948098
BnaA06g24690D	0.36049	0.196288	0.586862	0.361287	0.443754	0.307363
BnaA06g24680D	0.0144645	0	0	0.0140981	0.00713014	0
BnaA06g24670D	0.465705	1.79583	3.48772	1.82476	1.87608	0.491661
BnaA06g24660D	2.59735	5.03184	4.43058	2.74809	3.49192	4.34013
BnaA06g24650D	0.00720438	0.0117512	0.010525	0.024559	0.0139327	0.0104148
BnaA06g24640D	0.0104713	0.00571013	0.040858	0.0255929	0.0507734	0.0202345
BnaA06g24630D	0	0	0	0	0	0
BnaA06g24620D	0.243176	1.32574	1.86947	0.157635	0.290974	0.0576768
BnaA06g24610D	0.0936332	0.138756	0.0768387	0.0914394	0.0774223	0.107343
BnaA06g24600D	61.9947	58.521	39.9742	49.7486	40.9597	47.6052
BnaA06g24590D	0.0101172	0.00551525	0.0303446	0.00516159	0	0
BnaA06g24580D	0	0	0	0	0	0
BnaA06g24570D	0.120529	0.0306424	0.115843	0.0669961	0.145992	0.172853
BnaA06g24560D	0	0	0.0397422	0.342906	0.568819	0.24123
BnaA06g24550D	0	0	0	0.0213005	0	0
BnaA06g24540D	7.17426	5.21239	2.4647	13.0677	19.2544	23.7573
BnaA06g24530D	2.61819	1.45554	0.997042	5.82652	5.24596	5.79187
BnaA06g24520D	0.160022	0.386639	0.738997	0.169026	0.271061	0.0790331
BnaA06g24510D	0	0	0	0	0	0
BnaA06g24500D	0	0	0	0	0	0
BnaA06g24490D	0	0	0	0	0	0
BnaA06g24480D	0	0	0	0	0	0
BnaA06g24470D	0	0.0190795	0	0	0	0
BnaA06g24460D	0.0509738	0	0	0	0	0.0529166
BnaA06g24450D	0.79868	1.10222	0.689615	0.625524	0.860763	0.658372
BnaA06g24440D	0.801783	1.09257	0.655471	0.68454	0.818492	0.749248
BnaA06g24430D	1.0332	1.42771	1.28113	1.1313	1.18539	1.08159
BnaA06g24420D	0.344816	0.386446	0.423636	0.889052	1.02656	0.764532
BnaA06g24410D	8.71043	10.8078	7.18853	14.5906	15.436	17.6954
BnaA06g24400D	0	0	0	0	0	0
BnaA06g24390D	0.0164124	0	0	0	0	0
BnaA06g24380D	0	0	0	0	0	0
BnaA06g24370D	0	0	0	0.0176501	0	0.0178749
BnaA06g24360D	0.0305408	0.0201621	0.0327935	0.958043	1.18687	0.950697
BnaA06g24350D	25.3572	25.4041	16.7772	25.7373	29.026	34.8021
BnaA06g24340D	0.288268	0.270861	0.261477	0.125247	0.251664	0.204032
BnaA06g24330D	0.147354	0.157854	0.132552	0.136568	0.198273	0.169405
BnaA06g24320D	0.0620028	0.107941	0.133225	0.0695439	0.0829361	0.071314
BnaA06g24310D	0.0893123	0.0842613	0.0563777	0.0999493	0.134248	0.121546
BnaA06g24300D	0.103644	0.0200291	0.0340939	0.106532	0.158581	0.14031
BnaA06g24290D	0	0	0	0	0	0
BnaA06g24280D	4.24613	5.49476	1.99746	2.21014	2.25855	2.9104
BnaA06g24270D	0	0	0	0	0	0
BnaA06g24260D	0	0	0	0	0	0
BnaA06g24250D	0	0	0	0	0	0
BnaA06g24240D	0.150391	0.0435486	0.113574	0.0363802	0.0772947	0.153032
BnaA06g24230D	0	0	0	0	0	0
BnaA06g24220D	0.261951	0.287642	0.280259	0.0893426	0.0959882	0.0610942
BnaA06g24210D	0	0	0	0	0	0.0171662
BnaA06g24200D	3.76892	4.34115	5.88791	4.42401	5.25135	4.53268
BnaA06g24190D	2.38727	2.48231	2.61248	1.82198	2.71254	2.31526
BnaA06g24180D	1.43134	2.11505	2.76098	2.0382	2.70933	2.15807
BnaA06g24170D	0.02391	0.00652797	0.0175051	0.0525816	0.0406307	0.0636025
BnaA06g24160D	0	0	0	0	0	0
BnaA06g24150D	0.0590274	0	0.0294756	0.114498	0.0896732	0.029631
BnaA06g24140D	0	0	0	0	0	0
BnaA06g24130D	0	0.0190523	0	0	0	0
BnaA06g24120D	0	0	0	0	0	0
BnaA06g24110D	3.9324	6.23494	3.37145	5.07779	6.90357	7.85776
BnaA06g24100D	3.66769	4.96487	4.18269	5.43296	6.22868	6.76225
BnaA06g24090D	0	0	0	0	0	0
BnaA06g24080D	0	0	0	0	0	0
BnaA06g24070D	0	0	0	0	0	0
BnaA06g24060D	0	0	0	0	0	0
BnaA06g24050D	0	0	0	0	0	0
BnaA06g24040D	4.62253	5.15646	5.50137	5.38697	5.79869	5.4478
BnaA06g24030D	0	0	0	0	0	0
BnaA06g24020D	3.06972	3.56936	2.39873	3.24709	3.16414	3.33048
BnaA06g24010D	0	0	0.0111534	0	0	0
BnaA06g24000D	0.825549	1.26601	1.70665	1.20361	0.986983	1.09257
BnaA06g23990D	0	0.0127151	0	0.0112449	0	0
BnaA06g23980D	0	0	0	0.210763	0	0
BnaA06g23970D	0	0	0	0	0	0
BnaA06g23960D	2.17485	4.04703	5.88624	2.66036	3.08475	1.32531
BnaA06g23950D	0.0324199	0.0443744	0.0336415	0.0316818	0.00655393	0.0439382
BnaA06g23940D	1.22827	1.834	1.44137	1.67401	1.59363	1.58321
BnaA06g23930D	0	0	0	0	0	0
BnaA06g23920D	0	0	0	0	0	0
BnaA06g23910D	0	0.138127	0.161658	0.303358	0.329072	0.0422361
BnaA06g23900D	0.179406	0.265983	0.380653	0.182698	0.231749	0.133093
BnaA06g23890D	1.21834	1.37066	1.29625	0.97277	1.25551	1.24302
BnaA06g23880D	0.0088043	0.0239693	0.00429075	0	0	0
BnaA06g23870D	0.137914	0.150201	0.114855	0.166331	0.193064	0.0799161
BnaA06g23860D	0	0	0	0	0	0
BnaA06g23850D	1.62195	1.83431	1.41011	1.87573	2.01466	2.15559
BnaA06g23840D	0	0.118567	0	0	0	0
BnaA06g23830D	0	0	0	0	0.0692444	0
BnaA06g23820D	0	0	0	0.0385565	0	0
BnaA06g23810D	0.00797729	0	0	0	0.00777382	0
BnaA06g23800D	0	0	0	0.0540576	0	0
BnaA06g23790D	0	0	0.0203199	0.0101154	0	0
BnaA06g23780D	9.2639	12.2858	22.5977	7.47114	11.3564	5.15454
BnaA06g23770D	0	0.0540484	0.0933974	0	0	0.0474304
BnaA06g23760D	1.31561	1.695	1.45451	1.37518	1.755	1.21795
BnaA06g23750D	0.0664793	0	0.197754	0.086176	0.0885965	0.0879496
BnaA06g23740D	0	0	0	0	0	0
BnaA06g23730D	6.32728	6.9898	5.30195	6.35853	5.83476	6.48631
BnaA06g23720D	0	0	0	0	0	0
BnaA06g23710D	0	0	0	0	0	0
BnaA06g23700D	0.855775	1.10636	0.931599	0.69315	0.781742	0.561601
BnaA06g23690D	10.0346	9.04094	9.20566	6.80517	11.1194	8.30893
BnaA06g23680D	0.0151317	0.0218529	0.0947399	0.0664103	0.0158147	0.0164836
BnaA06g23670D	0	0	0	0	0	0
BnaA06g23660D	0	0	0	0	0	0
BnaA06g23650D	0.015413	0	0	0	0	0
BnaA06g23640D	0.368085	0.382253	0.572706	0.315683	0.394677	0.190965
BnaA06g23630D	0	0	0	0	0	0
BnaA06g23620D	0	0	0	0	0.0214017	0
BnaA06g23610D	0	0	0	0	0	0
BnaA06g23600D	0.109233	0.0399903	0.03565	0.0518457	0.0355535	0.061936
BnaC08g10950D	0	0	0	0	0	0
BnaC08g10960D	0.0193993	0.00528565	0.00472913	0.000850426	0.00939993	0.00468304
BnaC08g10970D	0	0	0	0	0	0
BnaC08g10980D	0	0	0	0	0	0
BnaC08g10990D	0	0	0	0	0	0
BnaC08g11000D	0	0	0	0	0	0
BnaC08g11010D	0	0	0	0	0	0
BnaC08g11020D	0	0	0.0283826	0	0	0.0162665
BnaC08g11030D	0	0	0	0	0	0
BnaC08g11040D	0	0	0	0.210763	0	0
BnaC08g11050D	0	0	0	0	0	0
BnaC08g11060D	1.52571	1.84658	1.39161	1.95003	2.09411	1.98572
BnaC08g11070D	0	0.0388035	0	0	0	0.034119
BnaC08g11080D	0.103239	0.61397	0.642079	0.250626	0.467347	0.592451
BnaC08g11090D	0	0	0	0	0	0
BnaC08g11100D	0.0222345	0	0.156412	0	0.0674425	0
BnaC08g11110D	42.0434	45.4444	31.0118	49.3002	52.8868	59.0984
BnaC08g11120D	1.14192	3.13801	4.9344	2.70205	4.02397	1.78672
BnaC08g11130D	0.689836	0.799577	1.24182	0.868142	1.02763	0.504223
BnaC08g11140D	0.019764	0	0	0.153839	0.0621181	0.0390715
BnaC08g11150D	0	0	0	0	0	0
BnaC08g11160D	0.311782	0.418401	0.542645	0.287653	0.367262	0.492273
BnaC08g11170D	0	0	0	0	0	0
BnaC08g11180D	0	0	0	0	0	0
BnaC08g11190D	0	0	0.0145601	0	0	0
BnaC08g11200D	0	0	0	0	0	0
BnaC08g11210D	0	0	0	0	0	0
BnaC08g11220D	0.765028	1.75516	1.61052	0.186549	0.631391	0.41512
BnaC08g11230D	0.156545	0.730932	0.528523	0.29143	0.588909	0.177952
BnaC08g11240D	0	0	0	0	0	0
BnaC08g11250D	0	0	0	0	0	0
BnaC08g11260D	0	0	0	0	0	0
BnaC08g11270D	0	0	0	0	0	0
BnaC08g11280D	0.276026	0.319704	0	0	0.309078	0.277434
BnaC08g11290D	0	0	0	0	0	0
BnaC08g11300D	0	0	0	0	0	0
BnaC08g11310D	0	0	0	0	0	0
BnaC08g11320D	0.1875	0.35815	0.287774	0.220727	0.280907	0.213514
BnaC08g11330D	0	0	0	0	0	0
BnaC08g11340D	0	0	0.0200422	0	0	0
BnaC08g11350D	0	0	0	0	0	0
BnaC08g11360D	0	0	0.488606	0.574919	0	0.975811
BnaC08g11370D	0.0561738	0.0670073	0.11494	0	0.059444	0
BnaC08g11380D	0	0	0	0	0	0
BnaC08g11390D	0	0	0	0	0	0
BnaC08g11400D	0.213332	0.490199	0.894891	0.527793	0.927215	0.29909
BnaC08g11410D	5.67182	6.56857	7.91914	5.53614	5.95965	5.10773
BnaC08g11420D	0	0	0	0	0	0
BnaC08g11430D	0	1.5998	0.209905	4.06225	2.43701	4.33108
BnaC08g11440D	0.286141	0.669456	0.330581	0.953305	0.887577	1.17467
BnaC08g11450D	0.218892	0.437109	0.502729	0.666272	1.1481	0.526814
BnaC08g11460D	0	0	0	0	0	0
BnaC08g11470D	0	0	0	0	0	0
BnaC08g11480D	0	0	0	0	0	0
BnaC08g11490D	0	0	0	0	0.0197939	0
BnaC08g11500D	0.0906529	0.202458	0.465586	0.207915	0.244357	0.250248
BnaC08g11510D	0	0	0.00816654	0.00205444	0	0
BnaC08g11520D	0	0	0	0	0	0
BnaC08g11530D	0	0	0	0	0	0
BnaC08g11540D	0	0	0	0	0	0
BnaC08g11550D	0	0	0.0437053	0.0454232	0.0405784	0
BnaC08g11560D	0	0	0	0	0	0
BnaC08g11570D	0.0326674	0.0328723	0.0550213	0.0366549	0.0365336	0.0209001
BnaC08g11580D	0	0	0	0	0	0
BnaC08g11590D	0	0	0	0	0	0
BnaC08g11600D	0	0	0	0	0	0
BnaC08g11610D	0	0	0	0	0	0
BnaC08g11620D	0.0143721	0.0196199	0.0394586	0.0146325	0.0592079	0.00772355
BnaC08g11630D	0	0	0	0	0	0
BnaC08g11640D	0	0	0	0	0.0737133	0
BnaC08g11650D	0	0.0552473	0.102581	0.0676703	0.359044	0.313872
BnaC08g11660D	14.7532	14.8804	10.903	15.5497	18.9199	17.7519
BnaC08g11670D	2.75485	3.76535	4.96608	2.83923	3.28163	1.75757
BnaC08g11680D	9.94376	10.7108	8.27775	6.4586	6.63632	6.90293
BnaC08g11690D	0.031871	0.0531678	0.32982	0.142786	0.14177	0.0313128
BnaC08g11700D	0	0	0	0	0	0
BnaC08g11710D	2.41782	2.82221	2.28923	3.68662	3.09337	3.77403
BnaC08g11720D	32.0513	39.975	20.7035	30.2841	36.9047	47.4067
BnaC08g11730D	0	0	0	0	0	0
BnaC08g11740D	0	0	0	0	0	0
BnaC08g11750D	0	0	0	0	0	0.0427817
BnaC08g11760D	1.75727	1.93602	1.42965	2.39507	2.30112	2.55893
BnaC08g11770D	0.0141534	0	0.0278506	0.0551854	0.0139458	0.0166114
BnaC08g11780D	0	0	0	0	0	0
BnaC08g11790D	0	0	0	0	0	0.00386075
BnaC08g11800D	0	0	0	0	0.019534	0
BnaC08g11810D	0.340003	0.411479	0.675662	0.30673	0.365448	0.217609
BnaC08g11820D	0.126636	0.106323	0.233081	0.111366	0.0735824	0.0367214
BnaC08g11830D	0	0	0	0	0	0
BnaC08g11840D	0	0	0.103246	0.0324303	0	0.0280497
BnaC08g11850D	0	0	0	0	0	0
BnaC08g11860D	0	0	0	0.0225313	0	0
BnaC08g11870D	0.845295	0.786633	0.751078	0.394171	0.482611	0.399557
BnaC08g11880D	0	0	0.0386536	0.179526	0.763132	0.598879
BnaC08g11890D	2.28405	3.09125	2.88936	0.61217	0.572932	0.349501
BnaC08g11900D	1.34566	1.9303	5.34075	0.438769	1.10454	0.683946
BnaC08g11910D	0.27579	0.183132	0.715359	0.114302	0.243779	0.0804099
BnaC08g11920D	0	0	0	0	0	0
BnaC08g11930D	0.293514	0.670399	0.295481	0.26154	0.414993	0.724945
BnaC08g11940D	0	0.0158288	0	0.0139155	0.0140699	0.0279792
BnaC08g11950D	12.7132	67.5585	125.203	24.0617	52.5076	15.1219
BnaC08g11960D	0	0	0	0	0	0
BnaC08g11970D	0	0	0	0	0	0
BnaC08g11980D	0	0	0	0	0	0
BnaC08g11990D	1.48055	1.4107	1.21879	0.649165	0.757103	0.914054
BnaC08g12000D	0	0	0	0	0	0
BnaC08g12010D	0	0	0	0	0	0
BnaC08g12020D	0	0	0	0	0	0
BnaC08g12030D	0	0	0	0	0	0
BnaC08g12040D	0	0	0	0	0	0
BnaC08g12050D	0.0048931	0	0	0.00478421	0	0
BnaC01g31150D	0	0	0	0	0	0
BnaC01g31140D	0.760687	0.531643	0.563489	0.320397	0.202296	0.567738
BnaC01g31130D	0	0	0	0	0	0
BnaC01g31120D	0	0	0	0	0	0
BnaC01g31110D	0	0	0	0	0	0
BnaC01g31100D	0	0.0232973	0	0	0	0
BnaC01g31090D	0.557174	0.451317	0.62929	0.6406	0.641003	0.881587
BnaC01g31080D	0.110379	0.343378	0.678515	0.255566	0.407587	0.148612
BnaC01g31070D	0	0	0	0	0	0
BnaC01g31060D	0	0	0	0	0	0
BnaC01g31050D	0	0	0	0	0	0
BnaC01g31040D	0	0	0	0	0	0
BnaC01g31030D	0	0	0	0	0	0
BnaC01g31020D	0	0	0	0	0	0
BnaC01g31010D	0	0	0	0	0	0
BnaC01g31000D	0	0	0	1.76333	3.10102	1.0289
BnaC01g30990D	0.20566	0.253943	0.277101	0.243003	0.291907	0.333345
BnaC01g30980D	2.45943	3.87598	4.09354	4.64235	4.13937	4.33286
BnaC01g30970D	0	0.069361	0.0614834	0	0.123205	0.139494
BnaC01g30960D	0	0.485252	0	0.507976	0	0
BnaC01g30950D	0	0	0	0	0	0
BnaC01g30940D	0	0	0	0	0	0
BnaC01g30930D	0	0	0	0	0	0
BnaC01g30920D	0	0	0	0	0	0
BnaC01g30910D	0	0	0	0	0	0
BnaC01g30900D	0	0	0	0	0	0
BnaC01g30890D	0	0	0	0	0	0
BnaC01g30880D	0	0	0	0	0	0
BnaC01g30870D	0.00805054	0	0.0079049	0	0	0
BnaC01g30860D	0	0.0175303	0.00782123	0.00781073	0.015586	0.0077595
BnaC01g30850D	0	0	0	0	0	0.0130086
BnaC01g30840D	0.335498	0.815205	0.34755	0.401693	0.270689	0.540118
BnaC01g30830D	0	0	0	0	0	0
BnaC01g30820D	29.5914	26.6729	14.046	28.8036	26.2116	32.0278
BnaC01g30810D	0.999303	1.4281	1.62536	1.08678	1.58466	1.15083
BnaC01g30800D	0.0060881	0	0	0.00595028	0	0.00589003
BnaC01g30790D	0	0	0	0	0	0
BnaC01g30780D	0	0	0.0232524	0	0	0
BnaC01g30770D	0.0981545	0.12427	0.161539	0.611964	0.443663	1.04205
BnaC01g30760D	0.0652691	0.0360781	0.0746835	0.063691	0.0319673	0.0212062
BnaC01g30750D	13.0187	25.3993	39.6816	13.5248	23.4838	11.8962
BnaC01g30740D	0	0	0	0	0	0
BnaC01g30730D	0	0	0	0	0	0
BnaC01g30720D	0	0	0	0	0	0
BnaC01g30710D	0.479293	0.306057	0.661965	0.126243	0.407484	0.402769
BnaC01g30700D	0	0	0	0	0	0
BnaC01g30690D	0	0	0	0	0	0
BnaC01g30680D	0	0	0.0976322	0	0.050273	0
BnaC01g30670D	0	0	0	0	0	0
BnaC01g30660D	0	0	0	0	0	0
BnaC01g30650D	0	0	0	0	0	0
BnaC01g30640D	1.03833	1.08534	0.978708	0.872678	0.759006	0.89812
BnaC01g30630D	0.0618943	0.162019	0.122561	0.160546	0.0822656	0.0204213
BnaC01g30620D	0	0	0	0	0	0
BnaC01g30610D	0	0	0	0	0	0
BnaC01g30600D	0.0236452	0.0480252	0.1069	0.0230963	0.0537559	0.0152932
BnaC01g30590D	0	0	0	0	0	0
BnaC01g30580D	0	0	0	0	0	0
BnaC01g30570D	0	0	0.0162656	0	0	0
BnaC01g30560D	0.0654655	0.146681	0.058232	0.0748757	0.0508267	0.0940464
BnaC01g30550D	0.467178	0.235076	0.314861	0.658804	0.720793	0.335586
BnaC01g30540D	0.597405	0.518582	0.960311	1.43543	1.05465	0.552042
BnaC08g09920D	0	0	0	0	0	0
BnaC08g09930D	1.02117	1.17139	1.59999	1.01872	1.45238	0.567078
BnaC08g09940D	0.86246	1.10435	1.74305	1.12705	1.30893	0.549077
BnaC08g09950D	0.73804	1.14502	1.36576	0.980577	1.15593	0.690085
BnaC08g09960D	0	0	0	0	0	0
BnaC08g09970D	0	0.00755017	0.0067697	0.00454015	0.00895224	0.00223125
BnaC08g09980D	0.424418	2.00708	5.16329	1.34551	2.02314	0.680368
BnaC08g09990D	0	0	0	0	0	0
BnaC08g10000D	0	0	0	0	0	0
BnaC08g10010D	0	0	0.00818188	0	0.00815478	0
BnaC08g10020D	0	0	0	0	0	0
BnaC08g10030D	0.885659	0.830169	0.511363	1.36889	1.44619	1.33383
BnaC08g10040D	0	0	0	0	0	0
BnaC08g10050D	0	0	0	0	0	0
BnaC08g10060D	0	0	0	0	0	0
BnaC08g10070D	0	0	0	0	0	0
BnaC08g10080D	0	0	0	0	0	0
BnaC08g10090D	0	0	0	0	0	0
BnaC08g10100D	0	0.0158012	0	0	0.0275971	0
BnaC08g10110D	0.0583558	0.169286	0.239914	0.210691	0.354529	0.134564
BnaC08g10120D	0	0	0.0735509	0	0	0
BnaC08g10130D	0	0	0	0	0	0
BnaC08g10140D	0.528149	0.396177	0.634609	0.231524	0.301638	0.0992722
BnaC08g10150D	0	0.0184588	0.0490466	0.119956	0.164062	0.0346105
BnaC08g10160D	2.24599	2.18826	1.47684	1.74259	1.7232	1.92361
BnaC08g10170D	0.215214	0.231939	0.22762	0.15058	0.155313	0.132361
BnaC08g10180D	0.0280649	0.0560585	0.0684048	0.0182949	0.0498472	0.0316079
BnaC08g10190D	0	0	0	0	0	0
BnaC08g10200D	25.8651	28.0976	26.0576	29.2718	28.362	30.2598
BnaC08g10210D	0	0	0	0.298893	0.529405	0.780668
BnaC08g10220D	0	0	0	0	0	0
BnaC08g10230D	0	0	0	0	0	0
BnaC08g10240D	0	0	0	0	0	0
BnaC08g10250D	0	0	0	0	0	0
BnaC08g10260D	0.31724	0.768543	0.328383	0.606198	0.455376	0.34206
BnaC08g10270D	0	0	0	0	0	0
BnaC08g10280D	0	0	0	0	0	0
BnaC08g10290D	0	0	0	0	0	0
BnaC08g10300D	279.598	208.342	104.06	298.449	271.936	370.127
BnaC08g10310D	0	0	0	0.00927139	0.00927968	0
BnaC08g10320D	0	0	0	0	0.120495	0.0798505
BnaC08g10330D	0	0	0	0	0	0
BnaC08g10340D	0	0	0	0	0	0
BnaC08g10350D	0	0	0	0	0	0
BnaC08g10360D	0	0	0	0	0	0
BnaC08g10370D	0	0	0	0	0	0
BnaC08g10380D	0	0	0	0	0	0.0113675
BnaA02g05110D	0.345348	1.01078	1.66218	0.59005	0.928028	0.366571
BnaA02g05120D	0.221393	0.406047	0.478014	0.313287	0.260583	0.318491
BnaA02g05130D	3.95422	3.28593	4.31232	3.30876	3.36419	3.07696
BnaA02g05140D	0.255279	0.370243	0.218021	0.360016	0.413255	0.404332
BnaA02g05150D	0.0717623	0	0	0.0688213	0.07695	0.0763941
BnaA02g05160D	0.0114158	0.012461	0.050134	0.0390558	0.0221598	0.0386327
BnaA02g05170D	0	0	0	0	0.00246488	0.0049145
BnaA02g05180D	0	0	0	0	0	0
BnaA02g05190D	4.00832	4.44978	3.7531	4.27488	4.02874	3.88474
BnaA02g05200D	2.77009	4.35596	7.01514	2.08363	2.75642	1.28142
BnaA02g05210D	14.4282	17.1123	12.4359	12.1277	11.1085	13.4773
BnaA02g05220D	0.142632	0.0685443	0.122684	0.183617	0.0824508	0.241922
BnaA02g05230D	0.00639576	0.0139801	0.00624584	0.0312517	0.0186454	0.0185719
BnaA02g05240D	0.0834694	0.0491234	0.100326	0.0690215	0.056157	0.0559354
BnaA02g05250D	0.00995656	0.0109524	0.0097565	0.00971877	0	0.0193817
BnaA02g05260D	0	0	0	0	0	0
BnaA02g05270D	0	0	0	0	0	0
BnaA02g05280D	0	0	0	0	0	0.0158931
BnaA02g05290D	5.02219	5.33311	3.08671	5.81104	5.68405	5.62367
BnaA02g05300D	0.0983031	0.228391	0.347934	0.100353	0.229013	0.150703
BnaA02g05310D	0	0.0164896	0.0438804	0.101347	0.249168	0.116571
BnaA02g05320D	33.5166	39.401	51.8991	33.7641	37.2036	24.071
BnaA02g05330D	0	0.00941509	0.008397	0.0335176	0.0418534	0.00833362
BnaA02g05340D	0.458324	0.242966	0.167966	0.44779	0.536578	0.596831
BnaA02g05350D	0	0	0	0	0	0
BnaA02g05360D	0.0859189	0.0574648	0	0.0669343	0.0680981	0.118413
BnaA02g05370D	0	0	0	0	0	0
BnaA02g05380D	0	0	0	0.0126088	0.0127122	0
BnaA02g05390D	0	0	0	0	0	0
BnaA02g05400D	0.350573	0.368794	0.390139	1.51238	1.63823	1.6514
BnaA02g05410D	39.2229	50.7955	25.9332	68.1909	68.3464	81.7891
BnaA02g05420D	1.57458	1.98902	1.55699	2.00934	2.49495	2.47554
BnaA02g05430D	8.59602	12.7118	16.5088	12.105	14.8786	10.713
BnaA02g05440D	1.31512	1.89922	2.28771	1.60928	2.15797	1.95064
BnaA02g05450D	0.906301	1.27301	1.15452	0.603846	0.685689	0.600421
BnaA02g05460D	0.065487	0.154513	0.0614968	0.132272	0.0566192	0.108145
BnaA02g05470D	0.119663	0.283974	0.332802	0.11627	0.167954	0.0476274
BnaA02g05480D	0.360886	0.42323	0.371708	0.230833	0.165831	0.209641
BnaA02g05490D	0	0.0732521	0	0	0	0
BnaA02g05500D	0	0	0	0	0	0
BnaA02g05510D	0	0	0	0	0	0.00760177
BnaA02g05520D	0	0	0	0	0	0
BnaA02g05530D	2.82099	2.63248	3.97526	2.08251	4.07796	2.5386
BnaA02g05540D	0	0	0	0	0	0
BnaA02g05550D	0	0	0	0	0	0
BnaA02g05560D	0.0110523	0.0122016	0.0108358	0.0215455	0.0108191	0
BnaA02g05570D	0	0	0	0.00855966	0.00801016	0
BnaA02g05580D	1.13576	1.51385	1.10514	0.929132	1.13793	1.12615
BnaA02g05590D	0.744687	1.30837	1.75272	1.05734	1.36305	0.995284
BnaA02g05600D	0	0	0	0	0	0
BnaA02g05610D	0	0	0	0	0	0
BnaA02g05620D	0.637426	0.664054	0.554504	0.132075	0.221306	0.207444
BnaA02g05630D	0	0.138127	0.161658	0.303358	0.329072	0.0422361
BnaA02g05640D	0	0.0256506	0.0242461	0.0718399	0.0227877	0
BnaA02g05650D	0.0574807	0.163666	0.0286815	0.111526	0.0290667	0.0864561
BnaA02g05660D	0.0442112	0.0162398	0.0585058	0.079798	0.142173	0
BnaA02g05670D	0	0	0	0	0	0
BnaA02g05680D	0	0	0	0	0	0
BnaA02g05690D	0.389324	0.542466	0.235522	0.715454	0.842403	0.555784
BnaA02g05700D	0	0	0	0	0	0
BnaA02g05710D	0	0	0	0	0	0
BnaA02g05720D	0	0	0	0	0	0
BnaA02g05730D	0	0	0	0	0	0
BnaA02g05740D	0	0	0	0	0	0
BnaA02g05750D	0.0613272	0	0.125948	0.294787	0.0652936	0.412539
BnaA02g05760D	0	0	0	0	0	0
BnaA02g05770D	0.391551	0.322747	0.377845	0.351853	0.265101	0.368149
BnaA02g05780D	0	0.0393268	0.0701259	0.00874315	0.0445293	0.0361983
BnaA02g05790D	0	0	0	0	0.0285419	0
BnaA02g05800D	0	0	0	0	0	0
BnaA02g05810D	0	0	0.0258914	0	0	0.0519417
BnaA02g05820D	0.703746	0.792916	0.935013	0.775202	0.935515	1.00691
BnaA02g05830D	0	0	0	0	0	0
BnaA02g05840D	0.0679653	0.0249834	0.0444584	0.0616305	0.111049	0.0773422
BnaA02g05850D	0	0.00926782	0.0661327	0.00825068	0.0494387	0.0164071
BnaA02g05860D	0	0	0	0	0	0
BnaA02g05870D	0	0	0.0629738	0	0	0
BnaA02g05880D	0	0	0	0	0	0
BnaA02g05890D	0	0	0	0	0.116936	0
BnaA02g05900D	0	0	0.00733069	0	0	0
BnaA02g05910D	0.08479	0.167827	0.122115	0.088116	0.113651	0.0754946
BnaA02g05920D	0	0	0	0.00948981	0.00950281	0
BnaA02g05930D	0	0	0	0	0	0
BnaA02g05940D	0	0.00426708	0	0	0	0
BnaA02g05950D	0	0	0	0	0	0
BnaA02g05960D	0	0	0	0	0	0
BnaA02g05970D	0.0600343	0.0903987	0.0953703	0.0733098	0.102294	0.0800375
BnaA02g05980D	0.175052	0.299202	0.696707	0.0716311	0.134737	0.0961267
BnaA02g05990D	0.00716132	0	0	0	0.0139371	0.00693989
BnaA02g06000D	0	0	0	0	0	0.00717679
BnaA02g06010D	0	0	0	0	0	0
BnaA02g06020D	0	0	0	0	0.0232866	0
BnaA02g06030D	0.814646	0	0.667604	0	0.679291	0
BnaA02g06040D	0	0	0	0	0	0
BnaA02g06050D	0	0	0	0	0	0
BnaA02g06060D	0	0	0	0	0	0
BnaA02g06070D	0.428014	0.346411	0.813943	0.26094	0.438898	0.201818
BnaA02g06080D	0	0	0	0	0	0
BnaA02g06090D	0.00736983	0.0242065	0.0144076	0.0431997	0.0430446	0.0214328
BnaA02g06100D	0.193925	0.165354	0.0990339	0.0945792	0.190383	0.213063
BnaA02g06110D	0.979798	1.71419	2.32767	1.46168	1.85174	0.97965
BnaA02g06120D	0.132366	0.131724	0.167888	0.208581	0.211039	0.138699
BnaA02g06130D	0	0	0	0	0	0.0215703
BnaA02g06140D	0.0191878	0	0.0758833	0	0.104935	0.0378977
BnaA02g06150D	0	0	0	0	0	0
BnaA02g06160D	0	0.0124074	0	0	0	0
BnaA02g06170D	0.0335044	0.00521586	0.0140008	0.00467999	0.00927583	0
BnaA02g06180D	0	0	0	0	0	0
BnaA02g06190D	1.16213	1.08637	0.825227	1.22687	1.35232	1.2388
BnaA02g06200D	0.0234209	0.0684338	0.0980092	0.0838848	0.0684497	0.00757317
BnaA02g06210D	5.77122	5.65415	4.26023	7.36252	6.99504	7.84706
BnaA02g06220D	16.0837	13.0646	8.64288	11.4076	11.6315	13.7808
BnaA02g06230D	3575.62	3622.65	4294.87	1953.94	1993.51	1626.63
BnaA02g06240D	639.823	479.186	440.785	390.511	324.192	434.62
BnaA02g06250D	0	0	0	0.00813341	0	0
BnaA02g06260D	0	0	0	0	0	0
BnaA02g06270D	0	0	0	0	0	0
BnaA02g06280D	0	0	0	0.106819	0.120221	0
BnaA02g06290D	0	0	0.154614	0	0	0
BnaA02g06300D	0	0.00123567	0	0.000551224	0	0
BnaA02g06310D	0	0	0	0	0	0
BnaA02g06320D	0	0	0	0	0	0
BnaA02g06330D	0	0	0.182004	0.0568986	0.062834	0
BnaA02g06340D	0	0	0	0	0	0
BnaA02g06350D	1.77695	2.22745	1.56742	3.24867	3.442	3.79482
BnaA02g06360D	0	0	0	0	0	0
BnaA02g06370D	0.697207	1.80693	3.19305	1.30123	1.73601	0.585222
BnaA02g06380D	2.56178	1.80562	2.72321	1.99442	1.73222	1.2489
BnaA02g06390D	0	0	0	0	0	0
BnaA02g06400D	1.01426	1.54629	2.71634	1.42252	1.8208	0.689026
BnaA02g06410D	5.00993	5.28228	5.4165	4.19619	4.15339	3.05286
BnaA02g06420D	0	0	0.0107048	0	0	0.0212778
BnaA02g06430D	0.0711528	0.123118	0.107229	0	0.036432	0
BnaA02g06440D	0	0	0	0	0	0
BnaA02g06450D	0	0	0	0	0	0
BnaA02g06460D	0.0138407	0	0.00676152	0.00676183	0.0201935	0
BnaA02g06470D	0	0	0	0	0	0
BnaA02g06480D	0	0	0	0	0	0
BnaA02g06490D	0.0264308	0.174082	0.112108	0.0172062	0.0515899	0
BnaA02g06500D	0	0	0	0	0	0
BnaA02g06510D	0	0	0	0	0	0
BnaA02g06520D	0	0	0	0	0	0
BnaA02g06530D	0	0	0	0	0	0
BnaA02g06540D	0	0	0	0	0	0
BnaA02g06550D	0.0299488	0.0409956	0.0439162	0.629033	1.03516	0.435563
BnaA02g06560D	0.0275783	0.0544179	0.058542	0.0367989	0.043553	0.0241214
BnaA02g06570D	0.0266458	0.151156	0.504198	0.129337	0.348992	0.21303
BnaA02g06580D	0	0	0.00624584	0.0166712	0.00621514	0
BnaA02g06590D	25.7714	23.1989	10.3648	3.32543	2.91889	3.98902
BnaA02g06600D	0	0	0	0	0	0
BnaA02g06610D	0.106925	0.134134	0.229489	0.114983	0.134825	0.0929945
BnaA02g06620D	0.348549	0.575708	0.996693	0.239649	0.349166	0.148266
BnaA02g06630D	0	0.217762	0	0	0.421622	0
BnaA02g06640D	0.00788175	0.00431868	0	0.0230963	0.00767942	0.00382331
BnaA02g06650D	0	0.217762	0	0	0.421622	0
BnaA02g06660D	0	0.00431868	0	0	0	0.00382331
BnaA02g06670D	9.73309	5.87671	4.39642	4.89468	4.05156	5.25475
BnaA02g06680D	0.137835	0.119008	0.138328	0.3003	0.246503	0.418482
BnaA02g06690D	18.4661	25.5339	17.4032	18.0868	18.9409	19.9285
BnaA02g06700D	0	0.0849403	0.217487	0.134831	0.752507	0.0747068
BnaA02g06710D	1.9618	4.64246	8.23623	3.38137	8.11728	3.31279
BnaA02g06720D	0	0	0	0	0	0
BnaA02g06730D	0.152486	0.912553	1.45483	0.0973925	0.908755	0.31714
BnaA02g06740D	0	0	0	0.0957269	0.108028	0.108108
BnaA02g06750D	1.03808	1.58422	3.08374	1.07028	1.75959	0.678294
BnaA02g06760D	2.81876	3.21225	3.77588	2.52677	2.59332	2.20305
BnaA02g06770D	1.21792	1.74325	1.48815	1.59329	1.2668	1.14102
BnaA02g06780D	0	0	0	0	0	0
BnaC03g62830D	0	0	0	0	0	0
BnaC03g62840D	0.166093	0.396054	0.555074	0.0403879	0.124206	0.0411087
BnaC03g62850D	0	0	0	0	0	0
BnaC03g62860D	0.177075	0.13945	0.139388	0.176744	0.2479	0.101307
BnaC03g62870D	0.894457	0.43325	0.266463	1.51434	2.68618	1.62199
BnaC03g62880D	0	0	0	0	0	0
BnaC03g62890D	0.0216135	0.123203	0.339144	2.3836	3.92148	1.10341
BnaC03g62900D	0	0	0	0	0	0
BnaC03g62910D	0	0	0	0	0	0
BnaC03g62920D	0	0	0	0	0	0
BnaC03g62930D	0	0	0	0.0260879	0.0173857	0.0173075
BnaC03g62940D	0	0	0	0	0	0
BnaC03g62950D	0.421645	0	0.123635	0.231638	0.192109	0.253176
BnaC03g62960D	0	0	0	0	0	0
BnaC03g62970D	0	0	0	0	0	0
BnaC03g62980D	0	0	0	0	0	0
BnaC03g62990D	0.0259359	0.148839	0.234303	0.101382	0.201659	0.0878765
BnaC03g63000D	0	0	0	0	0	0
BnaC03g63010D	0	0.0252857	0.0891167	0.0436719	0	0.0445966
BnaC03g63020D	22.4284	26.3139	19.1336	33.1041	33.3224	36.3779
BnaC03g63030D	0	0	0	0	0	0
BnaC03g63040D	8.12304	8.83301	4.50375	3.00994	2.67204	3.38096
BnaC03g63050D	0	0	0.142474	0.132611	0	0
BnaC03g63060D	0.0972649	0.260287	0.162362	0.031415	0.099036	0.0327037
BnaC03g63070D	0	0	0.00864707	0	0	0
BnaC03g63080D	0	0	0	0	0	0
BnaC03g63090D	0	0	0.00946729	0	0	0
BnaC03g63100D	0	0	0	0	0	0
BnaC03g63110D	66.3404	65.0372	54.4735	63.6069	61.7431	65.5316
BnaC03g63120D	0	0.0288026	0.0571133	0	0	0.00635932
BnaC03g63130D	0	0	0	0	0	0
BnaC03g63140D	0	0	0	0	0	0
BnaC03g63150D	0	0	0	0	0	0
BnaC03g63160D	0.310128	0.277686	0.34582	0.571193	0.427683	0.244115
BnaC03g63170D	0.009867	0.0289389	0.0193358	0.0192633	0.0192956	0
BnaC03g63180D	0	0	0	0	0	0
BnaC03g63190D	0	0	0	0	0	0
BnaC03g63200D	0	0	0	0	0	0
BnaC03g63210D	0.138033	0.204194	0.221142	0.20244	0.243683	0.171389
BnaC03g63220D	0	0	0	0	0	0
BnaC03g63230D	0	0	0	0.104881	0.171609	0.0896071
BnaC03g63240D	0.185748	0.391014	0.52009	0.120226	0.184895	0.0825268
BnaC03g63250D	0.0674468	0	0	0.259062	0	0.143021
BnaC03g63260D	0.0150234	0.0969025	0.0555996	0.0577361	0.135457	0.0550352
BnaC03g63270D	0.089265	0.0622772	0.11113	0.150594	0.134469	0.0708819
BnaC03g63280D	0	0	0	0	0.00247508	0
BnaC03g63290D	0.00908975	0.0218315	0.0153649	0.0147788	0.0172606	0.0230153
BnaC03g63300D	0	0	0	0	0	0
BnaC03g63310D	0	0.00723768	0.0385799	0.0127585	0.0386023	0
BnaC03g63320D	0	0	0	0	0	0
BnaC03g63330D	0	0.20232	0.178764	6.92764	8.32355	8.21655
BnaC03g63340D	0.408574	0.450758	0.335824	0.42301	0.459866	0.546387
BnaC03g63350D	0	0	0	0	0	0
BnaC03g63360D	0	0	0.0724956	0.134831	0	0
BnaC03g63370D	1.08463	0	0	0	0	0
BnaC03g63380D	0	0	0.064195	0	0	0
BnaC03g63390D	0	0	0	0	0	0
BnaC03g63400D	0	0.445062	1.26154	0	0	0
BnaC03g63410D	0	0	0	0.0570094	0.0388579	0.0192967
BnaC03g63420D	0.488594	0.250726	0.695179	0.693418	0.704798	0.325716
BnaC03g63430D	0	0	0	0	0	0
BnaC03g63440D	0	0	0	0	0	0
BnaC03g63450D	0.0375978	0.0435486	0	0	0	0
BnaC03g63460D	0	0	0	0	0	0
BnaC03g63470D	0.202098	0.51102	0.752739	0.505065	0.476595	0.409436
BnaC03g63480D	0	0	0	0	0	0
BnaC03g63490D	0	0	0	0	0	0
BnaC03g63500D	0	0	0	0	0	0
BnaC03g63510D	0.0523718	0	0.0172309	0	0	0
BnaC03g63520D	0	0	0	0	0	0
BnaC03g63530D	0	0	0	0	0	0
BnaC03g63540D	0	0	0	0	0	0
BnaC03g63550D	0	0	0	0	0	0
BnaC03g63560D	0.0441567	0.0517312	0	0.0426377	0.0918676	0.0907833
BnaC03g63570D	0.49089	0.904513	2.14897	0	0	0
BnaC03g63580D	0	0	0	0	0	0
BnaC03g63590D	0.789318	0.697409	0.805227	0.501922	0.693953	0.471535
BnaC03g63600D	0	0	0	0	0	0
BnaC01g26630D	0	0	0	0.0733208	0	0
BnaC01g26640D	0	0	0	0.0241245	0.0249397	0.024748
BnaC01g26650D	0	0	0	0	0	0
BnaC01g26660D	0	0	0	0	0	0
BnaC01g26670D	0	0	0	0	0	0
BnaC01g26680D	0	0	0	0	0	0
BnaC01g26690D	0.863306	0.840576	1.02298	0.732945	0.725279	0.590434
BnaC01g26700D	0	0	0	0	0	0
BnaC01g26710D	0.331261	0.780169	1.02428	1.52625	1.37204	0.851865
BnaC01g26720D	0	0	0	0	0	0
BnaC01g26730D	0	0	0	0	0	0
BnaC01g26740D	0.283524	0.811967	0.231746	0.854551	1.10049	0.860252
BnaC01g26750D	0	0	0	0	0	0
BnaC01g26760D	0	0.052172	0.089707	0	0.105542	0.0291118
BnaC01g26770D	0.523249	0.663633	0.621021	0.373073	0.408058	0.304542
BnaC01g26780D	0	0	0	0	0	0
BnaC01g26790D	0	0	0	0	0	0
BnaC01g26800D	0	0.00805791	0	0.0424802	0.0429746	0.0332321
BnaC01g26810D	0.24857	0.409517	0.820817	0.2917	0.367552	0.284902
BnaC01g26820D	0.135142	0.261188	0.734751	0.476536	0.330025	0.159074
BnaC01g26830D	3.04939	4.94026	7.12365	4.32832	5.07287	2.17346
BnaC01g26840D	0	0	0	0.0218933	0	0
BnaC01g26850D	0	0	0	0	0	0
BnaC01g26860D	0	0	0	0	0	0
BnaC01g26870D	0	0	0	0	0	0
BnaC01g26880D	0	0	0	0	0	0
BnaC01g26890D	0	0	0	0	0	0
BnaC01g26900D	0	0	0	0	0	0
BnaC01g26910D	0	0	0	0	0	0
BnaC01g26920D	0	0	0	0	0	0
BnaC01g26930D	0	0	0	0	0.0511649	0
BnaC01g26940D	0.0765376	0.0926698	0.0790377	0.366604	0.411045	0.163563
BnaC01g26950D	0	0	0	0	0	0
BnaC01g26960D	0	0	0	0	0	0
BnaC01g26970D	0	0	0	0	0.0656246	0.0477895
BnaC01g26980D	0	0	0	0	0	0
BnaC01g26990D	0	0	0	0	0	0.0496361
BnaC01g27000D	0	0	0	0	0.102437	0.2048
BnaC01g27010D	0	0	0	0.146094	0.0443822	0
BnaC01g27020D	0	0	0	0	0	0
BnaC01g27030D	0	0	0	0	0	0
BnaC01g27040D	0	0	0.0387771	0.0372205	0.0396118	0
BnaC01g27050D	0	0	0	0	0	0
BnaC01g27060D	0	0	0	0.014374	0.0254563	0.0108967
BnaC01g27070D	0.201576	0.183527	0.923373	0.222997	0.273878	0.549019
BnaC01g27080D	0	0	0	0	0.243701	0
BnaC01g27090D	0	0	0	0	0	0
BnaC01g27100D	0.0765376	0	0	0	0	0
BnaC01g27110D	0	0	0.0111396	0.0655079	0.0561596	0.0557458
BnaC01g27120D	0	0	0.284293	0	0	0
BnaC01g27130D	0.144648	0	0	0	0	0.311933
BnaC01g27140D	0.0308994	0.0353359	0.0927046	0.17973	0.125496	0.124367
BnaC01g27150D	0	0	0.013935	0.0398761	0.0167774	0
BnaA06g34110D	0	0	0	0	0	0.00292978
BnaA06g34120D	0	0	0	0	0	0
BnaA06g34130D	0	0	0	0	0	0
BnaA06g34140D	0	0	0	0.000118344	0	0
BnaA06g34150D	0	0	0	0	0	0
BnaA06g34160D	0.0211622	0.355018	0.311718	0.158871	0.348721	0.0838571
BnaA06g34170D	0.130912	0.118242	0.251718	0.0928756	0.0467166	0.0348563
BnaA06g34180D	0.0437784	0.0809461	0.0574547	0.099558	0.158291	0.0715346
BnaA06g34190D	1.46514	1.06601	1.18549	1.33594	1.28881	1.55387
BnaA06g34200D	0.0138555	0.0614016	0.0408846	0	0.0272897	0
BnaA06g34210D	0.0646496	0.157307	0.317662	0.0504351	0.101698	0.0505742
BnaA06g34220D	0	0	0	0.00673357	0.00670263	0.013351
BnaA06g34230D	0	0	0	0	0	0
BnaA06g34240D	0.166968	0.231254	0.492718	0.176333	0.232968	0.122642
BnaA06g34250D	221.661	167.848	92.854	173.985	121.311	181.137
BnaA06g34260D	0	0.00934088	0	0	0	0
BnaA06g34270D	0	0	0	0	0	0
BnaA06g34280D	0	0	0	0	0	0
BnaA06g34290D	0	0	0	0	0	0
BnaA06g34300D	0	0.00671286	0	0.00600572	0.0119375	0.0118911
BnaA06g34310D	0	0.987443	0	0.325425	0.175463	0.359985
BnaA06g34320D	0.142129	0.338601	0.14691	0.821463	0.150756	0.173233
BnaA06g34330D	0.0144484	0.0158147	0.0353024	0.014116	0.00703052	0
BnaA06g34340D	0	0	0	0	0.00681827	0
BnaA06g34350D	4.2115	4.81655	2.70924	5.9098	5.94427	6.53289
BnaA06g34360D	0.0487509	0.0361664	0.0640834	0.0158294	0.0803628	0.0638944
BnaA06g34370D	8.64269	14.6598	15.7854	9.34539	13.6092	8.51354
BnaA06g34380D	0.0055126	0	0	0.00539038	0	0
BnaA06g34390D	0	3.54571e-06	0	2.62682e-06	0	0
BnaA06g34400D	0	0.00334568	0	0	0	0.0029656
BnaA06g34410D	0	0	0	0	0	0
BnaA06g34420D	0.0389324	0.226027	0.157015	0.0753109	0.160458	0
BnaA06g34430D	0.035865	0.0195839	0.00583504	0.040081	0.0331996	0.0289102
BnaA06g34440D	0.0286769	0.0476988	0	0.111807	0.0847967	0.0702597
BnaA06g34450D	0.0119011	0	0	0.0232189	0.0116792	0.0348563
BnaA06g34460D	0	0	0	0	0	0
BnaA06g34470D	0	0	0	0	0.0298911	0
BnaA06g34480D	0	0	0	0	0	0
BnaA06g34490D	0	0.0131867	0.0234535	0	0.0234449	0.0116617
BnaA06g34500D	0	0.00479483	0.00787892	0	0.00651446	0.00973401
BnaA06g34510D	0	0	0	0	0	0
BnaA06g34520D	0	0	0	0	0	0
BnaA06g34530D	0.222123	0.38433	0.237978	0.266632	0.190306	0.266208
BnaA06g34540D	0.00401538	0.0131089	0.011737	0.00785432	0.00777112	0.00387228
BnaA06g34550D	0.467884	1.64177	2.27785	0.846608	1.74287	0.533821
BnaA06g34560D	0.224276	2.24483	3.37323	1.31631	2.49226	0.943995
BnaA06g34570D	1.2914	1.22724	1.54459	0.598391	0.665141	0.658324
BnaA06g34580D	0.250215	0.165178	0.153344	0.260876	0.316136	0.315128
BnaA06g34590D	0	0	0	0	0	0
BnaA06g34600D	0	0	0	0	0	0
BnaA06g34610D	0	0	0	0	0	0
BnaA06g34620D	7.43781	38.0972	26.5444	51.6008	54.8523	51.7701
BnaA06g34630D	1.96343	2.25921	1.89378	3.02774	2.97302	3.33844
BnaA06g34640D	0	0	0.0185306	0	0	0
BnaA06g34650D	0.769131	1.13261	0.728014	0.227594	0.31417	0.869287
BnaA06g34660D	0	0	0	0	0	0
BnaA06g34670D	0	0.0117603	0.0157758	0.0316153	0.130712	0.0312542
BnaA06g34680D	0	0	0	0	0.32224	0.334831
BnaA06g34690D	1.66662	3.07896	4.6404	0.807503	1.02007	0.628654
BnaA06g34700D	0.0200157	0.0672533	0.185917	0.0501287	0.083129	0.0195222
BnaA06g34710D	0	0	0	0	0	0
BnaA06g34720D	0	0	0	0	0	0
BnaA06g34730D	0.0072006	0	0	0	0	0
BnaA06g34740D	3.1202	3.78923	3.40084	3.37834	2.78471	3.05056
BnaA06g34750D	0	0	0	0	0	0
BnaA06g34760D	0	0	0	0	0	0
BnaA06g34770D	0	0.0239244	0.0211016	0.0207132	0	0
BnaA06g34780D	0.0736579	0.552357	0.761983	0.347024	0.771497	0.287843
BnaA06g34790D	3.19047	3.475	2.15286	3.90341	4.2932	4.95622
BnaA06g34800D	0	0	0	0	0	0
BnaA06g34810D	0	0.00699004	0	0.00625034	0.0124303	0.00619064
BnaA06g34820D	57.6417	45.5925	55.185	48.3827	49.7515	43.2914
BnaA06g34830D	0	0	0	0	0	0
BnaA06g34840D	8.46053	8.51783	6.02885	11.6886	8.88164	11.973
BnaA06g34850D	0	0	0	0	0	0
BnaA06g34860D	0	0	0	0.0340723	0	0
BnaA06g34870D	0	0	0	0	0	0
BnaA06g34880D	2.18683	2.91453	1.54485	1.93366	2.15396	2.20931
BnaA06g34890D	0	0	0	0	0	0
BnaA06g34900D	0	0	0.00510724	0	0.00507734	0
BnaA06g34910D	0.421323	0.322317	0.45758	0.509763	0.378361	0.541208
BnaA06g34920D	1.46251	1.32393	2.40594	1.0517	1.69769	1.18698
BnaA06g34930D	16.6576	18.9395	11.2186	29.646	28.1408	35.1872
BnaA06g34940D	0	0	0	0.00351201	0.00694342	0
BnaA06g34950D	0	0	0	0	0	0
BnaA06g34960D	0	0	0	0	0	0
BnaA06g34970D	0	0	0	0.00637397	0.00633976	0
BnaA06g34980D	0	0	0	0	0	0
BnaA06g34990D	0	0	0	0	0	0
BnaA06g35000D	0	0	0	0	0	0
BnaA06g35010D	0	0	0	0	0	0
BnaA06g35020D	0.0286769	0.079498	0.0705493	0.153734	0.0423984	0.210825
BnaA06g35030D	16.244	16.0546	11.1421	8.08188	6.71145	8.46718
BnaA06g35040D	0.0106406	0.00580335	0.0103805	0.0260059	0.0516021	0.0205644
BnaA06g35050D	0.357448	0.970929	2.0121	0.732702	1.27085	0.57487
BnaA06g35060D	0.20001	0.272184	0.342479	0.213857	0.18614	0.175532
BnaA06g35070D	0	0	0	0	0	0
BnaA06g35080D	0	0	0	0	0	0
BnaA06g35090D	0.0197486	0.0699617	0.0481468	0.0337905	0.0861359	0.0524481
BnaA06g35100D	0.362071	0.485633	0.462161	0.354693	0.162643	0.211548
BnaA06g35110D	0	0	0.0279943	0	0	0
BnaA06g35120D	0.0351959	0	0.0353475	0.204434	0	0.0356622
BnaA06g35130D	0.0488627	0.126068	0.145667	0.0746943	0.0914552	0.0499921
BnaA06g35140D	0.471118	0.636158	0.546382	0.641906	0.732025	0.700693
BnaA06g35150D	0	0	0	0	0	0
BnaA06g35160D	0.705832	1.0243	1.27916	0.552391	0.834449	0.565071
BnaA06g35170D	0.00965017	0	0	0	0	0
BnaA06g35180D	2.31336	3.81744	3.61171	2.73376	2.95262	2.32326
BnaA06g35190D	0	0	0	0	0	0
BnaA06g35200D	1.51773	1.75996	0.975395	1.84152	1.71526	1.94755
BnaA06g35210D	0.0200955	0.0763705	0.195784	0.019615	0.0687941	0.048905
BnaA06g35220D	0.0983359	0.192822	0.173106	0.185581	0.232532	0.0883651
BnaA06g35230D	0.013071	0	0	0	0	0
BnaA06g35240D	0.168977	0.259912	0.372365	0.280588	0.331528	0.299942
BnaA06g35250D	0.0796558	0.11737	0.249207	0.113224	0.267937	0.105711
BnaA06g35260D	0	0	0	0	0	0
BnaA06g35270D	0	0	0.0129474	0	0.00644311	0.00641739
BnaA06g35280D	0	0	0	0	0	0
BnaA06g35290D	0	0	0	0	0	0
BnaA06g35300D	0	0	0	0	0	0
BnaA06g35310D	0.00842672	0.0184875	0.00846465	0.00834705	0.0164367	0.0332176
BnaA06g35320D	0.142992	0.475566	0.423646	0.295386	0.446584	0.204331
BnaA06g35330D	0	0	0	0	0	0
BnaA06g35340D	0	0	0	0	0	0
BnaA06g35350D	0	0	0	0	0	0
BnaA06g35360D	0	0	0	0	0.0144559	0.0143721
BnaA06g35370D	0	0	0	0	0	0
BnaA06g35380D	32.0976	44.2174	25.456	66.5728	62.6872	64.0863
BnaA06g35390D	0	0	0	0.0854405	0.0819278	0
BnaA06g35400D	0	0	0	0	0	0.0127647
BnaA06g35410D	0	0	0	0.0158294	0	0.0159736
BnaA06g35420D	0	0	0	0.0464111	0.0368567	0.182437
BnaA06g35430D	0	0	0.150216	0	0	0.0703134
BnaA06g35440D	6.64671	8.43702	13.2909	10.1407	12.5211	6.31073
BnaA06g35450D	0	0	0	0	0	0
BnaA06g35460D	12.3755	15.7136	14.3871	8.76561	7.76087	8.04476
BnaA06g35470D	55.9373	71.1499	38.6899	94.2937	102.339	126.014
BnaA06g35480D	3.19192	4.73876	4.08339	3.94947	5.00959	4.23021
BnaA06g35490D	0.00955194	0.0104995	0	0.0279752	0.00933448	0
BnaC08g21390D	0.0122557	0	0	0.011954	0.0120348	0
BnaC08g21400D	0	0	0	0	0.07695	0
BnaC08g21410D	0.115626	0.636853	0.398865	0.371712	0.302493	0.190465
BnaC08g21420D	0	0	0	0	0	0
BnaC08g21430D	0	0	0	0	0	0
BnaC08g21440D	0	0	0	0	0	0
BnaC08g21450D	0.951014	1.17846	0.944824	0.273828	0.246941	0.328795
BnaC08g21460D	0.0398759	0	0.120729	0.077113	0.205794	0
BnaC08g21470D	0	0	0	0	0	0
BnaC08g21480D	0	0.145506	0.302958	0.212472	0.254957	0.0467695
BnaC08g21490D	0	0	0	0.0396427	0	0
BnaC08g21500D	0.0663661	0.292604	0.488263	0.157952	0.401021	0.129413
BnaC08g21510D	0	0	0	0	0	0
BnaC08g21520D	0	0	0	0	0.350706	0
BnaC08g21530D	0	0	0	0	0	0
BnaC08g21540D	0	0	0	0	0	0
BnaC08g21550D	0.024345	0	0	0	0	0
BnaC08g21560D	0	0	0	0.0092448	0	0.00920973
BnaC08g21570D	0	0	0	0	0	0
BnaC08g21580D	0	0	0	0	0	0
BnaC08g21590D	0	0	0	0	0	0
BnaC08g21600D	0.310552	0.116035	0.211081	0.136307	0.199282	0.221573
BnaC08g21610D	0	0	0	0	0	0
BnaC08g21620D	1.30863	1.14963	0.808864	1.48007	1.38384	1.28308
BnaC08g21630D	0	0	0.0427683	0.0209829	0.0430951	0
BnaC08g21640D	0.0314908	0	0	0	0.0320094	0
BnaC08g21650D	0	0	0	0	0	0
BnaC08g21660D	0	0	0	0	0.0348268	0
BnaC08g21670D	0	0	0	0	0	0
BnaC08g21680D	0.0462658	0.051043	0.0454065	0.0338527	0.0340318	0.0225723
BnaC08g21690D	0	0	0	0	0	0
BnaC08g21700D	0	0	0	0	0	0
BnaC08g21710D	0	0	0	0	0	0
BnaC08g21720D	0	0	0	0	0	0
BnaC08g21730D	0	0	0	0	0	0
BnaC08g21740D	0	0	0.026103	0.0254586	0.0263972	0
BnaC08g21750D	0	0	0	0	0	0
BnaC08g21760D	0	0	0	0	0	0
BnaC08g21770D	0.0780035	0	0.116824	0.0851176	0.0370139	0.0293552
BnaC08g21780D	1.94914	2.31301	1.44104	2.06214	2.33883	2.35389
BnaC08g21790D	1.03766	0.882484	0.783231	1.01146	0.966522	0.626752
BnaC08g21800D	0.196684	0.313073	0.600253	0.712105	1.01178	0.52634
BnaC08g21810D	0	0	0	0	0.0616649	0
BnaC08g21820D	0	0	0.018232	0	0	0
BnaC08g21830D	0	0	0	0	0	0
BnaC08g21840D	0	0	0	0	0	0
BnaC08g21850D	0	0	0	0	0	0
BnaC08g21860D	0	0	0	0	0	0
BnaC08g21870D	0	0	0	0	0	0
BnaC08g21880D	6.10202	5.31677	3.32326	4.10956	3.1957	4.46342
BnaC08g21890D	0	0	0	0	0	0
BnaC08g21900D	0	0	0	0	0	0
BnaC08g21910D	0	0	0	0	0	0
BnaC08g21920D	0	0	0	0	0	0
BnaC08g21930D	0	0	0	0	0	0
BnaC08g21940D	0.0585026	0.100042	0.116824	0.141863	0.148056	0.205486
BnaC08g21950D	0	0	0	0	0	0
BnaC08g21960D	0.0266458	0	0	0	0	0
BnaC08g21970D	0	0	0	0	0.0285419	0
BnaC08g21980D	0	0	0	0	0	0
BnaC08g21990D	1.92223	2.53565	2.00601	1.38997	1.78073	1.39789
BnaC08g22000D	0	0	0	0	0	0.011705
BnaC08g22010D	0	0	0	0	5.81871e-09	1.30334e-09
BnaC08g22020D	0.133336	0.159779	0.276401	0.128437	0	0
BnaC08g22030D	0	0	0	0	0	0
BnaC08g04100D	0.003544	0.00385338	0	0.00693335	0.0137062	0.00341521
BnaC08g04110D	0.551075	0.606265	0.492557	0.41118	0.623142	0.488944
BnaC08g04120D	0	0	0	0	0	0
BnaC08g04130D	0	0	0.00855443	0	0	0
BnaC08g04140D	2.3229	1.05353	1.07101	1.76175	1.35794	1.4956
BnaC08g04150D	0	0	0	0	0	0
BnaC08g04160D	0	0	0	0	0	0
BnaC08g04170D	0	0	0	0	0	0
BnaC08g04180D	0	0	0	0	0	0
BnaC08g04190D	0	0	0	0	0	0
BnaC08g04200D	0	0	0	0	0	0
BnaC08g04210D	0	0	0	0	0	0
BnaC08g04220D	0	0	0	0	0	0
BnaC08g04230D	0	0	0	0	0	0
BnaC08g04240D	0.306526	0.354137	0.169245	0.329798	0.213586	0.172251
BnaC08g04250D	0.478133	1.12316	0.466284	0	0	0.456377
BnaC08g04260D	0.148572	0.285461	0.212815	0.331735	0.298447	0.324251
BnaC08g04270D	0	0	0	0	0	0
BnaC08g04280D	0	0	0	0	0	0
BnaC08g04290D	0.0941404	0.159634	0.318249	0.158796	0.183669	0.0997399
BnaC08g04300D	0	0	0	0	0	0
BnaC08g04310D	0.0273092	0	0.0272151	0.0265056	0.0550944	0.109283
BnaC08g04320D	0	0	0	0	0	0
BnaC08g04330D	0	0	0	0	0	0
BnaC08g04340D	0	0	0	0	0	0
BnaC08g04350D	0	0	0	0	0	0
BnaC08g04360D	0.0148224	0.0160162	0	0.0306346	0.0285854	0.0142059
BnaC08g04370D	0	0	0	0	0	0
BnaC08g04380D	0	0	0	0	0	0
BnaC08g04390D	0	0	0	0	0	0
BnaC08g04400D	9.92811	13.7913	13.0046	16.2533	18.2615	16.4624
BnaC08g04410D	0	0	0	0	0	0
BnaC08g04420D	0	0	0	0	0	0
BnaC08g04430D	0	0	0	0	0	0
BnaC08g04440D	0	0	0.550584	0	0	0
BnaC08g04450D	0	0	0.130495	0	0.134296	0
BnaC08g04460D	0	0	0	0	0	0
BnaC08g04470D	8.42289	9.43603	12.1376	8.2631	9.44149	7.41911
BnaC08g04480D	0	0	0	0	0	0
BnaC08g04490D	0	0	0	0	0	0
BnaC08g04500D	0	0	0	0	0	0
BnaC08g04510D	0	0.232821	0.270792	0	0.206684	0.136476
BnaC08g04520D	0	0	0	0	0	0
BnaC08g04530D	0	0	0	0	0	0
BnaC08g04540D	4.44959	5.30254	3.89282	5.1788	5.09412	5.67625
BnaC08g04550D	0	0	0.00958089	0	0	0
BnaC08g04560D	0	0	0	0	0	0
BnaC08g04570D	77.5877	130.173	73.9836	90.7693	124.431	136.517
BnaC08g04580D	6.60012	7.76963	11.8079	10.6154	14.0849	8.55533
BnaC04g03740D	0	0	0.00717145	0	0	0
BnaC04g03730D	0	0	0	0	0	0
BnaC04g03720D	0.0647123	0.0778083	0.02528	0.0632393	0.0691825	0.11276
BnaC04g03710D	0	0.415618	0.138973	0.0483859	0.111234	0.156177
BnaC04g03700D	0.0701636	0.108863	0.138049	0.109434	0.221181	0.109966
BnaC04g03690D	0.0190026	0.179972	0.235044	0.080474	0.129248	0.0183914
BnaC04g03680D	0.385434	0.434329	0.594677	0.291608	0.263701	0.18748
BnaC04g03670D	6.6961	7.66623	5.79608	8.42569	7.1951	7.30382
BnaC04g03660D	0	0	0	0	0	0
BnaC04g03650D	0	0	0	0	0.0141046	0
BnaC04g03640D	0	0	0	0	0	0
BnaC04g03630D	0	0	0	0	0	0
BnaC04g03620D	0	0	0	0	0	0
BnaC04g03610D	1.61302	0.992025	2.27605	1.06626	1.27645	0.826823
BnaC04g03600D	0	0	0	0	0	0
BnaC04g03590D	2.93498	2.90553	2.052	2.09588	1.88886	2.21455
BnaC04g03580D	0	0	0	0	0.022288	0
BnaC04g03570D	2.61526	2.13847	2.13711	3.05005	2.04681	2.24101
BnaC04g03560D	0	0	0	0	0	0
BnaC04g03550D	0	0	0	0	0	0
BnaC04g03540D	0	0	0	0	0	0
BnaC04g03530D	0	0	0	0	0	0
BnaC04g03520D	0	0	0	0	0	0
BnaC04g03510D	0	0	0	0	0	0
BnaC04g03500D	0	0	0	0	0	0
BnaC04g03490D	0	0	0	0	0	0
BnaC04g03480D	0	0	0	0	0	0
BnaC04g03470D	0	0	0	0	0.0554348	0
BnaC04g03460D	0	0.012853	0	0	0.0114259	0
BnaC04g03450D	0	0	0	0	0	0
BnaC04g03440D	0	0	0	0	0	0
BnaC04g03430D	0	0	0	0	0	0
BnaC04g03420D	1.05595	1.04017	1.02789	1.29642	1.27557	1.31462
BnaC04g03410D	0.0168967	0.0185356	0.0165332	0.0165014	0.0247194	0.0164071
BnaC04g03400D	0.024534	0.00670021	0.0454135	0.0239782	0.0059575	0.0237545
BnaC04g03390D	1.67331	2.0232	1.46031	2.03213	2.37989	2.14694
BnaC04g03380D	0.12148	0.206506	0.249082	0.184271	0.171673	0.102733
BnaC04g03370D	0.020219	0.0111237	0	0.00986757	0.0197784	0.0196841
BnaC04g03360D	0	0	0	0	0	0
BnaC04g03350D	0.0535073	0.159246	0.57394	0.141983	0.466908	0.150737
BnaC04g03340D	0.425697	0.625839	0.866453	0.564921	0.763769	0.405359
BnaC04g03330D	0.450558	0.375923	0.539298	0.485938	0.445502	0.268828
BnaC04g03320D	5.98109	7.62263	5.15606	10.6735	10.5713	12.0821
BnaC04g03310D	0	0	0	0	0	0.134394
BnaC04g03300D	0.281148	0.478946	1.12099	0.422824	0.655118	0.189834
BnaC04g03290D	0	5.3061e-05	0	0	0	0.00724271
BnaC04g03280D	0	0	0	0	0	0
BnaC04g03270D	0	0	0	0	0	0
BnaC04g03260D	0	0.00792495	0.00707611	0	0.00704619	0
BnaC04g03250D	0.247521	0.490016	0.820054	0.369514	0.590085	0.236785
BnaC04g03240D	0	0	0	0	0	0
BnaC04g03230D	0.184457	0.192717	0.171773	0.221385	0.208966	0.253081
BnaC04g03220D	0.231081	0.433712	0.80031	0.4409	0.573525	0.200297
BnaC04g03210D	4.63149	6.46144	10.2217	5.85101	7.10733	4.06918
BnaC04g03200D	0.869234	0.779504	0.556382	0.618738	0.733656	0.661998
BnaC04g03190D	0	0	0	0	0	0
BnaC04g03180D	0	0	0	0.0190031	0	0.0771868
BnaC04g03170D	0	0	0	0	0	0
BnaC04g03160D	0	0	0	0	0	0
BnaC04g03150D	0	0	0	0	0	0
BnaC04g03140D	0.0146901	0.0149816	0.0168541	0.0401497	0.0141149	0.0199001
BnaC04g03130D	0.0125625	0	0	0	0	0
BnaC04g03120D	0	0	0	0.00820865	0	0
BnaC04g03110D	0	0	0	0	0	0
BnaC04g03100D	0	0	0.00405642	0.00407104	0.00805831	0.00401526
BnaC04g03090D	0.87068	1.22087	1.50068	0.900568	1.25821	1.50759
BnaC04g03080D	15.3362	17.4391	12.657	15.0707	13.907	17.1595
BnaC04g03070D	0.823804	0.92498	1.1472	1.03671	0.974311	0.702936
BnaC04g03060D	0.612853	1.20925	2.25562	0.827755	1.26174	0.292916
BnaC04g03050D	0.148805	0.123758	0.342346	0.122976	0.303139	0.0478658
BnaC04g03040D	0	0	0	0	0	0
BnaC04g03030D	0.327619	0.582636	0.73225	0.627245	0.585724	0.243724
BnaC04g03020D	0	0	0	0	0	0
BnaC04g03010D	0.360731	0.22487	1.48011	0.376114	0.587115	0.178865
BnaC04g03000D	0	0	0	0	0	0
BnaC04g02990D	0	0.124823	0	0	0.22164	0
BnaC04g02980D	0	0.00966593	0.0129769	0.00867934	0.01719	0.00428242
BnaC04g02970D	3.78889	4.30322	3.91756	3.83893	4.59423	3.75185
BnaC04g02960D	0	0	0	0	0.0076107	0
BnaC04g02950D	0.261954	0.563597	0.0656119	0.158621	0.166802	0.132186
BnaC04g02940D	0	0	0	0	0	0
BnaC04g02930D	0.594271	1.04163	1.80366	0.984236	1.01236	0.522204
BnaC04g02920D	1.22834	1.62746	1.42539	1.55124	1.47947	1.27355
BnaC04g02910D	0.0948752	0.246167	0.310387	0.171757	0.142661	0.0746193
BnaC04g02900D	0	0	0	0	0	0
BnaC04g02890D	0.00699389	0.0306081	0.0683386	0.0205006	0.0204108	0.0135518
BnaC04g02880D	0.0264318	0	0	0.251914	0.12773	0.132029
BnaC04g02870D	0	0.0242616	0.0144402	0.0144321	0.0287616	0.00716049
BnaC04g02860D	0.020344	0.102605	0.169485	0.122422	0.0995145	0.0792309
BnaC04g02850D	0.0355764	0	0	0.0344363	0	0
BnaC04g02840D	0.181877	0.514439	0.671203	0.247951	0.353694	0.117425
BnaC04g02830D	0	0	0	0	0	0
BnaC04g02820D	0	0	0	0	0	0
BnaC04g02810D	0	0	0	0	0	0
BnaC04g02800D	0	0	0	0	0	0
BnaC04g02790D	9.32416	12.3869	8.26147	12.0718	11.4315	12.8564
BnaC04g02780D	0.0326782	0.174665	0.253714	0.143982	0.410746	0.240345
BnaC04g02770D	8.32629	9.72057	5.99241	9.54026	10.7654	11.3927
BnaC04g02760D	0	0.00410712	0	0	0	0
BnaC04g02750D	0	0.0143584	0.0127572	0	0	0
BnaC04g02740D	0.0634865	0	0	0.0205809	0.0211158	0
BnaC04g02730D	0.157885	0.300967	0.758103	1.43013	2.15144	0.94928
BnaC04g02720D	0	0	0	0	0.0144559	0
BnaC03g30200D	0	0	0.0201915	0	0	0
BnaC03g30210D	0.0317202	0.0353979	0.0369319	0.00528651	0.0209833	0.0209052
BnaC03g30220D	53.4696	66.8881	33.6393	93.8079	84.1754	103.71
BnaC03g30230D	0	0	0	0.0886026	0.0188517	0
BnaC03g30240D	1.03155	0.938565	0.88077	1.09872	1.1501	1.17471
BnaC03g30250D	0.330326	0.591272	0.479829	1.98736	1.85552	1.61526
BnaC03g30260D	0	0.195675	0.38137	0.202473	0	0.0858494
BnaC03g30270D	0	0	0	0	0	0
BnaC03g30280D	0.319899	0.306973	0.254726	0.0997678	0.327007	0.206562
BnaC03g30290D	0.208111	0.235833	0.0517827	0.101036	0.235608	0.129854
BnaC03g30300D	0.612301	0.926698	0.671821	0.476585	0.698777	0.245344
BnaC03g30310D	0	0	0	0	0	0
BnaC03g30320D	0	0	0	0	0	0
BnaC03g30330D	0	0	0	0	0	0
BnaC03g30340D	0	0	0	0	0	0
BnaC03g30350D	0.458985	0.664663	0.369059	0.208757	0.236962	0.358839
BnaC03g30360D	0.00878602	0.0186171	0.0239751	0.0138264	0.0239733	0.024843
BnaC03g30370D	0	0	0	0	0	0
BnaC03g30380D	0.019764	0.0221368	0.0195515	0.0192299	0.0393415	0.0195358
BnaC03g30390D	0	0	0	0	0	0
BnaC03g30400D	4.46233	4.50108	3.26735	5.33194	4.58832	5.26181
BnaC03g30410D	0	0	0	0	0	0
BnaC03g30420D	0	0	0	0	0	0
BnaC03g30430D	0	0	0	0	0	0
BnaC03g30440D	0	0	0	0	0	0
BnaC03g30450D	0	0	0	0	0	0
BnaC03g30460D	0.0111545	0.0317659	0.136417	0.0378384	0	0.0368052
BnaC03g30470D	0.398167	0.607496	0.94986	0.179246	0.360913	0.0465724
BnaC03g30480D	0	0	0	0	0	0
BnaC03g30490D	0	0	0	0	0	0
BnaC03g30500D	0.183044	0.346754	0.558775	0.27247	0.656823	0.185782
BnaC03g30510D	5.07688	4.37304	2.56164	9.53583	9.1601	10.2622
BnaC03g30520D	0	0	0	3.48657	0	0
BnaC03g30530D	8.03051	6.77198	3.92681	2.3375	1.78449	2.43953
BnaC03g30540D	0.275947	0.519669	0.556382	0.228664	0.298897	0.081061
BnaC03g30550D	5.34419	7.17627	6.16275	7.61464	9.02115	7.97043
BnaC03g30560D	0	0	0	0	0	0
BnaC03g30570D	0	0	0	0	0	0
BnaC03g30580D	0.677926	1.51064	1.57783	2.05555	2.28335	3.19807
BnaC03g30590D	0.0371731	0.0470891	0.0374144	0.050817	0	0
BnaC03g30600D	0	0	0	0	0	0
BnaC03g30610D	0.0403142	0.0618713	0.0369353	0.0774159	0.0394335	0.0883029
BnaC03g30620D	0	0	0	0	0	0
BnaC03g30630D	0	0	0	0	0	0
BnaC03g30640D	0	0	0	0	0	0
BnaC03g30650D	0	0.170171	0	0.182275	0.169872	0
BnaC03g30660D	0	0	0	0	0	0
BnaC03g30670D	0.0580944	0.0684653	0.182548	0.139277	0.300199	0.0733105
BnaC03g30680D	1.20225	1.53672	1.96215	1.35551	2.0525	0.666061
BnaC03g30690D	0.393594	0.797592	1.33049	0.621193	0.906642	0.432886
BnaC03g30700D	4.69425	5.65957	9.93732	4.3447	5.5681	1.41893
BnaC03g30710D	0	0.00919591	0	0	0	0
BnaC03g30720D	2.62998	6.80954	14.6141	3.58638	7.26986	2.62511
BnaC03g30730D	0	0	0	0	0	0
BnaC03g30740D	0	0	0	0	0	0
BnaC03g30750D	0.0127461	0	0.00828112	0.00415502	0.102825	0.0286913
BnaC03g30760D	0	0	0.124814	2.73171e-09	0	0
BnaC03g30770D	0	0	0	0	0	0
BnaC03g30780D	0	0	0	0	0	0
BnaC03g30790D	0	0	0	0	0	0
BnaC03g30800D	0	0	0	0	0	0
BnaC03g30810D	0	0	0	0	0	0
BnaC03g30820D	4.04092	7.03975	13.5555	6.20035	6.13984	4.18533
BnaC03g30830D	0	0	0	0.0130162	0	0
BnaC03g30840D	11.3561	13.377	15.5792	14.3901	14.9882	12.6332
BnaC03g30850D	5.74688	7.01259	5.26299	8.35089	8.42621	9.23307
BnaC03g30860D	0	0	0	0	0.0704293	0
BnaC03g30870D	0	0	0	0	0	0
BnaC03g30880D	0	0	0	0	0	0.0104821
BnaC03g30890D	0.0474329	0.364245	0.791952	0.173517	0.340792	0.0810328
BnaC03g30900D	3.34426	3.58225	2.51481	4.40693	4.44117	4.62099
BnaC03g30910D	0.493934	0.724033	0.682458	0.780972	0.840621	0.796812
BnaC03g30920D	0	0	0.427423	0	0	0
BnaC03g30930D	0.00933515	0.0205144	0.109705	0.00911406	0.0091191	0
BnaC03g30940D	0	0	0	0	0	0
BnaC03g30950D	0	0	0	0	0	0
BnaC03g30960D	0.0995285	0.247458	0.513253	0.167994	0.244417	0.0729371
BnaC03g30970D	0.015583	0.0849696	0.0535509	0.0710954	0.0312582	0.0501838
BnaC03g30980D	1.46847	1.95323	2.87473	1.52547	1.63137	1.27626
BnaC03g30990D	0	0	0	0	0	0
BnaC03g31000D	169.708	157.274	96.3033	26.2508	21.6329	27.6806
BnaC03g31010D	0	0	0	0	0	0
BnaC03g31020D	0	0	0	0	0	0
BnaC03g31030D	0	0	0	0	0	0
BnaC03g31040D	0	0	0	0	0	0
BnaC03g31050D	0	0	0	0	0	0
BnaC07g04360D	0.269485	0.314559	0.59341	0.363654	0.407785	0.251885
BnaC07g04350D	0.671937	1.17245	0.668042	1.50851	1.50569	1.82847
BnaC07g04340D	0.168176	0.343194	0.31447	0.259394	0.157018	0.204021
BnaC07g04330D	0.836607	1.6232	1.7085	1.20572	1.89964	1.30314
BnaC07g04320D	1.21154	1.08962	2.03397	1.77656	1.90154	0.82616
BnaC07g04310D	0	0	0	0	0	0
BnaC07g04300D	0	0	0	0	0	0
BnaC07g04290D	0	0	0	0	0	0
BnaC07g04280D	0	0.0211112	0.00472214	0.0296501	0.00628608	0.0233805
BnaC07g04270D	0	0	0	0	0	0
BnaC07g04260D	0	0	0	0	0	0
BnaC07g04250D	1.8344	2.45101	3.40722	1.4738	2.30066	1.07373
BnaC07g04240D	0.509738	1.26778	2.75403	0.147371	1.17941	0.264583
BnaC07g04230D	0	0	0	0	0	0
BnaC07g04220D	0.0688372	0	0.0710067	0.0660537	0.147359	0
BnaC07g04210D	0	0.00939022	0.0104687	0.00835767	0.0208714	0.00831166
BnaC07g04200D	0.0512179	0.0579964	0.127391	0	0.128761	0.1022
BnaC07g04190D	0	0	0	0	0	0
BnaC07g04180D	0	0	0	0	0	0
BnaC07g04170D	0	0	0	0.00695144	0	0.00689438
BnaC07g04160D	0	0	0	0	0	0
BnaC07g04150D	12.2214	12.4003	12.243	17.4105	16.7383	16.2313
BnaC07g04140D	3.19043	3.97054	3.69167	3.51396	3.31164	3.37963
BnaC07g04130D	0	0.13891	0.119186	0	0.00016076	0
BnaA01g23190D	0	0	0	0	0	0
BnaA01g23200D	0	0	0.00967584	0.00583183	0.0173812	0
BnaA01g23210D	0	0	0	0	0	0
BnaA01g23220D	0.514472	1.01689	1.72847	0.124087	0.248177	0.0794092
BnaA01g23230D	0	0	0	0	0	0
BnaA01g23240D	0	0	0	0	0	0
BnaA01g23250D	0	0	0	0	0	0
BnaA01g23260D	0.108632	0	0.132645	1.72504	2.28227	0.520282
BnaA01g23270D	0.640523	0.502919	0.338687	0.383332	0.516836	0.607524
BnaA01g23280D	0	0	0	0	0	0
BnaA01g23290D	12.1598	12.106	8.4599	14.1646	14.5727	16.3674
BnaA01g23300D	0	0	0	0	0	0
BnaA01g23310D	70.9501	66.0582	75.6421	97.8203	109.991	105.014
BnaA01g23320D	0	0	0	0	0	0
BnaA01g23330D	0	0	0	0	0	0
BnaA01g23340D	0.0962243	0.703925	0.978809	0.410377	0.547288	0.151203
BnaA01g23350D	0	0	0	0	0	0
BnaA01g23360D	0	0	0.00579949	0	0.0038645	0.00576689
BnaA01g23370D	0	0	0	0	0	0
BnaA01g23380D	0	0	0	0	0	0
BnaA01g23390D	9.86412	11.4598	10.8521	7.8677	7.48731	7.81858
BnaA01g23400D	0	0	0	0.0143492	0.0290445	0
BnaA01g23410D	0	0	0	0	0	0
BnaA01g23420D	0	0	0	0	0	0
BnaA01g23430D	0.223741	0.405984	0.926985	0.213638	0.601107	0.120687
BnaA01g23440D	0	0	0	0	0	0
BnaA01g23450D	0	0	0	0	0	0
BnaA01g23460D	0	0	0	0	0.00947433	0
BnaA01g23470D	0.0200043	0	0	0	0	0
BnaA01g23480D	0	0.00896404	0	0.00798491	0.00796978	0
BnaA01g23490D	0	0	0	0	0	0
BnaA01g23500D	0.111312	0.0616678	0.068433	0.0813844	0.013704	0.109015
BnaA01g23510D	7.23671	13.1537	18.387	7.05954	9.51373	3.7284
BnaA01g23520D	0	0	0	0	0	0
BnaA01g23530D	0	0	0	0	0	0
BnaA01g23540D	0	0	0.00880628	0.0108017	0.0087496	0.00435938
BnaA01g23550D	2.11002	2.15481	2.54307	2.88659	2.46383	2.66311
BnaA01g23560D	0.013189	0	0	0.0128604	0	0.0258043
BnaA01g23570D	0	0	0	0	0	0
BnaA01g23580D	0.342862	0.477433	0.819073	0.43975	0.363129	0.298815
BnaA01g23590D	0	0	0	0	0	0
BnaA01g23600D	0	0.0445509	0	0.0386907	0.138557	0.153117
BnaA01g23610D	0.0244234	0.0363929	0.028188	0.0261334	0.0283491	0.0392268
BnaA01g23620D	0.0410299	0.141834	0.135507	0.135583	0.179111	0.0465184
BnaA01g23630D	0.0198814	0.0488038	0.0237338	0.0386527	0.0331977	0.0284104
BnaA01g23640D	0	0	0	0	0	0
BnaA01g23650D	0.121848	1.55251	0.846176	0.19127	0.320222	0.497773
BnaA01g23660D	0	0.00703711	0	0	0	0
BnaA01g23670D	0	0	0.0303661	0	0.0152214	0.0302612
BnaA01g23680D	1.39826	2.21676	1.98274	2.41065	3.70103	2.4104
BnaA01g23690D	0	0.0446423	0.0775542	0.0893293	0.142603	0
BnaA01g23700D	2.40362	2.38757	3.64264	3.24157	4.0602	2.13884
BnaA01g23710D	0.104808	0.14595	0.133017	0.0551474	0.13472	0.067352
BnaA01g23720D	0	0	0	0	0	0
BnaA01g23730D	0	0	0	0	0	0
BnaA01g23740D	0	0	0	0	0	0
BnaA01g23750D	0	0	0	0	0	0
BnaA01g23760D	0	0	0	0	0	0
BnaA01g23770D	0.0155036	0.0377071	0.016155	0.00757214	0.00755103	0.007519
BnaA01g23780D	1.0688	0	2.34028	0	0.536499	0.47752
BnaA01g23790D	0	0	0	0	0	0
BnaA01g23800D	1.37039	1.58956	1.24457	1.31782	1.23857	1.33951
BnaA01g23810D	0	0	0.00799749	0.00798491	0.00796978	0
BnaA01g23820D	2.45853	3.59427	4.44384	0.914848	0.900242	1.24684
BnaA01g23830D	6.16534	3.55192	5.85241	4.33005	5.04047	4.28042
BnaA01g23840D	0	0	0	0	0	0
BnaA01g23850D	0.951747	1.54431	1.54733	0.817002	1.71326	0.720064
BnaA01g23860D	20.7022	19.271	11.825	19.3292	22.1053	26.2957
BnaA01g23870D	0	0	0	0	0	0
BnaA01g23880D	0.02629	0	0.0360251	0.0342297	0.0399084	0.0766224
BnaC05g01510D	0.404261	0.593725	1.04718	1.00718	1.29137	0.588045
BnaC05g01520D	1.01094	1.31538	1.01785	1.18752	1.327	1.21882
BnaC05g01530D	0	0	0	0	0	0
BnaC05g01540D	0	0	0	0	0	0
BnaC05g01550D	0	0	0	0	0	0
BnaC05g01560D	0	0	0	0	0	0
BnaC05g01570D	0	0	0	0	0	0
BnaC05g01580D	0	0	0	0	0	0
BnaC05g01590D	0.0119443	0	0	0	0	0
BnaC05g01600D	0	0.00253286	0	0.00228456	0.00225241	0
BnaC05g01610D	0.322631	0.370101	0.193221	0.380399	0.418157	0.325013
BnaC05g01620D	0.31469	0.403655	0.252082	0.203832	0.32394	0.299368
BnaC05g01630D	0	0	0	0	0	0
BnaC05g01640D	0	0	0	0	0	0
BnaC05g01650D	0	0	0	0	0	0
BnaC05g01660D	0	0	0	0	0	0.0129552
BnaC05g01670D	101.009	74.5226	40.6235	288.628	135.713	214.617
BnaC05g01680D	33.9982	36.5892	22.3307	47.6417	47.014	59.1967
BnaC05g01690D	0.763532	0.913805	0.315681	1.16977	1.36042	1.38616
BnaC05g01700D	1.08583	0.899678	1.39302	20.7134	28.1175	20.129
BnaC05g01710D	0	0.00538167	0.00481468	0.0193089	0.00478533	0
BnaC05g01720D	0	0	0	0.00345923	0	0.00340783
BnaC05g01730D	0	0	0	0	0.00439304	0
BnaC05g01740D	0	0	0	0	0.00857499	0
BnaC05g01750D	1.78995	3.97455	7.86301	1.73715	3.52924	1.25494
BnaC05g01760D	0	0	0	0.0149483	0	0
BnaC05g01770D	2.92626	4.7812	5.76456	3.93947	4.04599	3.14941
BnaC05g01780D	0	0	0	0	0.0175929	0
BnaC05g01790D	0.142146	0.20365	0.181822	0.133608	0.234308	0.161717
BnaC05g01800D	2.01913	2.35616	1.62741	2.37808	1.8834	2.36318
BnaC05g01810D	0	0	0	0	0	0
BnaC05g01820D	0	0	0	0	0	0
BnaC05g01830D	0	0.24818	0.489872	0.159034	0.440755	0.163925
BnaC05g01840D	0.0925901	0.11244	0.384275	0	0.59898	0.299214
BnaC05g01850D	0	0.0332566	0.00742141	0.0148306	0	0.00736105
BnaC05g01860D	1.10147	2.28159	2.69874	1.70471	2.42403	1.79691
BnaC05g01870D	0.588178	1.22713	1.15746	0.892984	1.10525	0.862951
BnaC05g01880D	0.0043269	0.00471127	0	0.0042314	0.00418931	0
BnaC05g01890D	0	0	0	0.0689818	0.0557831	0.0277332
BnaC05g01900D	0.0244665	0.0276452	0	0.0237686	0	0
BnaC05g01910D	0.0787745	0.112504	0.149161	0.0233524	0.209056	0.104098
BnaC05g01920D	0.0384517	0.0611878	0.0294352	0.00891438	0.0363343	0.0321947
BnaC05g01930D	0	0	0	0	0	0
BnaC05g01940D	0	0	0.0361476	0	0	0
BnaC05g01950D	0.0244205	0.0539476	0.0479636	0.059549	0.0119892	0.0119263
BnaC05g01960D	2.06598	2.60734	1.79795	3.05443	2.24255	2.40012
BnaC05g01970D	13.1459	13.1574	8.06109	16.2795	15.5357	18.8062
BnaC05g01980D	0	0	0.00470575	0	0.0281698	0.0093462
BnaC05g01990D	0	0	0	0	0	0
BnaC05g02000D	0	0	0	0	0	0
BnaC05g02010D	0	0	0	0	0	0.034574
BnaC05g02020D	0.00960061	0.0627745	0.0655286	0.0187745	0.0232578	0.0231743
BnaC05g02030D	0.028222	0.293076	0.0776204	0.130629	0.291587	0.253881
BnaC05g02040D	0	0	0	0	0	0
BnaC05g02050D	0	0	0	0	0	0
BnaC05g02060D	0.0106884	0.0449684	0.0601692	0.0178145	0.0383258	0.029219
BnaC05g02070D	0	0	0	0	0	0
BnaC05g02080D	0	0	0	0	0.0270754	0
BnaC05g02090D	0	0	0	0	0	0
BnaC05g02100D	0	0	0	0	0	0
BnaC05g02110D	0	0	0	0	0	0
BnaC05g02120D	0.043572	0.204038	0.176524	0.0420809	0.0905521	0.0447521
BnaC05g02130D	0	0	0.0169245	0	0	0.034119
BnaC05g02140D	0.0428287	0.0325621	0.0280956	0.0139155	0.126629	0
BnaC05g02150D	0	0	0	0	0	0
BnaC05g02160D	0	0	0	0	0	0
BnaC05g02170D	1.57479	1.61638	1.66449	1.29313	1.6667	1.59233
BnaC05g02180D	0.728662	0.722357	0.817485	1.43901	1.74482	1.60098
BnaC05g02190D	2.62989	2.45192	3.61484	2.0515	2.90993	1.79229
BnaC05g02200D	0.24894	0.501457	0.78177	0.439618	0.952902	0.274989
BnaC05g02210D	13.3541	13.3964	9.15365	15.7242	16.8832	19.71
BnaC05g02220D	0	0	0	0	0.00459078	0
BnaC05g02230D	0.775581	1.13341	1.30049	1.74498	3.17324	2.62706
BnaC05g02240D	0.0112789	0.006155	0.0110065	0.00551259	0.0164185	0.00545217
BnaC05g02250D	0	0	0	0	0	0
BnaC05g02260D	0.144734	0.295963	0.306149	0.245522	0.335679	0.179098
BnaC05g02270D	6.59368	6.90133	4.30681	6.71808	6.48879	7.07138
BnaC05g02280D	0.945138	0.608597	0.668055	0.5857	0.669034	0.602342
BnaC05g02290D	0	0	0	0	0	0
BnaC05g02300D	0.181385	0.471477	0.708899	0.11348	0.233689	0.106344
BnaC05g02310D	1.29137	2.0779	2.25868	1.0516	1.19633	0.688471
BnaC05g02320D	0	0	0	0	0	0
BnaC05g02330D	0.128423	0.19586	0.259255	0.100034	0.25695	0.0938002
BnaC05g02340D	0.255848	0.309426	0.193054	0.277134	0.335278	0.268308
BnaC05g02350D	0	0	0	0.0136381	0	0
BnaC05g02360D	0	0	0	0	0	0
BnaC05g02370D	0.019764	0	0	0	0.0196707	0.0195358
BnaC05g02380D	0.589174	1.677	3.10503	1.51655	2.41246	0.678244
BnaC05g02390D	0.0437062	0.0747505	0.0267069	0.0727662	0.0724218	0.046336
BnaC05g02400D	19.3763	21.6951	23.9304	29.3029	27.9226	24.9835
BnaC05g02410D	1.27928	1.4908	0.811341	1.54973	1.71474	1.98839
BnaC05g02420D	0	0	0	0	0	0
BnaC05g02430D	7.70846	9.51107	9.93571	4.60782	5.54063	4.91407
BnaC05g02440D	0	0	0	0	0	0
BnaC05g02450D	0	0	0	0	0	0
BnaC05g02460D	0	0	0	0	0	0
BnaC05g02470D	0	0	0	0	0	0
BnaC05g02480D	0	0	0	0	0	0
BnaC05g02490D	0	0	0	0	0	0
BnaC05g02500D	0.270023	0.246145	0.238058	0.296009	0.265697	0.312637
BnaC05g02510D	0.100478	0.132655	0.0886206	0.193299	0.196554	0.176058
BnaC05g02520D	0	0	0	0	0	0
BnaC05g02530D	1.54116	1.5624	2.51124	1.47376	1.73992	0.968621
BnaC05g02540D	0	0.0101692	0.0181285	0	0.0632861	0.017999
BnaC05g02550D	0.572428	1.79034	3.34722	0.280856	0.689086	0.19546
BnaC05g02560D	0.100964	0.418471	0.522129	0.170706	0.39296	0.17042
BnaC05g02570D	10.2834	13.9311	6.81987	17.3311	17.9904	21.1967
BnaC05g02580D	4.6975	5.24362	7.40484	3.93277	6.26946	3.6012
BnaC05g02590D	0	0	0	0	0	0
BnaC05g02600D	0	0	0	0	0	0
BnaC05g02610D	8.78531	7.80818	3.42856	7.74024	5.47948	8.00997
BnaC05g02620D	0.0133359	0.0437465	0.0975014	0.0325787	0.0324137	0.0412231
BnaC05g02630D	0	0	0.0118135	0	0	0.0117486
BnaC05g02640D	0.412502	1.12403	1.46944	0.836545	1.04546	0.455196
BnaC05g02650D	0.00933721	0	0	0	0	0.00907929
BnaC05g02660D	0	0	0	0	0	0
BnaC05g02670D	2.42479	3.24474	3.05659	0.885149	1.24837	0.821707
BnaC05g02680D	0	0	0	0	0	0
BnaC05g02690D	0.146895	0.28178	0.212765	0.108749	0.125079	0.0949219
BnaC05g02700D	0.102791	0.17572	0.227532	0.208705	0.267037	0.160723
BnaC05g02710D	0	0.0682047	0	0.0549688	0.181565	0.298815
BnaC05g02720D	0	0	0	0	0	0
BnaC05g02730D	0.279797	0.550873	1.38574	0.486503	0.716632	0.308917
BnaC05g02740D	7.48063	9.28849	5.00021	10.8669	10.8152	13.6042
BnaC05g02750D	0.00547979	0.0179371	0.0252178	0.0107136	0.0519246	0.0190674
BnaC05g02760D	0.130871	0.204412	0.174933	0.162419	0.173422	0.147415
BnaC05g02770D	5.08265	5.47123	6.19286	5.00384	6.072	4.90787
BnaC05g02780D	0.347089	0.836183	1.02849	0.306243	0.441319	0.201711
BnaC05g02790D	0.150936	0.298938	0.338772	0.248204	0.223302	0.265907
BnaC05g02800D	1.42118	1.67631	0.911053	1.45413	1.85497	1.71477
BnaC05g02810D	0	0	0	0	0	0
BnaC05g02820D	0.0682032	0.117695	0.307904	0	0.10448	0
BnaC05g02830D	0.24581	0.298476	1.1024	0.0784468	0.352788	0.175525
BnaC05g02840D	0.567136	0.610974	4.12938	1.11154	0.833308	0
BnaC05g02850D	0.0975138	0.711402	0.809578	0.0932746	0.631391	0
BnaC05g02860D	0	0.00917218	0	0	0	0
BnaC05g02870D	0	0	0	0	0	0
BnaC05g02880D	0.433258	0.536339	0.703434	0.337543	0.340216	0.172406
BnaC05g02890D	0.669198	1.24211	1.08321	1.07	1.1499	0.985715
BnaC05g02900D	5.76481	5.28384	3.29544	2.97575	2.60418	3.63917
BnaC05g02910D	0.0361049	0.123578	0.212789	0.00818779	0.149929	0.0244201
BnaC05g02920D	0.911366	1.45437	2.33289	0.855175	1.25413	0.751221
BnaC05g02930D	1.93656	2.82308	3.09647	1.63573	2.42478	0.986071
BnaC05g02940D	0.0686987	0.0456569	0.0405386	0.0267899	0.0826617	0.121073
BnaC05g02950D	0.923905	0.775547	0.944769	1.06677	1.03559	0.85302
BnaC05g02960D	0.957594	0.994196	0.917274	0.945924	1.03408	1.049
BnaC05g02970D	1.04258	1.3136	1.25666	1.13207	1.43644	1.3568
BnaC05g02980D	0.0193852	0.0639414	0.0759635	0.0400741	0.0663203	0.0377202
BnaC05g02990D	2.07826	2.1323	1.53424	1.57345	1.2464	1.69142
BnaC05g03000D	1.19914	0.858863	1.88733	0.59648	1.2714	0.917892
BnaC05g03010D	0.147796	0.152663	0.246757	0.713142	0.855484	0.437326
BnaC05g03020D	7.51854	11.8654	13.1845	8.71499	10.3233	8.75019
BnaC05g03030D	0	0	0	0	0	0
BnaC05g03040D	0	0	0.0122672	0	0.0122683	0.0549145
BnaC05g03050D	3.78082	1.44898	2.6143	0.719472	0.736623	1.26157
BnaC05g03060D	0.76327	0.823253	0.307467	0.304316	0.276343	0.377751
BnaC05g03070D	0	0	0	0	0	0
BnaC05g03080D	0	0	0.124827	0.107442	0.172587	0.17294
BnaC05g03090D	0	0	0	0	0	0.00706426
BnaC05g03100D	0	0	0	0	0	0
BnaC05g03110D	0	0	0	0	0	0
BnaC05g03120D	1.59025	1.69128	1.33087	1.74877	1.62527	1.64375
BnaC05g03130D	0	0	0	0	0	0.0114918
BnaC05g03140D	1.38196	1.60977	1.18972	1.35903	1.54764	1.80595
BnaC09g30420D	0	0	0	0	0	0
BnaC09g30430D	0	0	0	0	0	0
BnaC09g30440D	0	0	0	0	0	0
BnaC09g30450D	0	0	0	0	0	0
BnaC09g30460D	0.101659	0.620837	0.786987	0.661855	0.157331	0.688022
BnaC09g30470D	0	0	0.0119461	0	0	0
BnaC09g30480D	0.0173651	0	0	0	0	0.0170995
BnaC09g30490D	0.668336	0.663079	0.631796	1.12127	1.31292	0.928799
BnaC09g30500D	0	0	0	0	0	0
BnaC09g30510D	0	0	0	0	0	0
BnaC09g30520D	0	0	0.0109863	0	0	0.0109937
BnaC09g30530D	0	0	0	2.92742e-08	0	0
BnaC09g30540D	0	0	0.0109863	0	0	0.0109937
BnaC09g30550D	0	0	0	0.0450156	0	0.14445
BnaC09g30560D	0.118098	0.372023	0.588434	0.366195	0.620719	0.200819
BnaC09g30570D	14.4687	12.2095	8.28259	5.96782	5.44031	6.5599
BnaC09g30580D	0	0.0163229	0.00728597	0.0194168	0.00725642	0.0144522
BnaC09g30590D	0	0	0	0	0	0
BnaC09g30600D	0.118462	0.354731	0.412965	0.294613	0.419505	0.197429
BnaC09g30610D	0	0	0	0	0	0
BnaC09g30620D	33.8256	32.1184	19.0808	52.3757	46.7073	56.7213
BnaC09g30630D	0	0	0	0.00502284	0	0.0049631
BnaC09g30640D	0	0	0	0	0	0
BnaC09g30650D	0.464295	0.312475	0.392913	0.616745	0.828348	0.32032
BnaC09g30660D	1.50096	1.56287	1.14739	1.36847	1.73631	1.09982
BnaC09g30670D	0	0.159779	0	0	0	0
BnaC09g30680D	0	0	0.00978639	0.00974817	0.019534	0.0097207
BnaC09g30690D	0.199116	0.401355	0.223368	0.57165	0.604292	0.526706
BnaC09g30700D	0	0	0.0184237	0.0211716	0.0185204	0.0183962
BnaC09g30710D	0.487794	0.431397	0.29316	0.443715	0.442672	0.521842
BnaC09g30720D	4.91436	4.84253	3.21779	4.56241	4.29703	5.4982
BnaC09g30730D	0.0613272	0	0.314869	0.187598	0.130587	0.258231
BnaC09g30740D	0	0	0	0	0	0.0136269
BnaC09g30750D	0.0717623	0	0.0740886	0.0688213	0.23085	0
BnaC09g30760D	0.998823	1.95961	2.3186	1.56691	2.14609	1.51166
BnaC09g30770D	0.194558	0.415961	0.544233	0.283685	0.447675	0.205256
BnaC09g30780D	0	0	0	0	0	0
BnaC09g30790D	0	0	0	0	0	0
BnaC09g30800D	0	0.0294032	0	0	0	0
BnaC09g30810D	0	0.0339848	0.0305347	0	0	0
BnaC09g30820D	0	0	0	0	0	0
BnaC09g30830D	1.02081	0.548828	0.481663	0.23469	0.162452	0.402832
BnaC09g30840D	1.08696	1.06125	0.595501	0.755525	0.471216	0.805096
BnaC09g30850D	0.00506638	0	0.00988262	0	0.0147351	0
BnaC09g30860D	0.0569586	0.11369	0.156978	0.0767556	0	0
BnaC09g30870D	0	0	0	0.123496	0.487048	0.260662
BnaC09g30880D	0	0	0	0	0	0
BnaC09g30890D	0.0264318	0	0.0263181	0.0256614	0.053239	0.0264057
BnaC09g30900D	0	0	0	0	0	0
BnaC09g30910D	0	0.0268113	0	0.0230875	0.0238127	0
BnaC09g30920D	0.804296	0.96833	0.648714	1.04599	0.984394	1.20319
BnaC09g30930D	0	0	0	0	0	0
BnaC09g30940D	0	0	0	0	0	0
BnaC09g30950D	19.7818	20.5651	14.9197	13.3337	16.6231	13.5931
BnaC09g30960D	1.67535	1.54364	0.866451	0.59355	0.493841	0.549365
BnaC09g30970D	0	0	0	0	0	0
BnaC09g30980D	0	0	0	0	0	0
BnaC09g30990D	0	0	0	0	0	0
BnaC09g31000D	0	0	0	0	0	0
BnaA06g39770D	0	0	0	0	0	0
BnaA06g39780D	1.18116	1.18804	0.966457	1.08263	1.03228	1.34962
BnaA06g39790D	0.129798	0.0780821	0	0	0	0.0686109
BnaA06g39800D	0	0	0	0	0	0
BnaA06g39810D	0	0	0	0	0	0.0162201
BnaA06g39820D	0.117177	0.284238	0.69534	0.0760125	0.485724	0
BnaA06g39830D	0.320684	0.952893	1.36447	0.516454	1.07195	0.38977
BnaA06g39840D	0.00614778	0.016697	0.00897689	0.021051	0.0148478	0.0266403
BnaA06g39850D	0.000322254	0.102572	0.0182842	0.11368	0.143613	0.126429
BnaA06g39860D	0.0724212	0.105098	0.248165	0.0530345	0.0559783	0.0439931
BnaA06g39870D	0	0	0	0	0	0
BnaA06g39880D	0	0	0	0.00888783	0	0
BnaA06g39890D	0	0	0	0	0	0
BnaA06g39900D	0	0	0	0	0	0
BnaA06g39910D	0.0287403	0.0327331	0	0	0	0
BnaA06g39920D	0	0.036422	0	0	0	0
BnaA06g39930D	0	0	0	0	0	0
BnaA06g39940D	0.595579	0.922564	1.1721	0.491937	0.39272	0.277404
BnaC09g09710D	0	0	0	0	0	0
BnaC09g09720D	0	0	0	0	0	0
BnaC09g09730D	0.508517	0.516734	0.304606	0.501147	0.553054	0.534964
BnaC09g09740D	0	0	0	0	0	0
BnaC09g09750D	0	0	0	0	0	0
BnaC09g09760D	0	0	0	0	0	0
BnaC09g09770D	0	0	0	0	0	0
BnaC09g09780D	0	0	0	0	0	0
BnaC09g09790D	9.08004	18.4754	24.177	13.6262	17.8498	10.2276
BnaC09g09800D	0.0190766	0	0	0.203559	0.303436	0.0681715
BnaA03g07120D	0.456456	0.578109	0.982457	0.616012	0.67165	0.418956
BnaA03g07110D	0	0	0	0	0	0
BnaA03g07100D	0.0162781	0	0.0159195	0.0188854	0.0156922	0.0263172
BnaA03g07090D	0.474743	1.01671	0.936266	0.869371	0.84529	0.690081
BnaA03g07080D	0.961345	1.45855	1.40682	1.24221	1.01032	1.65442
BnaA03g07070D	0.432691	0.893764	0.790804	0.826924	0.797568	0.497599
BnaA03g07060D	0.640483	1.89216	2.23575	0.91716	2.22324	0.730788
BnaA03g07050D	1.17453	1.16167	1.06509	1.73239	1.57476	1.22922
BnaA03g07040D	0.105619	0.127366	0.0915915	0.132624	0.160192	0.124913
BnaA03g07030D	0.24956	0.337888	0.240242	0.404055	0.30527	0.428388
BnaA03g07020D	0	0	0	0	0	0
BnaA03g07010D	1.29653	1.94704	2.72235	0.730854	0.914975	0.443694
BnaA03g07000D	0	0.0259879	0	0.0229706	0.0462046	0.0229835
BnaA03g06990D	0	0	0	0	0	0
BnaA03g06980D	0.132525	0.163743	0.170147	0.314501	0.326415	0.248255
BnaA03g06970D	0	0	0	0	0	0
BnaA03g06960D	0.48195	0.792835	0.833691	0.334951	0.535428	0.29807
BnaA03g06950D	0.233817	0.415694	0.616372	0.219244	0.329898	0.169937
BnaA03g06940D	0	0	0	0	0.0772567	0.02555
BnaA03g06930D	0.0232561	0	0	0.0226017	0.0232866	0.0231155
BnaC03g77700D	0.0607516	0	0.080169	0.0788006	0.100864	0.0801285
BnaC03g77710D	0	0	0	0.0792853	0	0.0201602
BnaC03g77720D	0	0	0	0	0	0
BnaC03g77730D	0	0	0	0	0	0
BnaC03g77740D	0	0	0	0	0	0
BnaC03g77750D	0	0	0	0	0	0
BnaC03g77760D	0	0	0	0	0	0
BnaC03g77770D	0	0	0	0	0	0
BnaC03g77780D	30.0295	29.2071	36.2508	45.2907	36.7149	26.6618
BnaC03g77790D	0	0	0	0.00326308	0.00644783	0
BnaC03g77800D	0	0	0	0	0	0
BnaC03g77810D	0	0	0	0	0	0
BnaCnng20370D	0.080004	0.298869	0.533769	0.208504	0.273545	0.13967
BnaCnng20380D	154.226	161.5	173.578	167.938	162.534	141.242
BnaCnng20390D	0	0	0	0	0	0
BnaCnng20400D	0	0.0190523	0.0174343	0	0.0169985	0.0336517
BnaCnng20410D	0	0.00270873	0	0	0	0
BnaCnng20420D	0	0	0	0	0	0
BnaCnng20430D	1.57698	3.68855	3.82776	3.19801	3.73472	2.98212
BnaCnng20440D	0	0	0	0	0.0193103	0
BnaCnng20450D	0	0.0333472	0	0	0	0
BnaCnng20460D	0.00936171	0	0	0.0137099	0.0182909	0.0364136
BnaCnng20470D	0	0	0.0180081	0	0.0180964	0.0359535
BnaA10g11790D	0	0	0	0	0	0
BnaA10g11780D	0	0	0	0	0	0
BnaA10g11770D	0	0	0	0	0	0
BnaA10g11760D	2.79464	3.3797	5.14964	2.18599	2.62226	1.45925
BnaA10g11750D	0	0	0.901487	0	0	0
BnaA10g11740D	0.0191595	0.0237109	0.0880292	0	0.0879631	0.0372743
BnaA10g11730D	2.91559	3.24254	1.57418	4.16831	3.17197	4.01198
BnaA10g11720D	0	0	0	0	0	0
BnaA10g11710D	5.07953	6.8563	4.59882	8.09635	9.10854	9.68301
BnaA10g11700D	0	0	0	0	0	0
BnaA10g11690D	0.290541	0.670791	1.87875	0.434976	1.23259	0.286696
BnaA10g11680D	0	0	0	0	0	0
BnaA10g11670D	0	0	0	0	0	0
BnaA10g11660D	0.814646	0.570007	1.33521	0.62859	0.679291	0.873082
BnaA10g11650D	0	0	0	0	0	0
BnaA10g11640D	8.79991	8.14924	4.38451	8.57378	7.62542	9.81435
BnaA10g11630D	0	0	0	0	0	0.18674
BnaA10g11620D	0	0	0	0.00364303	0.00360224	0
BnaA06g23590D	0	0	0	0	0	0
BnaA06g23580D	0.230382	0.218726	0.195225	0.194755	0.216908	0.186199
BnaA06g23570D	0	0	0	0.00404041	0	0.00398482
BnaA06g23560D	0	0.00992221	0.00887974	0	0	0.00439583
BnaA06g23550D	0	0	0	0	0	0
BnaA06g23540D	0.431224	0.65543	1.13722	0.561176	0.767959	0.473523
BnaA06g23530D	0	0	0.01308	0.0261688	0.0130189	0.0194501
BnaA06g23520D	0	0.0116399	0	0	0	0
BnaA06g23510D	0	0	0	0	0	0
BnaA06g23500D	11.2231	6.57708	3.56103	34.1399	32.5985	40.3463
BnaA06g23490D	5.74099	3.832	4.81576	20.8355	27.932	19.7352
BnaA06g23480D	1.1777	1.48445	1.15037	0.895571	0.696358	0.843082
BnaA06g23470D	0.204872	0.347978	0.866261	0.198954	0.23177	0.164981
BnaA06g23460D	0.122399	0.279362	0.612544	0.183841	0.147179	0.0549375
BnaA06g23450D	6.98704	8.11662	9.51619	9.2573	7.98502	6.74846
BnaA06g23440D	0.289852	0.34713	0.437055	0.354237	0.541283	0.255946
BnaCnng20480D	3.10126	3.13218	1.26096	2.40893	1.93564	2.54259
BnaCnng20490D	0	0	0	0.0753688	0.0291211	0.0193223
BnaCnng20500D	0	0	0	0	0	0
BnaCnng20510D	0.341889	0.51461	0.64302	0.432988	0.710116	0.323559
BnaCnng20520D	0.00630734	0	0.00530823	0	0.00270595	0
BnaCnng20530D	0	0	0	0	0	0
BnaCnng20540D	0	0	0	0.0183229	0	0
BnaCnng20550D	0	0	0	0	0	0
BnaCnng20560D	1.36909	2.8879	2.50203	1.03328	1.59845	2.13113
BnaCnng20570D	0	0	0	0	0	0
BnaCnng20580D	0	0	0	0	0	0
BnaCnng20590D	0	0	0	0	0	0
BnaCnng20600D	0	0	0	0	0	0
BnaCnng20610D	0.0180307	0.0352924	0.0667319	0.0529108	0.122046	0.034118
BnaCnng20620D	0	0	0	0.017668	0.0200511	0.0102943
BnaCnng20630D	0	0	0	0	0	0
BnaCnng68200D	0.0274795	0	0	0.0133949	0.0270562	0.0134525
BnaCnng68210D	0	0	0.00726938	0	0.0072398	0
BnaAnng33520D	0.212611	0.255001	0.312421	0.264159	0.358949	0.216244
BnaAnng33530D	0.77763	0.742427	0.581191	0.812191	1.18765	0.617888
BnaAnng33540D	0.0108067	0	0	0	0.0211688	0
BnaAnng33550D	0.0833071	0.232253	0.273955	0.155364	0.147498	0.0660952
BnaAnng33560D	0.594411	0.848534	1.32062	0.569973	0.749767	0.549517
BnaAnng33570D	0	0	0	0	0	0
BnaAnng33580D	0	0	0	0	0	0
BnaC05g51890D	0.0532837	0.107069	0.0729696	0.0727333	0.0834236	0.0416178
BnaUnng03830D	4.42479	7.01627	3.8262	6.69276	13.8236	9.21558
BnaC07g48510D	0	0	0	0	0	0
BnaCnng68220D	2.20966	2.70794	3.89333	2.12405	3.16709	1.77264
BnaCnng68230D	0	0	0	0	0	0
BnaUnng03840D	0	0	0	0	0	0
BnaAnng33590D	0	0.529152	1.44297	0	0.726302	0.253111
BnaAnng33600D	0.00568819	0.0871832	0.0621383	0.0518445	0.0462978	0.0436177
BnaAnng33610D	0	0	0	0	0	0
BnaAnng33620D	0	0	0	0	0	0
BnaCnng68240D	0.056024	0.215068	0.343231	0.0496476	0.147796	0.111634
BnaA04g27220D	2.43637	3.6422	2.00316	1.38638	1.50842	1.85434
BnaCnng68250D	0	0	0	0	0	0
BnaCnng68260D	0	0	0	0	0	0
BnaCnng68270D	0	0	0	0	0	0
BnaCnng68280D	0	0	0	0	0	0
BnaAnng33630D	0	0	0	0.00841046	0	0
BnaAnng33640D	0	0	0	0	0	0
BnaCnng68290D	0	0.101901	0	0.0803386	0	0.0900197
BnaCnng68300D	0.574769	0.374218	0.369591	0.819663	0.68089	0.698517
BnaCnng68310D	0	0	0	0	0	0
BnaAnng33650D	0	0	0	0	0	0
BnaCnng68320D	0.0158679	0.030216	0.0309198	0.192893	0.257382	0.224788
BnaA10g03540D	0	0	0.0106691	0	0.0213115	0
BnaA10g03530D	0	0	0	0	0	0
BnaA10g03520D	0.765901	1.36833	1.3834	0.879325	0.893174	0.891117
BnaA10g03510D	0	0	0.0152973	0	0	0
BnaA10g03500D	0	0	0	0	0	0
BnaA10g03490D	0	0	0	0	0	0
BnaA10g03480D	0.00877883	0	0	0	0.00282623	0
BnaA10g03470D	0.00876965	0	0.0168113	0	0.0322038	0.00801589
BnaCnng20640D	15.5608	16.5554	14.1942	17.1305	15.8246	15.9981
BnaCnng20650D	1.50994	1.23569	1.30489	2.12452	1.90631	2.33692
BnaCnng20660D	0	0	0	0	0	0
BnaCnng20670D	0	0	0	0	0	0
BnaCnng20680D	0	0.0228088	0.0475319	0.122226	0.196039	0.100987
BnaCnng20690D	0	0	0	0.0350692	0	0
BnaCnng20700D	0	0	0	0	0	0
BnaCnng20710D	0	0	0	0	0	0
[truncated: 99,042 more rows]

## Sheet: Table S1c
Table S1c Transcripts per million (TPM) values of all gene (101040) in B. napus across non-stressed pistil (CF1, CF2, CF2) and heat-stressed pistil (HF1, HF2, HF3) samples
GeneID	CF1	CF2	CF3	HF1	HF2	HF3
BnaC09g12820D	0.32972	0.564339	0.314883	0.115651	0.110545	0.0451179
BnaC09g12810D	10.1449	16.2679	13.8675	4.27671	5.30404	4.71582
BnaC09g12800D	2.23035	2.71532	2.18614	4.2957	3.06567	1.73076
BnaC09g12790D	0	0	0	0	0	0
BnaC09g12780D	9.86935	12.5532	13.862	9.9746	9.97804	9.83439
BnaC09g12770D	3.21977	4.68996	5.75358	2.46124	2.42048	2.57805
BnaC09g12760D	0.540404	0.674268	1.0861	0.228212	0.18549	0.253795
BnaC09g12750D	12.817	15.9631	13.9488	7.73371	7.6118	7.30416
BnaC09g12740D	0.119079	0.09189	0.0260341	0	0	0
BnaC09g12730D	0.668846	0	0.401431	0	0	0
BnaC09g12720D	0.118449	0.0424225	0.499998	0	0	0
BnaC09g12710D	0.55378	0.42732	0.42769	0.361288	0.559484	0.734249
BnaC09g12700D	1.81578	0.599098	6.93855	0.312984	0	0
BnaC09g12690D	17.7649	28.0648	15.8259	2.02159	1.94131	2.02154
BnaC09g12680D	2.49682	2.5037	2.4326	0.433486	0.305435	0.278822
BnaC09g12670D	0.013491	0.0503473	0.0190535	0	0.015615	0.0153224
BnaC09g12660D	0	0	0	0	0	0
BnaC09g12650D	0	0	0.00607563	0	0	0
BnaC09g12640D	0	0	0	0	0	0
BnaC09g12630D	0	0	0	0.115399	0.0802372	0.0237767
BnaC09g12620D	0	0	0.0478897	0	0	0
BnaC09g12610D	0	0	0	0	0	0
BnaC09g12600D	0	0	0.0261481	0.259931	0.411605	0.241504
BnaC09g12590D	0	0	0	0	0	0
BnaC09g12580D	0	0	0	0	0	0
BnaC09g12570D	0.00585779	0.0268741	0.0258836	0.0128719	0.00682507	0.0268575
BnaC09g12560D	0.283331	0.36011	0.421777	0.0811927	0.100444	0.0705748
BnaC09g12550D	0	0	0	0	0	0
BnaC09g12540D	0	0.23763	0	0	0	0
BnaC09g12530D	0.47004	0.794951	0.834812	0.262983	0.230036	0.246617
BnaC09g12520D	11.8665	10.4405	12.0602	7.7107	8.35372	8.13328
BnaC09g12510D	13.0976	14.8085	17.1505	8.04733	7.90675	7.76505
BnaC09g12500D	2.22891	3.60091	4.47572	0.955243	0.84168	0.753816
BnaC09g12490D	0.539198	0.814051	1.27394	1.14124	1.22678	1.10794
BnaC09g12480D	0.0794478	0.022277	0.0217619	0.0649062	0.068589	0.0223873
BnaC09g12470D	0	0	0	0	0	0
BnaC09g12460D	1.58716	1.05771	1.24767	0.0983859	0.107235	0.0799804
BnaC09g12450D	0	0	0	0	0	0
BnaC09g12440D	0	0	0	0	0	0
BnaC09g12430D	58.8025	64.5239	61.0079	20.4727	20.9303	21.3332
BnaC09g12420D	0	0	0	0	0	0
BnaC09g12410D	0	0	0	0	0	0
BnaC09g12400D	0	0	0	0	0	0
BnaC09g12390D	0	0	0	0	0	0
BnaC09g12380D	0	0	0	0	0	0
BnaC09g12370D	0	0	0	0	0	0
BnaC09g12360D	0.250012	0.341282	0.408251	0.0935669	0.162401	0.102059
BnaC09g12350D	13.1381	19.0046	19.7842	8.9313	9.00112	8.11307
BnaC09g12340D	3.65962	5.68731	5.53626	2.27417	2.72972	2.14508
BnaC09g12330D	11.2055	7.14981	7.97546	5.85443	5.86226	7.59593
BnaC09g12320D	0	0	0	0.133902	0	0
BnaC09g12310D	25.404	17.8593	20.6884	31.8128	26.155	32.5203
BnaC09g12300D	0	0	0	0.0783488	0.142276	0.0582345
BnaC09g12290D	19.2359	25.813	19.5906	23.4523	33.2439	36.5421
BnaC09g12280D	2.48721	2.45702	1.66379	0.6505	1.05297	1.19971
BnaC09g12270D	0	0	0.0422566	0	0	0
BnaC09g12260D	8.68144	9.94255	9.98436	6.25643	7.12285	7.16026
BnaC09g12250D	10.9508	9.26786	12.385	6.30038	6.03194	6.3962
BnaC09g12240D	0.0622198	0.308556	0.203184	0.100968	0.106402	0.0692054
BnaC09g12230D	0.352863	0.339207	0.187827	0.0859613	0	0.0421876
BnaC09g12220D	14.5327	18.681	23.0789	2.3432	2.02723	1.96145
BnaC09g12210D	20.4063	20.8457	37.7764	4.12329	2.67353	5.48435
BnaC09g12200D	10.5957	9.61914	3.94699	2.15993	1.70872	2.66058
BnaC09g12190D	1.86654	1.91248	2.69139	0.982241	1.40259	0.97516
BnaC09g12180D	4.93924	8.91093	8.09307	18.5506	20.4561	18.4573
BnaC09g12170D	7.61163	11.1683	10.0673	2.34682	2.67437	2.26574
BnaC09g12160D	3.63944	3.83351	3.2118	1.96244	2.3278	2.33781
BnaC09g12150D	0	0	0	0	0	0
BnaC09g12140D	3.20876	6.28173	4.47954	2.48294	3.3712	3.23411
BnaC09g12130D	6.1112	9.42767	8.81829	6.26751	6.15232	5.20313
BnaC09g12120D	0.765698	2.8813	2.45739	1.93369	1.81904	1.52249
BnaC09g12110D	15.5366	11.3157	12.2492	4.3906	3.98336	4.28727
BnaC09g12100D	0.0281091	0.111365	0.0154512	0.107548	0.0325186	0.0159517
BnaC09g12090D	0.95229	1.87805	1.69761	0.856766	0.952268	0.984629
BnaC09g12080D	8.6755	15.2521	14.7023	13.0225	12.7716	12.8113
BnaC09g12070D	0	0	0	0	0	0
BnaC09g12060D	0	0	0	0	0.29227	0.301836
BnaC09g12050D	0	0	0	0	0	0
BnaC09g12040D	3.65967	6.92719	6.32719	0.998665	1.04365	0.744317
BnaC09g12030D	4.52573	3.16689	3.96895	1.41805	1.15145	1.73604
BnaA05g26300D	0	0	0	0	0	0
BnaA05g26310D	0	0.331774	0.759436	0.0640443	0.168791	0
BnaA05g26320D	0	0	0	0	0	0
BnaA05g26330D	2.76663	2.95648	1.52043	0.734983	0.429547	0.501852
BnaA05g26340D	0	0	0.522711	0	0	0
BnaA05g26350D	0.0467882	0.100676	0.353342	0.351015	0.368425	0.459958
BnaA05g26360D	22.1018	18.9747	18.0888	9.86164	7.92178	9.65007
BnaA05g26370D	0.769497	2.08629	2.14503	1.14163	1.02959	0.987222
BnaA05g26380D	6.79865	7.17927	7.32431	7.83625	8.14173	7.85211
BnaA05g26390D	0	0	0.0184059	0	0.0387077	0.0189705
BnaA05g26400D	0.511061	0.768471	0.591855	0.130803	0.217827	0.194638
BnaA05g26410D	12.1888	16.2576	14.0805	12.1761	13.562	12.9021
BnaA05g26420D	11.5891	10.8953	8.38241	2.20462	2.53573	2.30708
BnaA05g26430D	14.2496	16.1034	17.4147	12.2427	10.5792	11.5304
BnaA05g26440D	0.49455	0.799259	0.884082	0.510178	0.445302	0.412894
BnaA05g26450D	0.0166264	0	0	0.0183286	0	0
BnaA05g26460D	0	0	0	0	0	0
BnaA05g26470D	22.9267	30.8359	62.5653	9.13419	6.57565	9.12258
BnaA05g26480D	0.10432	0.274851	0.0573481	0.0228099	0.0643732	0.0868425
BnaA05g26490D	0.15582	0.641279	0.0311443	0.0154843	0.0491583	0.0160754
BnaA05g26500D	0.0211515	0.144457	0.0116504	0.0529514	0.0122717	0.0361605
BnaA05g26510D	15.3152	15.4501	17.1529	8.90775	8.44881	7.5955
BnaA05g26520D	3.43121	3.13866	3.31025	1.75074	1.74089	1.46164
BnaA05g26530D	2.16281	0.182064	0.108658	0.0771425	0.0650773	0.0635446
BnaA05g26540D	0.12444	0.137136	0.203184	0.134624	0.0709348	0.138411
BnaA05g26550D	21.4502	21.0684	26.8395	23.613	25.6203	24.601
BnaA05g26560D	1.59756	2.20394	2.0014	1.34278	1.1836	1.07253
BnaA05g26570D	1.60394	0.952027	1.53336	0.570884	0.598955	0.384784
BnaA05g26580D	0	0	0	0	0	0
BnaA05g26590D	2.08068	2.7713	2.41544	1.32617	1.33032	1.45688
BnaA05g26600D	1.64791	1.23089	1.54614	8.41206	9.38268	8.35126
BnaA05g26610D	0	0	0	0	0	0
BnaA05g26620D	0	0	0	0	0	0
BnaA05g26630D	0	0	0	0	0	0
BnaA05g26640D	0.117808	0.0806806	0.174334	0	0.0677979	0
BnaA05g26650D	0.656342	10.3147	16.2325	2.29359	4.88647	8.61824
BnaA05g26660D	6.18521	32.1905	45.257	6.9822	11.6109	17.4166
BnaA05g26670D	0	0	0	0	0	0
BnaA05g26680D	0	0	0	0	0	0
BnaA05g26690D	49.8496	47.2137	46.6886	23.8212	22.7512	21.6821
BnaA05g26700D	1.8005	2.13971	2.01702	1.58671	2.03671	1.44681
BnaA05g26710D	21.2826	20.0357	17.687	11.6939	11.4033	12.0617
BnaA05g26720D	4.02086	4.42879	7.59631	2.96165	2.4634	2.30518
BnaA05g26730D	13.421	9.29835	16.2502	6.34751	5.37189	6.65961
BnaA05g26740D	1.41554	0.203867	0.255111	0.193833	0.116883	0.0571203
BnaA05g26750D	44.2256	43.8546	40.8413	27.935	25.9529	26.778
BnaA05g26760D	2.48873	6.20353	5.04025	2.81024	2.63143	2.11672
BnaA05g26770D	3.5619	5.71954	5.5037	2.89974	3.41771	2.30618
BnaA05g26780D	46.5173	44.3547	47.5767	34.5857	33.0151	35.4459
BnaA05g26790D	1.20718	1.76444	1.33723	0.457679	0.575751	0.518645
BnaA05g26800D	13.4025	11.7845	11.6157	5.37887	6.71731	4.47255
BnaA05g26810D	7.38229	6.68332	6.24311	3.54814	2.97241	3.04163
BnaA05g26820D	11.0914	11.5021	9.7435	5.48341	5.80565	5.82256
BnaA05g26830D	0.134547	0.221544	0.13162	0.109002	0	0.111908
BnaA05g26840D	0.0432935	0	0	0	0	0
BnaA05g26850D	0	0	0	0	0	0
BnaA05g26860D	0.0260747	0	0.0527217	0	0	0.0465635
BnaA05g26870D	4.12348	2.28305	2.97279	0.541192	0.500283	0.465848
BnaA05g26880D	0	0	0	0	0	0
BnaA05g26890D	9.50561	7.6342	8.83183	4.41644	4.02016	3.79219
BnaA05g26900D	10.5742	13.5961	13.8147	12.0655	11.1291	11.1729
BnaA05g26910D	0.0512641	0.0770002	0.07571	0	0	0.0579733
BnaA05g26920D	0.245977	0.663041	0.610009	0.413206	0.582903	0.353105
BnaA05g26930D	1.77695	2.44969	1.51744	0.46506	0.878205	0.518043
BnaA05g26940D	2.8059	3.61717	3.39771	3.09283	3.37793	3.70388
BnaA05g26950D	0.0246726	0	0.0572463	0.0341577	0.0603022	0.0173725
BnaA05g26960D	34.3803	24.4911	23.6601	825.602	858.652	867.998
BnaA05g26970D	24.0017	15.2144	18.8893	732.84	748.064	763.599
BnaA05g26980D	0.0840964	0.0931211	0.0305682	0.789963	1.02536	0.719725
BnaA05g26990D	2.3398	2.62752	2.83873	2.03982	1.64834	1.85921
BnaA05g27000D	0.057843	0	0	0	0	0
BnaA05g27010D	0	0	0	0	0	0
BnaA05g27020D	0	0	0	0	0	0
BnaA05g27030D	0	0	0	0	0	0
BnaA05g27040D	0.0186964	0	0	0.0273795	0	0
BnaA05g27050D	0.0522359	0	0.0561799	0.0558012	0.0584917	0
BnaA05g27060D	0	0	0	0	0	0
BnaA05g27070D	0.0522359	0	0.0561799	0	0.116983	0
BnaA05g27080D	0	0	0	0.0593709	0.0962122	0.0246088
BnaA05g27090D	8.61821	5.46458	6.34342	417.549	434.387	425.983
BnaA05g27100D	0.842475	2.33408	1.97056	3.41515	4.11513	3.47603
BnaA05g27110D	0	0	0	0	0	0
BnaA05g27120D	1.8733	1.30132	2.79024	0.446334	1.20792	0.535186
BnaA05g27130D	1.27527	2.88013	3.18385	1.69602	1.32292	1.4522
BnaA05g27140D	0.418898	0.688445	0.79917	0.294041	0.279272	0.321408
BnaA05g27150D	2.1022	2.91196	3.05729	1.68193	1.59441	1.44286
BnaA05g27160D	3.30201	2.22366	1.79022	2.2975	1.25002	2.12041
BnaA05g27170D	1.15042	0.445796	0.61272	1.04969	0.48574	0.279356
BnaA05g27180D	2.2966	1.52972	1.44179	0.486101	1.13396	0.658083
BnaA05g27190D	80.6859	95.717	78.2744	56.821	56.8755	50.9969
BnaA05g27200D	3.84994	2.65949	2.77388	3.74983	3.03883	1.84114
BnaA05g27210D	3.40306	5.16046	5.09462	3.46337	3.67591	3.03937
BnaA05g27220D	0	0.00958326	0.00941755	0.0280835	0.0296329	0
BnaA05g27230D	0.0151629	0.0165557	0	0	0.0175248	0
BnaA05g27240D	2.00204	2.97458	3.014	1.40081	1.01196	1.25834
BnaA05g27250D	0.86614	1.34955	1.07703	0.576173	0.345512	0.219768
BnaA05g27260D	0	0.128256	0.14015	0	0	0
BnaA05g27270D	18.036	20.2226	20.5742	18.9593	18.3942	17.5919
BnaA05g27280D	1.89594	1.89841	3.21632	2.83258	2.6007	2.45403
BnaA05g27290D	0	0	0	0	0	0
BnaA05g27300D	19.1638	26.1876	29.4339	9.20721	9.36284	8.82605
BnaA05g27310D	16.3822	14.0649	12.3735	4.18407	2.9861	3.55686
BnaA05g27320D	15.1309	11.6332	10.2845	14.1071	15.2346	12.9347
BnaA05g27330D	24.847	14.3251	12.875	15.6481	11.1396	9.5163
BnaA05g27340D	16.5649	14.8287	21.5625	8.80099	6.6627	8.69757
BnaA05g27350D	1.07482	1.20146	1.01922	0.725626	0.681552	0.785683
BnaA05g27360D	14.5418	3.62633	1.69746	3.00779	2.06363	6.55467
BnaA05g27370D	0	0	0	0	0	0
BnaA05g27380D	7.1744	14.381	26.6241	6.73469	7.44014	5.40665
BnaA05g27390D	0.556728	1.13469	0.120783	0.160027	0.336788	0.368941
BnaA05g27400D	0.0378194	0.0429092	0.0805143	0	0	0
BnaA05g27410D	4.24203	4.77716	4.8715	50.8258	54.9305	49.9898
BnaA05g27420D	49.0219	55.153	48.9926	36.9	36.3942	44.6971
BnaA05g27430D	10.1619	12.7755	11.68	1.84614	2.2832	1.50599
BnaA05g27440D	42.2488	37.2804	45.593	28.5251	29.6693	25.3601
BnaA05g27450D	0.2153	0.0722534	0.0942665	0.0234285	0.197981	0.0769324
BnaA05g27460D	1.14563	0.864976	0.803547	0.209447	0.215723	0
BnaA05g27470D	5.93783	6.07989	6.86628	2.75713	2.75968	2.52699
BnaA05g27480D	0.289361	0.223974	0.536136	0.0626916	0	0.0322672
BnaA05g27490D	3.1933	4.25932	4.22715	1.93896	1.53373	1.50882
BnaA05g27500D	0	0	0.0419595	0	0.0438509	0.0853653
BnaA05g27510D	5.27916	7.72218	8.03588	4.306	3.82495	3.51474
BnaA05g27520D	13.147	9.26531	9.84887	11.9147	9.54479	8.71144
BnaA05g27530D	103.494	91.4009	86.0899	41.1499	43.8989	45.3782
BnaA05g27540D	169.414	102.536	101.716	73.0117	74.8069	75.1748
BnaA05g27550D	3.28408	3.91627	3.67971	1.81032	1.30705	1.70839
BnaA05g27560D	0.0167687	0.164808	0.10223	0	0	0
BnaA05g27570D	0	0	0	0	0	0
BnaA05g27580D	0.0505381	0.0640701	0.0951024	0	0	0
BnaA05g27590D	1.24384	1.21226	1.0143	1.40181	2.02573	1.6066
BnaA05g27600D	0.210016	0.528033	0.547797	0.36317	0.512829	0.503629
BnaA05g27610D	6.80369	9.61875	8.4599	4.16062	4.40868	4.21017
BnaA05g27620D	2.42199	3.16486	4.46077	8.51415	7.1719	7.93681
BnaA05g27630D	0.0197889	0.0221976	0.0433656	0	0.0455608	0.022307
BnaA05g27640D	0	0	0	0	0	0
BnaA05g27650D	4.80127	4.24013	4.70311	1.5199	1.51762	1.51629
BnaA05g27660D	18.4825	27.4869	47.386	4.00697	4.93615	4.93201
BnaA05g27670D	14.5139	17.0981	16.1505	4.77594	5.95228	4.35129
BnaA05g27680D	22.962	21.8111	26.3215	7.72296	8.33033	9.65791
BnaA05g27690D	2.08327	1.99141	2.31565	1.39161	1.32938	1.09246
BnaA05g27700D	0.0836719	0.186077	0.31986	0	0.0161345	0.0158298
BnaA05g27710D	1.4911	2.01988	2.09466	1.1664	0.931886	1.03903
BnaA05g27720D	5.07881	6.38565	8.93007	1.63634	1.14325	1.40118
BnaA05g27730D	0.0230044	0.0392196	0.0126641	0	0.013336	0
BnaA05g27740D	0.507219	0.759428	0.58012	0.224788	0.322062	0.125803
BnaA05g27750D	0	0	0	0	0	0
BnaA05g27760D	2.12415	2.62935	3.1945	1.96755	1.88276	1.68485
BnaA05g27770D	14.5804	12.2684	12.5167	6.96457	5.8466	5.71039
BnaA05g27780D	2.0144	2.76927	3.0155	1.72086	1.23754	1.4595
BnaA05g27790D	8.23607	7.275	7.11984	3.06104	3.2637	2.72331
BnaA05g27800D	29.5539	27.7914	27.5531	19.8168	18.3783	19.1727
BnaA05g27810D	2.48928	3.1813	1.10313	1.09685	1.1059	1.65324
BnaA05g27820D	0	0	0	0	0	0
BnaA05g27830D	2.014	0.193597	0.208588	0	0	0.200576
BnaA05g27840D	11.9216	14.2269	14.1762	9.10564	8.30662	6.76714
BnaA05g27850D	10.0137	18.382	16.9467	13.4661	12.3331	11.5986
BnaA05g27860D	3.26605	11.1603	13.7656	0.273857	0.861393	0.779599
BnaA05g27870D	8.06192	9.6115	8.4262	2.14661	2.65106	2.34511
BnaA05g27880D	1.08883	1.72221	1.45413	1.45939	1.70106	1.72555
BnaA05g27890D	0	0.0231026	0	0.0224537	0	0
BnaA05g27900D	0	0	0	0	0	0
BnaA05g27910D	0.0278869	0.0308866	0	0	0.0318805	0
BnaA05g27920D	0.9088	1.25045	1.32196	0.799899	1.03526	0.798684
BnaA05g27930D	0.0640775	0	0.0233819	0.627615	0.515651	0.624836
BnaA05g27940D	1.70019	0.958034	0.817571	0.497691	0.429156	0.151666
BnaA05g27950D	8.19058	8.58856	10.6121	5.77796	6.00221	6.9218
BnaA05g27960D	0	0	0	0.771306	0	0
BnaA05g27970D	7.84234	8.62372	9.76764	3.94615	3.72001	2.92008
BnaA05g27980D	10.9957	8.65284	10.1329	7.12731	7.28767	6.29324
BnaA05g27990D	7.09453	9.36465	21.5103	2.82861	3.99133	2.92448
BnaA05g28000D	56.1214	57.1622	53.7108	45.1095	37.266	39.6718
BnaA05g28010D	6.55891	9.31609	6.46862	2.43475	5.96492	4.87353
BnaA05g28020D	0	0	0.130828	0	0	0
BnaA05g28030D	5.5597	5.62521	4.30342	2.41073	3.43489	3.09099
BnaA05g28040D	0	0	0	0	0	0
BnaA05g28050D	11.6387	18.6774	15.8462	19.3684	18.1091	17.8576
BnaA05g28060D	0.147713	0.477178	0.773784	0.402823	0.490982	0.49563
BnaA05g28070D	38.0392	28.2855	27.5016	28.0251	25.7311	21.9095
BnaA05g28080D	27.9045	22.7772	23.945	20.1692	18.6681	17.8046
BnaA05g28090D	3.463	3.10128	3.3663	1.22023	0.81252	0.964864
BnaA05g28100D	1.69172	1.44375	1.80028	1.3513	1.29106	1.51763
BnaA05g28110D	0.0292506	0.0323282	0	0.0316804	0	0.0326058
BnaA05g28120D	0	0.0643975	0	0.143236	0.191272	0.0924595
BnaA05g28130D	0.0363631	0.0397494	0	0	0.110058	0.040198
BnaA05g28140D	15.0348	17.395	15.4538	8.69509	8.5536	8.87833
BnaA05g28150D	1.68154	2.96335	2.32461	0.619395	0.822004	0.537604
BnaA05g28160D	0	0	0	0	0	0
BnaA05g28170D	0	0	0	0	0	0.0408059
BnaA05g28180D	9.74112	9.38608	9.80665	6.47802	7.39586	6.66387
BnaA05g28190D	5.51786	2.67889	3.76042	0.914747	1.62473	0.277911
BnaA05g28200D	1.05018	1.81022	1.72159	0.59505	0.632713	0.499022
BnaA05g28210D	1.96893	1.95347	1.62171	1.42175	1.88906	2.31974
BnaA05g28220D	21.8138	23.8822	19.4031	12.2433	12.2375	12.6939
BnaA05g28230D	0	0	0	0	0	0
BnaA05g28240D	11.6855	4.5251	4.40127	22.5079	24.3994	19.0689
BnaA05g28250D	235.588	209.304	190.163	150.382	117.422	148.8
BnaA05g28260D	5.86605	4.70611	6.2326	2.61719	2.98429	2.40629
BnaA05g28270D	8.70843	12.6054	13.2013	0.402351	0.549718	0.674639
BnaA05g28280D	0	0	0	0	0	0
BnaA05g28290D	0	0	0	0	0	0
BnaA05g28300D	0.339737	0.555319	0.604647	0.264491	0.165982	0.161354
BnaA05g28310D	1.22754	1.67498	1.409	1.1221	1.38194	1.09985
BnaA05g28320D	0	0	0	0	0	0
BnaA05g28330D	12.3934	14.341	7.56951	0.196334	0.263385	0.113209
BnaA05g28340D	12.8439	16.547	20.09	7.47161	8.6517	9.31349
BnaA05g28350D	0.537836	0.875899	1.22258	2.54556	2.73135	2.56484
BnaA05g28360D	0.653191	0.705065	0.912442	0.565694	0.365438	0.821539
BnaA05g28370D	7.37453	9.63548	8.845	5.79911	5.11336	5.25739
BnaA05g28380D	0.0546062	0.159454	0.0427444	0	0	0.087965
BnaA05g28390D	7.62193	8.20133	11.5841	4.21969	4.47963	4.05099
BnaA05g28400D	4.53408	3.91651	4.3724	3.96194	3.064	2.3814
BnaA05g28410D	2.90464	4.53089	6.12486	2.07969	1.9978	2.49865
BnaA05g28420D	4.13232	3.51347	3.93355	1.74786	1.61917	1.42549
BnaA05g28430D	0	0	0	0	0	0
BnaA05g28440D	4.91939	7.50432	6.42305	5.74067	5.78235	5.19054
BnaA05g28450D	7.75925	9.13957	6.21639	6.7103	7.32928	7.13264
BnaA05g28460D	1.78899	1.61189	1.32052	1.07185	0.932649	1.02204
BnaA05g28470D	46.411	26.265	15.1538	9.2975	6.41257	6.11244
BnaA05g28480D	0.0119888	0.0408472	0	0	0	0.0272817
BnaA05g28490D	0.283874	0.607473	0.448927	0.337126	0.301093	0.239027
BnaA05g28500D	0.148337	0.498076	0.278402	0.0461288	0.121825	0.190963
BnaA05g28510D	11.225	17.2267	12.459	9.82659	9.09539	8.97817
BnaA05g28520D	7.9557	4.1988	3.54134	3.02021	2.38531	3.21081
BnaA05g28530D	8.39436	8.30917	7.95336	5.77429	5.97823	5.06026
BnaA05g28540D	12.3496	11.9516	9.47029	3.963	3.81867	3.42267
BnaA05g28550D	13.931	12.3862	10.3407	11.1743	11.6574	11.032
BnaA05g28560D	21.1283	13.5305	12.5224	14.3764	14.6604	15.1944
BnaA05g28570D	0.0206248	0.0117433	0	0	0	0
BnaC04g19310D	0	0	0	0	0	0
BnaC04g19320D	0	0	0	0	0	0
BnaC04g19330D	3.05848	3.35069	4.44251	1.23684	1.85111	1.83831
BnaC04g19340D	0.193583	0.210848	0.839189	0	0	0
BnaC04g19350D	0	0	0	0	0	0
BnaC04g19360D	7.25626	20.4189	50.4345	1.18569	2.3144	3.0276
BnaC04g19370D	4.17371	2.0364	1.41931	0.958116	0.61181	0.468542
BnaC04g19380D	0.0569539	0.0630222	0	0.0694597	0.0356046	0.0317723
BnaC04g19390D	0	0	0	0	0	0
BnaC04g19400D	0	0	0	0	0	0
BnaC04g19410D	0.0839219	0.0953102	0.0791771	1.18553	1.2635	0.828482
BnaC04g19420D	0	0	0	0	0	0
BnaC04g19430D	0.69576	2.18955	2.14832	0.801526	0.735474	0.665922
BnaC04g19440D	14.6526	14.6233	13.856	7.76834	5.91599	5.46374
BnaC04g19450D	0	0	0	0	0	0
BnaC04g19460D	0	0	0	0	0	0
BnaC04g19470D	5.05153	4.97412	5.28622	2.13395	2.10405	2.33677
BnaC04g19480D	0.265327	0.388794	0.446566	0.208826	0.230464	0.209975
BnaC04g19490D	0	0	0	0	0	0
BnaC04g19500D	0	0	0	0	0	0
BnaC04g19510D	2.46966	5.93608	7.07081	1.31269	1.26964	1.13388
BnaC04g19520D	0	0	0	0	0	0
BnaC04g19530D	0	2.34104	7.5281	0	0	0
BnaC04g19540D	0	0	0	0	0	0
BnaC04g19550D	0.0488752	0.103917	0.184989	0.030664	0.0243815	0.0159846
BnaC04g19560D	0	0	0	0	0	0
BnaC04g19570D	27.4153	24.0075	31.2248	4.01967	9.75336	7.38956
BnaC04g19580D	0	0	0	0	0	0
BnaC04g19590D	1.3344	1.42774	1.03452	0.531228	0.417165	0.559156
BnaC04g19600D	5.94757	2.79911	3.21697	0.112222	0.116332	0.556458
BnaC04g19610D	0	0	0	0	0	0
BnaC04g19620D	0	0	0	0	0	0
BnaC04g19630D	0.274362	0.265276	0.375815	0.3919	0.230482	0.17564
BnaC04g19640D	0	0	0	0	0	0
BnaC04g19650D	0	0	0.0957269	0	0	0
BnaC04g19660D	0	0	0	0	0	0
BnaC04g19670D	0	0	0	0	0	0
BnaC04g19680D	0	1.17242	1.4617	0	0	0.229322
BnaC04g19690D	0	0	0.0344504	0	0	0
BnaC04g19700D	6.20829	7.12504	6.28131	5.98475	6.41884	5.38203
BnaC04g19710D	300.312	238.063	240.552	54.5936	53.9152	55.1211
BnaC04g19720D	0	0	0	0	0	0
BnaC04g19730D	0	0	0	0	0	0
BnaC04g19740D	0	0	0	0	0	0
BnaC04g19750D	0	0	0	0	0	0
BnaC04g19760D	0.358415	0.186769	0.0886966	0.282536	0.458019	0.312097
BnaC04g19770D	0	0	0	0	0	0
BnaC04g19780D	0	0	0	0	0	0
BnaC04g19790D	0	0	0	0	0	0
BnaC04g19800D	0	0	0	0	0	0
BnaC04g19810D	0	0	0	0	0	0
BnaC04g19820D	0.132886	0	0.0361185	0.089804	0	0
BnaC04g19830D	0.21538	0.396401	0.384447	0.0793819	0.255797	0.334575
BnaC04g19840D	1.04663	0.546028	0.717204	0.0814926	0.150748	0.147668
BnaC04g19850D	0	0	0	0	0	0
BnaC04g19860D	57.0815	75.5238	78.3468	40.7619	51.9003	52.1847
BnaC04g19870D	11.5086	10.5017	11.855	7.0034	6.39806	9.10772
BnaC04g19880D	11.5086	10.5017	11.855	7.0034	6.39806	9.10772
BnaC04g19890D	0	0	0	0	0	0
BnaC04g19900D	0	0	0	0	0	0
BnaC03g55000D	0	0	0	0	0	0
BnaC03g54990D	1.60199	2.87216	2.69257	0.342295	0.601425	1.0793
BnaC03g54980D	4.63141	5.78189	5.68921	2.74333	3.15604	2.833
BnaC03g54970D	0.0307545	0	0	0	0	0
BnaC03g54960D	2.38247	3.41565	3.96991	1.95032	2.00477	1.74949
BnaC03g54950D	9.79349	9.67941	10.466	1.7703	1.72917	0.773731
BnaC03g54940D	9.51015	10.7553	38.3061	5.61057	5.47797	3.5576
BnaC03g54930D	0.590699	0.649249	0.716073	0.0709313	0.186794	0.109284
BnaC03g54920D	0	0	0	0	0	0
BnaC03g54910D	3.43924	3.9016	4.01584	1.45426	1.4043	1.13201
BnaC03g54900D	2.31272	1.57318	1.8836	0.101144	0.318452	0.0515302
BnaC03g54890D	0.0555292	0.0491472	0.40482	0.195623	0	0.049876
BnaC03g54880D	0	0	0	0	0	0
BnaC03g54870D	0	0	0	0	0	0
BnaC03g54860D	0	0	0	0	0	0
BnaC03g54850D	0	0	0	0	0	0
BnaC03g54840D	3.12533	3.75994	3.95404	1.47425	1.11364	1.21526
BnaC03g54830D	0	0.0418528	0.0676258	0	0.0284791	0.0279567
BnaC03g54820D	0.147262	0.152326	0.234848	0.0776834	0.243123	0.0780534
BnaC03g54810D	0.0568588	0.0425759	0.0831077	0.0206567	0.0218337	0
BnaC03g54800D	0	0	0	0	0	0
BnaC03g54790D	0.33602	0.140325	0.215118	0.0711782	0	0.0717528
BnaC03g54780D	2.07234	3.07172	2.87124	1.54007	1.54808	1.19613
BnaC03g54770D	0	0	0	0	0	0
BnaC03g54760D	2.06125	0.826904	0.713081	0.35017	0.720908	0.687375
BnaC03g54750D	0	0	0.0135559	0	0	0
BnaC03g54740D	5.32889	6.83069	6.43024	3.90993	3.62176	3.70711
BnaC03g54730D	0	0	0	0	0	0
BnaC03g54720D	4.17468	3.36388	2.42791	2.32795	1.91754	1.79386
BnaC03g54710D	0	0	0	0	0.445239	0
BnaC03g54700D	0	0	0	0	0	0
BnaC03g54690D	0	0	1.24654	0	0	0
BnaC03g54680D	0.167449	0	0	0	0	0
BnaC03g54670D	1.85512	1.43957	2.74935	0	0	0
BnaC03g54660D	22.9232	20.2582	21.0123	16.6207	16.4793	14.3647
BnaA06g25070D	0.310844	0.562464	0.805674	0.140912	0.20178	0.147726
BnaA06g25060D	0	0.0995664	0.458485	0	0	0
BnaA06g25050D	3.35047	17.5228	9.51855	28.9376	27.1907	22.5547
BnaA06g25040D	2.4598	3.42501	2.82922	19.8173	22.9117	24.8529
BnaA06g25030D	8.34224	25.087	37.6438	16.6376	20.0481	15.2617
BnaA06g25020D	21.3136	43.435	83.7091	13.1368	9.27551	12.8954
BnaA06g25010D	32.0167	33.5547	29.1329	22.2019	19.5973	18.5536
BnaA06g25000D	3.59598	2.90652	4.03542	1.49461	1.60623	1.28335
BnaA06g24990D	2.27186	3.26401	3.69628	2.63691	2.68807	2.40255
BnaA06g24980D	0.988635	1.68679	1.19287	0.28931	0.0918697	0.244484
BnaA06g24970D	37.7921	36.7986	38.1136	24.823	22.3913	24.6887
BnaA06g24960D	2.64169	3.14808	4.14896	1.99087	2.51219	2.36033
BnaA06g24950D	4.91201	5.82941	6.18599	3.41484	2.86095	3.97757
BnaA06g24940D	79.2577	80.6045	76.6785	41.4404	38.818	39.524
BnaA06g24930D	87.2516	69.1608	65.4383	30.3663	22.976	25.6217
BnaA06g24920D	2.63285	3.16629	3.10404	0.761604	0.874117	0.753757
BnaA06g24910D	3.24432	1.65447	3.20127	0.669614	0.760392	0.283509
BnaA06g24900D	18.2543	19.1521	16.7592	10.5646	10.5365	9.70841
BnaA06g24890D	41.7729	56.6021	46.2395	44.4737	44.5078	45.4928
BnaA06g24880D	3.12573	1.49052	3.25336	1.36929	1.03367	0.612542
BnaA06g24870D	7.32949	5.39816	2.97642	2.03605	1.23638	1.32787
BnaA06g24860D	0	0	0	0	0	0
BnaA06g24850D	10.7047	12.2096	13.6818	8.40604	9.33441	7.98576
BnaA06g24840D	2.96412	3.65881	3.12409	1.70539	1.7086	1.55342
BnaA06g24830D	1.02848	0.84607	0.789651	0.191417	0.27695	0.263001
BnaA06g24820D	60.0753	26.3221	28.5274	11.7038	5.27989	4.69125
BnaA06g24810D	0	0	0	0.0425901	0.179142	0
BnaA06g24800D	6.76432	9.61271	5.32759	3.33461	3.60718	2.97441
BnaA06g24790D	0.346964	0.653981	0.936744	0.587388	0.529289	0.806749
BnaA06g24780D	22.7119	28.9524	29.189	10.0441	10.9925	8.42014
BnaA06g24770D	1.76013	1.01787	0.1828	0.359107	0.369172	0
BnaA06g24760D	0.0175905	0	0	0	0	0.0524954
BnaA06g24750D	0	0	0	0	0	0
BnaA06g24740D	0.776114	1.10909	1.00077	0.302642	0.320518	0.201452
BnaA06g24730D	1.81788	0.813733	2.7678	0.837344	1.31636	1.70221
BnaA06g24720D	0	1.67414	0.704399	0.691058	1.04725	0.342814
BnaA06g24710D	13.4921	14.6875	12.868	8.37697	9.10709	8.39946
BnaA06g24700D	20.9235	31.8397	28.6077	47.4053	52.1139	50.318
BnaA06g24690D	3.69517	2.90118	3.28571	1.02096	1.09451	1.32534
BnaA06g24680D	55.7347	28.8784	18.3389	3.94776	4.9433	3.43998
BnaA06g24670D	16.8172	11.3952	15.3722	7.16995	9.54721	5.93366
BnaA06g24660D	11.9424	22.4918	15.3266	9.27792	8.56023	4.9874
BnaA06g24650D	29.148	40.4245	33.1494	10.2176	10.1952	9.93296
BnaA06g24640D	5.36294	6.76726	8.86434	5.19234	5.2919	4.77577
BnaA06g24630D	0	0	0	0	0	0
BnaA06g24620D	1.9068	2.52162	2.09182	0.511479	0.564599	0.465237
BnaA06g24610D	0	0	0	0	0	0
BnaA06g24600D	0.295474	0.346146	0.0559163	0.140434	0.0927956	0.206602
BnaA06g24590D	1.56009	1.74502	1.32255	1.24825	1.49384	0.959653
BnaA06g24580D	0	0	0	0	0	0
BnaA06g24570D	106.417	155.192	137.933	80.2388	83.4356	86.2976
BnaA06g24560D	2.19694	2.78127	2.04398	1.38067	1.14894	1.31365
BnaA06g24550D	21.277	25.6011	19.2213	6.38336	4.57559	3.29569
BnaA06g24540D	9.38059	19.1178	16.4669	87.5649	81.5763	64.7089
BnaA06g24530D	7.86967	7.996	8.53168	26.2936	27.7099	25.2355
BnaA06g24520D	14.6158	22.0449	18.4848	10.8727	10.8453	10.5335
BnaA06g24510D	2.16778	1.30814	2.6463	0.657045	0.375325	0.826538
BnaA06g24500D	0.0854367	0.0477995	0.11691	0	0	0.0240321
BnaA06g24490D	0.252713	1.3008	1.1307	0.475311	0.272586	0.397804
BnaA06g24480D	0.571277	1.46607	1.27452	0.583194	0.929776	0
BnaA06g24470D	0.677781	0.933084	0.783219	0.48867	0.548807	0.495841
BnaA06g24460D	0.803619	0.905256	0.942249	0.840753	0.388621	0.466008
BnaA06g24450D	0.393402	1.71544	1.96065	2.15506	2.95146	1.68337
BnaA06g24440D	0.795376	2.37017	2.10939	1.59308	1.80146	0.918845
BnaA06g24430D	3.21055	2.76379	3.17449	1.84724	2.16693	2.22521
BnaA06g24420D	3.65897	4.60357	5.0731	9.53044	9.84133	9.45077
BnaA06g24410D	0.693618	0.942184	1.02033	0.410243	0.616621	0.331349
BnaA06g24400D	0.0599442	0.217852	0.250727	0.0393676	0.0694719	0.0272817
BnaA06g24390D	0	0	0	0	0.0292151	0.0306746
BnaA06g24380D	0	0	0	0	0	0
BnaA06g24370D	0.212849	0.16773	0.397348	0.0329097	0.0693737	0
BnaA06g24360D	1.96417	2.70084	2.23182	5.62909	6.37775	5.42056
BnaA06g24350D	33.3335	29.928	31.4139	58.4855	51.6338	58.9513
BnaA06g24340D	5.5066	6.53085	8.04708	1.71999	1.64761	1.4064
BnaA06g24330D	0.391807	1.04044	1.16068	0.599145	0.588438	0.462438
BnaA06g24320D	0.633518	1.23049	0.915426	0.429569	0.419212	0.386978
BnaA06g24310D	1.5015	2.17437	2.36426	1.92688	2.07192	1.91164
BnaA06g24300D	54.5905	38.3319	42.5969	69.7902	76.5664	72.7771
BnaA06g24290D	1.30271	2.26265	1.84702	0.881564	1.45261	0.953938
BnaA06g24280D	0.0852078	0.298511	0.137311	0.140395	0.234318	0.133852
BnaA06g24270D	0.0782644	0.0900826	0.0866176	0.0138088	0.0372502	0
BnaA06g24260D	0.020782	0	0.0482025	0.0452498	0	0.0213938
BnaA06g24250D	0.0523998	0.0520181	0.0614147	0	0	0
BnaA06g24240D	0.32389	0.271483	0.415267	0.137441	0.143635	0.485502
BnaA06g24230D	0.349161	0.717782	1.11016	0.072927	0.539018	0.0734488
BnaA06g24220D	0.634947	1.10237	1.11019	0.520204	0.549982	0.494445
BnaA06g24210D	27.3883	21.0899	19.0296	11.9482	8.85856	9.88544
BnaA06g24200D	14.3609	9.82764	11.115	8.98215	9.45352	12.0107
BnaA06g24190D	21.3858	20.1643	20.5834	15.0477	16.1649	15.4873
BnaA06g24180D	5.74483	4.59384	4.86164	1.14463	1.5845	1.40301
BnaA06g24170D	2.14217	1.86896	2.36595	0.947921	0.957463	0.801985
BnaA06g24160D	0	0	0	0	0	0
BnaA06g24150D	113.608	105.175	117.644	58.5907	58.7051	54.4601
BnaA06g24140D	0.394523	0.160998	0.280406	0.0385001	0.0244242	0.159557
BnaA06g24130D	0.629825	1.07682	1.09227	0.124073	0.0981223	0.0319356
BnaA06g24120D	0.0178827	0.0211109	0.0196159	0	0.0206198	0.020204
BnaA06g24110D	0.065567	0	0	0	0	0.0701403
BnaA06g24100D	0.0300717	0.033987	0.0330412	0.0164269	0.0173798	0
BnaA06g24090D	0.252309	0.277294	0.381868	0.369421	0.369925	0.300274
BnaA06g24080D	0	0	0	0	0	0
BnaA06g24070D	0.439345	0.267689	0.0927602	0.367952	0.574085	0.734669
BnaA06g24060D	0	0	0	0	0	0
BnaA06g24050D	0	0	0	0	0	0
BnaA06g24040D	3.71741	4.71085	5.25535	2.71838	2.47004	2.59407
BnaA06g24030D	0	0	0	0	0	0
BnaA06g24020D	0.0480659	0.0741065	0.0114713	0	0	0.0593467
BnaA06g24010D	2.809	2.75849	2.62471	2.69334	3.50324	2.78855
BnaA06g24000D	0.154867	0.210848	0.167838	0	0.043851	0
BnaA06g23990D	2.31779	2.90362	2.64552	1.33598	0.948706	0.885966
BnaA06g23980D	5.35817	4.71031	7.49946	2.21405	4.08107	2.9512
BnaA06g23970D	0	0	0	0	0	0
BnaA06g23960D	23.5957	21.8906	21.936	10.6153	7.92684	8.73961
BnaA06g23950D	2.98023	3.6459	3.73454	2.56284	2.39231	2.40154
BnaA06g23940D	4.41806	5.24938	4.88131	1.91508	2.34931	2.10464
BnaA06g23930D	0	0	0	0	0	0
BnaA06g23920D	0.0591072	0	0	0	0	0
BnaA06g23910D	0.0668492	0.0654347	0.139986	0.551764	0.0702333	0
BnaA06g23900D	4.67415	5.01596	4.83585	2.64092	2.18869	1.73351
BnaA06g23890D	2.67955	2.84211	2.7304	1.6211	1.47224	1.07888
BnaA06g23880D	0.173887	0.149243	0.0719739	0.0397679	0.0758833	0.0580359
BnaA06g23870D	6.98652	4.78504	5.19674	3.66632	3.01801	1.88934
BnaA06g23860D	0	0	0	0	0	0
BnaA06g23850D	2.96	3.60316	3.65922	1.5876	1.66298	1.33378
BnaA06g23840D	2.9201	2.14995	1.42616	0.175085	0.180227	0.171844
BnaA06g23830D	33.7073	23.0225	16.7997	7.25736	5.89771	3.75613
BnaA06g23820D	8.09507	4.90572	8.72252	5.25074	4.7744	3.99229
BnaA06g23810D	3.85668	2.66777	3.9119	0.480477	0.261849	0.194867
BnaA06g23800D	39.7361	29.7104	26.9386	12.6404	10.3977	13.943
BnaA06g23790D	3.16429	3.54642	3.56659	1.70746	1.80554	1.10839
BnaA06g23780D	0.126524	0.0664242	0.202926	0.0671653	0	0
BnaA06g23770D	16.8929	15.5666	13.7923	5.8993	6.4462	6.02551
BnaA06g23760D	4.63175	4.40778	4.4541	3.11111	2.68404	2.94557
BnaA06g23750D	0.0400423	0.0815797	0.085451	0	0	0
BnaA06g23740D	1.46076	1.75046	2.10481	0.60443	0.41086	0.127416
BnaA06g23730D	7.13875	6.65165	7.25275	2.4474	3.37969	2.32462
BnaA06g23720D	0.901428	0.650504	0.233536	0.574828	0	0
BnaA06g23710D	0	0	0	0	0.0373325	0.0183002
BnaA06g23700D	5.83337	13.6157	17.949	23.0666	23.2249	20.2389
BnaA06g23690D	44.7933	69.1292	55.9642	16.0784	16.1352	17.0922
BnaA06g23680D	4.25104	4.5797	4.924	1.63341	1.67076	1.39177
BnaA06g23670D	0	0	0	0	0	0
BnaA06g23660D	0.0446359	0.0370623	0	0	0	0
BnaA06g23650D	0	0	0.0281195	0	0	0
BnaA06g23640D	9.1078	12.0148	8.05765	5.906	4.80755	5.80773
BnaA06g23630D	4.30612	12.0747	14.2543	2.7983	3.6844	3.90629
BnaA06g23620D	0.882731	1.89271	1.07346	0.0608374	0.129175	0.119819
BnaA06g23610D	0	0.0677425	0	0	0	0
BnaA06g23600D	1.37856	1.6307	4.90143	1.76401	2.59217	2.19237
BnaC08g10950D	0	0	0	0	0	0
BnaC08g10960D	0.03831	0.133888	0.303659	0.035055	0.0766096	0.061631
BnaC08g10970D	0	0	0	0	0	0
BnaC08g10980D	0	0	0	0	0	0
BnaC08g10990D	0	0	0	0	0	0
BnaC08g11000D	0	0	0	0	0	0
BnaC08g11010D	0	0	0	0	0	0
BnaC08g11020D	0.118755	0.202385	0.0706967	0.0296893	0	0.0306471
BnaC08g11030D	0	0	0	0	0	0
BnaC08g11040D	2.50048	1.08699	0.749946	0	0	0
BnaC08g11050D	0	0.0200552	0.0391033	0	0	0
BnaC08g11060D	8.58476	19.0368	16.8408	22.538	23.1174	22.0058
BnaC08g11070D	5.69352	9.34533	14.4671	2.57845	1.97449	1.68985
BnaC08g11080D	28.2193	28.42	30.92	13.2928	16.2335	15.968
BnaC08g11090D	0	0	0	0	0	0
BnaC08g11100D	5.05157	5.20914	5.82528	1.75599	1.29954	0.868163
BnaC08g11110D	9.3634	10.2174	11.2695	6.06227	5.92684	6.39703
BnaC08g11120D	2.61831	4.11588	4.36849	2.85988	3.24572	2.96331
BnaC08g11130D	23.1039	25.8674	25.6347	16.779	17.5769	15.2684
BnaC08g11140D	20.8166	15.9073	18.8861	86.241	89.8683	82.7346
BnaC08g11150D	0.243997	0.333111	0.603012	0	0.0890347	0
BnaC08g11160D	119.142	116.514	97.6903	55.7107	58.7759	55.2441
BnaC08g11170D	0	0	0	0	0	0
BnaC08g11180D	0	0	0	0	0	0
BnaC08g11190D	0	0.148942	0.0269755	0.0268149	0	0
BnaC08g11200D	0	0	0	0	0	0
BnaC08g11210D	0	0	0	0	0	0
BnaC08g11220D	0	0.165381	0	0	0.0731669	0
BnaC08g11230D	10.7927	30.7481	43.6155	15.1229	4.51845	6.29993
BnaC08g11240D	0	0	0	0	0	0
BnaC08g11250D	0.141466	0.0547091	0.0709959	0.0529432	0.111997	0.0183002
BnaC08g11260D	0	0	0	0	0	0
BnaC08g11270D	0.762392	2.506	3.0262	0.142881	0.15112	0.172424
BnaC08g11280D	0	0.2452	0.262768	0	0	0
BnaC08g11290D	0.0185514	0.0599044	0.0380357	0.017914	0	0
BnaC08g11300D	0	0	0.0236601	0.0235213	0	0
BnaC08g11310D	0.380851	0.183258	0.592808	0.194398	0	0
BnaC08g11320D	1.44795	3.26983	3.07368	2.15694	2.09872	2.07346
BnaC08g11330D	0	0	0	0	0	0
BnaC08g11340D	0	0	0	0	0	0
BnaC08g11350D	0	0	0	0	0	0
BnaC08g11360D	59.888	65.6604	44.4952	7.48133	11.7536	8.27877
BnaC08g11370D	0	0	0	0	0	0
BnaC08g11380D	0	0	0	0	0	0
BnaC08g11390D	0.372219	2.93127	3.11505	0.384808	0.795784	0.88604
BnaC08g11400D	2.18788	2.20356	3.04927	7.65343	7.63626	7.02325
BnaC08g11410D	26.2925	25.163	36.1591	8.46667	8.76963	8.05516
BnaC08g11420D	0	0	0	0	0	0
BnaC08g11430D	21.1654	77.9934	65.2755	30.5802	31.2035	28.8611
BnaC08g11440D	20.5972	30.359	31.5622	25.359	24.7915	23.3306
BnaC08g11450D	5.94536	4.61228	4.46654	24.2795	26.0478	25.5497
BnaC08g11460D	0.138652	0.306162	0.372342	0.0794717	0.0983182	0.0621758
BnaC08g11470D	0	0	0.158305	0	0	0
BnaC08g11480D	0	0	0	0	0	0
BnaC08g11490D	0.0334279	0	0.074805	0	0	0.0370801
BnaC08g11500D	8.273	10.8633	9.69636	3.44328	3.83702	2.89858
BnaC08g11510D	0.123995	0.0912142	0.095255	0.0310081	0.0082554	0.0132086
BnaC08g11520D	0	0	0	0	0	0
BnaC08g11530D	0	0	0	0	0	0
BnaC08g11540D	0	0	0	0	0	0
BnaC08g11550D	0.614795	0.371592	0.393016	0.363885	0.597539	0.509551
BnaC08g11560D	0	0	0	0	0	0
BnaC08g11570D	0	0	0	0	0	0
BnaC08g11580D	0.0134237	0.0456314	0.0738159	0	0	0.0914833
BnaC08g11590D	0.145463	0.0321614	0.12682	0.0630244	0.0332245	0
BnaC08g11600D	0.204374	0.298934	0.236464	0.110353	0	0.0377559
BnaC08g11610D	0	0	0	0	0	0
BnaC08g11620D	4.66604	5.06464	5.2513	1.50434	1.90034	1.73387
BnaC08g11630D	0	0	0	0	0	0
BnaC08g11640D	0	0	0	0	0	0.199181
BnaC08g11650D	0.233324	0.370267	0.521505	0.0897495	0.234085	0.163576
BnaC08g11660D	32.788	25.1689	26.4026	13.5236	13.227	18.0051
BnaC08g11670D	17.0964	17.6515	18.1099	11.3028	11.434	10.9929
BnaC08g11680D	0.0178795	0.0808065	0.0543478	0	0.0178376	0.0146128
BnaC08g11690D	0.50625	0.473088	0.874768	0.0289039	0.21345	0.119169
BnaC08g11700D	0	0	0	0	0	0
BnaC08g11710D	2.76285	3.27968	3.53168	1.33506	1.19213	0.953072
BnaC08g11720D	0.0907785	0	0.0957269	0	0	0.283776
BnaC08g11730D	0	0	0	0	0	0
BnaC08g11740D	0.0897012	0.132052	0.0325702	0	0	0
BnaC08g11750D	19.9718	14.0713	13.8906	2.62174	2.65334	2.05985
BnaC08g11760D	4.01696	6.42244	5.92423	2.7558	2.43523	2.39755
BnaC08g11770D	48.4489	51.3821	47.5459	25.1481	22.6397	24.1842
BnaC08g11780D	0.885697	1.90039	2.04291	0.239245	0.253085	0.159534
BnaC08g11790D	1.44497	1.66984	1.47783	0.774876	0.927506	1.01642
BnaC08g11800D	11.0456	12.6626	12.185	4.39255	4.19897	4.59076
BnaC08g11810D	0.657282	1.02539	1.24489	0.0441747	0.325043	0.270985
BnaC08g11820D	0.0479187	0.055374	0.069641	0.0363241	0.0381359	0.0193744
BnaC08g11830D	0	0	0	0	0	0
BnaC08g11840D	0	0	0	0	0	0
BnaC08g11850D	0	0	0	0	0	0
BnaC08g11860D	0	0	0	0	0	0
BnaC08g11870D	0.878141	0.940578	0.926537	0.306974	0.744546	0.758657
BnaC08g11880D	0	0	0	0.886689	1.33788	1.94856
BnaC08g11890D	1.10533	1.63664	1.48212	0.610688	0.698525	0.887639
BnaC08g11900D	2.96279	0.754062	3.09869	0.766373	0.750082	0.744406
BnaC08g11910D	1.29302	0.141922	0.653137	0	0.150476	0.362955
BnaC08g11920D	0	0	0	0	0	0
BnaC08g11930D	33.452	22.6397	30.6885	16.7488	20.8728	18.3442
BnaC08g11940D	1.32001	0.570418	0.652281	0.364677	0.277531	0.190688
BnaC08g11950D	0.477344	0.0961085	0.100443	0	0	0.0990774
BnaC08g11960D	0	0	0	0	0	0
BnaC08g11970D	0	0	0	0	0	0
BnaC08g11980D	0	0.0201199	0.0588477	0	0	0
BnaC08g11990D	4.62951	7.31257	7.39735	2.54271	3.02667	2.74998
BnaC08g12000D	0.0186887	0.0408998	0.0598311	0	0	0
BnaC08g12010D	0	0	0	0	0	0
BnaC08g12020D	0	0	0.132558	0	0	0
BnaC08g12030D	0.163911	0.116613	0.0573194	0.0284878	0.0901701	0.0293699
BnaC08g12040D	0	0	0	0.0597967	0.105234	0.0338064
BnaC08g12050D	6.87128	11.7661	11.0992	1.36138	1.15284	1.41614
BnaC01g31150D	0	0	0	0	0	0
BnaC01g31140D	4.13412	2.40134	2.79475	1.26711	1.0109	0.79516
BnaC01g31130D	0	0	0	0	0	0
BnaC01g31120D	0	0	0	0	0	0
BnaC01g31110D	0.0694429	0.0543585	0.0484925	0.0749619	0	0
BnaC01g31100D	0	0.0382847	0.0759126	0	0	0
BnaC01g31090D	6.87209	7.25238	7.36163	28.2883	31.6605	31.3296
BnaC01g31080D	1.68904	2.19139	2.21374	2.20067	2.14632	2.30925
BnaC01g31070D	0	0	0	0	0	0
BnaC01g31060D	0	0	0	0	0	0
BnaC01g31050D	0	0	0	0	0	0
BnaC01g31040D	0	0	0	0	0	0
BnaC01g31030D	0	0	0	0	0	0
BnaC01g31020D	0	0	0	0	0	0
BnaC01g31010D	0	0	0.144438	0	0	0
BnaC01g31000D	1.27072	1.10251	1.03284	987.79	947.14	976.736
BnaC01g30990D	0.0142139	0.0321466	0.0468387	0.0325979	0	0.016704
BnaC01g30980D	23.0225	11.8771	13.9021	23.0396	20.502	21.5439
BnaC01g30970D	0.98993	0.811623	0.756063	0.169076	0.364067	0.254691
BnaC01g30960D	4.42225	14.3957	3.41366	4.32748	2.616	1.78317
BnaC01g30950D	0	0	0	0	0	0
BnaC01g30940D	0.336591	0.389129	0.206932	0.0374084	0.0833021	0.0387694
BnaC01g30930D	0	0	0	0	0	0
BnaC01g30920D	0	0	0	0	0	0
BnaC01g30910D	0	0	0	0	0	0
BnaC01g30900D	0	0	0	0	0	0
BnaC01g30890D	0	0	0	0	0	0
BnaC01g30880D	0	0	0	0	0	0
BnaC01g30870D	0	0	0	0	0	0
BnaC01g30860D	0.99194	0.464721	0.989213	0.231448	0.444037	0.345599
BnaC01g30850D	2.79979	2.88927	2.38861	1.13091	1.24811	1.3718
BnaC01g30840D	0	0	0	0	0	0
BnaC01g30830D	0	0	0	0	0	0
BnaC01g30820D	0.352875	0.428844	0.252759	2.44129	2.79497	2.25367
BnaC01g30810D	58.787	58.2942	49.4557	23.1629	21.2928	21.251
BnaC01g30800D	0	0.0435455	1.91839e-10	0.0110059	0.011659	0.0458149
BnaC01g30790D	0.0670126	0.238675	0.168364	0.133865	0.070538	0.0344111
BnaC01g30780D	0	0	0	0	0	0
BnaC01g30770D	0	0	0	0	0	0
BnaC01g30760D	31.9219	33.9983	27.9028	7.60847	5.93912	7.63525
BnaC01g30750D	325.89	191.908	194.226	39.2712	44.9421	42.224
BnaC01g30740D	0	0	0	0	0	0
BnaC01g30730D	0	0	0	0	0	0
BnaC01g30720D	0	0	0	0	0	0
BnaC01g30710D	0.151342	0.234213	0.160767	0.0797551	0.166342	0
BnaC01g30700D	0.0145101	0.0415117	0.0240235	0.0477855	0.0168855	0.0332076
BnaC01g30690D	0	0	0	0	0	0
BnaC01g30680D	0	0	0	0	0	0
BnaC01g30670D	0.00668429	0.400044	0.335813	0.0862587	0.282866	0.12313
BnaC01g30660D	0	0	0	0.0757022	0	0.0761409
BnaC01g30650D	0.407725	0	0	0	0	0
BnaC01g30640D	1.80572	2.34229	3.11188	1.09048	1.14732	0.840058
BnaC01g30630D	0.347215	0.722969	0.377164	0.149924	0.11839	0.0769137
BnaC01g30620D	0	0	0	0	0	0
BnaC01g30610D	0	0	0	0	0	0
BnaC01g30600D	0.925176	1.39938	1.34107	0.188319	0.112751	0.193322
BnaC01g30590D	0	0	0	0	0	0
BnaC01g30580D	0	0	0	0	0	0
BnaC01g30570D	0	0	0	0	0	0
BnaC01g30560D	0.180031	0.343254	0.268466	0.219894	0.142154	0.130482
BnaC01g30550D	2.46456	2.9946	3.10904	8.17265	7.68321	8.18128
BnaC01g30540D	3.13473	4.82655	2.79947	11.4727	11.4609	12.1281
BnaC08g09920D	7.84634	5.90665	3.1703	57.5887	51.7961	38.6273
BnaC08g09930D	40.8728	32.1576	25.8554	21.2673	15.2824	16.0111
BnaC08g09940D	6.50818	6.98876	6.41245	6.07654	5.51815	4.71591
BnaC08g09950D	6.26505	6.84246	6.48941	3.76703	4.43312	3.87847
BnaC08g09960D	0.0115515	0	0	0.0126473	0	0
BnaC08g09970D	0.57714	1.17044	1.04493	0.629908	0.565765	0.496956
BnaC08g09980D	75.5339	64.0026	61.1908	17.6263	15.1025	14.6003
BnaC08g09990D	0	0	0	0	0	0
BnaC08g10000D	0.244485	0.475261	0	0	0.511444	0.24511
BnaC08g10010D	0	0	0	0	0	0
BnaC08g10020D	0.114557	0	0	0.118662	0	0
BnaC08g10030D	0.153051	0	0.027857	0	0.0292209	0.0285601
BnaC08g10040D	0	0	0	0	0	0
BnaC08g10050D	0	0	0	0	0	0
BnaC08g10060D	0	0	0	0	0	0
BnaC08g10070D	0	0	0	0	0	0
BnaC08g10080D	0	0	0	0	0	0
BnaC08g10090D	0	0	0	0	0	0
BnaC08g10100D	0	0	0	0	0	0
BnaC08g10110D	7.69585	10.0802	10.387	5.0015	4.46475	4.74127
BnaC08g10120D	4.49678	3.78218	5.38425	0.228966	0.870846	1.19012
BnaC08g10130D	0	0	0	0	0	0
BnaC08g10140D	5.36581	2.82361	2.74959	0.439853	0.549623	1.67078
BnaC08g10150D	81.3967	209.76	224.912	73.0891	81.6277	74.24
BnaC08g10160D	7.80241	9.64329	8.39785	4.41383	3.90783	4.04801
BnaC08g10170D	4.63901	4.72411	4.21822	1.63204	1.70329	1.71703
BnaC08g10180D	3.85505	3.08108	2.77785	0.634829	0.499672	0.404276
BnaC08g10190D	0	0	0	0	0	0.280492
BnaC08g10200D	220.789	206.132	218.613	161.166	154.344	153.845
BnaC08g10210D	2.06985	3.09967	2.75174	1.51242	1.30973	0.842729
BnaC08g10220D	0.193088	0.093685	0.212635	0.0807563	0.0311528	0.0685866
BnaC08g10230D	0	0	0	0	0	0
BnaC08g10240D	0.502401	0.617151	0.394451	0	0	0.0325721
BnaC08g10250D	0	0	0	0	0	0
BnaC08g10260D	0.185349	0.178528	0.19238	0	0	0
BnaC08g10270D	0	0	0	0	0	0
BnaC08g10280D	0	0	0	0	0	0
BnaC08g10290D	12.1928	7.21042	4.11505	1.95275	1.29032	1.30699
BnaC08g10300D	0.910002	2.43214	0.490769	0.963915	0.957439	1.45466
BnaC08g10310D	0.708263	0.568592	0.535874	3.02506	2.63636	3.51207
BnaC08g10320D	0.132177	0.129468	0.138219	1.81885	2.39411	2.15013
BnaC08g10330D	0	0	0	0.133591	0	0
BnaC08g10340D	0	0	0.389476	0	0	0
BnaC08g10350D	0	0	0	0	0	0
BnaC08g10360D	0	0	0	0	0	0
BnaC08g10370D	0	0	0	0	0	0
BnaC08g10380D	8.73223	5.97666	5.49603	3.7342	3.16618	3.34102
BnaA02g05110D	37.2887	35.635	33.9206	21.1743	20.5686	18.714
BnaA02g05120D	102.729	82.2369	81.1508	73.1885	50.4344	59.4068
BnaA02g05130D	20.2943	31.5396	23.2355	21.6166	20.428	18.9297
BnaA02g05140D	3.54957	5.71659	5.94472	4.44862	4.36532	3.96533
BnaA02g05150D	13.5694	11.4518	16.4371	7.59302	7.84587	6.84389
BnaA02g05160D	97.9404	97.2128	118.984	24.0394	21.8625	28.0987
BnaA02g05170D	3.93345	3.53017	3.09283	2.5829	2.15741	3.02892
BnaA02g05180D	7.20463	5.89085	5.16006	3.53325	3.65136	3.22597
BnaA02g05190D	3.38846	3.75419	4.41439	2.42551	2.5849	2.55291
BnaA02g05200D	29.3199	32.6514	35.2909	11.9881	12.4019	12.6418
BnaA02g05210D	3.79253	4.91244	3.744	2.24187	2.37075	2.54381
BnaA02g05220D	412.583	446.01	464.54	227.71	228.464	232.231
BnaA02g05230D	104.147	69.8545	62.9176	6.34826	4.07854	2.85115
BnaA02g05240D	14.5915	11.4376	6.63039	2.97179	1.99189	2.40331
BnaA02g05250D	0	0.0186176	0	0	0	0
BnaA02g05260D	0	0.0748563	0	0	0	0
BnaA02g05270D	0	0	0	0	0	0
BnaA02g05280D	0	0	0	0	0	0
BnaA02g05290D	9.41425	11.6657	6.66334	7.0126	7.39842	4.09889
BnaA02g05300D	5.23279	8.60237	8.43581	4.03395	3.79901	3.59031
BnaA02g05310D	3.15615	1.99395	2.43597	7.23168	8.61251	8.8852
BnaA02g05320D	459.447	396.128	382.543	198.3	192.943	190.315
BnaA02g05330D	0.170434	0.14466	0.187355	0.0621735	0.0657151	0.080715
BnaA02g05340D	11.1052	11.0158	10.4489	1.19147	1.11076	0.955913
BnaA02g05350D	0	0	0	0	0	0
BnaA02g05360D	3.85671	2.38747	3.92145	0.873072	0.920584	0.706212
BnaA02g05370D	0.207033	0.21736	0.0325013	0.0161586	0	0
BnaA02g05380D	7.16949	7.68294	7.56488	3.25656	3.01921	1.88912
BnaA02g05390D	0.0464002	0.0517692	0.15222	0.0252201	0.106516	0
BnaA02g05400D	1.327	1.73131	2.4024	4.21234	5.93834	4.85369
BnaA02g05410D	1.46165	2.63412	2.72431	2.13721	1.76275	1.57929
BnaA02g05420D	4.65667	5.53155	5.0488	4.10929	4.31303	3.53554
BnaA02g05430D	95.4582	108.411	96.7552	248.788	261.055	249.745
BnaA02g05440D	5.87754	4.87849	5.42041	3.52106	2.84823	3.20746
BnaA02g05450D	3.14002	4.44308	3.06685	2.26801	1.94232	1.52744
BnaA02g05460D	0.335885	0.337708	0.299575	0.0680798	0.0973551	0.0296421
BnaA02g05470D	0.687865	1.09884	0.744729	0.217634	0.274564	0.178068
BnaA02g05480D	0	0	0	0	0	0
BnaA02g05490D	0.0743027	0.040977	0.0406617	0	0.0415437	0
BnaA02g05500D	0.783676	1.55845	1.0141	0.114841	0.421164	0.524676
BnaA02g05510D	1.60433	1.82356	15.5412	0.252751	0.266696	0.202716
BnaA02g05520D	5.03216	2.95731	2.94368	0.578844	0.462436	0
BnaA02g05530D	31.4508	34.6329	32.1777	15.2478	15.5652	17.4476
BnaA02g05540D	1.02057	0.732896	0.687149	3.21324	2.72132	3.38625
BnaA02g05550D	0	0	0	0.0291881	0	0
BnaA02g05560D	4.2874	4.12193	4.2716	1.76204	1.37545	1.88556
BnaA02g05570D	2.19551	2.73143	1.92033	1.53388	1.78996	1.37525
BnaA02g05580D	1.75303	2.55919	2.67557	2.59363	2.72746	2.6472
BnaA02g05590D	10.5268	8.81738	10.337	33.0808	34.2261	31.2608
BnaA02g05600D	0.497758	0.17142	0.304775	0.33656	0.14187	0.311424
BnaA02g05610D	0.790316	0.574819	1.0611	0.243321	0.341313	0.456956
BnaA02g05620D	3.44085	4.19813	3.07587	0.822384	0.654939	0.807325
BnaA02g05630D	0.0668492	0.0654347	0.139986	0.551764	0.0702333	0
BnaA02g05640D	0	0	0	0	0	0
BnaA02g05650D	200.051	219.108	262.612	19.0838	18.235	19.4537
BnaA02g05660D	4.02515	4.03152	2.82429	2.02331	2.77024	2.30356
BnaA02g05670D	0.0192925	0	0	0.0630674	0.0222184	0.0217602
BnaA02g05680D	0	0	0	0	0	0
BnaA02g05690D	1.6129	0.982273	0.501942	0.498247	0.148717	0.0717528
BnaA02g05700D	0.0250371	0	0.0413248	0.0136978	0	0.0142345
BnaA02g05710D	0	0	0	0	0	0
BnaA02g05720D	0	0	0	0	0	0
BnaA02g05730D	0	0	0	0	0	0
BnaA02g05740D	0	0	0	0	0	0
BnaA02g05750D	993.43	539.111	514.3	257.865	156.193	169.356
BnaA02g05760D	0	0.0117654	0.0569187	0.0226415	0.0119916	0.0117794
BnaA02g05770D	0.647752	0.910903	1.1021	0.432185	0.474537	0.468894
BnaA02g05780D	1.71784	1.86122	2.96906	0.344676	0.342871	0.285852
BnaA02g05790D	0.192163	0.0515876	0.155375	0	0	0
BnaA02g05800D	0	0	0	0	0	0
BnaA02g05810D	5.12573	3.68007	3.33858	1.99039	2.49899	1.40419
BnaA02g05820D	5.4042	4.95149	5.24969	3.82561	3.89117	3.75909
BnaA02g05830D	0	0	0	0	0	0
BnaA02g05840D	43.3682	62.8161	50.5528	18.2262	20.5447	18.4852
BnaA02g05850D	0.0142976	0.0158284	0	0	0	0
BnaA02g05860D	0	0	0	0	0	0
BnaA02g05870D	0	0	0	0	0	0
BnaA02g05880D	0	0	0	0	0	0
BnaA02g05890D	0	0	0	0	0	0
BnaA02g05900D	3.83264	4.95408	5.75887	1.34126	1.00324	0.941787
BnaA02g05910D	0.683524	1.49844	1.51133	1.18935	1.0313	1.02355
BnaA02g05920D	0	0	0	0	0	0
BnaA02g05930D	0	0	0	0	0	0
BnaA02g05940D	1.50348	2.20094	1.97921	1.37135	1.16465	0.975536
BnaA02g05950D	0	0	0	0	0	0
BnaA02g05960D	0.252047	0.415916	0.439606	0.269724	0.199151	0.260708
BnaA02g05970D	2.85673	3.33402	3.22114	1.2351	1.46568	1.22716
BnaA02g05980D	3.08358	2.91468	3.06787	0.830425	0.581816	0.760573
BnaA02g05990D	11.7834	23.9359	28.4821	6.7603	6.67826	5.82972
BnaA02g06000D	2.67926	4.76385	7.41874	0.870278	1.2758	0.862777
BnaA02g06010D	0	0	0	0	0	0
BnaA02g06020D	4.24242	4.23204	3.53231	1.31089	0.844923	0.432771
BnaA02g06030D	0	0.541564	0.864291	0.284315	0	0.277881
BnaA02g06040D	0	0	0	0	0	0
BnaA02g06050D	0	0	0.0225004	0	0	0
BnaA02g06060D	0	0	0	0	0	0
BnaA02g06070D	1.63381	1.26912	1.50219	0.692759	0.766371	0.39153
BnaA02g06080D	0	0	0.0560446	0	0	0
BnaA02g06090D	128.921	103.867	67.8606	28.9683	33.7014	31.0323
BnaA02g06100D	0.417334	0.858801	0.508867	0.48302	0.244398	0.240886
BnaA02g06110D	0.643908	0.708534	0.576338	0.121347	0.11722	0.124121
BnaA02g06120D	0.953295	1.56484	1.16789	0.757202	0.755299	0.757883
BnaA02g06130D	0.441864	0.957516	0.923296	0.442076	0.552459	0.336273
BnaA02g06140D	0	0.319086	0.210782	0	0.128472	0.143194
BnaA02g06150D	0	0	0	0	0	0
BnaA02g06160D	1.1897	2.38302	1.20841	0.940891	0.8823	0.88824
BnaA02g06170D	1.66304	1.75931	1.38272	0.536228	0.513354	0.342463
BnaA02g06180D	0.0824155	0.243003	0.179106	0.0296251	0.0314209	0
BnaA02g06190D	0.338365	0.338641	0.146868	0.0674103	0.0476043	0.0818351
BnaA02g06200D	1.73863	1.90884	1.56346	0.676922	0.648797	0.717003
BnaA02g06210D	10.4647	11.0355	12.734	2.48782	3.1617	2.63367
BnaA02g06220D	1.55203	1.42785	2.17102	0.378807	0.290271	0.536233
BnaA02g06230D	32.4657	11.0374	4.90907	5.61139	3.08312	9.21658
BnaA02g06240D	3.29758	0.812346	0.576194	1.42157	0.867893	2.50093
BnaA02g06250D	0	0	0	0	0	0
BnaA02g06260D	0	0	0	0	0	0
BnaA02g06270D	0	0	0	0	0	0
BnaA02g06280D	0.782931	0.941107	0.203052	1.59903	1.8422	0.781258
BnaA02g06290D	0	0	0	0	0	0
BnaA02g06300D	0	0	0	0	0	0
BnaA02g06310D	0.0983077	0.082085	0.0805624	0	0	0
BnaA02g06320D	0.436969	0	0	0	0	0
BnaA02g06330D	0.420586	0.624627	0.550604	0.108316	0.338703	0.430195
BnaA02g06340D	0	0	0	0	0	0
BnaA02g06350D	6.88348	9.14589	10.8263	10.6834	10.3878	10.633
BnaA02g06360D	3.00006	1.39168	1.13782	0.920888	0.378357	0.270823
BnaA02g06370D	126.629	177.985	127.802	66.747	63.4349	57.5044
BnaA02g06380D	0.565348	0.833621	0.816328	0.371246	0.360006	0.22215
BnaA02g06390D	0.493561	0.515856	0.441546	0.0801813	0.168722	0.228527
BnaA02g06400D	83.0263	133.799	101.598	58.8492	55.8822	50.5533
BnaA02g06410D	1.33628	2.16345	1.72758	1.00237	1.04002	0.629424
BnaA02g06420D	8.82326	8.31152	8.8416	4.32696	3.50908	4.9101
BnaA02g06430D	0.85551	0.450566	1.17752	0	0	0.131384
BnaA02g06440D	0	0.0111151	0.0107481	0	0	0
BnaA02g06450D	0	0	0.0101798	0	0	0.0105407
BnaA02g06460D	8.98698	8.77591	9.27562	4.34234	3.55534	3.08088
BnaA02g06470D	4.77807	4.51678	5.1222	1.6971	1.38178	1.13496
BnaA02g06480D	3.46743	2.6442	1.41338	0.987996	0.603187	0.0908585
BnaA02g06490D	3.45728	4.09905	3.50719	1.37471	1.35627	1.26062
BnaA02g06500D	0	0	0	0	0	0
BnaA02g06510D	0	0	0	0	0	0.0108347
BnaA02g06520D	0	0	0.0837686	0	0	0
BnaA02g06530D	0	0	0	0	0	0
BnaA02g06540D	0	0	0	0	0	0
BnaA02g06550D	2.69767	2.02251	1.49795	68.8861	73.1029	68.5089
BnaA02g06560D	2.26778	4.05688	3.66826	3.04204	3.0881	2.88853
BnaA02g06570D	9.54064	6.77802	7.8609	4.99612	8.65921	5.98695
BnaA02g06580D	9.04241	13.7062	14.4734	7.1744	7.00004	5.67985
BnaA02g06590D	0.124431	0.240093	0.0433891	0.00719233	0.00762582	0.0150008
BnaA02g06600D	0.12027	0.199133	0.29474	0	0.0343093	0.0669683
BnaA02g06610D	1.9471	2.58466	2.52288	1.5943	1.81229	1.5698
BnaA02g06620D	5.63912	5.10286	4.87056	1.89953	1.53606	1.78192
BnaA02g06630D	0	0	0.38458	0.381374	0.381498	0.387972
BnaA02g06640D	0.0260675	0.0517222	0.129038	0.213856	0	0.0148112
BnaA02g06650D	0	0	0.38458	0.381374	0.381498	0.387972
BnaA02g06660D	0.0260675	0.0517222	0	0	0.0754585	0.0148112
BnaA02g06670D	89.5531	78.8067	67.5344	12.6761	13.6402	9.84481
BnaA02g06680D	218.918	209.497	206.268	148.052	139.477	133.12
BnaA02g06690D	536.447	548.785	493.75	106.517	98.5513	94.793
BnaA02g06700D	32.5071	23.0838	26.4779	20.1383	22.6798	18.3537
BnaA02g06710D	234.295	705.237	349.78	218.718	177.417	237.947
BnaA02g06720D	0	0	0	0	0	0
BnaA02g06730D	103.078	94.0247	91.509	44.961	41.0707	38.0876
BnaA02g06740D	59.4925	43.0897	57.7647	60.3294	63.4976	68.6221
BnaA02g06750D	8.94639	10.5283	10.8175	8.67539	6.87018	9.20971
BnaA02g06760D	25.6882	18.9155	26.0398	16.1288	16.4028	17.6468
BnaA02g06770D	7.24139	10.0721	10.5444	8.81614	8.50925	8.89044
BnaA02g06780D	0	0.240134	1.8469	0.385111	0.140819	0.428163
BnaC03g62830D	0	0	0	0	0	0
BnaC03g62840D	0.0349468	0.0382847	0	0	0	0
BnaC03g62850D	0	0	0	0	0	0
BnaC03g62860D	0.61288	0.892519	0.627699	0.495902	0.423675	0.599496
BnaC03g62870D	5.95838	3.46424	3.14977	18.5667	18.8729	17.279
BnaC03g62880D	0.458976	0.39716	0.228449	0.15898	0.0239941	0.117436
BnaC03g62890D	0.243335	0.152133	0.113369	2.71115	3.67823	3.30363
BnaC03g62900D	1.41298	0	0	0	0.799726	0.820846
BnaC03g62910D	0	0	0	0	0	0
BnaC03g62920D	0.567151	0.840163	0.596977	0.293936	0.298692	0.287292
BnaC03g62930D	0.235961	0.383531	0.162065	0.386754	0.682033	0.335162
BnaC03g62940D	0	0	0	0	0	0
BnaC03g62950D	1.27464	0.740885	0.779859	0.782003	0.456988	0.444649
BnaC03g62960D	0	0	0	0	0	0
BnaC03g62970D	13.8439	18.2778	20.3341	14.967	14.6965	14.1994
BnaC03g62980D	0.220461	0.218924	0.57776	0.228654	0.118399	0
BnaC03g62990D	9.03241	9.53632	8.78244	3.09492	3.12901	3.14642
BnaC03g63000D	0	0	0	0	0	0
BnaC03g63010D	15.3569	14.4253	12.862	7.28188	6.3573	5.75784
BnaC03g63020D	17.242	24.3779	25.2464	5.07331	5.36058	5.14112
BnaC03g63030D	0	0	0	0	0	0.0257651
BnaC03g63040D	5.00559	7.74129	7.0959	1.22211	1.14865	1.05601
BnaC03g63050D	0	0	0	0	0	0
BnaC03g63060D	0	0	0.0595431	0	0	0
BnaC03g63070D	2.34437	2.72952	2.42994	0.639383	0.507408	0.879291
BnaC03g63080D	0	0	0	0	0	0
BnaC03g63090D	2.84335	2.9766	3.19545	1.48176	1.3996	1.70156
BnaC03g63100D	0.308958	0.485921	0.379334	0.117068	0.0826378	0.175788
BnaC03g63110D	150.517	239.816	413.845	147.219	139.559	156.243
BnaC03g63120D	0.859157	1.18803	1.40283	2.47392	2.56879	2.04167
BnaC03g63130D	0	0	0	0	0	0
BnaC03g63140D	0	0	0	0	0	0
BnaC03g63150D	0	0	0	0	0	0
BnaC03g63160D	4.61143	3.6914	3.54675	2.07556	2.63277	2.86528
BnaC03g63170D	21.2346	24.4758	22.7001	10.1777	8.84929	9.04305
BnaC03g63180D	0	0.0940467	0.0933896	0.0751374	0.0860782	0.0859072
BnaC03g63190D	0.417768	0.308215	0.335236	0.0526303	0.111338	0.145544
BnaC03g63200D	0	0	0	0	0	0
BnaC03g63210D	0.673914	1.42891	1.69295	0.828483	0.934718	0.835323
BnaC03g63220D	0.0892184	0.135601	0.0490189	0.0487412	0.0343806	0.0168604
BnaC03g63230D	0.454929	0.858889	1.13915	21.2317	19.6151	20.0921
BnaC03g63240D	1.28131	1.99549	2.00784	2.12092	2.24981	2.28423
BnaC03g63250D	0	0.117658	0.124654	0	0.255206	0.243701
BnaC03g63260D	0.257196	0.124682	0.376944	0.270022	0.208774	0.585443
BnaC03g63270D	0.496678	0.684471	0.693869	0.513805	0.668135	0.609889
BnaC03g63280D	0.385387	0.83389	0.743564	0.491331	0.378499	0.337869
BnaC03g63290D	0.105305	0.26796	0.383434	0.475199	0.468601	0.381084
BnaC03g63300D	0	0	0	0	0	0
BnaC03g63310D	3.34523	2.55725	3.04647	1.52628	1.13236	1.64095
BnaC03g63320D	1.61915	0.446428	0.962137	0	0.482697	0
BnaC03g63330D	0	0	0	0	0	0
BnaC03g63340D	0.1003	0.0753709	0.110096	0.054733	0.0192946	0.0756512
BnaC03g63350D	0	0	0	0	0	0
BnaC03g63360D	0	0.122136	0.129794	0.256538	0.397892	0.506309
BnaC03g63370D	0	0	0	0	0	0
BnaC03g63380D	0.220461	0.218924	0	0.667248	0	0.113218
BnaC03g63390D	0	0	0	0	0	0
BnaC03g63400D	0	1.14935	3.8002	0	0	0
BnaC03g63410D	16.7059	23.006	26.2917	23.8129	23.5268	22.0948
BnaC03g63420D	13.5371	15.7955	19.2264	9.94828	11.1315	10.9741
BnaC03g63430D	0.215098	1.00735	0.777629	0.304806	0	0.149456
BnaC03g63440D	0.746824	1.21353	1.43224	0.152784	0.0294943	0.0757037
BnaC03g63450D	0.129556	0	0.415267	0	0	0
BnaC03g63460D	0	0	0	0	0	0
BnaC03g63470D	3.09001	2.75278	2.12856	1.40191	1.38365	1.07567
BnaC03g63480D	0.164276	0.275789	0.272458	0.025386	0.026751	0.0173982
BnaC03g63490D	0.0742435	0.166884	0.122111	0	0	0
BnaC03g63500D	0	0	0	0	0	0
BnaC03g63510D	0	0	0	0	0	0
BnaC03g63520D	0	0	0.158305	0.155848	0.160541	0.305775
BnaC03g63530D	0	0	0	0	0	0
BnaC03g63540D	0	0	0	0	0	0
BnaC03g63550D	0	0	0	0	0	0
BnaC03g63560D	0.0767423	0.0790612	0	0	0.0842743	0.405465
BnaC03g63570D	3.44017	4.83796	8.61295	0	1.10474	0
BnaC03g63580D	0	0	0	0	0	0
BnaC03g63590D	3.57746	3.95486	4.96129	2.31892	2.17255	2.12906
BnaC03g63600D	0	0	0	0	0	0
BnaC01g26630D	0	0	0	0	0	0
BnaC01g26640D	10.532	12.6601	8.38577	1.11171	1.68914	1.1272
BnaC01g26650D	0	0	0	0	0	0
BnaC01g26660D	0	0	0	0	0	0
BnaC01g26670D	0	0	0	0	0	0
BnaC01g26680D	0	0	0	0	0	0
BnaC01g26690D	0	0	0.0204214	0	0	0
BnaC01g26700D	0	0	0	0	0	0.143121
BnaC01g26710D	1.58218	4.0017	3.28425	1.84252	2.55572	1.47983
BnaC01g26720D	0	0	0	0	0	0
BnaC01g26730D	0	0	0	0	0	0
BnaC01g26740D	0	0.376443	0	0	0	0
BnaC01g26750D	0	0	0.0647083	0	0	0
BnaC01g26760D	2.47888	3.43577	3.39051	2.34471	2.25448	1.52721
BnaC01g26770D	1.23302	1.60116	1.66453	0.88754	0.714088	0.634781
BnaC01g26780D	0	0	0	0	0	0
BnaC01g26790D	0	0	0	0	0	0
BnaC01g26800D	46.6422	44.6097	43.219	26.5579	25.4533	22.5629
BnaC01g26810D	1.91132	0.974944	1.71403	0.420501	0.447683	0.471224
BnaC01g26820D	12.2648	8.52165	9.11549	7.63394	6.95064	6.94999
BnaC01g26830D	0.0638537	0	0	0.0259931	0.0273365	0
BnaC01g26840D	6.467	9.08441	8.72197	2.99573	2.81455	2.36422
BnaC01g26850D	0	0	0	0.164314	0	0
BnaC01g26860D	0.878336	1.01557	1.23273	10.1742	6.15255	6.70992
BnaC01g26870D	0	0.770636	0.220674	2.08403	1.54315	2.54097
BnaC01g26880D	0	0	0	0	0	0
BnaC01g26890D	0	0	0	0.094663	0	0
BnaC01g26900D	0	0	0	0	0	0
BnaC01g26910D	0	0	0	0	0	0
BnaC01g26920D	0	0	0	0	0	0
BnaC01g26930D	0	0	0	0.217968	0.195455	0.198382
BnaC01g26940D	0.0674971	0	0.0706609	3.69426	2.15739	3.15398
BnaC01g26950D	2.48229	0	1.65945	10.0657	2.13347	13.2211
BnaC01g26960D	0	0	0	0	0	0
BnaC01g26970D	3.35693	3.01196	3.6915	30.4964	23.7319	25.5279
BnaC01g26980D	0	0	0	0	0	0
BnaC01g26990D	0	0	0	0.664572	0.735509	1.08107
BnaC01g27000D	0	0	0	0	0.17605	0.671125
BnaC01g27010D	0	0.068027	0.116813	0.842107	0.440123	0.509167
BnaC01g27020D	0	0	0.0641265	0	0	0
BnaC01g27030D	0	0	0	0	0	0
BnaC01g27040D	0.730129	0.624433	0.850255	2.74333	1.98427	1.5607
BnaC01g27050D	0.168304	0	0	1.31278	1.37634	2.40911
BnaC01g27060D	0.202275	0.170057	0.226018	1.40982	1.13851	1.30327
BnaC01g27070D	3.22062	0.290477	0.752791	0.802282	0.780292	0.553825
BnaC01g27080D	0	0.448238	0	4.66478	2.01313	3.74125
BnaC01g27090D	0	0	0	0	0	0
BnaC01g27100D	0	0	0.0706609	0.487921	0.215739	0
BnaC01g27110D	0.473738	0.26865	0.369834	6.12486	4.51025	5.10216
BnaC01g27120D	2.60263	0.445677	1.61831	7.8145	6.49228	4.39649
BnaC01g27130D	0	0	0	0	0	0
BnaC01g27140D	1.52968	1.29357	1.81484	3.54883	3.07005	3.09009
BnaC01g27150D	2.48225	1.41254	1.80223	2.46592	2.18984	3.02966
BnaA06g34110D	1.99011	3.3928	3.76791	1.53221	1.54606	1.43693
BnaA06g34120D	0.381875	0	0.100443	0	0	0.0990774
BnaA06g34130D	0.0954688	0.0961085	0.100443	0.0994871	0.206734	0.0990774
BnaA06g34140D	2.34977	3.75083	2.99924	1.23328	1.38833	1.48544
BnaA06g34150D	4.01174	3.11763	3.47843	0.680672	0.573811	1.04496
BnaA06g34160D	21.9948	22.6178	21.5948	19.1387	16.58	19.2187
BnaA06g34170D	1.88969	1.60319	1.8872	0.538921	0.66513	0.494513
BnaA06g34180D	4.05669	4.66525	4.77182	3.49103	4.03516	3.75526
BnaA06g34190D	0.430367	0.302474	0.462233	0.182752	0.303163	0.269501
BnaA06g34200D	0	0	0	0	0	0
BnaA06g34210D	1.18415	0.891125	1.36601	0.960288	1.4639	1.28314
BnaA06g34220D	0	0	0.0125311	0	0	0.0388748
BnaA06g34230D	0	0	0	0	0	0
BnaA06g34240D	0.11843	0.0517692	0.0516646	0.10333	0.0276151	0.026575
BnaA06g34250D	1.156	0.759649	0.611844	0.346778	0.270876	0.780533
BnaA06g34260D	1.00131	1.21462	1.37478	0.390453	0.260822	0.305873
BnaA06g34270D	0	0	0	0	0	0
BnaA06g34280D	0	0	0	0	0	0
BnaA06g34290D	1.5234	1.28281	1.18562	2.13838	2.78926	1.90106
BnaA06g34300D	0.683234	1.19371	1.06536	0.849704	0.989987	0.838064
BnaA06g34310D	0	0	0	0	0.289298	0
BnaA06g34320D	1148.32	961.524	842.518	240.299	235.462	171.151
BnaA06g34330D	0	0.0325696	0	0	0	0
BnaA06g34340D	4.8298	7.83648	7.4424	2.23926	2.26291	1.64702
BnaA06g34350D	1.56532	1.31461	1.30833	1.51626	2.30151	2.25936
BnaA06g34360D	0.353378	0.452098	0.326224	0.058956	0.248755	0.151874
BnaA06g34370D	62.786	54.4333	56.0706	42.0813	38.8655	34.9828
BnaA06g34380D	0	0	0	0	0.0107549	0
BnaA06g34390D	0.583974	0.340727	0.26465	0.0934876	0.0987975	0.130645
BnaA06g34400D	3.80544	6.49573	5.06497	1.84199	1.94999	1.92309
BnaA06g34410D	0	0	0	0	0.0810409	0
BnaA06g34420D	4.70428	5.05169	5.09112	0.996495	0.594867	0.645776
BnaA06g34430D	8.60639	12.7134	11.8736	8.35898	7.55295	7.93596
BnaA06g34440D	0.0717651	0.159957	0.156889	0.0779792	0.0548807	0.0805012
BnaA06g34450D	2.33869	4.07602	4.6947	1.87976	2.18517	1.57041
BnaA06g34460D	0.0625876	0.163536	0.159914	0	0	0.03129
BnaA06g34470D	0.593092	0.46568	0.48727	0.268896	0.0148897	0.109411
BnaA06g34480D	1.11135	1.72946	1.44518	1.30429	1.09626	0.999376
BnaA06g34490D	0.397239	0.623249	0.598412	0.2531	0.187942	0.179099
BnaA06g34500D	0.854115	1.09631	0.810692	0.373012	0.354168	0.21536
BnaA06g34510D	0	0.0238085	0	0	0	0
BnaA06g34520D	0	0	0	0	0	0
BnaA06g34530D	1.16824	2.13818	4.07852	0.776543	0.767201	0.995064
BnaA06g34540D	1.84286	2.6193	2.42141	1.0373	1.21564	0.915651
BnaA06g34550D	5.00734	5.05112	8.35966	2.55916	2.20511	2.0792
BnaA06g34560D	15.925	6.40953	14.8001	2.29912	1.15302	2.29134
BnaA06g34570D	2.12804	2.28686	2.35463	0.713835	0.632988	0.847413
BnaA06g34580D	4.52362	5.53684	6.75404	2.9886	3.05437	2.683
BnaA06g34590D	1.4315	0.851876	0.55835	0.105644	0.387852	0.215036
BnaA06g34600D	1.4315	0.851876	0.55835	0.105644	0.387852	0.215036
BnaA06g34610D	0.049819	0.106708	0.160963	0.0532963	0.111797	0
BnaA06g34620D	136.863	136.347	263.052	114.298	99.8613	101.978
BnaA06g34630D	0.0362501	0.0351239	0.0199846	0.0298121	0.0105296	0.0206953
BnaA06g34640D	0.776384	0.450649	0.445285	0.102126	0.215226	0.160793
BnaA06g34650D	0.730391	0.416418	0.54716	0.433263	0.561458	0.537743
BnaA06g34660D	0	0	0	0	0	0
BnaA06g34670D	12.3665	13.431	14.7052	15.3821	16.3517	15.2128
BnaA06g34680D	18.7126	38.4005	35.8842	56.2588	54.1353	46.766
BnaA06g34690D	21.7764	27.6578	25.5617	11.7527	11.8175	11.7002
BnaA06g34700D	0.016562	0	0.00931973	0.0185467	0	0.00954258
BnaA06g34710D	1.04849	0.856481	1.55475	0.378361	0.520168	0.468451
BnaA06g34720D	0.217537	0.287778	0.221201	0	0.0552333	0
BnaA06g34730D	1.51029	1.03649	0.756207	0.164747	0.243291	0.218438
BnaA06g34740D	8.82399	8.82322	8.7523	3.88206	3.24912	3.11912
BnaA06g34750D	0	0.0348592	0	0	0	0
BnaA06g34760D	0	0	0	0	0	0
BnaA06g34770D	0.322906	0.560932	0.428419	0	0	0.0396846
BnaA06g34780D	88.6943	101.974	85.4472	22.4215	18.0003	19.7248
BnaA06g34790D	4.7586	7.63251	7.90295	6.15253	5.5522	5.29496
BnaA06g34800D	0	0	0	0	0	0
BnaA06g34810D	7.94085	14.7298	13.3901	1.3957	1.40317	1.31162
BnaA06g34820D	0.237944	0.70279	0	0.369079	0.328529	0.353563
BnaA06g34830D	0	0	0	0	0	0
BnaA06g34840D	8.85571	6.43886	7.43063	3.44568	3.70601	2.83685
BnaA06g34850D	0	0	0	0	0	0
BnaA06g34860D	8.02574	2.83912	2.42656	1.41366	2.01669	0.520038
BnaA06g34870D	3.23701	1.08652	1.10996	0	0.130067	0
BnaA06g34880D	1.21541	2.19746	2.48169	1.4861	1.73068	1.30618
BnaA06g34890D	0.0167962	0	0.0370531	0	0	0
BnaA06g34900D	0	0	0	0	0	0
BnaA06g34910D	0.436408	0.812477	0.941555	0.748077	0.759443	1.01586
BnaA06g34920D	3.76493	5.32475	3.08944	3.69483	3.32803	1.91018
BnaA06g34930D	11.2946	14.0582	16.7623	5.69678	5.19411	5.72162
BnaA06g34940D	1.36583	1.74202	2.09943	1.26589	1.13345	1.19784
BnaA06g34950D	0	0	0	0	0	0
BnaA06g34960D	0	0	0	0	0	0
BnaA06g34970D	0.91512	1.61713	1.32818	0.530686	0.499621	0.637917
BnaA06g34980D	0	0	0	0	0	0
BnaA06g34990D	0	0	0	0	0	0
BnaA06g35000D	0.209681	0.267993	0.265694	0	0.312732	0.0386963
BnaA06g35010D	0.11093	0.117798	0.119086	0	0.247758	0
BnaA06g35020D	0.119608	0.106638	0.0784444	0	0	0
BnaA06g35030D	0.866413	2.04072	2.03484	0.455804	0.420794	0.352439
BnaA06g35040D	0	0.0100086	0	0.00961545	0	0
BnaA06g35050D	79.6373	102.239	84.7252	46.6676	48.4979	46.8498
BnaA06g35060D	2.96471	2.7691	3.32054	8.94131	9.93235	9.6776
BnaA06g35070D	2.55726	2.29985	2.34316	0.363629	0.629629	0.303946
BnaA06g35080D	0	0	0	0	0	0
BnaA06g35090D	6.74119	16.1224	11.9492	10.4474	11.0727	9.18371
BnaA06g35100D	3.69215	3.20818	4.2062	1.69911	1.2277	1.59843
BnaA06g35110D	0.0849948	0.840095	1.00219	0.157422	0.0959914	0.169256
BnaA06g35120D	11.3075	11.0686	21.117	34.4657	28.2249	32.039
BnaA06g35130D	1.29622	2.38953	2.53405	1.56079	1.65721	1.72337
BnaA06g35140D	2.11365	2.61073	2.23204	1.09232	0.830922	0.971055
BnaA06g35150D	4.15791	4.21757	5.72462	1.93699	2.09055	1.78413
BnaA06g35160D	15.9893	16.2109	14.4259	12.7149	18.7426	17.4314
BnaA06g35170D	6.22904	5.56246	5.91155	3.76651	4.97307	4.25341
BnaA06g35180D	11.1441	13.706	13.4727	7.55289	7.46324	8.54507
BnaA06g35190D	16.3147	7.56588	6.10552	2.45229	4.214	0.539018
BnaA06g35200D	2.24951	3.04107	3.17135	1.11119	1.14914	1.33883
BnaA06g35210D	0.831428	1.44254	1.00066	0.621403	0.709318	0.514824
BnaA06g35220D	1.82972	2.15883	1.65766	1.31217	1.62066	1.49135
BnaA06g35230D	3.02188	4.32193	3.71582	0.971588	1.00741	1.21482
BnaA06g35240D	11.5589	11.4569	10.0949	2.47208	3.45937	2.61998
BnaA06g35250D	6.79879	7.00482	6.9508	3.584	3.49383	2.83533
BnaA06g35260D	0	0	0	0	0	0
BnaA06g35270D	8.1052	8.94786	9.20007	1.82106	1.84793	1.5352
BnaA06g35280D	0.0742867	0.0328391	0	0	0	0.0331272
BnaA06g35290D	4.00101	3.72205	3.98846	1.47504	1.37279	1.18825
BnaA06g35300D	7.43187	3.95748	6.09141	1.69078	1.46229	1.64435
BnaA06g35310D	0.548717	0.652994	0.627391	0.316304	0.328498	0.54456
BnaA06g35320D	4.33448	6.47989	6.67758	4.2977	3.97235	4.02159
BnaA06g35330D	0	0.0422871	0.0206333	0.0205139	0	0
BnaA06g35340D	0	0	0	0	0	0
BnaA06g35350D	0	0	0.0207048	0	0	0
BnaA06g35360D	2.59109	2.43225	2.30604	1.25514	0.757371	0.850201
BnaA06g35370D	5.22279	4.65014	5.27643	0.93547	0.811357	0.730458
BnaA06g35380D	2.76308	3.6825	2.62588	2.17538	2.1886	2.27651
BnaA06g35390D	5.35917	1.8793	2.43174	63.8159	55.0272	41.7931
BnaA06g35400D	0	0	0	0	0	0
BnaA06g35410D	0	0	0.0691607	0	0.0310943	0
BnaA06g35420D	0	0.130076	0	0	0.0686876	0.132787
BnaA06g35430D	0.0677388	0.0432827	0.0343976	0.0428435	0	0
BnaA06g35440D	57.6176	51.9527	45.2567	38.724	31.4507	36.8938
BnaA06g35450D	1.63434	1.02269	1.94626	0.22468	0.218614	0.133
BnaA06g35460D	55.8792	30.054	32.7449	8.70998	12.523	7.71695
BnaA06g35470D	12.5731	13.3262	13.1997	5.76073	5.77078	5.29004
BnaA06g35480D	8.28165	7.66868	10.4013	3.75803	4.03853	3.53377
BnaA06g35490D	1.23732	2.17583	1.21461	0.600089	0.564794	0.622396
BnaC08g21390D	0	0.0913942	0.022332	0	0	0
BnaC08g21400D	0	0	0	0	0	0
BnaC08g21410D	1.01702	1.40048	1.28126	0	0.0997243	0
BnaC08g21420D	0	0	0	0	0	0
BnaC08g21430D	0	0	0	0	0	0
BnaC08g21440D	0	0	0	0	0	0
BnaC08g21450D	3.65439	5.12517	4.32224	1.47164	1.14548	1.21168
BnaC08g21460D	0.827097	0.933117	0.367321	0.583416	0.456882	0.220346
BnaC08g21470D	3.54949	3.21288	3.37189	1.02862	0.933487	0.985811
BnaC08g21480D	124.702	125.815	104.833	56.1007	61.6477	55.8551
BnaC08g21490D	0.994099	1.39091	1.45258	1.11041	0.896437	0.873694
BnaC08g21500D	15.0383	13.9009	13.1936	6.25533	6.74853	4.7636
BnaC08g21510D	0.0560693	0.0630033	0.102458	0.0203731	0	0
BnaC08g21520D	0	0	0	0	0	0
BnaC08g21530D	0	0	0	0	0	0
BnaC08g21540D	0.269038	0.436895	0.700439	0	0.0505283	0.0490881
BnaC08g21550D	0.0940809	0.220289	0.165297	0.0146802	0.015538	0.0152472
BnaC08g21560D	6.1699	7.16267	6.52387	2.48985	3.01619	2.23774
BnaC08g21570D	0.0924123	0.157539	0.139899	0	0.0669631	0.0131502
BnaC08g21580D	0	0.01925	0.0187529	0.0186454	0	0.0193244
BnaC08g21590D	0.326782	0.157667	0	0	0	0
BnaC08g21600D	4.45459	4.30889	5.9868	2.83644	1.74649	2.17727
BnaC08g21610D	2.57228	3.40188	3.64192	0.665927	0.550219	0.786673
BnaC08g21620D	1.91133	2.11494	2.33606	1.80461	1.80347	1.43371
BnaC08g21630D	0.545447	0.596242	0.631396	0.039214	0.0412718	0
BnaC08g21640D	1.66786	1.54644	1.51364	1.44454	1.27576	0.874461
BnaC08g21650D	0	0	0	0	0	0
BnaC08g21660D	1.87703	1.43108	0.619444	0.0699568	0.145107	0.0739796
BnaC08g21670D	3.17207	3.37959	2.41869	0.941607	0	0.243298
BnaC08g21680D	0.0384473	0.15108	0.126422	0.0209483	0.0442808	0.0216843
BnaC08g21690D	0	0	0	0	0	0
BnaC08g21700D	0	0	0	0	0	0
BnaC08g21710D	0.162767	0	0	0	0.100184	0
BnaC08g21720D	0	0.126044	0.129614	0.030857	0	0
BnaC08g21730D	0	0	0	0	0	0
BnaC08g21740D	0.0444738	0.0480116	0	0	0	0
BnaC08g21750D	0.93524	1.25621	1.76713	0.413654	0.348653	0.422014
BnaC08g21760D	0	0	0	0	0	0
BnaC08g21770D	3.6392	3.60923	3.69185	2.50659	3.42643	3.37254
BnaC08g21780D	3.92972	9.99009	8.37804	5.15456	5.254	4.88934
BnaC08g21790D	1.37524	4.07075	2.28105	1.28837	1.5234	1.14397
BnaC08g21800D	10.2986	10.0354	12.0816	2.86071	3.50132	2.72449
BnaC08g21810D	0	0	0	0	0	0
BnaC08g21820D	0	0	0	0.0168464	0	0
BnaC08g21830D	0	0	0	0	0	0
BnaC08g21840D	0	0	0	0	0	0
BnaC08g21850D	0	0	0	0	0	0
BnaC08g21860D	0	0	0	0	0	0
BnaC08g21870D	0	0	0	0	0	0
BnaC08g21880D	0.0674551	0.0982808	0.0222687	0	0.015615	0.0153224
BnaC08g21890D	0	0	0	0	0	0
BnaC08g21900D	0	0	0	0	0	0
BnaC08g21910D	2.57818	2.33996	3.29541	0.139365	0.220238	0.107396
BnaC08g21920D	0.0722383	0	0.196015	0	0	0
BnaC08g21930D	0	0.0442657	0	0	0	0
BnaC08g21940D	11.5082	15.3125	13.5745	1.59889	1.73286	1.84375
BnaC08g21950D	0	0	0	0	0	0
BnaC08g21960D	1.22084	1.17822	1.46476	0.582073	0.305619	0.791663
BnaC08g21970D	0	0	0	0	0	0
BnaC08g21980D	0	0	0	0	0	0
BnaC08g21990D	3.95581	9.7037	8.3921	5.59224	5.05365	5.36202
BnaC08g22000D	0.680361	0.359236	0.468653	0.200007	0.253812	0.406932
BnaC08g22010D	7.16596	6.35776	9.08945	2.1522	0.690116	1.57652
BnaC08g22020D	5.55136	5.82925	8.65923	1.42101	0.724045	1.6186
BnaC08g22030D	0	0	0	0	0	0
BnaC08g04100D	2.66596	3.80702	3.399	2.1104	2.17793	2.01404
BnaC08g04110D	2.41257	3.5344	3.36647	2.25841	1.87831	2.37309
BnaC08g04120D	0	0	0	0	0	0
BnaC08g04130D	0.509466	0.861785	0.964061	0.12203	0.0962769	0.0951394
BnaC08g04140D	4.00991	4.7769	3.93385	2.33364	2.50394	1.82131
BnaC08g04150D	0	0	0	0	0	0
BnaC08g04160D	0	0	0	0	0	0
BnaC08g04170D	0	0	0	0	0	0
BnaC08g04180D	0	0	0	0	0	0
BnaC08g04190D	0	0	0	0	0	0
BnaC08g04200D	0	0	0	0	0	0
BnaC08g04210D	0	0	0	0	0	0
BnaC08g04220D	0	0	0	0	0	0
BnaC08g04230D	0	0	0	0	0	0
BnaC08g04240D	1.15686	1.16304	0.992293	0.615905	0.386839	0.385849
BnaC08g04250D	2.94817	0	2.55858	0	0	0
BnaC08g04260D	5.39624	6.50994	6.74412	2.05522	1.90915	1.72598
BnaC08g04270D	0	0	0	0	0	0
BnaC08g04280D	0	0	0	0	0	0
BnaC08g04290D	3.42805	4.02403	3.20787	3.5459	3.57217	3.80988
BnaC08g04300D	0	0	0	0	0	0
BnaC08g04310D	0	0.149804	0.100108	0	0	0
BnaC08g04320D	0.257858	0.509128	0.33623	0.0879771	0.1675	0.0729859
BnaC08g04330D	0	0	0	0	0	0
BnaC08g04340D	5.79347	7.67911	8.10793	1.30236	1.66133	1.24825
BnaC08g04350D	0	0	0	0	0	0
BnaC08g04360D	0	0	0	0	0.0400604	0
BnaC08g04370D	0	0	0	0	0	0
BnaC08g04380D	0	0	0	0	0	0
BnaC08g04390D	0	0.111396	0	0.116453	0.120628	0.115249
BnaC08g04400D	48.2874	28.6653	33.6411	19.361	16.9585	22.0406
BnaC08g04410D	0	0	0	0	0	0
BnaC08g04420D	0	0	0	0	0	0
BnaC08g04430D	0	0	0	0	0	0
BnaC08g04440D	0	3.40499	4.41692	0	0	0
BnaC08g04450D	0	0.843183	2.26802	0	0	0.436401
BnaC08g04460D	0	0	0	0	0	0
BnaC08g04470D	42.3045	38.2474	38.3684	30.2612	28.29	27.9111
BnaC08g04480D	0	0	0	0	0	0
BnaC08g04490D	0	0	0	0	0	0
BnaC08g04500D	0	0	0	0	0	0
BnaC08g04510D	0	0	0	0	0	0
BnaC08g04520D	0	0	0	0	0	0
BnaC08g04530D	0	0	0	0	0	0
BnaC08g04540D	5.73107	7.28055	8.53536	5.34634	5.68966	4.97026
BnaC08g04550D	0.0324264	0.0548696	0	0.0354007	0.0748866	0.0367085
BnaC08g04560D	0	0	0	0	0	0
BnaC08g04570D	2.33988	2.63495	1.70102	1.34265	0.728664	0.727334
BnaC08g04580D	107.084	102.77	101.687	116.2	116.679	128.2
BnaC04g03740D	2.82079	5.23055	5.83585	1.1264	1.38719	1.3254
BnaC04g03730D	0.0605124	0.041217	0.0586995	0.0264792	0.0421313	0
BnaC04g03720D	0.288378	0.26742	0.117653	0	0.037177	0.0608577
BnaC04g03710D	2.70882	3.99595	3.85683	5.56565	4.64699	5.45254
BnaC04g03700D	2.8074	3.42347	3.01128	3.61337	4.14044	3.55711
BnaC04g03690D	2.0487	2.03208	1.71582	0.355005	0.303251	0.285957
BnaC04g03680D	3.29037	3.88791	3.71854	1.74107	1.78943	2.15237
BnaC04g03670D	9.16044	9.92873	11.0736	10.3093	11.6451	10.275
BnaC04g03660D	0	0	0	0	0	0
BnaC04g03650D	9.81044	10.0565	9.11885	4.30828	4.88498	4.58448
BnaC04g03640D	0	0	0.0325702	0	0	0
BnaC04g03630D	0	0	0	0	0	0
BnaC04g03620D	0	0	0	0	0	0
BnaC04g03610D	4.34424	3.50351	3.44444	1.24294	1.70186	1.40496
BnaC04g03600D	0	0	0	0	0	0
BnaC04g03590D	2.69687	3.80891	5.00461	1.08532	1.10606	1.05525
BnaC04g03580D	5.16628	5.04388	5.20217	2.02791	2.0783	2.03619
BnaC04g03570D	13.0825	5.75848	9.40348	1.22165	2.73399	2.61842
BnaC04g03560D	0	0	0	0	0	0
BnaC04g03550D	0	0	0	0	0	0
BnaC04g03540D	0	0	0	0	0	0
BnaC04g03530D	0	0	0	0	0	0
BnaC04g03520D	0	0	0	0	0	0
BnaC04g03510D	0	0	0	0	0	0
BnaC04g03500D	0	0	0	0	0	0
BnaC04g03490D	0	0	0	0	0	0
BnaC04g03480D	0	0	0	0	0	0
BnaC04g03470D	17.0654	16.1993	10.67	3.89948	4.31903	4.74207
BnaC04g03460D	3.08073	4.06757	3.69081	1.60339	1.67228	1.56813
BnaC04g03450D	0	0	0	0	0	0
BnaC04g03440D	0.00791588	0.0178704	0	0	0	0
BnaC04g03430D	3.66091	5.61856	5.56851	3.03176	2.76584	2.51656
BnaC04g03420D	6.35118	6.74717	6.70977	9.43709	13.3949	11.4683
BnaC04g03410D	0.566352	0.680623	0.676351	0.458548	0.355869	0.269793
BnaC04g03400D	17.3431	20.5451	19.0965	7.01292	6.51952	7.72214
BnaC04g03390D	7.32748	7.42772	8.44152	3.86404	4.17285	4.03454
BnaC04g03380D	2.96524	2.63373	3.30505	1.32625	1.32292	1.1847
BnaC04g03370D	0.268299	0.415797	0.294494	0.0915029	0.0774153	0.0189705
BnaC04g03360D	3.86624	2.67689	1.8552	0.551928	0.382723	0.0918337
BnaC04g03350D	81.037	71.7301	64.7256	43.1346	45.2335	44.4239
BnaC04g03340D	56.4302	57.3102	55.9306	59.1729	60.8299	60.4152
BnaC04g03330D	2.12598	1.19405	1.40951	0.0875643	0.0615813	0.0601614
BnaC04g03320D	10.7728	12.3087	13.3281	4.42318	4.37467	4.35562
BnaC04g03310D	4.65091	2.99284	4.13765	0.232906	0	0.0576245
BnaC04g03300D	11.4471	9.62791	10.0616	7.37806	6.67207	6.14029
BnaC04g03290D	1.56743	2.82083	2.42716	0.973667	0.712806	0.627692
BnaC04g03280D	0.134994	0.132134	0.423966	0	0	0
BnaC04g03270D	0.0395704	0.0430431	0.0857272	0	0	0
BnaC04g03260D	1.76503	1.75985	1.8916	0.392807	0.610008	0.353886
BnaC04g03250D	4.87476	5.25766	4.61251	3.39175	3.15654	3.02517
BnaC04g03240D	0	0	0	0	0	0
BnaC04g03230D	14.4001	15.4958	14.7968	10.4545	10.8284	10.5018
BnaC04g03220D	13.625	17.0286	16.1148	11.4382	12.6527	10.4136
BnaC04g03210D	0.0376341	0	0	0	0	0.0415415
BnaC04g03200D	0.667207	0.770143	0.754683	0.0250076	0.13203	0.07749
BnaC04g03190D	2.67919	1.4533	0.869702	0.3418	0	1.00669
BnaC04g03180D	104.081	105.484	100.819	29.5012	20.2337	28.9628
BnaC04g03170D	0	0	0	0	0	0
BnaC04g03160D	0	0.0183437	0.0178552	0	0	0
BnaC04g03150D	0	1.24618e-08	0	0	0	0
BnaC04g03140D	0.180942	0.180005	0.211696	0.0313269	0.0485121	0.0655922
BnaC04g03130D	0	0	0	0	0	0
BnaC04g03120D	0.417279	0.251975	0.168221	0.273719	0.627639	0.205264
BnaC04g03110D	0	0	0	0	0	0
BnaC04g03100D	5.23852	9.11804	9.11597	1.85329	2.6129	1.9312
BnaC04g03090D	16.4862	13.8021	12.7773	10.3191	12.1723	10.3571
BnaC04g03080D	8.48026	11.8418	10.7027	5.05798	4.76999	3.75561
BnaC04g03070D	21.2129	19.2068	19.5243	11.3632	12.5828	12.4433
BnaC04g03060D	12.118	7.50946	8.00738	3.39542	2.39402	2.22655
BnaC04g03050D	24.3313	22.7918	23.2628	17.3084	16.429	15.4248
BnaC04g03040D	0	0	0	0	0	0
BnaC04g03030D	12.7939	13.607	13.2471	8.20763	7.17534	6.79735
BnaC04g03020D	0	0	0	0	0	0
BnaC04g03010D	132.302	67.4832	81.0222	46.8292	44.1892	41.4546
BnaC04g03000D	0	0	0	0	0	0
BnaC04g02990D	137.176	107.056	195.173	41.9755	48.6396	35.8735
BnaC04g02980D	0.657383	1.06982	1.48339	0.316956	0.27199	0.334309
BnaC04g02970D	2.38524	4.14346	3.54319	1.37559	1.73544	1.72217
BnaC04g02960D	0.0772577	0.0572356	0.112478	0.0279512	0	0.0576501
BnaC04g02950D	0	0	0	0	0	0
BnaC04g02940D	0.35435	0.361288	0.397025	0.110485	0.097367	0.0954353
BnaC04g02930D	58.3487	70.0157	56.4107	44.7123	39.973	43.0516
BnaC04g02920D	3.63578	5.50979	5.71068	4.12549	4.12675	3.83885
BnaC04g02910D	2.77152	2.75985	2.8791	2.08125	1.98162	1.62809
BnaC04g02900D	0	0	0	0	0	0
BnaC04g02890D	13.3246	13.0452	10.9633	5.88775	5.60843	5.52639
BnaC04g02880D	91.2357	61.3572	32.8469	298.771	268.296	265.06
BnaC04g02870D	0.38773	0.492488	0.447078	0.857488	0.736621	0.868472
BnaC04g02860D	2.94041	3.61263	3.22002	1.20903	2.01181	1.66244
BnaC04g02850D	0.122216	0.0658964	0.20349	0.0710091	0.0707864	0
BnaC04g02840D	2.266	3.25055	3.44339	0.978579	1.63422	1.36688
BnaC04g02830D	0	0	0	0	0	0
BnaC04g02820D	0	0	0	0	0	0
BnaC04g02810D	0	0	0	0	0	0
BnaC04g02800D	0	0	0	0	0	0
BnaC04g02790D	0.471448	0.515125	0.609938	0.219004	0.463372	0.157961
BnaC04g02780D	5.14031	6.13115	6.05069	5.01017	5.49411	4.57594
BnaC04g02770D	3.55687	7.30544	6.36685	6.2347	6.42169	5.99204
BnaC04g02760D	0.284412	1.31625	0.878838	0.220225	0.314569	0.135211
BnaC04g02750D	0.0432329	0.0725336	0	0	0	0
BnaC04g02740D	20.1543	24.9691	23.8559	12.4218	14.0296	15.6626
BnaC04g02730D	18.7926	21.4481	34.5136	6.4246	6.94257	7.18354
BnaC04g02720D	5.50468	5.80256	5.77451	1.24902	1.15008	0.548516
BnaC03g30200D	0.529729	0.385001	0.525082	0.111873	0.177453	0.115947
BnaC03g30210D	0.547466	0.428108	0.511041	0.127059	0.197975	0.278749
BnaC03g30220D	0.397932	1.31795	0.210577	0.158907	0.376664	0.275728
BnaC03g30230D	24.675	26.0207	26.436	18.4413	18.9253	15.8639
BnaC03g30240D	9.04282	11.181	11.5903	6.41964	6.05998	6.96605
BnaC03g30250D	10.7271	11.4354	9.20448	259.332	272.332	284.805
BnaC03g30260D	0	1.80585	6.95421	10.5818	13.4421	8.17104
BnaC03g30270D	0	0	0	0	0	0
BnaC03g30280D	0	0	0.106184	0	0	0
BnaC03g30290D	0.0441094	0	0	0.0473455	0	0
BnaC03g30300D	0.742468	1.91594	3.17974	1.60317	1.51017	1.30273
BnaC03g30310D	0.16817	0.13668	0.13643	0	0	0.0461707
BnaC03g30320D	0.5109	0.260265	0.180015	0	0.0929171	0
BnaC03g30330D	0	0.0505441	0	0.0857957	0	0
BnaC03g30340D	0	0	0	0	0	0
BnaC03g30350D	0.124033	0.14496	0.0403924	0.0133889	0.0283511	0
BnaC03g30360D	6.27811	10.9268	10.9481	8.13982	8.33419	7.68284
BnaC03g30370D	0	0.031267	0	0	0	0
BnaC03g30380D	0	0	0	0	0	0
BnaC03g30390D	0	0	0	0	0	0
BnaC03g30400D	8.84406	10.9769	11.3599	3.25719	2.96214	3.07692
BnaC03g30410D	0	0	0	0	0	0
BnaC03g30420D	0	0	0	0	0	0
BnaC03g30430D	0	0	0	0	0	0
BnaC03g30440D	0	0.145229	0	0	0	0
BnaC03g30450D	0	0	0	0.0594862	0	0.0205378
BnaC03g30460D	1.65402	3.09199	3.508	1.77379	1.39205	1.65945
BnaC03g30470D	0.226117	0.225976	0.214318	0	0.162856	0.298838
BnaC03g30480D	0	0	0	0	0	0
BnaC03g30490D	0	0	0	0	0	0
BnaC03g30500D	33.3415	45.5448	40.3093	28.2089	30.6159	29.2264
BnaC03g30510D	10.1994	10.8344	10.7711	51.7747	57.1297	51.7691
BnaC03g30520D	6.12362	29.6945	16.4102	8.54742	18.5663	11.3253
BnaC03g30530D	0.0228425	0.0653122	0.0252074	0.0222844	0.00885793	0.00870909
BnaC03g30540D	0	0	0	0	0	0
BnaC03g30550D	8.57241	8.48616	9.50734	7.11066	6.83766	6.2329
BnaC03g30560D	0	0	0	0	0	0
BnaC03g30570D	0.0444832	0.0248526	0.0608386	0.0725769	0	0.0749965
BnaC03g30580D	0	0	0	0	0.107968	0
BnaC03g30590D	0.531522	0.61534	0.410506	0.230912	0.303514	0.137184
BnaC03g30600D	5.71535	5.93001	6.04862	2.23908	2.02825	2.229
BnaC03g30610D	4.75583	5.11452	6.01059	3.33911	4.01602	3.95493
BnaC03g30620D	21.5617	19.7041	29.168	5.27625	4.52983	3.09396
BnaC03g30630D	0.0580403	0.124535	0.280274	0.031857	0.0223176	0
BnaC03g30640D	0.989761	0.648236	0.532314	0.12459	0.116746	0.233624
BnaC03g30650D	0	0	0	0	0	0
BnaC03g30660D	0	0	0	0	0.0501266	0
BnaC03g30670D	6.95626	6.74207	8.41657	2.32037	2.43175	2.76104
BnaC03g30680D	3.72689	4.30581	4.73872	3.1203	3.4527	3.07132
BnaC03g30690D	0.37639	0.280021	0.252979	0.182373	0.207741	0.376988
BnaC03g30700D	4.02807	3.90813	1.87907	0.623051	1.21397	0
BnaC03g30710D	0.0277469	0.157088	0.183045	0.0758388	0.0642093	0.0944972
BnaC03g30720D	70.2325	34.7442	41.1252	15.0717	14.2645	18.0231
BnaC03g30730D	0	0	0	0	0	0
BnaC03g30740D	0	0	0	0	0	0
BnaC03g30750D	4.27652	6.75206	6.96711	1.96918	2.05319	1.78514
BnaC03g30760D	0	0	0	0.284352	0.178793	0.288778
BnaC03g30770D	0	0	0	0	0	0
BnaC03g30780D	0	0	0	0	0	0
BnaC03g30790D	0	0	0	0	0	0
BnaC03g30800D	0	0	0	0	0	0
BnaC03g30810D	0	0	0	0	0	0
BnaC03g30820D	47.9791	47.7854	59.8627	29.3071	28.4466	31.603
BnaC03g30830D	5.84643	6.10052	6.6679	1.53319	1.83351	1.83993
BnaC03g30840D	42.9775	40.8363	38.2419	31.2294	28.6812	32.3045
BnaC03g30850D	21.077	26.2962	23.7792	18.6186	18.279	16.7433
BnaC03g30860D	0	0	0	0	0	0
BnaC03g30870D	0.106923	0.195017	0.103186	0	0.0809537	0.0394329
BnaC03g30880D	0.0534614	0.0390033	0.0784351	0.0769041	0.121431	0
BnaC03g30890D	8.25925	5.70052	6.64771	2.75382	3.30585	3.05878
BnaC03g30900D	6.71022	10.8201	10.2453	7.29166	6.50217	6.16759
BnaC03g30910D	45.0056	41.3133	40.8617	26.3329	24.8298	29.1736
BnaC03g30920D	5.23301	11.0563	13.3628	5.37526	5.71652	4.28469
BnaC03g30930D	1.20649	3.86081	3.43941	1.82459	1.66214	1.87529
BnaC03g30940D	0.0210688	0	0.0580256	0	0	0
BnaC03g30950D	0.0199374	0	0	0	0	0
BnaC03g30960D	2.01366	3.3034	3.02137	0.951986	1.19812	1.48192
BnaC03g30970D	1.91157	2.84914	2.0867	1.64609	1.90391	1.506
BnaC03g30980D	31.0372	63.7558	58.9624	12.5406	18.0197	22.2248
BnaC03g30990D	0	0	0	0	0	0
BnaC03g31000D	0.808367	3.00608	0.323848	0.0597314	0.0625541	0.145368
BnaC03g31010D	0.529114	0.710529	0.500432	0.167158	0.212301	0.0515415
BnaC03g31020D	1.1655	0.939801	0.93114	0.0740271	0.233853	0.22792
BnaC03g31030D	0	0	0	0	0	0
BnaC03g31040D	0	0	0.0125652	0	0	0.0630298
BnaC03g31050D	0	0	0	0	0	0
BnaC07g04360D	1.80268	2.50903	2.40631	0.878995	0.777877	1.01166
BnaC07g04350D	7.43357	7.58095	9.71233	4.39934	3.64621	4.70231
BnaC07g04340D	0	0	0	0	0	0.0210241
BnaC07g04330D	37.7851	49.0922	43.0769	26.7118	26.886	23.4689
BnaC07g04320D	17.9896	16.9464	16.1785	5.07717	5.3171	6.17814
BnaC07g04310D	0	0	0	0	0	0
BnaC07g04300D	0	0	0	0	0	0
BnaC07g04290D	0	0	0	0	0	0
BnaC07g04280D	28.785	43.8963	44.7027	8.59256	8.57816	8.6513
BnaC07g04270D	0.0314784	0.0177685	0.069145	0	0.0181818	0
BnaC07g04260D	2.36823	1.96824	1.54754	0.782114	1.18348	0.639924
BnaC07g04250D	94.4282	96.0267	89.3072	55.8251	51.4106	52.6093
BnaC07g04240D	1.60724	1.90104	2.44985	0	0.19431	0.0932016
BnaC07g04230D	0	0.104105	0.437728	0	0.112292	0
BnaC07g04220D	0	0.479347	0.127183	0	0.130067	0
BnaC07g04210D	33.8656	36.0755	36.2935	5.44657	6.09621	4.09353
BnaC07g04200D	0.173593	0	0.0469066	0.186409	0.146877	0.0475847
BnaC07g04190D	0	0	0	0	0	0
BnaC07g04180D	0.0680535	0.0709611	0.0725708	0	0	0
BnaC07g04170D	0.152793	0.240358	0.142735	0.102932	0.0544966	0.0811143
BnaC07g04160D	0	6.57467e-05	0.0129238	0	0	0.0067132
BnaC07g04150D	47.0815	34.6176	36.6858	19.1193	14.5807	12.3763
BnaC07g04140D	2.69102	2.15856	2.36409	1.25754	1.84857	1.46347
BnaC07g04130D	0	0	0	0	0	0
BnaA01g23190D	0	0.0670706	0.0655246	0	0	0
BnaA01g23200D	3.72698	6.98415	7.28712	3.49509	3.92931	3.55688
BnaA01g23210D	0	0	0	0	0	0
BnaA01g23220D	4.70509	7.56763	8.8458	1.82338	2.48532	2.48863
BnaA01g23230D	0	0	0	0	0	0
BnaA01g23240D	0	0	0	0	0	0
BnaA01g23250D	0	0	0	0	0	0
BnaA01g23260D	14.2558	2.13212	2.27529	2.86839	1.09432	2.01584
BnaA01g23270D	2.27768	2.06721	2.21323	0.145572	0.750375	1.28809
BnaA01g23280D	0	0	0.470234	0	0	0.462303
BnaA01g23290D	7.4399	5.93022	7.02526	9.40106	11.5352	9.15387
BnaA01g23300D	0	0	0	0	0	0
BnaA01g23310D	251.133	168.546	132.905	628.644	661.827	682.36
BnaA01g23320D	0.290045	0.106362	0.0703205	0.209047	0.183532	0.214792
BnaA01g23330D	0	0	0.0347507	0	0	0
BnaA01g23340D	8.77889	8.98098	8.40009	5.22439	6.42097	4.81827
BnaA01g23350D	0	0	0	0	0	0
BnaA01g23360D	0	0.0110203	0	0	0	0
BnaA01g23370D	0	0	0	0	0	0
BnaA01g23380D	0	0	0	0	0	0
BnaA01g23390D	19.1578	25.5796	24.9309	9.9377	10.6446	10.0878
BnaA01g23400D	0.0737308	0.0273617	0.0268541	0.106777	0.169057	0.0826422
BnaA01g23410D	0.558402	0	0	0	0	0.603672
BnaA01g23420D	2.76973	3.96981	3.31462	1.39598	1.1412	1.13537
BnaA01g23430D	0.587198	0	0.203052	0	0	0
BnaA01g23440D	0	0	0	0	0	0
BnaA01g23450D	0.148213	0.57563	0.772789	0	0	0
BnaA01g23460D	0	0	0	0	0	0
BnaA01g23470D	0	0	0	0	0	0
BnaA01g23480D	5.26016	10.7152	14.7612	7.24789	7.19495	6.45571
BnaA01g23490D	0.165143	0	0.262219	0	0.090292	0.0867259
BnaA01g23500D	7.34403	8.24025	8.14844	3.38699	2.71616	3.12558
BnaA01g23510D	35.3887	99.7014	119.832	9.2221	11.1028	11.9611
BnaA01g23520D	2.35539	3.54914	3.43897	0.498867	0.71794	0.489856
BnaA01g23530D	0.00650114	0	0.0143032	0	0	0
BnaA01g23540D	2.11221	5.46647	4.51156	1.88715	2.50556	2.1445
BnaA01g23550D	26.8812	21.2865	21.0217	8.93367	8.28723	8.64948
BnaA01g23560D	7.13702	6.59189	6.10195	4.59441	4.63299	3.56656
BnaA01g23570D	0.093689	0.155349	0.407837	0	0	0
BnaA01g23580D	3.32101	4.13113	2.5352	0.941719	0.976928	0.936295
BnaA01g23590D	0	0	0	0	0.0186111	0
BnaA01g23600D	3.48807	6.15278	5.45447	1.45165	1.21836	0.602221
BnaA01g23610D	0.985155	1.446	1.32003	0.825799	0.951123	0.952414
BnaA01g23620D	3.03791	2.77207	3.30797	4.27791	5.85277	4.69047
BnaA01g23630D	0.0908331	0.351594	0.265422	0.204918	0.147074	0.136975
BnaA01g23640D	0	0	0.0972483	0	0.100184	0
BnaA01g23650D	0	0.0271235	0	0	0.0279265	0
BnaA01g23660D	7.86682	9.35496	8.2086	4.49192	5.19429	4.42308
BnaA01g23670D	0	0	0	0.0559025	0	0.1153
BnaA01g23680D	4.51881	4.31622	3.7338	1.18391	1.15238	1.81565
BnaA01g23690D	5.40576	5.75915	4.26397	2.69058	2.73815	2.73401
BnaA01g23700D	16.3593	20.293	22.1852	17.3247	17.4905	20.2769
BnaA01g23710D	0.451104	0.824429	0.878388	0.285508	0.416439	0.26708
BnaA01g23720D	0	0	0	0	0	0
BnaA01g23730D	0	0	0	0	0	0
BnaA01g23740D	0	0	0	0	0	0
BnaA01g23750D	0.0371892	0.0742318	0.0307491	0.0101933	0.0108002	0
BnaA01g23760D	0	0	0.0607555	0.0603385	0	0
BnaA01g23770D	0.474429	0.600434	0.387264	0.123265	0.126595	0.174054
BnaA01g23780D	20.4491	19.496	28.6195	6.99875	2.30617	0
BnaA01g23790D	0.0971141	0.0314175	0	0.0151678	0	0
BnaA01g23800D	2.54399	2.75495	3.41508	1.18684	1.31838	1.14823
BnaA01g23810D	0.0363757	0	0.0297471	0	0	0
BnaA01g23820D	341.578	659.029	401.326	132.166	110.423	163.641
BnaA01g23830D	19.8411	17.068	15.4725	16.44	20.3485	17.0195
BnaA01g23840D	0.00767934	0.0104863	0.0338962	0	0	0
BnaA01g23850D	108.469	74.3183	65.8591	31.3408	29.8466	27.2324
BnaA01g23860D	0	0.249673	0.134953	1.26484	1.71197	1.48846
BnaA01g23870D	0.0261411	0.0290731	0.0354245	0.122486	0.0597602	0.0291363
BnaA01g23880D	7.8609	9.55297	11.0201	3.78136	3.60482	3.13476
BnaC05g01510D	4.10392	4.25113	4.57457	21.1102	24.8513	23.8681
BnaC05g01520D	4.77537	9.77041	9.46107	6.79139	7.36525	7.59679
BnaC05g01530D	0.589321	0.509207	0.471124	0.093417	0	0
BnaC05g01540D	0.290905	0.238497	0.238292	0.156856	0.206359	0.281386
BnaC05g01550D	0	0	0	0	0	0
BnaC05g01560D	0	0	0	0	0	0
BnaC05g01570D	0	0	0	0	0	0
BnaC05g01580D	0	0	0	0	0	0
BnaC05g01590D	3.51521	3.90561	3.5119	2.773	2.66903	2.56488
BnaC05g01600D	0.00383161	0	0.0127131	0.00421507	0	0
BnaC05g01610D	0.676313	1.32781	1.39849	0.649133	0.539381	0.440105
BnaC05g01620D	0.597183	0.692544	0.82809	0.369566	0.230354	0.221509
BnaC05g01630D	0	0	0	0	0	0
BnaC05g01640D	0	0	0	0	0	0
BnaC05g01650D	1.28086	1.31669	0.866181	0.280075	0.2681	0.232521
BnaC05g01660D	8.13025	9.43807	9.01902	6.64001	5.82606	7.07085
BnaC05g01670D	0.820383	4.19552	0	0.935166	0	2.06969
BnaC05g01680D	0.257456	0.842213	0.128978	0.148451	0.164095	0.205887
BnaC05g01690D	0.795218	1.96403	1.94317	3.48595	3.4214	3.24835
BnaC05g01700D	0.57362	1.52968	1.89225	1048.9	1137.03	1064.09
BnaC05g01710D	8.8195	8.8404	10.1353	6.56645	6.4961	6.30734
BnaC05g01720D	0.618412	3.90864	3.11666	3.27899	3.23701	2.93085
BnaC05g01730D	0.581724	0.809757	0.837929	0.186823	0.221365	0.128123
BnaC05g01740D	0.0872897	0.131635	0.297451	0.022794	0.0336467	0.0165023
BnaC05g01750D	0.0935764	0	0	0	0	0
BnaC05g01760D	0	0	0	0	0	0
BnaC05g01770D	20.3476	19.2887	18.542	16.9975	15.8358	15.4023
BnaC05g01780D	12.0868	16.733	14.7227	5.75784	3.9093	3.00462
BnaC05g01790D	3.56491	3.81182	4.20555	1.31467	1.20206	1.09076
BnaC05g01800D	10.9319	14.8155	10.5021	7.78934	7.24849	7.19191
BnaC05g01810D	0	0	0	0	0	0
BnaC05g01820D	0.0779943	0.169827	0	0	0	0
BnaC05g01830D	3.1078	1.64784	3.0533	0.248625	0.678554	0.709655
BnaC05g01840D	0.980346	2.04967	3.56466	1.50389	1.03182	0.819334
BnaC05g01850D	0.188216	0.219138	0.0714755	0.164754	0.178768	0.19974
BnaC05g01860D	5.18787	5.7286	6.51253	3.34393	3.39874	3.53408
BnaC05g01870D	10.4914	9.76077	11.1821	6.10223	6.81832	6.0624
BnaC05g01880D	2.34271	3.55047	2.87663	0.794403	0.613267	0.550519
BnaC05g01890D	0.047214	0.105287	0.0258089	1.18018	1.30016	0.953662
BnaC05g01900D	6.54057	6.82533	5.71446	2.58134	2.54746	2.36084
BnaC05g01910D	1.16738	2.64687	2.04887	1.47304	1.49043	1.8484
BnaC05g01920D	1.27	2.59171	2.95922	0.937461	0.835551	0.911692
BnaC05g01930D	0	0	0	0	0	0
BnaC05g01940D	0.0618095	0	0	0	0	0
BnaC05g01950D	0	0	0	0	0	0
BnaC05g01960D	13.6616	12.4549	12.4807	8.24831	10.0017	8.05497
BnaC05g01970D	0.0742379	0.235427	0.0578753	0.0862915	0	0.152487
BnaC05g01980D	13.5198	10.8459	11.1601	12.196	11.4162	10.3192
BnaC05g01990D	0	0	0	0	0	0
BnaC05g02000D	0	0	0	0	0	0
BnaC05g02010D	0	0	0	0	0	0
BnaC05g02020D	2.2766	3.20629	3.22705	1.17101	0.937765	1.06653
BnaC05g02030D	4.82341	3.41379	4.53872	5.39284	6.78649	5.98144
BnaC05g02040D	1.09944	1.68833	1.65767	0.966262	0.878689	1.11218
BnaC05g02050D	0	0	0	0	0	0
BnaC05g02060D	1.91659	2.71302	2.51413	1.55281	1.31307	1.08641
BnaC05g02070D	0	0	0	0	0	0
BnaC05g02080D	0.592791	1.27783	1.03379	0.978113	1.02693	0.798016
BnaC05g02090D	0.344624	0.574226	0.587713	0.802197	0.190367	0.367244
BnaC05g02100D	17.6841	17.6893	20.0495	4.42765	5.48938	5.6771
BnaC05g02110D	0.153851	0.227303	0.0969842	0.381895	0.0829161	0.321615
BnaC05g02120D	0.454027	0.234213	0.161386	0	0.166342	0.160113
BnaC05g02130D	0	0.122425	0.0685466	0.0615905	0.128946	0
BnaC05g02140D	19.8759	30.395	27.888	21.8697	23.1518	21.8686
BnaC05g02150D	4.36709	5.28909	7.76963	0.434255	0.490612	0.542905
BnaC05g02160D	0	0	0	0	0.0157712	0.0218897
BnaC05g02170D	12.1544	11.7336	10.3544	12.2358	13.8354	13.2184
BnaC05g02180D	2.33559	2.42198	2.82027	43.4873	49.0205	46.1502
BnaC05g02190D	0.707092	0.690711	1.24867	0.667829	0.659691	0.659303
BnaC05g02200D	2.18411	2.36841	3.20773	6.94137	7.77071	7.62288
BnaC05g02210D	0.105106	0.182239	0.13643	0	0.142452	0.0461707
BnaC05g02220D	0	0	0	0.00856153	0	0.00892163
BnaC05g02230D	7.59944	5.95452	7.12078	2.01558	2.73381	2.36553
BnaC05g02240D	0.635805	0.897861	0.913228	0.373579	0.241177	0.407526
BnaC05g02250D	0.444639	1.00735	0.772789	0.304806	0	0.0747282
BnaC05g02260D	3.51767	7.94896	6.54264	4.64029	4.26409	4.02282
BnaC05g02270D	0.186	0.11202	0.204856	0.131818	0.241142	0.0498579
BnaC05g02280D	3.55079	3.16973	3.37711	1.69253	1.80419	2.06595
BnaC05g02290D	0.809076	1.87828	1.62536	0	0.0613163	0.0258376
BnaC05g02300D	5.15606	8.6859	8.21636	4.35091	4.6405	4.62993
BnaC05g02310D	7.49186	8.94723	8.35606	6.79329	6.59414	6.33086
BnaC05g02320D	0.0717552	0.118309	0.0328592	0	0	0.0339048
BnaC05g02330D	4.07605	4.36528	4.67721	3.5809	2.98543	2.49051
BnaC05g02340D	1.51714	3.24715	3.73565	2.06005	1.72531	1.61784
BnaC05g02350D	15.936	14.2212	9.39429	0.48366	0.7571	0.415732
BnaC05g02360D	0.131745	0.234659	0.328346	0.326215	0.195835	0
BnaC05g02370D	42.6869	62.4399	75.3734	33.4417	32.5743	28.3865
BnaC05g02380D	173.017	176.277	147.147	88.039	86.0291	82.4491
BnaC05g02390D	0.828907	1.12006	0.769802	0.504495	0.477156	0.346979
BnaC05g02400D	94.0122	82.3079	89.4296	77.0445	70.6715	83.0697
BnaC05g02410D	2.54091	4.06784	3.84378	3.1422	3.14328	3.40777
BnaC05g02420D	0.404983	0.475681	0	0.139406	0.287651	0
BnaC05g02430D	29.3385	25.3609	28.3858	11.0894	10.7333	8.26656
BnaC05g02440D	0	0	0	0	0	0
BnaC05g02450D	0	0	0	0	0	0
BnaC05g02460D	0	0	0	0.155848	0	0
BnaC05g02470D	0	0	0	0	0	0
BnaC05g02480D	0	0	0	0	0	0
BnaC05g02490D	0.0183709	0	0	0	0	0
BnaC05g02500D	1.08489	1.45128	1.60048	0.833548	0.965644	1.04848
BnaC05g02510D	0.0999892	0.891212	1.19965	0.426106	0.596308	0.556935
BnaC05g02520D	6.19698	6.49067	7.77656	3.34364	3.95051	4.12258
BnaC05g02530D	121.356	169.099	141.556	106.5	101.342	107.741
BnaC05g02540D	5.05095	6.12971	7.48062	6.67779	7.00991	6.91827
BnaC05g02550D	20.109	28.7601	38.7412	8.23717	10.3371	8.16142
BnaC05g02560D	8.76774	11.5157	11.5428	5.34538	5.3005	5.18507
BnaC05g02570D	0.0532709	0.241221	0.0308812	0.0430005	0.0951721	0.0738639
BnaC05g02580D	94.0149	112.093	89.054	44.2133	46.3399	36.3978
BnaC05g02590D	0.113309	0.282173	0.387982	0.153487	0.0647432	0
BnaC05g02600D	1.02439	1.22898	1.93507	0.106459	0.331078	0.211501
BnaC05g02610D	0.0283899	0.0219323	0.0560825	0.0185871	0	0.0288968
BnaC05g02620D	7.20258	9.23045	8.62954	5.02517	4.95547	4.79916
BnaC05g02630D	3.19405	4.51452	4.06212	0.828121	0.768842	0.473546
BnaC05g02640D	9.22987	8.88061	10.9387	4.93564	3.73157	3.43168
BnaC05g02650D	0	0	0	0	0	0
BnaC05g02660D	4.60777	5.43151	8.03777	2.39763	2.12106	2.21321
BnaC05g02670D	9.09253	8.39753	8.32502	3.04328	4.15147	4.95528
BnaC05g02680D	0	0	0	0.0782848	0.024671	0
BnaC05g02690D	0.258475	0.540416	0.567842	3.45013	3.38724	2.76238
BnaC05g02700D	0.754554	1.28326	1.24352	0.627962	0.55277	0.663833
BnaC05g02710D	0	1.20911	1.16196	0.418542	0.43419	0.728229
BnaC05g02720D	0	0	0	0	0	0
BnaC05g02730D	15.537	14.5499	13.8406	7.77905	8.59017	8.04312
BnaC05g02740D	0.620078	0.920845	1.01282	0.419278	0.423597	0.467276
BnaC05g02750D	4.33097	7.17824	5.71034	2.9631	3.85681	3.33575
BnaC05g02760D	1.69845	3.83826	3.81052	2.04942	2.16814	1.4865
BnaC05g02770D	74.4258	96.9331	91.9671	61.2929	55.6731	57.8569
BnaC05g02780D	17.3972	21.6287	15.5534	1.62088	2.12064	1.75754
BnaC05g02790D	3.20723	5.80308	6.11945	2.39379	2.29881	2.3314
BnaC05g02800D	2.6829	3.79969	3.58968	1.41571	1.48685	1.47706
BnaC05g02810D	54.9325	66.1877	64.0107	54.6087	46.0308	54.5937
BnaC05g02820D	0	0.0641204	0	0	0	0
BnaC05g02830D	0	0	0.151007	0	0	0
BnaC05g02840D	0	0	0	0	0	0
BnaC05g02850D	0	0	0	0.175085	0	0
BnaC05g02860D	0.489816	0.667793	0.496708	0.151291	0.160116	0.157097
BnaC05g02870D	0.0502843	0.538144	0.541411	0.215117	0.169196	0.109411
BnaC05g02880D	13.1647	10.4198	10.7455	8.96561	8.68342	7.64743
BnaC05g02890D	0.0608229	0.0859042	0.100233	0.066443	0.0702944	0.0172345
BnaC05g02900D	0.0234554	0.0399741	0.0645534	0.0128387	0	0
BnaC05g02910D	2.25878	3.44338	3.62547	1.67968	1.5653	2.29425
BnaC05g02920D	11.3286	14.144	14.0977	5.15209	5.53936	4.92401
BnaC05g02930D	0.0429379	0.130708	0.142337	0.0476308	0.057367	0.0558914
BnaC05g02940D	3.4585	4.38302	4.28364	2.99908	2.95578	3.4469
BnaC05g02950D	31.9199	32.5947	32.1153	11.7704	10.8012	10.1152
BnaC05g02960D	4.01731	5.15207	6.20689	3.90374	3.61082	3.35369
BnaC05g02970D	4.37052	4.66356	5.4274	14.5432	15.1058	14.9548
BnaC05g02980D	10.496	10.8836	10.972	3.59102	3.31987	3.14501
BnaC05g02990D	8.14031	8.17657	8.55717	2.8394	2.77523	3.21013
BnaC05g03000D	3.58774	3.52391	3.29547	0.83399	0.839005	0.730623
BnaC05g03010D	53.2083	35.5989	36.1153	32.2914	31.6209	34.9392
BnaC05g03020D	4.48661	8.54677	10.3385	4.8077	5.986	6.78617
BnaC05g03030D	3.09542	4.46847	5.3479	2.27762	1.7028	1.40179
BnaC05g03040D	6.2236	8.68488	7.49721	15.3284	19.6549	24.6982
BnaC05g03050D	0	0	0	0	0.180227	0
BnaC05g03060D	0.0386336	0.0438139	0	0	0	0.0146368
BnaC05g03070D	0	0	0	0	0	0
BnaC05g03080D	0	0	0	0	0	0
BnaC05g03090D	0	0	0	0	0	0
BnaC05g03100D	3.42279	2.94355	4.95704	0.251838	0.255722	0.24511
BnaC05g03110D	22.121	22.0777	21.2607	9.09445	9.37673	10.6421
BnaC05g03120D	1.65897	1.78865	1.78078	0.867321	0.95923	0.950799
BnaC05g03130D	1.28517	1.09815	0.557675	0.106623	0.180289	0.242763
BnaC05g03140D	1.8849	2.76778	3.00087	1.80075	1.76167	1.46384
BnaC09g30420D	0	0	0	0	0	0
BnaC09g30430D	0	0	0	0	0	0
BnaC09g30440D	0	0	0	0	0	0
BnaC09g30450D	0	0	0	0	0	0
BnaC09g30460D	1.4841	2.43426	1.95582	0.177545	0.544852	1.12222
BnaC09g30470D	0	0	0	0	0	0.0227979
BnaC09g30480D	0	0	0	0	0	0
BnaC09g30490D	2.65171	3.86656	3.1129	8.86165	8.43208	7.64814
BnaC09g30500D	0	0	0	0	0	0
BnaC09g30510D	0	0	0	0	0	0
BnaC09g30520D	4.04468	5.1727	4.88944	1.8776	1.71648	1.51818
BnaC09g30530D	0.123955	0.124225	0	0	0	0
BnaC09g30540D	4.04468	5.1727	4.88944	1.8776	1.71648	1.51818
BnaC09g30550D	16.6268	13.1969	14.903	9.74285	12.4649	9.32302
BnaC09g30560D	2.0414	1.65599	1.79336	1.2301	0.561035	1.1237
BnaC09g30570D	8.92837	8.09159	7.57276	15.2713	14.991	13.9014
BnaC09g30580D	1.97633	2.9882	2.85929	1.74996	2.06074	1.91135
BnaC09g30590D	0.0281396	0.0842883	0.123388	0	0	0
BnaC09g30600D	2.1717	3.9781	4.21643	3.05969	2.86533	2.56308
BnaC09g30610D	0	0	0	0	0	0
BnaC09g30620D	0.930242	1.53237	0.912672	6.42305	8.83042	7.73378
BnaC09g30630D	4.72161	7.75641	7.59308	2.18356	2.37774	1.95678
BnaC09g30640D	0	0	0.655084	0	0	0.640673
BnaC09g30650D	1.17001	1.5085	1.06564	0.370216	0.354674	0.515928
BnaC09g30660D	4.08994	1.93108	2.29452	1.41706	0.778492	0.907288
BnaC09g30670D	0	0	0	0	0	0
BnaC09g30680D	0.563119	0.309743	0.163634	0.054233	0.133834	0.0187417
BnaC09g30690D	6.957	8.13611	9.17744	6.15592	6.55081	6.09743
BnaC09g30700D	57.7134	76.9619	89.5522	43.106	50.4775	24.7512
BnaC09g30710D	0.423908	0.708722	0.770948	0.477537	0.524729	0.439343
BnaC09g30720D	0	0	0.105633	0	0	0.104033
BnaC09g30730D	0	0	0	0	0	0
BnaC09g30740D	0	0	0	0	0	0
BnaC09g30750D	0	0	0	0	0.135274	0.12913
BnaC09g30760D	10.3689	10.4678	12.0626	1.80528	1.43539	1.73908
BnaC09g30770D	2.45667	3.66807	3.76304	2.6548	2.44971	2.29362
BnaC09g30780D	0	0	0.0799823	0.039739	0	0
BnaC09g30790D	0.132751	1.34734	1.45577	0.0703418	0	0.141882
BnaC09g30800D	0.0992644	0	0	0	0.10488	0
BnaC09g30810D	4.94011	4.17784	4.02124	1.08542	0.518295	0.616485
BnaC09g30820D	0	0	0	0	0	0
BnaC09g30830D	0.0911986	0.0982944	0.0984565	0	0	0
BnaC09g30840D	0.352875	0.0952988	0.120666	0.517953	0.198925	0.0966495
BnaC09g30850D	0	0	0	0	0	0
BnaC09g30860D	0.0906186	0.0594542	0.0285769	0.0569291	0	0
BnaC09g30870D	1.15848	0	0	0	0.107311	0
BnaC09g30880D	0	0	0	0	0	0
BnaC09g30890D	0.452221	0.774148	0.581151	0.384903	0.30317	0.687234
BnaC09g30900D	1.19611	1.59953	2.06519	0.0356771	0.100671	0.0822929
BnaC09g30910D	46.6991	47.3963	51.9672	38.7948	42.5234	36.4643
BnaC09g30920D	3.11014	3.35852	4.33622	1.38059	1.48274	0.920467
BnaC09g30930D	0.0288626	0.0612221	0.0317238	0.110406	0.0333794	0.114603
BnaC09g30940D	0	0	0	0	0	0
BnaC09g30950D	10.9489	6.96385	7.95283	3.16024	4.56783	5.34121
BnaC09g30960D	1.02766	1.52208	1.36005	2.5207	3.15673	3.01722
BnaC09g30970D	0	0	0	0	0	0
BnaC09g30980D	0	0	0	0	0	0
BnaC09g30990D	0	0	0	0	0	0
BnaC09g31000D	0	0	0	0.0445059	0	0.0454947
BnaA06g39770D	0	0	0	0	0	0
BnaA06g39780D	0.959668	1.06543	1.28162	0.993773	0.780456	0.69497
BnaA06g39790D	0.114557	0	0	0	0	0
BnaA06g39800D	0	0	0	0	0	0
BnaA06g39810D	0.596994	0.824763	0.912506	0.389009	0.378736	0.367339
BnaA06g39820D	7.1968	6.32539	7.02129	3.91047	3.73589	3.25875
BnaA06g39830D	184.448	186.61	184.301	117.21	110.116	114.823
BnaA06g39840D	0.931286	1.22512	1.26586	0.560678	0.482823	0.482885
BnaA06g39850D	6.81178	7.61716	7.15521	3.25687	3.45677	2.59413
BnaA06g39860D	3.31381	3.14411	3.28627	1.90026	2.11451	2.03985
BnaA06g39870D	0	0	0	0	0	0
BnaA06g39880D	0	0	0	0	0	0
BnaA06g39890D	0	0	0.0383494	0	0.0201583	0
BnaA06g39900D	0.0907785	0	0	0	0.0986558	0
BnaA06g39910D	2.38509	1.34047	1.31766	0.213709	0.579207	0.319787
BnaA06g39920D	4.59297	1.54151	1.92305	0.907532	1.09994	0.573782
BnaA06g39930D	1.89454	2.13618	2.16479	2.2455	2.26737	2.47242
BnaA06g39940D	1.96152	3.11362	3.60336	0.640602	0.521951	0.534687
BnaC09g09710D	0	0.00223233	0.0222034	0	0.0229462	0.0336567
BnaC09g09720D	0	0	0	0	0	0
BnaC09g09730D	1.68251	3.01182	2.72819	2.99853	3.53869	3.62952
BnaC09g09740D	0	0	0	0	0	0
BnaC09g09750D	0	0	0	0	0	0
BnaC09g09760D	2.02918	2.58966	2.07579	0.234598	0.438763	0.256096
BnaC09g09770D	0.148213	0.143908	0.463674	2.59085	2.19621	2.3913
BnaC09g09780D	0	0	0	0	0	0
BnaC09g09790D	1.09006	1.32455	1.23089	0.606498	0.541618	0.607107
BnaC09g09800D	0	0.0352535	0	0	0	0.0355936
BnaA03g07120D	6.81189	8.0604	9.08461	4.89466	4.77509	4.24778
BnaA03g07110D	0.0381294	0	0.0208495	0.0207288	0.0219096	0
BnaA03g07100D	3.7607	6.25267	5.75929	3.62935	3.36205	3.41447
BnaA03g07090D	15.2962	16.6215	16.1376	12.3781	11.5923	11.7289
BnaA03g07080D	4.51175	4.80918	4.77541	3.54685	2.87273	3.49408
BnaA03g07070D	0.999447	1.59168	1.52548	1.50937	1.52418	1.29212
BnaA03g07060D	251.42	290.62	241.106	120.95	128.431	132.354
BnaA03g07050D	3.33464	3.8857	3.52037	28.5586	24.5346	25.7879
BnaA03g07040D	0.296478	0.438933	0.44338	0.530999	0.428907	0.448137
BnaA03g07030D	0.694961	0.698084	1.00209	0.296573	0.15019	0.0938383
BnaA03g07020D	0.0168211	0	0.0184628	0	0	0
BnaA03g07010D	8.28792	13.9975	12.4408	6.52714	5.80612	5.86744
BnaA03g07000D	0.492493	1.27615	1.19425	0.343149	0.442951	0.274635
BnaA03g06990D	1.36208	1.8737	1.92921	1.27608	1.74659	1.17073
BnaA03g06980D	2.45096	4.77911	4.29184	7.17619	6.76589	6.49415
BnaA03g06970D	0	0	0	0	0	0
BnaA03g06960D	7.5929	11.6802	10.2403	7.29624	7.86572	7.61614
BnaA03g06950D	7.40271	9.28318	8.71604	3.92474	3.65777	3.95281
BnaA03g06940D	0	0	0	0.0466021	0	0
BnaA03g06930D	33.8731	37.6596	32.2072	25.1759	24.6825	25.4008
BnaC03g77700D	0.374686	0.373667	0.48119	0	0	0.226536
BnaC03g77710D	0	0	0	0.0740271	0.116927	0.0379867
BnaC03g77720D	1.58146	1.08588	1.49433	1.2238	1.08921	1.05425
BnaC03g77730D	0	0	0	0	0	0
BnaC03g77740D	0	0	0	0	0	0
BnaC03g77750D	0	0	0.510575	0	0	0
BnaC03g77760D	0	0	0	0	0	0
BnaC03g77770D	0	0	0	0	0	0
BnaC03g77780D	43.6729	52.2642	53.1379	23.5627	22.9032	20.907
BnaC03g77790D	0.202512	0.621748	0.564296	0.126149	0.163353	0.124444
BnaC03g77800D	0	0	0	0	0	0
BnaC03g77810D	0.0156531	0.0344387	0.106966	0	0	0
BnaCnng20370D	3.64848	3.89473	4.59181	2.00468	1.55513	1.46832
BnaCnng20380D	44.1804	46.4165	74.8669	30.1706	27.897	25.5506
BnaCnng20390D	3.01469	3.14729	2.92167	1.83227	1.37511	1.05322
BnaCnng20400D	3.16346	2.83878	2.67197	1.4117	0.959177	0.830325
BnaCnng20410D	0	0	0	0	0	0
BnaCnng20420D	2.46765	2.50479	2.00811	0.283427	0.446384	0.944761
BnaCnng20430D	4.82743	6.17534	7.20382	3.30571	3.1025	2.44824
BnaCnng20440D	0	0	0	0	0	0
BnaCnng20450D	0	0.0533538	0	0.106593	0	0.0572099
BnaCnng20460D	38.0435	43.5033	42.1781	24.8218	26.6058	20.0799
BnaCnng20470D	15.3681	13.8957	11.6379	3.88904	2.94685	3.30132
BnaA10g11790D	0	0	0	0	0	0
BnaA10g11780D	0	0	0	0	0	0
BnaA10g11770D	3.23942	2.00381	2.03595	3.40387	4.89093	4.42509
BnaA10g11760D	5.39452	2.64226	3.37697	1.86571	1.6694	2.11735
BnaA10g11750D	2.19369	1.837	4.15939	2.48452	0.83732	0
BnaA10g11740D	0.158784	0.170792	0.418745	0.121369	0.183404	0.15021
BnaA10g11730D	4.44418	3.77031	3.50528	0	0	0.76378
BnaA10g11720D	0	0	0.21447	0	0	0
BnaA10g11710D	1.51279	1.09246	1.15792	0.411704	0.701484	0.76568
BnaA10g11700D	0	0	0	0	0	0
BnaA10g11690D	0	0	0	0	0	0
BnaA10g11680D	2.6525	3.14646	2.82332	0.232222	0.0697634	0.0688754
BnaA10g11670D	0.26	0.0717782	0.861567	0.072927	0	0.440693
BnaA10g11660D	84.3632	59.0305	55.3146	11.0883	14.7542	8.33644
BnaA10g11650D	0	0	0	0	0	0
BnaA10g11640D	0.146629	0.222911	0.0680209	0.10663	0.0846725	0.0744219
BnaA10g11630D	3.22057	2.3213	5.23911	0	0	0
BnaA10g11620D	5.00195	7.9247	7.15913	3.96062	3.79167	3.35907
BnaA06g23590D	0	0	0	0.57407	0	0.577359
BnaA06g23580D	4.97137	6.54608	6.86735	2.70858	2.69093	2.25473
BnaA06g23570D	4.43139	7.14071	6.78798	3.53343	3.60704	3.60472
BnaA06g23560D	0.307399	1.07403	1.5878	0.0588206	0.113401	0.0262981
BnaA06g23550D	0	0	0	0	0	0
BnaA06g23540D	7.51084	8.79896	9.16093	4.5077	5.13096	4.9615
BnaA06g23530D	6.55471	9.15258	10.9421	3.94645	3.69237	3.07214
BnaA06g23520D	0	0.0267638	0.0259336	0.0128945	0.0136537	0
BnaA06g23510D	0	0	0.125764	0	0	0
BnaA06g23500D	5.51719	2.00047	1.96616	510.122	522.901	508.771
BnaA06g23490D	10.2721	5.35249	6.578	334.871	338.554	369.704
BnaA06g23480D	7.02795	7.26762	8.82472	3.36046	3.72232	3.24666
BnaA06g23470D	6.26408	4.38676	5.91771	1.2356	1.51772	1.11903
BnaA06g23460D	1.85668	2.19148	3.17929	0.857806	0.919316	0.836059
BnaA06g23450D	28.6553	32.6806	30.0536	23.032	19.4377	20.4633
BnaA06g23440D	1.89638	3.42842	4.08459	1.26795	1.01882	1.46301
BnaCnng20480D	1.01744	1.35929	4.07854	0.309838	0.462278	0.394354
BnaCnng20490D	0.469458	0.649982	0.561534	0.143746	0.133027	0.0186293
BnaCnng20500D	0	0	0	0	0	0
BnaCnng20510D	5.14208	4.41539	4.65599	1.94345	2.28786	2.233
BnaCnng20520D	0.00767604	0.00906584	0.0146884	0	0.00775895	0
BnaCnng20530D	0.228324	0.143448	0.0354744	0	0	0
BnaCnng20540D	0	0	0	0.0348785	0.0361825	0
BnaCnng20550D	0.148923	0	0.0698721	0	0	0
BnaCnng20560D	0.519497	0.506511	1.08555	0.535607	0.27204	0
BnaCnng20570D	0	0	0.148058	0.0735684	0	0.0405407
BnaCnng20580D	0	0	0	0.0656791	0.0686876	0
BnaCnng20590D	0	0	0	0	0	0
BnaCnng20600D	0	0	0	0	0	0
BnaCnng20610D	1.50197	6.21718	6.44278	2.49836	2.9122	3.28648
BnaCnng20620D	0.0228027	0	0.0173429	0.134126	0.0987433	0.0437123
BnaCnng20630D	0	0	0	0.0720911	0.0190613	0.0186853
BnaCnng68200D	1.94945	11.0169	6.04552	5.75618	5.03367	4.53777
BnaCnng68210D	0.399892	0.20894	0.160118	0.0280251	0.0306085	0.0602235
BnaAnng33520D	5.71921	5.78486	6.79051	3.04356	3.40435	3.15635
BnaAnng33530D	13.9361	8.81868	5.24986	0.736503	0.94338	0.813991
BnaAnng33540D	1.68426	1.01017	0.473932	0.0978366	0.111736	0.0229818
BnaAnng33550D	0	0	0	0	0	0
BnaAnng33560D	6.42986	6.77699	13.883	5.03616	5.94928	5.80402
BnaAnng33570D	0	0	0	0	0	0
BnaAnng33580D	0.528759	0.463914	0.357842	0.306424	0	0.0984098
BnaC05g51890D	0.163567	0.199075	0.332647	0	0.0404459	0
BnaUnng03830D	4.36303	3.24293	6.12009	10.2991	8.12553	10.5515
BnaC07g48510D	9.45874	6.10729	5.47482	1.56682	3.29574	2.69319
BnaCnng68220D	19.7591	17.6329	33.2251	4.96916	5.1337	5.34826
BnaCnng68230D	0	0	0	0	0	0
BnaUnng03840D	0	0	0	0	0	0
BnaAnng33590D	0.395498	0.408314	0.419495	0.413381	0	0
BnaAnng33600D	0.585946	2.15965	1.93086	1.70348	1.64662	1.95263
BnaAnng33610D	0	0	0	0	0	0
BnaAnng33620D	0	0	0	0	0	0
BnaCnng68240D	2.86517	3.07969	2.6889	2.09114	2.21401	1.88395
BnaA04g27220D	2.87057	4.21229	7.71558	2.72799	2.73917	1.99779
BnaCnng68250D	0	0	0	0	0	0
BnaCnng68260D	0	0	0	0	0	0
BnaCnng68270D	0	0	0	0	0	0.100682
BnaCnng68280D	0	0	0	0	0	0
BnaAnng33630D	0.115745	0.255971	0.756898	0.250766	0.290843	0.129069
BnaAnng33640D	0	0	0	0	0	0
BnaCnng68290D	0.444639	0.287815	0.309116	0.457209	0.156872	0
BnaCnng68300D	12.0089	14.1147	14.7092	1.63163	1.3088	1.7251
BnaCnng68310D	0.94844	0.848112	1.4892	0	0.510532	0.71557
BnaAnng33650D	0	0	0	0	0	0
BnaCnng68320D	7.19861	13.5253	12.8737	173.443	151.808	156.227
BnaA10g03540D	7.74611	10.2766	12.3152	3.79806	3.91762	4.41432
BnaA10g03530D	0.0163715	0	0	0	0	0
BnaA10g03520D	0.378234	0.253267	0.286419	0.189733	0.117089	0.160085
BnaA10g03510D	0.00861307	0.00983491	0	0	0	0.0295193
BnaA10g03500D	0	0	0	0	0	0
BnaA10g03490D	0	0	0	0	0	0
BnaA10g03480D	0.00480657	0	0	0.0264221	0	0.00551645
BnaA10g03470D	0	0	0	0	0	0
BnaCnng20640D	39.1079	55.8894	55.6014	31.5049	29.7645	28.2422
BnaCnng20650D	2.16968	3.02751	2.68846	2.06682	2.4052	2.09022
BnaCnng20660D	0	0	0	0	0	0
BnaCnng20670D	0	0	0	0	0	0
BnaCnng20680D	3.43182	5.02265	3.90963	1.60857	2.40872	1.82622
BnaCnng20690D	0	0	2.79377e-07	0	1.41338e-06	0
BnaCnng20700D	0	0	0	0	0	0
BnaCnng20710D	0	0	0	0	0	0
[truncated: 99,042 more rows]

## Sheet: Table S1d
Table S1d Results table generated by DESeq2 analysis for "heat-stressed pollen vs non-stressed pollen" summarising the base means across samples, log2 fold changes, standarderrors, and test statistics for genes which pass an adjusted p value threshold of 0.01
Gene ID	baseMean	log2FoldChange	lfcSE	pvalue	padj
BnaA01g01030D	36.6497	-2.39624	0.603355	0.000380553	0.0096856
BnaA01g01800D	30.4615	9.08255	2.77011	8.1663e-10	6.64837e-08
BnaA01g02260D	114.808	-2.41503	0.459319	1.02293e-05	0.000395097
BnaA01g03310D	8.62216	6.72186	2.6574	3.08815e-05	0.00106558
BnaA01g05580D	87.8499	-2.14823	0.374267	5.41548e-06	0.000222561
BnaA01g05630D	7676.6	-2.30454	0.411213	4.4759e-06	0.000188782
BnaA01g06410D	61.1938	7.2099	1.0163	1.28226e-10	1.15368e-08
BnaA01g06820D	718.2	-2.94665	0.434357	6.52825e-09	4.71651e-07
BnaA01g07090D	112.23	11.2978	2.98097	1.82419e-15	2.54515e-13
BnaA01g08130D	246.183	-1.45314	0.259946	0.000266016	0.00706953
BnaA01g08430D	16.1945	3.40831	0.781184	4.83585e-05	0.00157412
BnaA01g08790D	183.868	-1.73959	0.325995	9.52142e-05	0.00285331
BnaA01g10310D	520.278	-2.77146	0.341395	2.06069e-11	2.02949e-09
BnaA01g10510D	221.68	4.55396	0.380998	2.1069e-26	8.45132e-24
BnaA01g10750D	470.541	-2.51353	0.302189	2.71712e-11	2.62891e-09
BnaA01g11790D	163.893	-1.82673	0.26897	9.01001e-07	4.44817e-05
BnaA01g12160D	168.769	2.85911	0.289155	5.08215e-16	7.82814e-14
BnaA01g12310D	189.691	-1.98936	0.287008	2.00728e-07	1.12841e-05
BnaA01g12710D	68.0664	2.02317	0.355657	1.09431e-05	0.000418883
BnaA01g13320D	186.061	-1.83537	0.295151	5.14291e-06	0.00021295
BnaA01g13570D	81.3151	-2.31046	0.407621	3.77598e-06	0.000164115
BnaA01g13780D	25.1946	6.66447	1.33781	2.3602e-07	1.3096e-05
BnaA01g14560D	444.233	13.5233	3.19374	1.13553e-21	3.01564e-19
BnaA01g15250D	12.7104	3.68941	0.95394	0.000162592	0.00458351
BnaA01g15380D	36.649	9.42022	2.80263	1.01329e-10	9.2028e-09
BnaA01g16380D	31.0495	9.13415	2.77092	3.91814e-10	3.30876e-08
BnaA01g16660D	48.1866	-2.1186	0.466673	0.000178351	0.00494097
BnaA01g16730D	80.782	5.71494	1.53871	4.01957e-05	0.00134479
BnaA01g16850D	74.91	-2.16637	0.491045	0.000212289	0.00575286
BnaA01g17290D	406.502	-2.40944	0.405876	1.03128e-06	5.06536e-05
BnaA01g18690D	28.3811	-2.69447	0.556772	2.32355e-05	0.000824658
BnaA01g18730D	1307.52	2.49881	0.347859	5.4748e-09	4.01569e-07
BnaA01g19660D	3605.02	-2.25377	0.219257	4.82757e-15	6.61566e-13
BnaA01g19670D	1462.01	-2.35973	0.270625	8.95261e-12	9.07229e-10
BnaA01g20030D	28.656	2.38125	0.557789	0.000198754	0.00541914
BnaA01g20680D	454.006	2.16273	0.266555	6.11724e-10	5.08775e-08
BnaA01g20900D	297.298	-2.06929	0.269718	7.40315e-09	5.28907e-07
BnaA01g21070D	132.248	-1.91954	0.29678	1.51585e-06	7.17013e-05
BnaA01g22830D	55.8531	10.1275	2.88034	4.29555e-12	4.50717e-10
BnaA01g23030D	220.516	9.12615	1.0035	1.55229e-16	2.51158e-14
BnaA01g23220D	64.2213	-2.61932	0.497484	6.25332e-06	0.000253884
BnaA01g23920D	47.7228	2.69508	0.682567	0.000258653	0.00689287
BnaA01g24360D	21.2474	3.69648	0.695903	1.44387e-06	6.87275e-05
BnaA01g24440D	245.867	7.25218	0.569935	5.67057e-32	3.30852e-29
BnaA01g26920D	56.4479	1.97383	0.390401	7.35033e-05	0.00227004
BnaA01g27010D	91.0397	-2.38026	0.428676	4.48303e-06	0.000188876
BnaA01g28140D	48.7838	-2.34293	0.569021	0.000291899	0.00767789
BnaA01g28220D	69.4514	-2.66468	0.468727	1.22737e-06	5.9451e-05
BnaA01g28260D	90.7449	10.9338	2.94213	2.60769e-14	3.34723e-12
BnaA01g28570D	13.7532	7.6788	2.6608	4.51122e-07	2.32244e-05
BnaA01g29290D	160.44	-1.86496	0.290738	2.3491e-06	0.000107433
BnaA01g29840D	13478.8	-2.24123	0.309121	1.50311e-08	1.02084e-06
BnaA01g30020D	40.9615	2.33954	0.498522	7.35104e-05	0.00227004
BnaA01g30040D	12.6533	3.75806	0.951058	0.000144403	0.004119
BnaA01g30420D	6811.58	-3.41165	0.556885	3.79117e-08	2.41306e-06
BnaA01g30490D	1379.75	3.40283	0.440601	1.82284e-11	1.80912e-09
BnaA01g31270D	9.11362	6.87348	2.61504	1.0079e-05	0.000390074
BnaA01g31800D	55.7213	2.54316	0.41346	3.24471e-07	1.71867e-05
BnaA01g31860D	1041.13	-1.70659	0.261085	4.34061e-06	0.00018368
BnaA01g32160D	88.7814	10.8956	2.9611	9.70081e-14	1.16374e-11
BnaA01g32270D	3204.38	-2.75456	0.396244	5.68981e-09	4.14968e-07
BnaA01g32320D	929.407	4.08235	0.293572	9.24612e-34	6.03474e-31
BnaA01g33160D	205.788	1.89577	0.255207	6.33399e-08	3.8839e-06
BnaA01g33410D	268.797	4.47431	0.39481	1.00886e-23	3.40783e-21
BnaA01g33430D	26.5174	5.91387	1.04311	2.52764e-07	1.38831e-05
BnaA01g36480D	1559.44	-1.62524	0.302681	0.000153955	0.00436516
BnaA02g00030D	65.7761	8.16587	1.31341	9.23746e-11	8.44932e-09
BnaA02g00720D	198.323	-1.7806	0.342103	0.000108955	0.0032274
BnaA02g00730D	395.197	-2.50556	0.363141	1.78706e-08	1.20308e-06
BnaA02g01510D	22.7188	6.47339	1.34855	5.53954e-07	2.8142e-05
BnaA02g02210D	8.84638	6.76308	2.64608	2.29089e-05	0.000815321
BnaA02g02430D	99.6862	-1.70905	0.300403	4.62954e-05	0.00151336
BnaA02g02620D	36.9207	2.97105	0.477198	8.60891e-08	5.19611e-06
BnaA02g03410D	169.374	-2.1233	0.420466	4.45397e-05	0.00146468
BnaA02g04330D	8206.59	-2.87699	0.387159	4.01034e-10	3.37922e-08
BnaA02g04530D	49.3894	4.03967	0.575385	2.11332e-10	1.84954e-08
BnaA02g04910D	330.808	-1.77171	0.324943	6.06433e-05	0.00192202
BnaA02g04970D	291.256	9.0189	0.841954	7.16059e-23	2.13752e-20
BnaA02g05060D	28.8727	5.54214	0.900177	2.10352e-08	1.39659e-06
BnaA02g05400D	45.185	2.03965	0.402507	5.84161e-05	0.00185908
BnaA02g06550D	48.6633	4.08189	0.538304	1.2992e-11	1.2961e-09
BnaA02g06590D	3006.01	-2.38605	0.427947	3.69585e-06	0.000160995
BnaA02g06890D	210.335	12.3141	3.07015	2.69747e-18	5.46707e-16
BnaA02g07070D	23.0574	2.47859	0.597761	0.000224775	0.00606562
BnaA02g07130D	29.4822	2.49984	0.626101	0.000333347	0.00860934
BnaA02g07610D	209.314	-2.64958	0.333782	9.29031e-11	8.45747e-09
BnaA02g08190D	752.224	-2.84673	0.447417	5.16875e-08	3.21548e-06
BnaA02g08650D	436.842	13.4977	3.18339	5.89679e-22	1.59911e-19
BnaA02g08820D	3452.73	6.073	0.487037	1.28014e-30	6.57276e-28
BnaA02g09120D	151.256	-1.65377	0.283539	4.32309e-05	0.00143019
BnaA02g09410D	202.361	-2.16557	0.276244	2.00497e-09	1.55975e-07
BnaA02g09460D	17.5142	5.27997	1.07728	7.54567e-06	0.000299336
BnaA02g09490D	6.71223	6.24499	2.6051	8.46768e-05	0.00256953
BnaA02g09980D	21.7277	8.51077	2.72536	9.57128e-09	6.68912e-07
BnaA02g11740D	39.4322	-2.21723	0.492853	0.00015242	0.0043323
BnaA02g11800D	890.644	-1.86593	0.332792	2.51952e-05	0.000882968
BnaA02g12350D	30.1024	4.68002	0.706864	2.10943e-09	1.63113e-07
BnaA02g12740D	31.1857	9.12919	2.78485	7.07001e-10	5.81735e-08
BnaA02g13030D	3527.09	-3.19262	0.357111	3.51722e-14	4.47001e-12
BnaA02g13040D	6490.58	-4.01642	0.399685	8.43418e-19	1.87736e-16
BnaA02g13750D	115.041	2.33801	0.371701	3.76724e-07	1.97104e-05
BnaA02g13840D	28.6878	-2.20404	0.499204	0.000204239	0.0055582
BnaA02g14780D	5.42069	5.76338	2.6049	0.000310202	0.00810946
BnaA02g15280D	84.9014	6.79097	0.779356	1.5433e-15	2.17689e-13
BnaA02g15620D	41756.5	-2.4402	0.360317	3.78059e-08	2.41306e-06
BnaA02g16000D	651.218	-2.05806	0.401405	4.34014e-05	0.00143459
BnaA02g16050D	68.5113	2.44905	0.6165	0.000315568	0.0082131
BnaA02g18220D	76.8542	2.5527	0.358359	6.48409e-09	4.69341e-07
BnaA02g18850D	32.1775	9.18652	2.77475	3.27384e-10	2.80153e-08
BnaA02g19880D	36.4756	2.4288	0.525146	6.98757e-05	0.00216998
BnaA02g20160D	6.17731	6.08281	2.59288	0.000123517	0.00359557
BnaA02g20620D	97.1965	-2.6956	0.511267	4.86775e-06	0.000203085
BnaA02g21330D	1051.73	6.97187	0.383441	7.25444e-64	2.14888e-60
BnaA02g21420D	93.7071	-2.33739	0.546361	0.000196169	0.00536131
BnaA02g21470D	7.79272	6.55231	2.61723	3.51672e-05	0.00118791
BnaA02g22830D	27.3596	8.9159	2.76071	1.45399e-09	1.15444e-07
BnaA02g22980D	62.581	3.10092	0.455314	4.31038e-09	3.22926e-07
BnaA02g24800D	7940.59	-2.12257	0.319475	2.69206e-07	1.46214e-05
BnaA02g25030D	1015.66	3.2556	0.260045	1.12324e-25	4.32535e-23
BnaA02g28040D	85.8526	-2.37193	0.451851	1.2016e-05	0.000457226
BnaA02g28080D	10.0288	7.0849	2.61342	3.86287e-06	0.000166575
BnaA02g29420D	1415.07	-2.4632	0.52462	4.38895e-05	0.00144824
BnaA02g29430D	24608.4	-1.77308	0.237021	1.41278e-07	8.24295e-06
BnaA02g30970D	1519.36	-1.78425	0.293906	1.04899e-05	0.000402735
BnaA02g31060D	225.061	4.44749	0.32972	1.65332e-32	1.01057e-29
BnaA02g31910D	562.638	3.85569	0.380161	8.96406e-19	1.9725e-16
BnaA02g31990D	26.932	8.87861	2.75572	1.81866e-09	1.43083e-07
BnaA02g32260D	41.5585	3.42198	0.598117	2.6322e-07	1.43571e-05
BnaA02g34360D	129.19	-1.70873	0.350354	0.000324313	0.00839292
BnaA02g34390D	1287.45	-2.13997	0.37595	6.13896e-06	0.000250158
BnaA02g35120D	45.7959	-3.03396	0.493995	1.00039e-07	5.98186e-06
BnaA02g35440D	771.217	5.79936	0.593216	8.62532e-20	2.02527e-17
BnaA02g35660D	6.29622	6.13098	2.59003	0.000104837	0.00311743
BnaA02g36100D	148.795	1.69676	0.330845	0.00019373	0.0052984
BnaA02g36160D	418.896	-2.52436	0.324487	3.33762e-10	2.84978e-08
BnaA02g36170D	65.6012	-2.52186	0.484162	8.73582e-06	0.00034083
BnaA03g00530D	52.7724	10.0414	2.86012	3.07327e-12	3.2602e-10
BnaA03g00850D	59.3495	5.94464	0.714072	2.66355e-14	3.40758e-12
BnaA03g01360D	12.4764	7.48086	2.6494	1.04478e-06	5.11213e-05
BnaA03g03130D	47.6596	-2.62402	0.552437	3.15229e-05	0.00108093
BnaA03g03260D	6.99368	6.27536	2.65541	0.000119676	0.00349658
BnaA03g03540D	84.5393	3.98818	0.407795	1.26523e-17	2.34238e-15
BnaA03g03730D	21.0769	3.48013	0.663808	2.08817e-06	9.66482e-05
BnaA03g03740D	2286.61	9.97709	1.7781	4.13678e-09	3.10525e-07
BnaA03g05800D	10.0575	7.0897	2.61737	4.0517e-06	0.000172974
BnaA03g05940D	75.6068	2.35297	0.336102	2.55081e-08	1.67337e-06
BnaA03g06910D	11.7457	7.36635	2.6548	2.09335e-06	9.66554e-05
BnaA03g07160D	152.779	-2.62082	0.381507	1.38481e-08	9.47183e-07
BnaA03g08220D	149.806	-2.29516	0.420095	7.44522e-06	0.000296484
BnaA03g09300D	964.605	11.2924	0.99933	4.0717e-25	1.50762e-22
BnaA03g09920D	32.4584	6.24544	1.03616	4.93179e-08	3.07303e-06
BnaA03g10790D	187.276	4.06695	0.312654	1.2738e-29	6.28865e-27
BnaA03g11320D	8.89454	6.84785	2.60699	1.00239e-05	0.000388331
BnaA03g11980D	169.002	11.963	3.04161	2.78567e-17	4.96623e-15
BnaA03g12460D	261.772	-4.25267	1.32211	0.000287568	0.00758471
BnaA03g13170D	1134.63	3.82906	0.34656	8.00983e-22	2.15694e-19
BnaA03g13810D	1181.53	-2.38229	0.514375	6.59086e-05	0.00206678
BnaA03g15910D	24.6516	5.29511	0.913499	1.29368e-07	7.64062e-06
BnaA03g16780D	10.2443	7.12469	2.61572	3.3227e-06	0.00014707
BnaA03g17430D	12.7728	7.53799	2.64558	7.0923e-07	3.5515e-05
BnaA03g20210D	7.93609	4.69492	1.43902	0.000372143	0.00949037
BnaA03g20600D	270.133	2.55197	0.281052	3.9012e-13	4.45778e-11
BnaA03g21970D	148.875	8.0046	0.871086	1.93337e-17	3.52845e-15
BnaA03g22040D	37.1556	-2.29088	0.528718	0.000186976	0.00515764
BnaA03g22810D	55.1669	-2.48406	0.594928	0.0001877	0.00516651
BnaA03g22890D	329.5	10.5855	1.32256	2.02334e-17	3.67523e-15
BnaA03g23270D	504.934	-1.40802	0.242217	0.000227886	0.00614526
BnaA03g23550D	159.099	-1.54966	0.296051	0.000315659	0.0082131
BnaA03g23710D	1286.94	-2.09278	0.488983	0.000336777	0.00868918
BnaA03g23790D	6.92812	6.32509	2.60041	6.32438e-05	0.00199786
BnaA03g24130D	73.3604	5.76605	0.661458	8.5714e-16	1.2598e-13
BnaA03g24270D	36.968	3.10967	0.502568	7.30625e-08	4.45878e-06
BnaA03g24280D	530.596	13.7932	3.19144	4.97401e-23	1.56999e-20
BnaA03g24500D	44.5155	9.75219	2.83583	1.91021e-11	1.89096e-09
BnaA03g24840D	27.3311	3.04914	0.597275	4.54129e-06	0.000191121
BnaA03g25050D	95.6089	11.0334	2.95608	9.84394e-15	1.32542e-12
BnaA03g26220D	7.91941	6.55761	2.62496	3.7162e-05	0.00124981
BnaA03g26250D	2848.28	-2.16577	0.376826	4.5525e-06	0.000191384
BnaA03g26990D	35.2492	-2.52022	0.600699	0.000177693	0.00492983
BnaA03g28050D	21.4312	-4.13412	1.14859	0.000192991	0.00528195
BnaA03g29130D	307.513	1.9319	0.27161	1.52158e-07	8.79776e-06
BnaA03g29240D	9351.33	-1.8731	0.299428	3.87164e-06	0.000166766
BnaA03g29750D	11.7678	5.32871	1.42459	5.8197e-05	0.00185364
BnaA03g29990D	236.31	-3.21371	0.414123	2.62679e-11	2.55435e-09
BnaA03g30990D	96.303	-2.41049	0.398027	7.12653e-07	3.56401e-05
BnaA03g31400D	691.89	8.78388	0.539455	6.52554e-52	1.14221e-48
BnaA03g31420D	69.0828	10.4679	2.92637	1.73878e-12	1.90219e-10
BnaA03g31570D	12.0521	7.43433	2.63864	1.07762e-06	5.26613e-05
BnaA03g32320D	2874.76	4.60136	1.49231	0.000340809	0.00877852
BnaA03g32390D	3553.63	-2.59136	0.517009	1.32873e-05	0.000500312
BnaA03g32800D	24783	-1.38674	0.235815	0.000246903	0.00660719
BnaA03g32840D	73.1449	10.5812	2.91562	2.17876e-13	2.5271e-11
BnaA03g32910D	199.987	-2.38062	0.425689	3.63879e-06	0.000158689
BnaA03g34230D	107.6	4.09554	0.474114	2.14191e-14	2.83439e-12
BnaA03g35190D	204.617	1.84456	0.350607	7.36252e-05	0.00227176
BnaA03g37030D	1031.57	-2.15351	0.36817	3.57702e-06	0.00015635
BnaA03g37190D	572.019	-1.86806	0.237526	1.47539e-08	1.00557e-06
BnaA03g37240D	19.1776	2.82425	0.716274	0.000241113	0.00647043
BnaA03g37330D	17.1607	8.08881	2.68155	5.84792e-08	3.62044e-06
BnaA03g37710D	319.459	-2.82092	0.402986	3.77346e-09	2.84918e-07
BnaA03g38140D	7836.25	-2.9113	0.376155	7.90903e-11	7.32117e-09
BnaA03g38170D	64.1345	5.83915	0.661298	1.05931e-15	1.52779e-13
BnaA03g39240D	6.46718	6.16808	2.59909	0.000101046	0.00301635
BnaA03g39260D	11361.2	-3.04747	0.339821	5.14717e-14	6.37323e-12
BnaA03g41130D	205.357	-2.01054	0.293989	2.49157e-07	1.37065e-05
BnaA03g41370D	105.319	-1.91339	0.327752	1.05328e-05	0.00040398
BnaA03g41430D	7.01403	6.31425	2.61319	7.30712e-05	0.00226192
BnaA03g41540D	335.399	9.76268	1.03184	5.94789e-18	1.13387e-15
BnaA03g41550D	188.243	12.1313	3.05938	1.73576e-17	3.1829e-15
BnaA03g41600D	324.794	-2.37418	0.348898	4.55856e-08	2.86832e-06
BnaA03g42620D	254.691	-2.87861	0.448599	3.89496e-08	2.47095e-06
BnaA03g42720D	17.0447	8.07	2.68823	8.39259e-08	5.0735e-06
BnaA03g42860D	9.56797	6.90776	2.67498	1.94108e-05	0.000699878
BnaA03g43240D	1948.31	-2.77497	0.369065	3.85468e-10	3.26952e-08
BnaA03g43460D	140.386	-2.22119	0.422489	1.82262e-05	0.000660257
BnaA03g43650D	77.2547	2.62201	0.502374	6.43694e-06	0.000259826
BnaA03g43960D	82.2958	-1.90883	0.423828	0.000360748	0.00921811
BnaA03g45670D	1033.83	-1.83891	0.233617	1.85547e-08	1.24046e-06
BnaA03g46050D	18.5183	4.10821	0.813393	2.86293e-06	0.000128641
BnaA03g46110D	14.5895	7.77387	2.68064	4.14096e-07	2.14616e-05
BnaA03g46170D	34.1718	9.28845	2.79667	2.70738e-10	2.33758e-08
BnaA03g46660D	46.3322	2.72788	0.582988	3.38241e-05	0.0011496
BnaA03g47160D	18.4176	6.13824	1.34671	1.94303e-06	9.05836e-05
BnaA03g47310D	30.9596	6.14862	1.04738	8.99797e-08	5.42244e-06
BnaA03g48290D	289.747	-2.57224	0.513601	1.44935e-05	0.000541335
BnaA03g48350D	216.858	1.72599	0.353841	0.000296848	0.00779212
BnaA03g48890D	22.8212	8.59159	2.72812	6.5514e-09	4.72437e-07
BnaA03g49290D	98.3447	1.64461	0.328413	0.000320801	0.00831318
BnaA03g49480D	166.315	-1.91627	0.334469	1.46278e-05	0.000544767
BnaA03g49920D	289.331	-2.06727	0.271578	9.56634e-09	6.68912e-07
BnaA03g50670D	7.58848	6.49316	2.62355	4.61931e-05	0.00151259
BnaA03g50710D	216.251	3.04556	0.281967	3.94884e-19	8.89252e-17
BnaA03g52680D	45.4657	9.78857	2.83718	1.44996e-11	1.44276e-09
BnaA03g53530D	55.5714	-3.90118	0.794197	2.84204e-06	0.000127852
BnaA03g53750D	18.1763	8.18883	2.69113	4.0562e-08	2.5648e-06
BnaA03g54160D	4589.48	-1.72985	0.308812	4.77813e-05	0.00155797
BnaA03g55280D	80.2043	8.45646	1.31715	1.94199e-11	1.91749e-09
BnaA03g55950D	109.477	6.07007	0.563792	9.94268e-23	2.94517e-20
BnaA03g56050D	126.592	-2.23578	0.493064	0.00012833	0.00372117
BnaA03g57740D	538.815	4.3577	0.304026	3.10968e-36	2.39495e-33
BnaA03g57750D	6.97574	6.35325	2.58544	4.9459e-05	0.00159913
BnaA03g57930D	142.818	-1.69888	0.334262	0.000210954	0.00572474
BnaA03g58470D	52.7127	4.31445	0.548233	1.75392e-12	1.91331e-10
BnaA03g59360D	29.3791	4.85886	0.769163	7.38011e-09	5.2824e-07
BnaA03g59660D	168.048	5.5699	0.424347	1.77335e-32	1.067e-29
BnaA03g60740D	41.1834	9.58207	2.84885	2.0635e-10	1.81295e-08
BnaA04g00920D	223.791	-1.80668	0.306472	1.54708e-05	0.000571738
BnaA04g00940D	316.684	12.9823	3.1383	2.79641e-20	6.90283e-18
BnaA04g01320D	36.2246	9.39641	2.80168	1.21346e-10	1.09433e-08
BnaA04g01360D	473.878	-1.64736	0.258151	1.02637e-05	0.000395629
BnaA04g02730D	18.8034	5.37814	1.06907	4.04075e-06	0.000172698
BnaA04g03260D	141.828	-2.24743	0.290415	1.84419e-09	1.44635e-07
BnaA04g03410D	140.078	8.47905	1.00569	2.2224e-14	2.92083e-12
BnaA04g03760D	290.79	-1.86898	0.3567	6.77355e-05	0.00211032
BnaA04g04020D	1739.66	-3.31777	0.318011	9.61616e-19	2.08033e-16
BnaA04g04510D	30.014	2.7241	0.583947	3.16139e-05	0.00108308
BnaA04g08640D	39.927	2.27431	0.466736	4.84974e-05	0.00157731
BnaA04g09680D	97288	-1.83815	0.22224	8.12478e-09	5.76186e-07
BnaA04g09700D	14.8227	7.81529	2.66982	2.53088e-07	1.38831e-05
BnaA04g09860D	7.39792	6.45596	2.6079	4.43201e-05	0.0014597
BnaA04g10750D	63.89	2.81162	0.409322	7.18772e-09	5.15428e-07
BnaA04g11580D	19.4733	8.31526	2.70476	2.41749e-08	1.58861e-06
BnaA04g12490D	836.027	8.23224	0.434352	5.86291e-70	2.25769e-66
BnaA04g12670D	252.114	-2.09224	0.390503	2.05068e-05	0.00073595
BnaA04g13870D	10.7069	7.17593	2.64071	3.98401e-06	0.000170842
BnaA04g13950D	30603.7	-2.15737	0.272392	1.34408e-09	1.07159e-07
BnaA04g15210D	2345.33	-1.9454	0.247358	8.09708e-09	5.75281e-07
BnaA04g15510D	27.722	8.93048	2.75103	1.30876e-09	1.04777e-07
BnaA04g15840D	72.5316	2.07067	0.380242	1.72215e-05	0.000629788
BnaA04g17720D	481.738	-1.71779	0.323243	0.000109366	0.00323711
BnaA04g19870D	31.6732	2.87777	0.59773	1.66393e-05	0.000610236
BnaA04g22360D	850.657	-1.5115	0.269348	0.000172581	0.00481228
BnaA04g25820D	39.5113	2.63298	0.612619	0.000116956	0.00343534
BnaA04g26930D	587.125	13.9715	3.22813	2.05061e-23	6.74914e-21
BnaA04g28570D	2002.35	10.4312	1.43801	2.7034e-13	3.1262e-11
BnaA04g28640D	231.887	-2.2677	0.373932	1.09832e-06	5.36046e-05
BnaA04g29310D	9.05588	6.85698	2.62814	1.29621e-05	0.000489358
BnaA05g00500D	596.121	-1.76665	0.266799	2.27814e-06	0.000104312
BnaA05g00720D	532.1	13.8166	3.21442	5.46077e-23	1.66892e-20
BnaA05g01560D	1401.58	5.22363	0.31068	2.68145e-51	4.48945e-48
BnaA05g02050D	895.681	-1.82143	0.23423	3.06584e-08	1.98419e-06
BnaA05g04030D	17.8196	2.82331	0.673322	0.000123431	0.00359557
BnaA05g04500D	214.075	-1.55591	0.255027	4.11663e-05	0.00137012
BnaA05g04810D	189.44	6.59708	0.505712	5.77114e-33	3.58443e-30
BnaA05g06640D	61.1911	-2.55541	0.549334	4.62645e-05	0.00151336
BnaA05g08110D	86.9291	2.75703	0.339746	2.6346e-11	2.55549e-09
BnaA05g08660D	20.6641	5.00015	0.951759	1.28365e-06	6.18656e-05
BnaA05g08840D	68.7998	-2.15376	0.427068	4.1973e-05	0.00139456
BnaA05g10000D	364.86	-1.92739	0.255855	3.39445e-08	2.17493e-06
BnaA05g11810D	26.4823	6.73691	1.35527	2.37667e-07	1.31495e-05
BnaA05g12530D	173.11	5.33759	0.478077	1.93146e-24	6.88674e-22
BnaA05g12540D	1068.35	5.19496	0.554861	7.04099e-18	1.32909e-15
BnaA05g13070D	93.736	6.64841	0.701447	4.25253e-18	8.27052e-16
BnaA05g14340D	13.7574	7.67144	2.65565	4.16815e-07	2.15736e-05
BnaA05g14600D	394.337	-2.19113	0.41591	1.87896e-05	0.000679391
BnaA05g15920D	1321.8	-2.33651	0.576212	0.000322607	0.00835438
BnaA05g16690D	15.9243	4.4442	1.08979	6.6337e-05	0.00207346
BnaA05g16720D	31.1814	3.67227	0.617947	8.26409e-08	5.00367e-06
BnaA05g16860D	62.9852	10.3378	2.88586	5.53649e-13	6.27057e-11
BnaA05g17510D	5.72941	5.92345	2.58686	0.000183674	0.00507748
BnaA05g19570D	17.2782	3.14467	0.687312	3.10052e-05	0.0010687
BnaA05g20820D	7.54376	6.50759	2.60122	3.45649e-05	0.00116859
BnaA05g22510D	854.858	1.89209	0.26825	2.45524e-07	1.35453e-05
BnaA05g22900D	881.476	2.49127	0.298182	2.54316e-11	2.47929e-09
BnaA05g22940D	2101.66	-2.98732	0.355508	1.71487e-12	1.88137e-10
BnaA05g22950D	159.711	4.22166	0.494335	2.34648e-14	3.05264e-12
BnaA05g24960D	2698.82	-1.74647	0.235819	2.05508e-07	1.15025e-05
BnaA05g25790D	46.9881	9.84361	2.83995	9.16615e-12	9.26431e-10
BnaA05g25900D	20703.1	-2.94914	0.298443	2.75984e-16	4.3378e-14
BnaA05g26530D	6247.86	-2.65395	0.536587	1.41727e-05	0.000531933
BnaA05g26600D	518.425	1.6132	0.273928	4.88e-05	0.00158314
BnaA05g26960D	184.928	2.20024	0.31937	8.0295e-08	4.86929e-06
BnaA05g26970D	50.4263	2.56887	0.428386	5.86119e-07	2.95708e-05
BnaA05g27090D	74.6974	2.77773	0.477362	5.30132e-07	2.70388e-05
BnaA05g27660D	150.974	-2.1851	0.438235	4.21079e-05	0.00139784
BnaA05g27680D	75.9267	-1.75135	0.345315	0.000173465	0.00482994
BnaA05g27830D	950.255	-1.66448	0.251982	4.83171e-06	0.000201931
BnaA05g28920D	198.037	2.16197	0.318881	1.44389e-07	8.41167e-06
BnaA05g28940D	18.2449	4.82127	0.940187	2.44991e-06	0.000111646
BnaA05g29020D	40.7855	2.47316	0.528405	4.8277e-05	0.0015728
BnaA05g29070D	612.74	7.62585	0.416934	2.83892e-64	9.11008e-61
BnaA05g29340D	36.0712	6.38321	1.04681	2.59945e-08	1.69948e-06
BnaA05g29490D	331.69	2.04246	0.237755	1.79626e-10	1.59747e-08
BnaA05g29810D	182478	-1.37269	0.21596	9.31068e-05	0.00279669
BnaA05g29850D	35.3082	2.6187	0.4872	4.56325e-06	0.000191627
BnaA05g29880D	12.4709	5.4636	1.37848	2.68965e-05	0.000938517
BnaA05g30350D	5.13077	5.67168	2.58854	0.00035091	0.00900855
BnaA05g30440D	68.4579	-2.4847	0.37387	6.13377e-08	3.76713e-06
BnaA05g31080D	19.0148	5.41422	1.06585	3.8263e-06	0.000165554
BnaA05g32030D	5.61485	5.85294	2.6025	0.000246001	0.00658845
BnaA05g32060D	53.9606	-3.08788	0.525951	2.59025e-07	1.41885e-05
BnaA05g33760D	910.831	-2.82083	0.424266	1.63713e-08	1.10795e-06
BnaA05g35260D	442.53	6.28888	0.369083	2.27838e-54	4.61769e-51
BnaA05g35460D	42.0324	4.98011	0.64463	3.09989e-12	3.27941e-10
BnaA05g36240D	1215.09	-2.77833	0.308203	1.5174e-13	1.78147e-11
BnaA06g00870D	1692.01	3.57605	0.232754	8.6843e-39	7.60035e-36
BnaA06g01220D	132.946	2.61228	0.370987	6.44586e-09	4.67453e-07
BnaA06g02180D	7.43214	6.45275	2.61634	4.94569e-05	0.00159913
BnaA06g02770D	82.6144	4.04425	0.429442	1.2213e-16	2.01844e-14
BnaA06g02890D	3437.49	-2.63368	0.520308	1.02891e-05	0.000396214
BnaA06g03110D	40.6788	9.55373	2.86268	4.93103e-10	4.11896e-08
BnaA06g04350D	133.148	-2.83182	0.496636	7.76215e-07	3.86682e-05
BnaA06g04360D	1139.4	-2.78788	0.466838	2.8633e-07	1.5486e-05
BnaA06g04380D	61.5086	2.76703	0.537713	5.78131e-06	0.000236084
BnaA06g05180D	10.199	7.08317	2.63428	5.44784e-06	0.000223376
BnaA06g05780D	198.398	-1.74533	0.285969	1.22174e-05	0.000463974
BnaA06g06400D	6.99543	6.35839	2.58859	5.03299e-05	0.00162456
BnaA06g06550D	19.2222	-5.08051	1.48518	0.000293617	0.00771781
BnaA06g08260D	10.0117	7.03002	2.66056	1.01825e-05	0.000393681
BnaA06g08310D	484.82	-1.668	0.22245	3.00728e-07	1.61738e-05
BnaA06g08860D	4290.36	-1.85305	0.387457	0.00021936	0.00592779
BnaA06g09010D	383.974	9.0419	0.747605	5.37456e-29	2.49354e-26
BnaA06g10110D	8.34267	6.72362	2.60026	1.51708e-05	0.000562812
BnaA06g10340D	883.908	-1.53795	0.295503	0.000359462	0.00919135
BnaA06g10410D	71.3556	10.5484	2.90956	1.80728e-13	2.10893e-11
BnaA06g10730D	5088.93	6.90852	0.230562	1.00445e-166	3.86795e-162
BnaA06g10740D	442.717	7.26644	0.426245	8.30857e-56	1.77748e-52
BnaA06g10990D	812.21	-2.59833	0.413725	1.53493e-07	8.84835e-06
BnaA06g11370D	38.6129	-2.65816	0.598575	7.373e-05	0.00227318
BnaA06g12090D	50.8258	9.97425	2.85939	6.69186e-12	6.90859e-10
BnaA06g12430D	2441.6	-2.43083	0.580345	0.000190269	0.00521485
BnaA06g12480D	18.1048	6.11954	1.37681	3.40633e-06	0.00014991
BnaA06g13470D	35.804	-2.20064	0.437272	3.99112e-05	0.00133644
BnaA06g13630D	18.0692	-3.24091	0.725216	3.78562e-05	0.00127094
BnaA06g14310D	1710.91	-1.6025	0.222951	1.42411e-06	6.79551e-05
BnaA06g15490D	264.4	3.69	0.385942	1.0766e-16	1.7947e-14
BnaA06g15500D	1010.26	-2.17619	0.33996	5.03296e-07	2.57383e-05
BnaA06g15610D	308.574	-2.48707	0.289793	8.28746e-12	8.4876e-10
BnaA06g16130D	2247.81	-2.21963	0.309784	2.03393e-08	1.35506e-06
BnaA06g16290D	733.645	-1.64197	0.281764	4.60888e-05	0.00151046
BnaA06g17340D	48.4	9.89034	2.84826	8.68975e-12	8.876e-10
BnaA06g18100D	1079.27	14.9431	3.31885	9.58497e-27	3.9688e-24
BnaA06g18120D	13.5421	5.61972	1.36928	1.57741e-05	0.000582388
BnaA06g18300D	585.025	-2.07545	0.368774	9.77931e-06	0.000379619
BnaA06g18310D	1075.58	-2.22993	0.21216	1.62423e-15	2.28269e-13
BnaA06g18470D	94.7887	1.61211	0.31667	0.000318516	0.00826158
BnaA06g19770D	85.6671	-3.13643	0.428275	2.97531e-10	2.56316e-08
BnaA06g21330D	55.1734	-1.88815	0.371853	9.81496e-05	0.00293671
BnaA06g21470D	35.6099	7.20027	1.32795	1.79156e-08	1.204e-06
BnaA06g22090D	32.1355	2.38289	0.486165	3.54193e-05	0.00119538
BnaA06g23320D	54.2711	2.12325	0.444162	0.000100844	0.00301264
BnaA06g23490D	184.079	2.17146	0.324947	1.89478e-07	1.073e-05
BnaA06g23500D	2455.32	2.13434	0.471396	0.00017485	0.00486171
BnaA06g24360D	96.0304	5.24218	0.482069	1.10603e-22	3.25121e-20
BnaA06g26560D	6.88359	6.325	2.58605	5.47449e-05	0.00175823
BnaA06g26980D	42.7984	3.7123	0.579818	7.79946e-09	5.5516e-07
BnaA06g27240D	151.58	-1.83156	0.294044	5.12377e-06	0.000212385
BnaA06g27580D	543.27	4.05363	0.263076	1.22472e-40	1.20927e-37
BnaA06g28040D	6.3628	6.07	2.63633	0.000176972	0.00491338
BnaA06g30120D	4353.51	3.01186	0.211438	1.65487e-31	9.37144e-29
BnaA06g31290D	113411	-3.13616	0.230587	2.27735e-29	1.11008e-26
BnaA06g31640D	27.8438	6.01629	1.04548	2.03515e-07	1.14075e-05
BnaA06g31660D	442.946	-1.71267	0.295594	3.33068e-05	0.00113402
BnaA06g32180D	524.575	-1.99157	0.36641	2.36025e-05	0.000836094
BnaA06g33130D	173.553	-2.68908	0.475031	1.18145e-06	5.74436e-05
BnaA06g34690D	233.439	-1.74588	0.339676	0.000148481	0.00422593
BnaA06g35730D	83.8108	-3.08188	0.412198	1.87472e-10	1.65958e-08
BnaA06g35870D	103.733	2.941	0.392716	3.03114e-10	2.59962e-08
BnaA06g36580D	19.9829	-3.03307	0.802769	0.000284535	0.00751499
BnaA06g36890D	127.581	-1.61383	0.289613	0.000103867	0.00309335
BnaA06g37280D	143.391	3.45292	0.372561	1.70464e-15	2.387e-13
BnaA06g37410D	12268.8	-2.3296	0.201872	9.47575e-19	2.06154e-16
BnaA06g37440D	5.94179	5.93743	2.64264	0.000261893	0.00696958
BnaA06g37470D	177.826	12.0508	3.05238	1.47879e-17	2.72466e-15
BnaA06g39120D	71.6296	6.91333	0.886998	9.10364e-13	1.01027e-10
BnaA06g40050D	104.378	2.16566	0.316677	1.18082e-07	7.00631e-06
BnaA06g40420D	999.451	-3.16094	0.399261	1.28104e-11	1.2813e-09
BnaA06g40720D	20.8189	5.51277	1.06079	2.05533e-06	9.53574e-05
BnaA07g00730D	14174.8	-1.71633	0.227947	1.78737e-07	1.0227e-05
BnaA07g01300D	836.894	-2.29931	0.325662	2.32344e-08	1.53466e-06
BnaA07g01380D	215.949	1.49245	0.244716	6.60917e-05	0.00206915
BnaA07g02190D	12.4715	3.73162	1.0271	0.000346754	0.00890781
BnaA07g03350D	20.3525	3.39281	0.695555	7.89983e-06	0.000311368
BnaA07g03490D	6962.3	-2.08994	0.258839	1.29838e-09	1.04162e-07
BnaA07g03590D	56.1342	-1.97126	0.449592	0.000392686	0.0099353
BnaA07g04110D	107.175	-2.29486	0.459591	3.11617e-05	0.00107141
BnaA07g05040D	109.094	-2.39874	0.515934	6.3512e-05	0.00200305
BnaA07g05600D	263.78	3.20526	0.26294	2.79989e-24	9.71336e-22
BnaA07g06060D	48.6011	5.21359	0.646978	3.4655e-13	3.98357e-11
BnaA07g07150D	11.5312	7.31901	2.66288	3.03147e-06	0.000135739
BnaA07g08200D	7950.15	-1.61177	0.212777	3.93371e-07	2.04979e-05
BnaA07g09040D	1195.33	-2.83632	0.598199	1.81387e-05	0.000657709
BnaA07g09220D	10.4354	7.15269	2.6298	3.72712e-06	0.000162174
BnaA07g09350D	65.7892	10.4069	2.90118	6.24353e-13	7.05062e-11
BnaA07g09840D	6.16595	6.05	2.61719	0.000164064	0.00461914
BnaA07g09880D	63.8628	5.44043	0.607284	5.57982e-16	8.45935e-14
BnaA07g10130D	11.1828	7.29381	2.62941	1.86568e-06	8.72946e-05
BnaA07g10210D	5.27127	5.72662	2.59338	0.000317056	0.00823321
BnaA07g12450D	5.30586	5.73326	2.60515	0.00033689	0.00868918
BnaA07g12590D	160.621	-2.52086	0.434037	1.1814e-06	5.74436e-05
BnaA07g13640D	427.719	-2.74651	0.559353	1.33678e-05	0.000502703
BnaA07g15380D	13.5066	4.81088	1.10001	4.55819e-05	0.00149639
BnaA07g15440D	17.7211	8.11726	2.71639	1.303e-07	7.68391e-06
BnaA07g15520D	3490.79	-1.98044	0.26694	3.51661e-08	2.24946e-06
BnaA07g15650D	630.715	6.05942	1.78868	7.82385e-05	0.00239112
BnaA07g18430D	14.168	5.64998	1.40965	2.00485e-05	0.000721521
BnaA07g19970D	19716.8	-2.59079	0.322527	7.2451e-11	6.75531e-09
BnaA07g20260D	77.7721	2.3554	0.499112	6.27014e-05	0.00198235
BnaA07g20650D	143.708	-2.06401	0.381068	1.93972e-05	0.000699878
BnaA07g20920D	53.832	4.55481	0.637254	7.21573e-11	6.74426e-09
BnaA07g22300D	1048.09	14.8903	3.30438	1.01403e-26	4.13469e-24
BnaA07g23540D	555.829	-2.22896	0.287589	1.89975e-09	1.4869e-07
BnaA07g24010D	61.087	10.276	2.89718	2.23355e-12	2.40923e-10
BnaA07g25410D	841.397	-2.38937	0.572042	0.000215884	0.00584617
BnaA07g25570D	78.1508	4.79568	0.503241	8.08917e-18	1.5195e-15
BnaA07g25590D	15.7194	3.55831	0.814076	4.0626e-05	0.00135683
BnaA07g26300D	81100.5	-4.10313	0.217288	5.62923e-60	1.35481e-56
BnaA07g26390D	8.05398	6.63469	2.61004	2.41459e-05	0.000851475
BnaA07g26940D	281.417	-2.15505	0.297213	2.3828e-08	1.57118e-06
BnaA07g27180D	52.3752	6.97989	1.06702	2.84086e-09	2.17487e-07
BnaA07g28880D	385.974	8.75768	0.684073	2.32223e-32	1.37576e-29
BnaA07g28890D	1849.51	1.72909	0.313193	6.36956e-05	0.00200555
BnaA07g29030D	438.788	13.515	3.18587	4.51839e-22	1.234e-19
BnaA07g29110D	23.0665	4.48387	0.795519	2.30937e-07	1.28325e-05
BnaA07g29420D	26831.6	-1.90559	0.410458	0.00025176	0.0067278
BnaA07g29680D	3425.16	-3.16246	0.283062	1.09364e-20	2.78899e-18
BnaA07g31110D	105.194	4.13776	0.401601	1.63573e-19	3.77178e-17
BnaA07g31350D	643.393	-2.39019	0.290412	8.31243e-11	7.67614e-09
BnaA07g31420D	1249.27	15.175	3.33841	1.26963e-27	5.49336e-25
BnaA07g31570D	207.191	1.68058	0.32238	0.000169448	0.00474897
BnaA07g31750D	93.316	-2.31452	0.484723	5.59078e-05	0.00178515
BnaA07g32020D	29.3988	6.88142	1.34067	9.04866e-08	5.44446e-06
BnaA07g32420D	46.38	3.50752	0.483159	2.2681e-10	1.96712e-08
BnaA07g32670D	64.2001	3.95467	0.462228	4.80257e-14	5.96572e-12
BnaA07g32680D	81.6959	-2.36684	0.553571	0.000187213	0.00515899
BnaA07g32870D	6.36017	6.15752	2.58445	9.20185e-05	0.00276832
BnaA07g33430D	316.26	-1.98835	0.245703	2.31705e-09	1.7845e-07
BnaA07g34880D	639.957	-3.38312	0.409787	8.95584e-13	9.96739e-11
BnaA07g34970D	100.395	2.42528	0.324956	2.45044e-09	1.87971e-07
BnaA07g35430D	24546.9	-2.3442	0.332948	2.02412e-08	1.35087e-06
BnaA07g35640D	9.51604	6.86827	2.7027	3.07158e-05	0.00106081
BnaA07g36410D	4869.95	-2.27254	0.271285	8.94756e-11	8.20364e-09
BnaA07g36820D	35.2961	-2.61069	0.61543	0.000130777	0.00378928
BnaA07g37350D	69.3398	-1.92819	0.401064	0.000166691	0.00468194
BnaA07g38190D	180.056	-2.67891	0.326255	2.1067e-11	2.06951e-09
BnaA07g38290D	7.57764	6.51781	2.5995	3.268e-05	0.00111663
BnaA08g00140D	88.4736	8.6096	1.31332	7.01202e-12	7.21975e-10
BnaA08g00200D	12.0136	5.41666	1.38065	3.36266e-05	0.0011439
BnaA08g00950D	127.319	11.5001	3.00214	7.7415e-16	1.14376e-13
BnaA08g01270D	41.2896	-2.73942	0.587959	3.43716e-05	0.00116308
BnaA08g01320D	5.71768	5.87815	2.61649	0.000253921	0.00678086
BnaA08g01820D	190.654	1.79891	0.327626	5.00939e-05	0.0016183
BnaA08g04000D	77.4409	-2.20712	0.355565	9.30555e-07	4.58233e-05
BnaA08g04910D	167.898	-2.4078	0.521645	6.75477e-05	0.00210618
BnaA08g05340D	453.429	-1.57646	0.234587	6.87634e-06	0.000274968
BnaA08g05630D	11.6699	3.61051	0.956494	0.000257051	0.00685494
BnaA08g07440D	132.412	4.66409	0.410401	4.52972e-24	1.55742e-21
BnaA08g08070D	491.419	2.81796	0.246166	1.7491e-20	4.43121e-18
BnaA08g08940D	103.391	3.07372	0.477932	2.55762e-08	1.67498e-06
BnaA08g09810D	164.523	-2.38881	0.362554	1.04112e-07	6.21574e-06
BnaA08g11370D	478.49	5.19314	0.30504	2.89861e-52	5.31523e-49
BnaA08g14780D	10.2777	7.11526	2.62691	4.20084e-06	0.00017855
BnaA08g14800D	587.049	-1.79732	0.37555	0.000271384	0.00719728
BnaA08g15560D	36.738	5.9139	0.897034	1.94984e-09	1.52301e-07
BnaA08g15910D	73214.1	-2.11621	0.242115	5.31829e-11	5.01952e-09
BnaA08g16310D	43.3882	1.92429	0.41656	0.00027534	0.00728715
BnaA08g16680D	210.149	-1.7762	0.271347	2.69836e-06	0.000122101
BnaA08g17360D	10018.4	-2.19913	0.289928	4.67324e-09	3.46071e-07
BnaA08g17380D	242.31	-4.46903	0.382165	3.5891e-25	1.34184e-22
BnaA08g17860D	6.46922	6.17765	2.59841	9.80093e-05	0.00293479
BnaA08g19950D	692.636	-2.64791	0.211501	2.65127e-23	8.57942e-21
BnaA08g20310D	10.3086	3.76083	1.0299	0.000355547	0.00910937
BnaA08g22570D	21.3281	-2.82778	0.675226	0.000127799	0.00370858
BnaA08g22710D	3752.46	-2.98596	0.528001	6.05551e-07	3.0442e-05
BnaA08g23610D	220.472	-2.47065	0.451189	4.09034e-06	0.000174238
BnaA08g23680D	3148.66	13.9252	1.34543	3.65582e-29	1.738e-26
BnaA08g23780D	147.262	-2.09606	0.29822	7.98705e-08	4.85119e-06
BnaA08g24070D	128.828	-2.18802	0.370431	2.71258e-06	0.000122601
BnaA08g24480D	46.1619	-2.36592	0.442645	8.77119e-06	0.000341863
BnaA08g24650D	20.207	3.5894	0.726367	5.75929e-06	0.000235434
BnaA08g25330D	17.1195	3.96359	0.881849	2.13783e-05	0.0007658
BnaA08g25940D	46.0804	3.12683	0.520756	1.21402e-07	7.19221e-06
BnaA08g26280D	284.314	-1.93225	0.303482	1.91835e-06	8.96504e-05
BnaA08g26580D	434.908	2.75198	0.289881	1.05225e-14	1.41185e-12
BnaA08g26890D	41.3234	-2.92773	0.449153	2.71423e-08	1.76852e-06
BnaA08g27540D	10.1102	7.08552	2.63114	5.17803e-06	0.000213944
BnaA08g28780D	589.027	-3.1888	0.469211	3.08075e-09	2.35384e-07
BnaA08g28820D	319.268	-1.76325	0.280032	6.21807e-06	0.000252846
BnaA08g29080D	27.8032	5.9908	1.03421	1.50269e-07	8.7147e-06
BnaA08g29290D	96.9177	2.40788	0.342954	1.66159e-08	1.12254e-06
BnaA08g29740D	890.687	-2.11611	0.495215	0.000318595	0.00826158
BnaA08g30180D	16.1964	5.10656	1.08582	1.31345e-05	0.00049538
BnaA08g31480D	599.126	-2.99232	0.254222	3.8001e-22	1.06039e-19
BnaA08g31510D	211.4	-3.50925	0.323635	2.21584e-20	5.54075e-18
BnaA09g01040D	105.707	2.49162	0.5123	2.92271e-05	0.00101394
BnaA09g01640D	369.384	-1.75606	0.247513	5.53448e-07	2.8142e-05
BnaA09g02350D	174302	-2.27586	0.221397	3.87267e-15	5.34511e-13
BnaA09g02940D	1327.88	-2.01039	0.407432	8.38732e-05	0.00255319
BnaA09g04290D	10.035	7.05248	2.63496	6.31313e-06	0.000255901
BnaA09g04420D	2125.44	1.95081	0.344232	1.46139e-05	0.000544767
BnaA09g05050D	120.985	-1.78092	0.318878	4.18347e-05	0.00139117
BnaA09g05080D	94.0078	11.0061	2.95336	1.14785e-14	1.53477e-12
BnaA09g05850D	209.735	3.36957	0.316183	1.5484e-19	3.59191e-17
BnaA09g05860D	108.011	3.66922	0.391212	4.93701e-16	7.63511e-14
BnaA09g07890D	70.3498	-3.39369	0.641159	1.26356e-06	6.09738e-05
BnaA09g08040D	1506.21	-2.48061	0.241683	6.9108e-16	1.03148e-13
BnaA09g08050D	36.9276	2.12035	0.487952	0.000297679	0.0078086
BnaA09g08260D	482.272	-2.08686	0.340142	1.84659e-06	8.65068e-05
BnaA09g08340D	1281.82	-2.71644	0.390504	6.56661e-09	4.72648e-07
BnaA09g09320D	195.946	1.59895	0.264853	3.62186e-05	0.00122021
BnaA09g09460D	164.873	9.54719	1.33057	4.68741e-14	5.84152e-12
BnaA09g09620D	36.5803	2.48527	0.479674	1.25014e-05	0.000473358
BnaA09g09910D	350.433	-1.90854	0.233721	3.29622e-09	2.50852e-07
BnaA09g10560D	438.776	-2.25347	0.324588	4.73355e-08	2.95908e-06
BnaA09g10950D	390.325	-2.07628	0.292708	6.57029e-08	4.0224e-06
BnaA09g11190D	24.5808	4.33336	0.780074	3.18151e-07	1.69922e-05
BnaA09g11610D	7.54591	6.51438	2.59101	2.99045e-05	0.00103465
BnaA09g13280D	5.76201	5.84565	2.6604	0.000361076	0.00922036
BnaA09g13370D	72.0678	2.29334	0.374477	8.8564e-07	4.38922e-05
BnaA09g13840D	10.0214	7.07222	2.62188	4.71407e-06	0.000197529
BnaA09g13960D	140.49	2.74096	0.294103	3.67962e-14	4.66101e-12
BnaA09g14650D	27.6049	-2.27703	0.507988	0.000147844	0.00421092
BnaA09g16700D	20.6314	8.4139	2.7182	1.82167e-08	1.22172e-06
BnaA09g16850D	6.0805	6.03842	2.60379	0.000153092	0.00434434
BnaA09g18110D	383.847	-2.28344	0.410821	5.72148e-06	0.000234137
BnaA09g19180D	13.7336	5.66067	1.37837	1.61008e-05	0.000592178
BnaA09g19270D	65.9403	4.88983	0.52745	7.55876e-17	1.27663e-14
BnaA09g20110D	17.3828	8.09244	2.70638	1.15891e-07	6.88692e-06
BnaA09g20270D	14.9118	7.82345	2.67093	2.47867e-07	1.3655e-05
BnaA09g20500D	160.527	8.14083	0.849737	1.95662e-18	4.00775e-16
BnaA09g20620D	12.5207	7.45804	2.67067	1.76923e-06	8.31864e-05
BnaA09g21510D	74.1792	2.05801	0.450973	0.000188459	0.00517261
BnaA09g21520D	15.5735	7.89954	2.66114	1.3765e-07	8.08024e-06
BnaA09g21820D	73.7548	-2.3473	0.486005	4.52433e-05	0.00148654
BnaA09g23150D	60.6364	2.9365	0.381885	1.14203e-10	1.03233e-08
BnaA09g23290D	71.0403	-2.18636	0.441527	4.91004e-05	0.00159021
BnaA09g23670D	553.133	13.8792	3.22296	3.83017e-23	1.21894e-20
BnaA09g25290D	16.5766	5.943	1.36709	5.00518e-06	0.000208142
BnaA09g25300D	58.137	-2.98904	0.420182	1.48063e-09	1.17317e-07
BnaA09g25400D	11.7781	4.00272	1.03371	0.000178232	0.00494097
BnaA09g25810D	3431.7	-3.45309	0.250825	2.43261e-31	1.33822e-28
BnaA09g26480D	162.377	4.49154	0.434581	1.82614e-20	4.59615e-18
BnaA09g26510D	87.3311	-1.80304	0.320837	3.425e-05	0.00115998
BnaA09g26670D	1305.7	-2.12906	0.213317	8.68269e-14	1.04813e-11
BnaA09g27080D	266.658	2.89825	0.335093	7.46616e-13	8.40664e-11
BnaA09g27540D	7.23026	6.3067	2.68282	0.00013554	0.00390088
BnaA09g27690D	441.647	-2.33555	0.33559	3.00097e-08	1.94548e-06
BnaA09g28020D	17.3731	8.11022	2.68633	5.93698e-08	3.6638e-06
BnaA09g29090D	1551.66	3.75052	0.440632	6.85475e-14	8.43331e-12
BnaA09g29100D	582.948	3.81629	0.376215	7.64266e-19	1.71107e-16
BnaA09g29780D	999.49	-3.60589	0.357185	2.80706e-18	5.65939e-16
BnaA09g30010D	138.097	1.79775	0.380425	0.000326205	0.00843619
BnaA09g30160D	286.774	1.88861	0.335541	2.17544e-05	0.000777827
BnaA09g30420D	130.558	11.5462	3.00483	4.03818e-16	6.29564e-14
BnaA09g30790D	68.8533	-3.023	0.598668	5.40272e-06	0.000222274
BnaA09g31240D	228.521	3.03954	0.301058	4.24585e-17	7.26663e-15
BnaA09g34510D	3760.19	-2.73723	0.377501	1.5606e-09	1.234e-07
BnaA09g34960D	328.834	1.9531	0.291896	5.81599e-07	2.93914e-05
BnaA09g35000D	776.789	-2.19723	0.381793	3.94512e-06	0.000169363
BnaA09g35760D	75.0558	2.34646	0.470349	2.99039e-05	0.00103465
BnaA09g36730D	220.048	3.03629	0.405216	1.98968e-10	1.7541e-08
BnaA09g36810D	17.7335	3.98156	0.828413	6.44559e-06	0.000259902
BnaA09g37860D	93.1462	4.3711	0.483672	9.27204e-16	1.3576e-13
BnaA09g39290D	67.4699	-2.18652	0.513977	0.0002958	0.0077699
BnaA09g40360D	155.502	11.829	3.03811	1.14636e-16	1.90276e-14
BnaA09g41590D	554.991	-2.01722	0.288686	1.40402e-07	8.20427e-06
BnaA09g42240D	3471.57	-2.29643	0.201976	4.09988e-18	8.05501e-16
BnaA09g43620D	366.196	-1.93903	0.311866	2.92206e-06	0.000131145
BnaA09g43710D	170.643	4.96198	0.406853	1.04557e-27	4.5753e-25
BnaA09g44160D	44.0175	-2.83916	0.640435	5.35263e-05	0.00172484
BnaA09g44180D	6.93814	6.32775	2.59413	5.87235e-05	0.00186732
BnaA09g44650D	1127.06	-3.24094	0.593295	7.62667e-07	3.80424e-05
BnaA09g45320D	14.2978	3.18174	0.767368	0.000110649	0.00326753
BnaA09g47290D	972.272	-2.30029	0.21788	6.08655e-16	9.1555e-14
BnaA09g47550D	7990.91	-3.528	0.327495	2.69637e-20	6.69883e-18
BnaA09g47750D	102.15	2.36048	0.331398	1.46269e-08	9.98678e-07
BnaA09g48290D	132.57	-1.67692	0.336856	0.000298027	0.00781242
BnaA09g48310D	13.5057	3.83441	1.07284	0.000357745	0.00915959
BnaA09g49760D	22.9806	2.23607	0.542214	0.000388407	0.00984647
BnaA09g51170D	5619.5	-2.47153	0.430479	1.61336e-06	7.60431e-05
BnaA09g51590D	5618.61	-1.70577	0.264956	5.78853e-06	0.000236128
BnaA09g51960D	24.7305	3.93083	0.660788	7.80475e-08	4.75306e-06
BnaA09g54660D	4778.7	-3.72974	0.239188	1.8779e-40	1.80786e-37
BnaA09g55830D	141.013	5.36896	0.474012	1.02356e-24	3.71842e-22
BnaA09g55860D	22.074	5.11538	0.919366	3.16212e-07	1.69121e-05
BnaA09g55870D	5.75915	5.93823	2.58299	0.000171243	0.00478537
BnaA09g55890D	18.8801	-4.44237	0.893465	3.13704e-06	0.000139493
BnaA09g55990D	175.759	4.02987	0.384366	4.06829e-20	9.97846e-18
BnaA09g56390D	304.707	2.10249	0.230873	9.93841e-12	1.00185e-09
BnaA09g56660D	30.5293	3.91971	0.679789	1.40181e-07	8.20377e-06
BnaA09g56670D	986.992	-3.11727	0.265566	1.87438e-22	5.34655e-20
BnaA09g57090D	227.754	-1.81081	0.335555	6.01855e-05	0.00190908
BnaA10g00280D	102.539	6.77059	0.726151	9.42039e-18	1.75247e-15
BnaA10g01350D	16.3333	7.958	2.7149	3.21988e-07	1.71259e-05
BnaA10g01680D	117.014	3.94746	0.362511	2.36564e-21	6.23944e-19
BnaA10g02270D	151.424	1.90514	0.275968	3.81813e-07	1.99226e-05
BnaA10g04630D	5.9584	6.01	2.58341	0.000140429	0.00402954
BnaA10g04670D	691.693	-1.88613	0.284449	1.03611e-06	5.08262e-05
BnaA10g04800D	72.0354	2.93991	0.369023	2.46687e-11	2.41716e-09
BnaA10g07780D	541.659	4.28391	0.248984	8.17381e-51	1.31149e-47
BnaA10g08970D	51.3738	2.5883	0.552764	4.27227e-05	0.00141459
BnaA10g09270D	15.1503	5.01887	1.09217	2.20403e-05	0.000787316
BnaA10g09320D	488.684	-3.51525	0.39938	2.24511e-14	2.94063e-12
BnaA10g09580D	353.003	-1.86456	0.387745	0.000198848	0.00541914
BnaA10g10250D	259.986	5.95685	0.398734	6.23684e-42	6.49103e-39
BnaA10g10540D	4384.84	-3.19631	0.299118	3.017e-19	6.83404e-17
BnaA10g12710D	1615.1	15.5356	3.31868	3.96868e-29	1.86373e-26
BnaA10g12780D	41.8718	6.06655	0.952567	3.71396e-09	2.80977e-07
BnaA10g13400D	101.094	5.24404	0.487055	3.97282e-22	1.10061e-19
BnaA10g13580D	6.50767	6.17713	2.61205	0.00011062	0.00326753
BnaA10g14240D	273.147	1.51095	0.263652	0.000136322	0.00392046
BnaA10g14250D	844.391	3.63574	0.245064	1.63117e-36	1.2819e-33
BnaA10g14520D	61.6176	-1.75954	0.347399	0.000171795	0.00479731
BnaA10g15160D	125.26	2.13304	0.373039	6.33125e-06	0.000256366
BnaA10g15550D	2930.04	-1.50304	0.250658	7.27498e-05	0.00225378
BnaA10g15580D	7.44553	6.48464	2.59043	3.30327e-05	0.00112668
BnaA10g15900D	78.2316	5.41563	0.555199	1.0667e-18	2.28202e-16
BnaA10g16310D	53.6706	7.84999	1.32065	6.38423e-10	5.27562e-08
BnaA10g16420D	542.578	-1.75614	0.239032	2.3736e-07	1.31495e-05
BnaA10g17600D	45.5229	-2.16638	0.42138	3.18025e-05	0.00108858
BnaA10g18730D	51.7754	10.0016	2.86588	7.2716e-12	7.46706e-10
BnaA10g18880D	196.987	12.2159	3.07038	5.81318e-18	1.12489e-15
BnaA10g18890D	322.81	7.26609	0.487117	6.05163e-43	6.65817e-40
BnaA10g19930D	190.89	-1.67762	0.252086	3.84458e-06	0.000166158
BnaA10g20560D	20.6276	5.52411	1.06402	2.07904e-06	9.63413e-05
BnaA10g20610D	312.056	9.65916	0.996118	9.3724e-19	2.05064e-16
BnaA10g20960D	97.3822	-2.85989	0.448543	5.38818e-08	3.34119e-06
BnaA10g21180D	73.0434	-1.81649	0.363432	0.000158042	0.00447162
BnaA10g21520D	203.291	-2.36538	0.326796	8.55861e-09	6.00319e-07
BnaA10g21600D	875.936	4.44724	0.342219	1.21406e-30	6.31769e-28
BnaA10g22470D	186.145	4.08545	0.334556	1.02004e-26	4.13469e-24
BnaA10g22750D	344.305	3.13037	0.261192	2.45625e-23	8.01569e-21
BnaA10g23780D	258.915	6.55841	0.476273	3.47449e-36	2.62344e-33
BnaA10g25000D	187.842	8.90339	0.997145	6.41449e-16	9.61126e-14
BnaA10g26670D	93.0786	-1.81065	0.337943	6.58801e-05	0.00206678
BnaA10g28260D	178.112	-1.55081	0.275929	0.000132771	0.00383265
BnaA10g28410D	6.45768	6.18584	2.58381	8.35976e-05	0.00254682
BnaA10g28580D	53.8376	-2.29892	0.495114	8.64624e-05	0.00261753
BnaA10g29150D	89.6679	-2.47495	0.563292	0.000104112	0.00309825
BnaA10g29160D	411.509	-2.05446	0.422714	8.96757e-05	0.00270629
BnaA10g29650D	1552.01	-3.3645	0.254616	1.1229e-28	5.02797e-26
BnaA10g30240D	137.347	3.88329	0.349896	4.27576e-22	1.17608e-19
BnaA10g30250D	85.9289	5.87655	0.583326	5.77256e-20	1.38068e-17
BnaAnng00030D	2050.46	-2.24683	0.281025	6.1641e-10	5.11568e-08
BnaAnng01010D	45.6159	2.44293	0.439696	3.79434e-06	0.000164726
BnaAnng01320D	237.343	7.54703	0.627428	6.79622e-29	3.07893e-26
BnaAnng02750D	8.70039	6.73248	2.66198	3.12836e-05	0.00107464
BnaAnng03010D	9539.39	-2.88426	0.547625	3.0926e-06	0.00013783
BnaAnng03840D	204.824	-2.72369	0.475512	8.968e-07	4.43312e-05
BnaAnng04610D	137.658	-2.17971	0.476932	0.000135255	0.00389559
BnaAnng05080D	143.641	-1.63115	0.326994	0.000353091	0.00905851
BnaAnng06520D	12.5303	7.48818	2.66295	1.32902e-06	6.38126e-05
BnaAnng07170D	14.8115	7.79123	2.69129	4.79471e-07	2.45852e-05
BnaAnng07260D	1327.43	-2.39443	0.502228	4.42105e-05	0.00145759
BnaAnng07310D	29.5671	6.90573	1.32413	6.01723e-08	3.70739e-06
BnaAnng07590D	433.973	-2.7894	0.576912	1.53237e-05	0.000567388
BnaAnng07940D	40.1732	2.46919	0.518014	4.10708e-05	0.00136813
BnaAnng08490D	81.4292	2.21209	0.33458	2.16925e-07	1.20713e-05
BnaAnng09270D	6650.69	-1.45884	0.23948	8.41998e-05	0.00255909
BnaAnng10680D	7.13488	6.38003	2.60519	5.54225e-05	0.0017726
BnaAnng12050D	228.48	2.87403	0.371811	9.27673e-11	8.45747e-09
BnaAnng12060D	148.991	2.943	0.432585	5.86408e-09	4.2687e-07
BnaAnng12070D	286.992	3.0876	0.422179	3.46183e-10	2.94278e-08
BnaAnng12570D	673.547	2.28978	0.215255	4.27213e-16	6.63351e-14
BnaAnng12670D	17.328	5.18427	1.1211	1.44065e-05	0.000539281
BnaAnng13320D	109.687	-2.1254	0.40377	2.42638e-05	0.000854849
BnaAnng13800D	1526.61	15.4931	3.36407	5.98594e-29	2.74413e-26
BnaAnng13850D	417.246	-2.91392	0.423437	4.71536e-09	3.4852e-07
BnaAnng14460D	10.6616	7.169	2.6429	4.27536e-06	0.000181117
BnaAnng14660D	23863.9	-2.12569	0.249554	1.87429e-10	1.65958e-08
BnaAnng15230D	36.8268	2.56861	0.572484	6.74278e-05	0.00210414
BnaAnng15560D	22.6749	5.68758	1.04475	8.28926e-07	4.12407e-05
BnaAnng15750D	306.355	-1.84955	0.312066	1.1333e-05	0.00043252
BnaAnng15980D	100.185	4.17601	0.436155	2.5181e-17	4.53116e-15
BnaAnng16390D	178.612	-2.21504	0.471421	8.70976e-05	0.00263469
BnaAnng16530D	808.117	14.4845	3.27824	3.52171e-25	1.32955e-22
BnaAnng16700D	319.772	2.25249	0.424084	1.36172e-05	0.000511581
BnaAnng17140D	169.744	8.733	1.01542	5.30601e-15	7.24553e-13
BnaAnng18580D	122.922	-2.59768	0.532178	2.06502e-05	0.000740406
BnaAnng19780D	258.87	-1.53913	0.258645	6.60031e-05	0.00206806
BnaAnng20000D	140.745	-1.95934	0.359884	2.73782e-05	0.000953237
BnaAnng21510D	1476.96	-2.97774	0.388282	8.74948e-11	8.0604e-09
BnaAnng22160D	5033.69	1.77229	0.245489	3.30689e-07	1.7468e-05
BnaAnng22470D	917.447	-2.62792	0.369765	4.59501e-09	3.41592e-07
BnaAnng23280D	25.5388	8.77883	2.75163	4.05665e-09	3.05702e-07
BnaAnng23670D	115.492	-1.89055	0.388593	0.000162405	0.00458351
BnaAnng23960D	1297.08	-1.65301	0.249969	5.06109e-06	0.000210013
BnaAnng24500D	38.7766	-2.14849	0.460492	0.000123531	0.00359557
BnaAnng24850D	391.075	1.89415	0.318439	8.37272e-06	0.000327659
BnaAnng25080D	50.1627	-2.68399	0.432605	1.79783e-07	1.02636e-05
BnaAnng26180D	5543.29	-2.9598	0.353934	2.39853e-12	2.57996e-10
BnaAnng26270D	193.139	8.93768	1.00314	5.55976e-16	8.45935e-14
BnaAnng28470D	56.5739	-1.94443	0.391518	0.000102156	0.00304474
BnaAnng28590D	100.214	-1.73696	0.33802	0.000158415	0.0044789
BnaAnng31940D	206.82	2.81584	0.417739	1.29268e-08	8.87321e-07
BnaAnng31970D	120.462	8.2772	1.01133	1.34441e-13	1.59786e-11
BnaAnng32070D	810.004	2.21845	0.224389	6.34065e-14	7.82583e-12
BnaAnng32550D	28.0503	8.95581	2.76227	1.26172e-09	1.01433e-07
BnaAnng33370D	14.79	2.96584	0.754626	0.000216238	0.00585166
BnaAnng35700D	2304.49	-1.98895	0.348174	1.02623e-05	0.000395629
BnaAnng36720D	57.6446	-2.40512	0.380424	2.79596e-07	1.51644e-05
BnaAnng37860D	727.322	-1.5693	0.224433	3.36207e-06	0.000148642
BnaAnng37910D	1695.49	-3.69003	1.06688	0.000235885	0.00633877
BnaAnng40020D	3429.93	-2.06908	0.367774	9.92407e-06	0.00038485
BnaAnng40460D	39853	-2.41847	0.215499	2.88072e-18	5.77764e-16
BnaAnng40670D	42.9406	3.78475	0.531729	2.68883e-10	2.32677e-08
BnaAnng41420D	16.7906	3.90252	0.920265	4.86818e-05	0.00158197
BnaC01g01670D	13.3908	3.89782	0.908219	5.39484e-05	0.00173554
BnaC01g01790D	7.71938	6.52886	2.6115	3.56149e-05	0.00120093
BnaC01g04200D	12.6839	4.15723	0.994091	6.81383e-05	0.00212116
BnaC01g04580D	29.742	9.05386	2.77887	1.07563e-09	8.6835e-08
BnaC01g05960D	390.711	1.61968	0.247036	7.87825e-06	0.000310836
BnaC01g07450D	85.2206	3.569	0.470919	3.23252e-11	3.08114e-09
BnaC01g08560D	17.3456	6.05664	1.36813	3.80757e-06	0.000165115
BnaC01g08610D	91.2276	-1.76939	0.32155	5.49363e-05	0.0017628
BnaC01g09970D	120.198	2.57277	0.311369	2.77461e-11	2.67111e-09
BnaC01g10470D	384.725	-2.2435	0.258977	2.75409e-11	2.65801e-09
BnaC01g11940D	14.8156	7.79766	2.6856	4.04627e-07	2.10275e-05
BnaC01g12320D	464.707	-2.95362	0.295014	1.29111e-16	2.1247e-14
BnaC01g12390D	76.4271	3.5808	0.436309	8.02537e-13	8.98375e-11
BnaC01g13360D	147.023	-2.03134	0.279348	4.60414e-08	2.88756e-06
BnaC01g13850D	81.8334	2.27721	0.344288	1.53068e-07	8.83711e-06
BnaC01g14020D	346.459	-1.69217	0.288611	3.10553e-05	0.0010687
BnaC01g14440D	68.0664	2.02317	0.355657	1.09431e-05	0.000418883
BnaC01g15360D	294.894	-1.81041	0.257631	4.70126e-07	2.41382e-05
BnaC01g16200D	190.61	4.65724	0.345553	5.55052e-33	3.50392e-30
BnaC01g17140D	928.347	14.7058	3.29651	4.70355e-26	1.82954e-23
BnaC01g17170D	70.5078	3.79606	0.477053	2.84246e-12	3.03207e-10
BnaC01g17870D	500.264	1.99668	0.255359	6.79095e-09	4.87884e-07
BnaC01g18250D	22.3727	8.553	2.73279	1.03906e-08	7.23547e-07
BnaC01g19270D	1339.52	-2.29299	0.421551	7.47399e-06	0.000297323
BnaC01g19530D	31.0495	9.13415	2.77092	3.91814e-10	3.30876e-08
BnaC01g20320D	1617.1	15.5839	3.37181	2.7468e-29	1.32217e-26
BnaC01g20360D	278.518	-2.30917	0.497178	7.8189e-05	0.00239112
BnaC01g20370D	385.572	-2.18747	0.422665	2.50007e-05	0.000878401
BnaC01g20510D	252.586	6.89185	0.522106	4.64245e-34	3.13634e-31
BnaC01g20750D	288.63	4.84132	0.373681	3.22558e-31	1.74945e-28
BnaC01g21390D	7.84689	6.57799	2.60187	2.69067e-05	0.000938517
BnaC01g22360D	10.2298	7.10035	2.63854	5.45272e-06	0.000223376
BnaC01g23380D	634.189	-2.07069	0.444567	0.000144087	0.00411305
BnaC01g23650D	4246.45	-2.24137	0.222624	1.78711e-14	2.37303e-12
BnaC01g24840D	25.1387	2.89284	0.628374	2.99823e-05	0.00103641
BnaC01g25260D	56.3988	4.54411	0.536639	3.36104e-14	4.28565e-12
BnaC01g25270D	18.6405	2.9554	0.647739	3.78081e-05	0.00127043
BnaC01g26150D	116.341	2.78396	0.324161	1.85303e-12	2.01005e-10
BnaC01g26220D	228.269	-2.24187	0.335512	1.38809e-07	8.13583e-06
BnaC01g26420D	74.6669	-1.92812	0.377879	7.9198e-05	0.00241852
BnaC01g27600D	664.065	3.2773	0.382507	2.13649e-13	2.48556e-11
BnaC01g27800D	25.1304	3.74618	0.688344	6.55857e-07	3.28851e-05
BnaC01g28510D	10.2378	7.08442	2.6542	7.43419e-06	0.000296352
BnaC01g28940D	155.561	-1.69948	0.272959	1.1274e-05	0.000430695
BnaC01g29070D	1516.39	2.01873	0.335949	3.85112e-06	0.000166254
BnaC01g29610D	84.1698	10.8207	2.93901	4.65612e-14	5.82136e-12
BnaC01g31000D	11.316	7.29857	2.64771	2.5565e-06	0.000116092
BnaC01g32820D	10.9301	5.21375	1.42106	7.82362e-05	0.00239112
BnaC01g33450D	157.453	5.12328	0.46997	1.17543e-22	3.42906e-20
BnaC01g35860D	40.6095	4.55277	0.625642	4.13306e-11	3.91046e-09
BnaC01g37690D	17345.6	-3.43777	0.195486	3.46692e-49	5.13477e-46
BnaC01g38030D	14.0816	5.68072	1.36439	1.17941e-05	0.000449227
BnaC01g38510D	6004.38	3.37316	0.967371	0.000326746	0.00844453
BnaC01g38580D	6218.44	-2.45205	0.466554	8.8431e-06	0.000344317
BnaC01g39080D	88.7814	10.8956	2.9611	9.70081e-14	1.16374e-11
BnaC01g41320D	500.077	-1.83074	0.355878	0.000100529	0.00300556
BnaC01g43610D	176.631	4.39701	0.331246	2.22232e-31	1.24025e-28
BnaC01g43650D	32.4971	4.32462	0.672147	4.09531e-09	3.08012e-07
BnaC01g43950D	6426.79	-2.28988	0.35809	3.22625e-07	1.71361e-05
BnaC01g44250D	278.422	6.50573	0.466661	5.67515e-38	4.75084e-35
BnaC01g44350D	75.4337	-2.13368	0.37797	7.68099e-06	0.000303675
BnaC02g00050D	357.813	-2.89165	0.372292	7.27445e-11	6.76629e-09
BnaC02g00060D	696.251	-1.83445	0.274217	1.19667e-06	5.81101e-05
BnaC02g00800D	53.5473	5.81764	0.712998	1.29385e-13	1.54252e-11
BnaC02g01960D	16.6932	8.02404	2.69582	1.34965e-07	7.94683e-06
BnaC02g02300D	134.539	6.94973	0.644499	6.36525e-23	1.91495e-20
BnaC02g02310D	178.403	8.85079	1.0031	1.06783e-15	1.53433e-13
BnaC02g02420D	7.97045	6.63001	2.59404	2.01864e-05	0.000725806
BnaC02g03780D	10.7119	7.2101	2.62166	2.44779e-06	0.000111646
BnaC02g03870D	5.37444	5.77259	2.59427	0.000285562	0.00753695
BnaC02g04180D	1909.47	13.1901	1.34098	2.72689e-26	1.0715e-23
BnaC02g04560D	19.8298	8.33222	2.717	3.15799e-08	2.03312e-06
BnaC02g05110D	708.456	-1.76228	0.27349	4.06025e-06	0.000173147
BnaC02g07050D	89.14	-2.05536	0.419401	8.47862e-05	0.00257082
BnaC02g08130D	92.5582	-2.05148	0.38192	2.36917e-05	0.000837761
BnaC02g08850D	13372.1	-3.15065	0.383924	2.68202e-12	2.86887e-10
BnaC02g09110D	18.0947	8.1721	2.70192	6.03695e-08	3.71359e-06
BnaC02g09130D	6.75983	6.20816	2.64097	0.00012736	0.00369864
BnaC02g09140D	75.624	10.6437	2.91842	1.03704e-13	1.2402e-11
BnaC02g11600D	66.7314	-3.42037	0.549538	2.99742e-08	1.94548e-06
BnaC02g12700D	220.233	5.56287	0.473814	8.62445e-27	3.6099e-24
BnaC02g12750D	747.039	5.98253	0.420557	4.35453e-39	4.08986e-36
BnaC02g13510D	8215.4	-1.3489	0.230327	0.000317073	0.00823321
BnaC02g16460D	11.8598	7.39656	2.64501	1.49571e-06	7.08678e-05
BnaC02g18390D	12.5333	7.50005	2.64646	8.87023e-07	4.39042e-05
BnaC02g20830D	37885.9	-2.34225	0.317765	5.61853e-09	4.10547e-07
BnaC02g24260D	8.15635	6.62875	2.63807	3.41344e-05	0.00115782
BnaC02g26920D	9.18554	6.90145	2.60865	8.16253e-06	0.000320206
BnaC02g27050D	43.2335	-2.38466	0.567562	0.000218721	0.00591467
BnaC02g27140D	88.1876	4.49581	0.478171	3.81622e-17	6.56049e-15
BnaC02g28090D	1378.14	-1.77744	0.331982	7.46363e-05	0.00229744
BnaC02g28500D	8.46037	4.76253	1.44946	0.000316333	0.00822508
BnaC02g31820D	34.5148	2.55698	0.638813	0.000288738	0.00760802
BnaC02g32920D	6528.23	-3.41199	0.306195	2.91758e-21	7.59123e-19
BnaC02g33130D	49.1877	5.20847	0.639813	1.5894e-13	1.86032e-11
BnaC02g33230D	1487.4	2.23158	0.370302	1.53034e-06	7.22186e-05
BnaC02g35440D	13.5405	7.64505	2.65891	5.22542e-07	2.66871e-05
BnaC02g35450D	15.0599	7.84714	2.66503	1.81256e-07	1.03251e-05
BnaC02g36690D	8.49955	6.72192	2.62168	1.99743e-05	0.000719524
BnaC02g36700D	134.539	6.94973	0.644499	6.36525e-23	1.91495e-20
BnaC02g36880D	74.8124	2.02915	0.332037	2.78618e-06	0.00012578
BnaC02g37490D	10787.9	-2.07641	0.455823	0.000181146	0.00501117
BnaC02g37530D	23025.2	-1.51284	0.249877	5.93711e-05	0.00188635
BnaC02g39270D	1462.86	-1.77097	0.291969	1.14876e-05	0.000437984
BnaC02g39420D	6650.69	-1.45884	0.23948	8.41998e-05	0.00255909
BnaC02g39650D	291.376	4.34159	0.304642	9.05715e-36	6.70717e-33
BnaC02g39830D	11.165	7.28209	2.62929	1.9626e-06	9.13855e-05
BnaC02g40580D	119.211	6.37135	0.583967	1.9858e-23	6.59218e-21
BnaC02g40700D	12.5206	7.47127	2.67424	1.7971e-06	8.43935e-05
BnaC02g41700D	12.0777	7.42484	2.64869	1.38638e-06	6.63189e-05
BnaC02g41950D	277.115	2.12143	0.262846	1.01963e-09	8.26612e-08
BnaC02g42290D	15.0597	7.84816	2.67119	2.12101e-07	1.18371e-05
BnaC02g43310D	1863.76	-1.80165	0.31658	2.73643e-05	0.000953237
BnaC02g44120D	49.4493	2.15817	0.457118	0.000105906	0.00314677
BnaC02g44160D	5.22616	5.68284	2.6049	0.000375327	0.00956525
BnaC02g44300D	1245.73	9.23756	0.481516	7.46576e-72	3.59364e-68
BnaC02g45580D	660.432	-1.61617	0.235513	3.31782e-06	0.000147022
BnaC02g45610D	13649.2	-3.77451	0.370229	8.50224e-19	1.88163e-16
BnaC02g46420D	525.954	-2.0422	0.36506	1.22075e-05	0.000463974
BnaC02g46680D	65.6012	-2.52186	0.484162	8.73582e-06	0.00034083
BnaC02g46690D	85.1341	-2.66253	0.347684	3.4011e-10	2.89756e-08
BnaC02g46730D	853.463	5.56161	0.271773	5.62379e-76	3.09373e-72
BnaC02g47310D	67.5248	4.35022	0.466704	1.4974e-16	2.43299e-14
BnaC02g48590D	121.354	5.00791	0.527501	8.57239e-18	1.60245e-15
BnaC03g00160D	122.648	1.95643	0.39059	9.21959e-05	0.00277149
BnaC03g03490D	57.1349	-1.93167	0.394745	0.00013428	0.00387331
BnaC03g04240D	746.216	6.16729	0.414189	3.44164e-42	3.68141e-39
BnaC03g04540D	494.892	-1.93358	0.324396	6.57927e-06	0.000263636
BnaC03g05240D	2033.51	15.944	3.40309	1.48864e-30	7.54271e-28
BnaC03g05680D	91.312	-2.51623	0.636307	0.000304608	0.00796866
BnaC03g05930D	87.3621	2.07739	0.47599	0.000311449	0.00813064
BnaC03g06010D	93.3307	-2.08492	0.390966	2.29971e-05	0.000817702
BnaC03g06380D	226.747	-1.63535	0.25523	1.04813e-05	0.000402735
BnaC03g06390D	52.3068	10.019	2.86151	4.78005e-12	4.96146e-10
BnaC03g07700D	222.935	1.73862	0.295985	2.36229e-05	0.000836094
BnaC03g08330D	60.2687	2.98134	0.495301	2.14184e-07	1.1936e-05
BnaC03g08810D	16.374	7.99838	2.68344	1.11953e-07	6.6632e-06
BnaC03g09080D	134.787	-2.36016	0.311903	2.05739e-09	1.5973e-07
BnaC03g10420D	255.145	-1.47959	0.252731	0.000124253	0.00361385
BnaC03g10510D	55.7664	3.57944	0.499971	2.18561e-10	1.90415e-08
BnaC03g11130D	469.96	2.15906	0.235819	4.91874e-12	5.09169e-10
BnaC03g11570D	29.7893	6.91143	1.372	1.56317e-07	8.98428e-06
BnaC03g11630D	2123.08	16.0113	3.40928	9.49566e-31	5.00903e-28
BnaC03g13470D	172.015	2.10024	0.319267	3.98153e-07	2.0719e-05
BnaC03g13870D	158.786	3.19183	0.347066	7.95954e-15	1.08306e-12
BnaC03g13880D	83.1016	2.72934	0.404546	1.72406e-08	1.1627e-06
BnaC03g13930D	175.136	3.66453	0.363407	2.28474e-18	4.65506e-16
BnaC03g14140D	7.02369	6.35109	2.60485	6.08209e-05	0.00192606
BnaC03g14350D	719.975	-2.25757	0.468519	5.50059e-05	0.0017628
BnaC03g14440D	298.628	-2.00804	0.290693	1.93668e-07	1.09191e-05
BnaC03g14710D	257.701	12.6471	3.10262	2.40989e-19	5.49112e-17
BnaC03g15220D	1406.51	-1.79473	0.354152	0.00014059	0.00403115
BnaC03g15980D	177.8	4.40583	0.479203	2.07415e-16	3.31417e-14
BnaC03g16300D	12.1253	-7.28713	2.87031	2.88654e-05	0.0010023
BnaC03g16610D	19.836	4.94856	0.934921	1.2056e-06	5.84702e-05
BnaC03g16730D	1715.59	-2.60731	0.431695	3.6964e-07	1.93925e-05
BnaC03g16810D	12.9254	7.55532	2.65892	8.62785e-07	4.28146e-05
BnaC03g18410D	8.9097	4.80742	1.4572	0.00027451	0.00727068
BnaC03g18980D	70.7774	5.52897	0.66815	2.3379e-14	3.05179e-12
BnaC03g20250D	51.9254	5.76022	0.721689	3.92701e-13	4.474e-11
BnaC03g22930D	57.0879	3.6252	0.503246	2.1617e-10	1.88759e-08
BnaC03g24040D	5.75383	5.91664	2.60382	0.000212104	0.0057519
BnaC03g26070D	527.717	-1.88309	0.349923	4.35395e-05	0.00143792
BnaC03g26520D	30.7391	4.66436	0.770955	2.39182e-08	1.57443e-06
BnaC03g26940D	666.67	11.6372	1.32757	7.66164e-21	1.9801e-18
BnaC03g28170D	2750.79	-2.46887	0.480981	1.24106e-05	0.000470845
BnaC03g28280D	6.70799	6.20282	2.64297	0.000132412	0.0038309
BnaC03g28860D	927.972	12.1263	1.33155	1.67518e-22	4.81402e-20
BnaC03g29120D	106.492	11.2105	2.97392	3.61038e-15	5.00103e-13
BnaC03g29130D	7.75133	6.56806	2.59269	2.50295e-05	0.000878609
BnaC03g30250D	45.3657	1.9181	0.399179	0.000176744	0.00491057
BnaC03g31000D	2524.43	-2.36247	0.361404	1.35425e-07	7.96173e-06
BnaC03g31950D	111.214	-2.56603	0.609446	0.00014573	0.00415379
BnaC03g33330D	36.6631	5.14913	0.81293	3.42455e-09	2.60104e-07
BnaC03g33360D	61.0728	-1.92246	0.396405	0.000154052	0.00436516
BnaC03g33560D	81.6612	-2.08088	0.409548	4.60262e-05	0.00150969
BnaC03g34980D	9.73045	4.97093	1.49342	0.000246032	0.00658845
BnaC03g35450D	248.756	-1.70917	0.31098	7.38281e-05	0.00227438
BnaC03g36530D	218.754	-2.51592	0.253946	4.49042e-15	6.17561e-13
BnaC03g36890D	169.002	11.963	3.04161	2.78567e-17	4.96623e-15
BnaC03g37070D	14.5556	7.78183	2.66429	2.68769e-07	1.46183e-05
BnaC03g37150D	126.087	-1.54974	0.291325	0.000263137	0.00699785
BnaC03g37680D	2276.62	6.07664	0.945399	4.05343e-10	3.40807e-08
BnaC03g37770D	4146.98	-2.66227	0.540616	1.5022e-05	0.000558366
BnaC03g37960D	55.4702	7.89491	1.33632	7.80366e-10	6.36659e-08
BnaC03g37980D	6.13515	6.05845	2.6008	0.0001412	0.00404563
BnaC03g38040D	392.881	-4.15625	0.444863	8.60847e-17	1.44128e-14
BnaC03g39680D	35.9645	9.38692	2.80347	1.4469e-10	1.29275e-08
BnaC03g40780D	824.828	-5.57128	1.51005	4.10392e-05	0.00136813
BnaC03g42360D	10.9968	7.25166	2.62851	2.25352e-06	0.000103308
BnaC03g42460D	470.141	-2.87831	0.495792	4.40399e-07	2.27331e-05
BnaC03g43110D	19.3932	4.87256	0.953788	2.10778e-06	9.69728e-05
BnaC03g43360D	816.868	3.49016	0.276199	8.58763e-27	3.6099e-24
BnaC03g43540D	268.536	2.25209	0.271446	1.45496e-10	1.29693e-08
BnaC03g43810D	65.8243	-2.00821	0.428144	0.000164095	0.00461914
BnaC03g43890D	232.744	1.59706	0.29323	0.000152984	0.00434434
BnaC03g43970D	14.6927	-4.41902	1.0084	3.27162e-05	0.00111687
BnaC03g44140D	13.7007	-7.61037	2.80965	4.03081e-06	0.000172465
BnaC03g44430D	340.414	-1.47824	0.229709	3.20306e-05	0.00109541
BnaC03g44640D	1857.61	5.07602	0.258961	1.61789e-68	5.6638e-65
BnaC03g45210D	49.332	2.25984	0.492369	0.000111626	0.00329386
BnaC03g45330D	153.319	2.12159	0.276558	5.50471e-09	4.02995e-07
BnaC03g46580D	9066.2	-2.71364	0.363503	6.19203e-10	5.1278e-08
BnaC03g48530D	8.59331	6.77968	2.60222	1.24532e-05	0.000471995
BnaC03g48880D	146.183	5.03554	0.390083	7.37386e-31	3.94378e-28
BnaC03g49670D	2271.68	2.48889	0.465381	6.39814e-06	0.000258802
BnaC03g49770D	535.774	1.82247	0.287221	3.89935e-06	0.000167772
BnaC03g50000D	96.4827	2.76065	0.370126	6.47991e-10	5.34322e-08
BnaC03g51200D	75.353	1.96342	0.345637	1.44155e-05	0.000539281
BnaC03g51940D	6.83746	6.28818	2.6091	7.72695e-05	0.00236714
BnaC03g52080D	203.048	12.2654	3.07258	3.77023e-18	7.48372e-16
BnaC03g53850D	43.0669	-2.81841	0.445493	7.81315e-08	4.75306e-06
BnaC03g54540D	64.2666	-2.2333	0.355709	6.51389e-07	3.27036e-05
BnaC03g55730D	189.473	-1.81221	0.330096	4.43505e-05	0.0014597
BnaC03g55740D	402.663	-2.17597	0.267367	4.85441e-10	4.06378e-08
BnaC03g55840D	1059.43	12.3208	1.33741	5.04575e-23	1.57969e-20
BnaC03g56810D	39.6311	3.30375	0.516722	2.04305e-08	1.35879e-06
BnaC03g56970D	43.9868	-2.36005	0.430521	6.46115e-06	0.000259985
BnaC03g58890D	67.6932	5.36488	0.584528	1.31427e-16	2.15361e-14
BnaC03g59240D	38.4363	9.49619	2.8174	1.01814e-10	9.22505e-09
BnaC03g59660D	172.366	-3.11604	0.397751	2.50737e-11	2.4506e-09
BnaC03g61090D	88.8882	-1.77709	0.323758	5.50247e-05	0.0017628
BnaC03g61330D	897.545	-2.20271	0.300644	1.30012e-08	8.90834e-07
BnaC03g61670D	6.56029	6.17823	2.61683	0.000114117	0.00336221
BnaC03g62890D	117.804	3.84967	0.614487	1.24783e-08	8.59593e-07
BnaC03g63230D	21.6288	8.50158	2.72212	1.07298e-08	7.45819e-07
BnaC03g63330D	22.0768	5.6387	1.05211	1.15099e-06	5.61042e-05
BnaC03g63710D	6.17194	6.08167	2.58579	0.00011631	0.00341899
BnaC03g64610D	56.2666	10.1481	2.86992	1.77464e-12	1.93045e-10
BnaC03g67650D	34.3247	3.70519	0.647774	1.96296e-07	1.10511e-05
BnaC03g69400D	15.8073	7.92439	2.67762	1.5493e-07	8.91786e-06
BnaC03g70470D	15.5177	5.07105	1.10824	2.3303e-05	0.000826291
BnaC03g70970D	10.5916	7.17894	2.63314	3.49254e-06	0.000153178
BnaC03g71700D	319.626	-1.65085	0.284344	4.67245e-05	0.0015261
BnaC03g72530D	85.3577	2.46064	0.395226	3.28284e-07	1.73648e-05
BnaC03g73070D	34.0328	3.04912	0.601957	5.15297e-06	0.000213137
BnaC03g73200D	8.82938	6.7959	2.63866	1.88769e-05	0.000681906
BnaC03g74360D	115.149	7.27974	0.757918	1.92405e-18	3.9621e-16
BnaC03g74390D	10978.7	-2.76709	0.397896	5.12992e-09	3.78435e-07
BnaC03g76550D	51039.6	-2.61158	0.209114	5.29228e-23	1.63036e-20
BnaC03g78270D	583.381	10.5631	0.991932	2.65822e-22	7.52667e-20
BnaC04g00160D	19.4238	2.92981	0.684178	7.72063e-05	0.00236709
BnaC04g00330D	623.716	10.6697	1.00184	1.63508e-22	4.7341e-20
BnaC04g00810D	35.217	2.67887	0.471758	1.38513e-06	6.63189e-05
BnaC04g01000D	5440.46	6.27974	0.322242	7.76902e-71	3.3241e-67
BnaC04g01690D	653.89	-1.81078	0.252352	2.82331e-07	1.52912e-05
BnaC04g05170D	30.972	9.13212	2.77512	4.2874e-10	3.59694e-08
BnaC04g06800D	58.0442	10.1902	2.88623	2.97555e-12	3.16526e-10
BnaC04g07310D	67.2692	4.11873	0.486303	3.97019e-14	4.99621e-12
BnaC04g07640D	5.39754	5.76897	2.60287	0.000304081	0.00796027
BnaC04g08090D	9.07647	6.88728	2.60427	8.11927e-06	0.000319038
BnaC04g09460D	10.373	7.14707	2.62268	3.39031e-06	0.000149547
BnaC04g09470D	14.093	7.72437	2.65569	3.05263e-07	1.6372e-05
BnaC04g09620D	5.27412	5.72162	2.60516	0.000346615	0.00890781
BnaC04g09800D	128.555	4.19704	0.429395	6.49663e-18	1.23238e-15
BnaC04g10330D	27.151	-2.20994	0.533467	0.000386623	0.0098077
BnaC04g10630D	6.84963	6.27758	2.61651	8.5715e-05	0.00259694
BnaC04g11420D	1396.82	-2.8485	0.440131	3.16256e-08	2.03312e-06
BnaC04g12620D	52.5739	2.24955	0.416855	1.09559e-05	0.000418959
BnaC04g12640D	399.06	5.21942	0.332344	6.26092e-45	7.30592e-42
BnaC04g12800D	1707.61	10.6554	0.63154	1.19391e-56	2.70441e-53
BnaC04g13950D	6.34062	6.14317	2.5904	0.000101285	0.00302113
BnaC04g14650D	15.481	3.83333	0.825617	1.63519e-05	0.000600266
BnaC04g14660D	209.397	5.2235	0.362809	4.70911e-38	4.02974e-35
BnaC04g14940D	15.073	5.79887	1.35627	7.28651e-06	0.000291068
BnaC04g15470D	96.6302	3.94264	0.410226	2.81124e-17	4.98872e-15
BnaC04g16160D	517.948	-2.84879	0.552482	4.77264e-06	0.000199766
BnaC04g17020D	33.1482	9.25025	2.78477	2.21095e-10	1.92188e-08
BnaC04g17750D	426.215	-1.80157	0.25477	4.28076e-07	2.21266e-05
BnaC04g18300D	14.8833	7.8299	2.66289	1.91065e-07	1.07882e-05
BnaC04g20030D	35.6717	4.70796	0.657185	8.90874e-11	8.18753e-09
BnaC04g20720D	786.044	2.48147	0.224132	4.19921e-18	8.20828e-16
BnaC04g21300D	12.263	4.61777	1.1987	0.000206874	0.00562195
BnaC04g22330D	52.9095	3.76774	0.526688	2.06681e-10	1.81295e-08
BnaC04g25150D	126.013	-3.13542	0.328067	9.83154e-16	1.42865e-13
BnaC04g26060D	31.4099	2.813	0.588009	1.84924e-05	0.000669273
BnaC04g26100D	1883.89	-3.74577	0.257944	1.76112e-35	1.27957e-32
BnaC04g26840D	40.8548	3.11317	0.543836	3.78733e-07	1.97886e-05
BnaC04g27890D	9.22661	6.91658	2.61286	8.16564e-06	0.000320206
BnaC04g28450D	43.047	9.69234	2.83201	2.93396e-11	2.81748e-09
BnaC04g28460D	8.63682	6.78022	2.60375	1.26703e-05	0.00047881
BnaC04g30340D	164.679	11.9208	3.04291	5.6459e-17	9.62001e-15
BnaC04g30750D	70.4293	4.6797	0.483462	5.8812e-18	1.13237e-15
BnaC04g30870D	25.3443	2.25063	0.544973	0.000363434	0.00927443
BnaC04g33510D	232.159	-2.06163	0.268548	7.66638e-09	5.46698e-07
BnaC04g36160D	16.5929	8.01679	2.68221	9.64889e-08	5.79656e-06
BnaC04g36370D	39.2174	-3.88482	0.705074	3.20387e-07	1.70643e-05
BnaC04g36920D	27546	-2.1385	0.276919	3.545e-09	2.68722e-07
BnaC04g38160D	2075.49	-1.53886	0.21188	2.03519e-06	9.45368e-05
BnaC04g39070D	10.6661	7.17633	2.63471	3.59881e-06	0.000157123
BnaC04g39420D	216.436	7.89137	0.68539	2.67588e-26	1.0623e-23
BnaC04g39430D	8.50619	6.74315	2.60607	1.51187e-05	0.000561417
BnaC04g39560D	131.853	2.33668	0.465527	2.59434e-05	0.000908207
BnaC04g40580D	1867.21	11.3464	0.753696	1.71468e-45	2.20096e-42
BnaC04g41360D	342.855	-2.00277	0.41942	0.000134575	0.00387891
BnaC04g42810D	24.7494	8.73971	2.7415	3.26054e-09	2.48627e-07
BnaC04g42890D	10.6034	7.19487	2.62045	2.57958e-06	0.000117002
BnaC04g43090D	29.6301	5.58346	0.908865	2.26365e-08	1.49774e-06
BnaC04g43530D	1089.69	-2.40525	0.42786	3.06475e-06	0.000136911
BnaC04g44270D	23.333	2.47162	0.558523	0.000117423	0.00344644
BnaC04g45310D	5.64998	5.82075	2.62832	0.000311835	0.00813064
BnaC04g45890D	24.3181	5.25239	0.93734	2.395e-07	1.3232e-05
BnaC04g47060D	18.8169	8.17527	2.7653	3.03382e-07	1.62938e-05
BnaC04g51020D	8.50727	4.80807	1.44365	0.00026005	0.00692532
BnaC04g51030D	1310.74	1.87642	0.29789	3.23365e-06	0.000143458
BnaC04g51460D	316.573	12.9766	3.13814	4.32378e-20	1.0538e-17
BnaC04g51940D	700.685	-1.86049	0.330741	2.48541e-05	0.000874845
BnaC04g52790D	82.9549	2.97241	0.498526	1.87668e-07	1.06589e-05
BnaC04g53120D	130.821	3.58574	0.355915	3.63158e-18	7.24585e-16
BnaC04g54510D	1795.04	9.02366	0.415265	1.41104e-92	9.05604e-89
BnaC04g54520D	217.824	12.3761	3.09189	4.05309e-18	8.00392e-16
BnaC04g56230D	50.7924	2.01367	0.408773	8.99217e-05	0.00271159
BnaC05g00370D	24.126	8.68591	2.7455	5.89565e-09	4.28358e-07
BnaC05g01390D	62.9382	4.47236	0.578146	2.58623e-12	2.77411e-10
BnaC05g01700D	697.491	4.34626	0.270384	5.41754e-45	6.51934e-42
BnaC05g03260D	118.929	-1.72565	0.318964	8.45009e-05	0.00256622
BnaC05g03820D	19.6257	-3.66188	0.802896	1.60305e-05	0.000590721
BnaC05g05020D	826.725	-1.85071	0.383204	0.00019795	0.00540615
BnaC05g05130D	77.0635	4.92536	0.500027	1.13612e-18	2.40383e-16
BnaC05g05530D	1819.92	-1.77424	0.33698	9.51046e-05	0.00285225
BnaC05g05550D	461.192	1.84398	0.301754	6.8012e-06	0.000272246
BnaC05g08340D	84.3425	3.21373	0.363958	7.1416e-14	8.75824e-12
BnaC05g08420D	347.496	-1.50264	0.253631	9.05826e-05	0.00272939
BnaC05g09150D	24.7135	-2.43085	0.563577	0.000167712	0.00470719
BnaC05g09640D	1049.76	-2.55612	0.250859	5.86404e-16	8.85538e-14
BnaC05g10040D	17.747	2.71424	0.652495	0.000164676	0.00463211
BnaC05g10180D	8400.47	-1.80999	0.387018	0.000276461	0.00731178
BnaC05g10460D	530.434	13.7965	3.19614	5.14212e-23	1.59688e-20
BnaC05g10530D	29.6518	9.05248	2.77177	7.78044e-10	6.36113e-08
BnaC05g11730D	9.92413	5.07732	1.40789	0.000109763	0.00324636
BnaC05g11930D	542.426	-1.8368	0.306055	9.66232e-06	0.000375456
BnaC05g12220D	142.573	2.02782	0.304736	4.41241e-07	2.2746e-05
BnaC05g12240D	4267.33	8.07007	0.273091	2.52155e-166	4.85499e-162
BnaC05g12250D	475.518	9.1928	0.689918	2.06645e-35	1.47361e-32
BnaC05g12420D	16.5429	3.27276	0.91728	0.000384724	0.00977491
BnaC05g12510D	548.511	-2.53579	0.413013	3.23085e-07	1.71369e-05
BnaC05g13830D	110.99	7.5933	0.854212	5.22437e-16	8.01514e-14
BnaC05g14070D	54.5169	4.45571	0.524408	2.43218e-14	3.15348e-12
BnaC05g15010D	23.334	2.98769	0.614416	1.42709e-05	0.000535096
BnaC05g16670D	193.552	1.72548	0.354046	0.000310414	0.00810952
BnaC05g17100D	149.856	2.73257	0.350318	1.33552e-10	1.19879e-08
BnaC05g17750D	618.86	-1.31453	0.218273	0.000311856	0.00813064
BnaC05g17990D	227.851	12.4488	3.08717	1.10384e-18	2.34843e-16
BnaC05g19170D	28.2314	8.95654	2.77541	2.06229e-09	1.59788e-07
BnaC05g19650D	170.001	2.7719	0.279704	7.75216e-16	1.14376e-13
BnaC05g20150D	568.572	2.48646	0.399799	2.93334e-07	1.57982e-05
BnaC05g20160D	291.147	2.24691	0.393117	3.90868e-06	0.000167986
BnaC05g20170D	1318.41	2.3286	0.389399	1.23537e-06	5.97633e-05
BnaC05g21570D	326.852	-2.18736	0.450157	6.08972e-05	0.00192689
BnaC05g22720D	1455.52	-1.66382	0.222807	3.44575e-07	1.81766e-05
BnaC05g22770D	575.08	8.87219	0.59095	5.318e-44	6.0231e-41
BnaC05g22940D	75.4653	-1.84268	0.348659	6.90413e-05	0.00214753
BnaC05g23020D	60.2974	6.29365	0.775613	1.46485e-13	1.73032e-11
BnaC05g23320D	104843	-1.70585	0.251474	1.43106e-06	6.82021e-05
BnaC05g23730D	1933.41	-3.06278	0.290574	1.82172e-18	3.77155e-16
BnaC05g24360D	214.948	5.24232	0.366557	7.61652e-38	6.11035e-35
BnaC05g25090D	25.6246	2.72569	0.625464	8.08885e-05	0.00246819
BnaC05g25110D	180.864	12.0585	3.04303	2.32963e-17	4.21171e-15
BnaC05g25870D	16.2525	4.19576	0.914638	1.54337e-05	0.000570914
BnaC05g27690D	142.597	-2.39034	0.335444	1.21416e-08	8.37904e-07
BnaC05g28480D	145.46	1.6241	0.284258	6.97994e-05	0.00216936
BnaC05g29020D	28.4832	2.46159	0.520642	4.7112e-05	0.00153745
BnaC05g29670D	134.241	9.24634	1.31462	1.44582e-13	1.71309e-11
BnaC05g30210D	127.737	2.8659	0.488872	3.65274e-07	1.91896e-05
BnaC05g32320D	489.679	-1.58421	0.249693	1.78891e-05	0.000650495
BnaC05g32510D	29.3232	9.03651	2.76812	7.54607e-10	6.18264e-08
BnaC05g35130D	319.57	-1.70966	0.263149	4.83484e-06	0.000201931
BnaC05g35710D	110.784	2.5571	0.348301	2.40546e-09	1.84889e-07
BnaC05g36330D	107.185	6.57364	0.667049	1.06382e-19	2.48276e-17
BnaC05g36370D	1993.47	-3.78994	0.343168	9.61492e-22	2.57119e-19
BnaC05g36650D	34.3281	2.33178	0.484806	5.18476e-05	0.00167215
BnaC05g36660D	129.205	2.24252	0.316166	2.78399e-08	1.81091e-06
BnaC05g37190D	56.9263	-2.38191	0.458962	1.45497e-05	0.000542906
BnaC05g37670D	12.125	7.43122	2.65416	1.4962e-06	7.08678e-05
BnaC05g38240D	110.756	6.24563	0.604541	2.4455e-21	6.4062e-19
BnaC05g39680D	88.07	-2.50812	0.373959	4.05283e-08	2.5648e-06
BnaC05g39980D	24023.9	-3.51189	0.321472	9.20021e-21	2.36188e-18
BnaC05g40570D	5018.3	-2.57495	0.472477	3.36864e-06	0.000148761
BnaC05g40700D	13.3535	7.62006	2.65045	4.9755e-07	2.54783e-05
BnaC05g40880D	2263.55	-2.3672	0.24074	2.22225e-14	2.92083e-12
BnaC05g40890D	4118.69	-1.61835	0.225875	1.37779e-06	6.6072e-05
BnaC05g41030D	301.403	2.79828	0.319199	5.31071e-13	6.03259e-11
BnaC05g41210D	5.0657	5.6446	2.5907	0.000379721	0.00967082
BnaC05g41550D	17.8884	4.39615	0.867692	3.08487e-06	0.00013765
BnaC05g41830D	211.21	-1.92818	0.361491	4.0368e-05	0.00134938
BnaC05g43340D	257.141	2.91587	0.375612	6.64653e-11	6.24255e-09
BnaC05g43540D	1274.23	6.83207	0.290807	1.57866e-103	1.21582e-99
BnaC05g44800D	414.602	-1.39973	0.23087	0.000142037	0.00406356
BnaC05g44830D	62.2867	-2.37187	0.394987	1.01868e-06	5.00986e-05
BnaC05g46700D	259.044	-2.81983	0.318318	3.11088e-13	3.58664e-11
BnaC05g48120D	6.13953	6.00443	2.63506	0.00020896	0.00567464
BnaC05g48830D	145.324	2.88286	0.311426	2.52456e-14	3.26228e-12
BnaC05g49300D	138.613	-1.56739	0.307674	0.000384823	0.00977491
BnaC05g50770D	1049.05	-3.00608	0.366094	4.50629e-12	4.70266e-10
BnaC05g50930D	855.836	-1.36536	0.215907	0.000107102	0.00317741
BnaC05g52210D	26.415	5.92579	1.06132	4.11221e-07	2.13414e-05
BnaC06g00660D	141.888	11.6805	3.02316	2.67199e-16	4.23428e-14
BnaC06g00990D	10.7863	3.94697	1.00713	0.000188219	0.0051697
BnaC06g01050D	436.91	-1.50718	0.255719	9.332e-05	0.00280091
BnaC06g01970D	17.7705	2.86426	0.673594	0.000106888	0.0031735
BnaC06g02920D	23.785	2.43102	0.554557	0.000143299	0.00409359
BnaC06g03680D	57.7511	3.36883	0.415897	3.39819e-12	3.57534e-10
BnaC06g04740D	78.0823	4.8219	0.491797	1.34109e-18	2.7915e-16
BnaC06g05390D	138.455	11.6419	3.01487	2.36523e-16	3.76364e-14
BnaC06g06070D	64.9375	2.09147	0.418947	5.72496e-05	0.00182497
BnaC06g06390D	51.4353	2.21606	0.398075	7.86988e-06	0.000310824
BnaC06g06400D	2210.74	3.04756	0.250124	9.33613e-24	3.18155e-21
BnaC06g07940D	77.7772	7.05938	0.857984	7.31411e-14	8.94133e-12
BnaC06g08000D	102.378	-1.98551	0.451609	0.00035823	0.00916591
BnaC06g08090D	324.83	2.84781	0.263436	1.30987e-18	2.74133e-16
BnaC06g08270D	7.18297	6.14177	2.79427	0.000394245	0.00996168
BnaC06g09690D	11.9625	7.38919	2.6545	1.84524e-06	8.65068e-05
BnaC06g09980D	150.292	9.40314	1.3243	8.05412e-14	9.75308e-12
BnaC06g10790D	8.26251	6.69116	2.60205	1.76182e-05	0.000641855
BnaC06g11000D	71.0237	5.58086	0.601112	3.26147e-17	5.73483e-15
BnaC06g13860D	297.358	3.20476	0.305662	1.24084e-18	2.61106e-16
BnaC06g15110D	6.87899	6.31007	2.60158	6.71802e-05	0.00209812
BnaC06g16020D	15.2021	4.44096	0.977606	1.75486e-05	0.000639927
BnaC06g17440D	19.7945	5.45719	1.05797	2.50951e-06	0.000114227
BnaC06g17940D	6.81712	6.30426	2.58833	6.00886e-05	0.00190758
BnaC06g18230D	23.1773	3.61434	0.686185	1.51752e-06	7.17013e-05
BnaC06g19400D	9225.9	-2.38071	0.417604	2.54953e-06	0.000115912
BnaC06g19730D	69.7973	1.9897	0.419063	0.000162586	0.00458351
BnaC06g19770D	90.9677	1.88449	0.40277	0.000267297	0.00709866
BnaC06g20510D	67.6218	-2.77574	0.544128	7.4162e-06	0.000295941
BnaC06g20910D	419.399	3.48413	0.430802	2.04803e-12	2.21532e-10
BnaC06g21280D	684.15	9.58674	0.68193	6.99316e-39	6.26262e-36
BnaC06g23110D	1666.97	5.08115	0.294885	1.25055e-53	2.4078e-50
BnaC06g23480D	16.9091	3.47392	0.747127	1.78164e-05	0.000648461
BnaC06g23560D	856.461	-1.83869	0.241084	4.58455e-08	2.87996e-06
BnaC06g23680D	21.6031	2.67842	0.693812	0.000355199	0.00910653
BnaC06g25000D	121.163	11.4225	2.99345	9.6911e-16	1.41358e-13
BnaC06g25090D	44.0661	-4.63398	1.00984	5.29716e-06	0.000218397
BnaC06g26780D	316.892	3.31067	0.333055	3.76218e-17	6.49659e-15
BnaC06g27180D	817.191	-1.77576	0.224088	2.60665e-08	1.7013e-06
BnaC06g27190D	817.746	-2.93567	0.564926	3.51223e-06	0.000153867
BnaC06g27380D	6.05124	5.93992	2.64989	0.000268242	0.00711885
BnaC06g27500D	9.98265	7.04401	2.64434	7.60732e-06	0.000301072
BnaC06g28370D	55104.6	-3.91906	0.23658	4.24522e-46	5.83839e-43
BnaC06g28500D	5.31191	5.71415	2.62019	0.000384617	0.00977491
BnaC06g29410D	488.351	-2.05101	0.248615	7.38312e-10	6.06203e-08
BnaC06g30110D	18.1816	8.15215	2.73043	1.5128e-07	8.76011e-06
BnaC06g30620D	83.8501	-2.16005	0.321219	1.77038e-07	1.016e-05
BnaC06g31160D	6.3954	6.11305	2.61816	0.000138023	0.00396641
BnaC06g31940D	330.017	6.14079	0.384062	5.60866e-48	7.99919e-45
BnaC06g32030D	8.45413	6.73145	2.60645	1.5957e-05	0.000588574
BnaC06g32130D	562.835	13.9089	3.21952	2.86195e-23	9.184e-21
BnaC06g32620D	21949.8	-1.9636	0.364133	2.51995e-05	0.000882968
BnaC06g32880D	6598.79	-2.37143	0.221961	1.38139e-16	2.25402e-14
BnaC06g33810D	31.6547	2.72554	0.496269	2.61262e-06	0.000118361
BnaC06g33890D	10.6299	7.19148	2.62897	3.06087e-06	0.000136897
BnaC06g34870D	21.8214	8.49195	2.73589	1.82427e-08	1.22172e-06
BnaC06g35160D	1729.5	-1.78662	0.237169	9.71066e-08	5.82458e-06
BnaC06g35180D	65.3448	1.79418	0.34833	0.000118656	0.00347468
BnaC06g35220D	296.223	12.8787	3.13186	5.21657e-20	1.26339e-17
BnaC06g36030D	44.0836	3.06721	0.55432	1.04036e-06	5.09695e-05
BnaC06g37980D	273.069	-1.87617	0.274223	5.53531e-07	2.8142e-05
BnaC06g39790D	275.582	-2.87541	0.486183	2.89731e-07	1.56479e-05
BnaC06g39800D	42.9873	-4.14273	0.669806	1.17718e-08	8.13837e-07
BnaC06g40340D	31100.8	-1.78976	0.274647	2.36911e-06	0.00010822
BnaC06g40350D	13.7806	4.32145	0.972212	2.87379e-05	0.000998772
BnaC06g40570D	6.86348	6.29442	2.60981	7.62466e-05	0.00234139
BnaC06g41710D	243.21	1.82213	0.298028	7.5532e-06	0.000299336
BnaC06g41790D	15.8826	5.87303	1.36839	6.45879e-06	0.000259985
BnaC06g42180D	807.527	-2.1967	0.449761	5.42212e-05	0.00174286
BnaC06g42900D	112.031	-2.60557	0.410574	1.28553e-07	7.60418e-06
BnaC06g43060D	9.05033	4.91969	1.45098	0.000232656	0.0062695
BnaC07g00010D	6.42408	6.10691	2.64417	0.000172712	0.00481245
BnaC07g02530D	1113.17	-2.19309	0.314051	5.36498e-08	3.33217e-06
BnaC07g03410D	2517.06	-3.21747	0.243219	3.10411e-28	1.37395e-25
BnaC07g04480D	452.583	3.8297	0.265308	2.29723e-35	1.60839e-32
BnaC07g04570D	68.7665	3.99982	0.476314	7.49764e-14	9.12477e-12
BnaC07g05570D	57.8352	-2.80054	0.532492	4.14454e-06	0.000176351
BnaC07g07150D	958.889	5.63429	0.3421	1.31388e-50	2.0238e-47
BnaC07g09350D	58.514	3.0849	0.475366	2.12082e-08	1.40565e-06
BnaC07g10640D	17.7211	-3.64332	0.968023	0.000174859	0.00486171
BnaC07g11100D	28.3239	-2.6779	0.670295	0.00023425	0.00629922
BnaC07g11200D	1110.98	-2.49828	0.603632	0.000191018	0.00523167
BnaC07g12970D	5.79964	5.94736	2.58577	0.000170337	0.0047635
BnaC07g14760D	12724.5	-1.90998	0.254684	4.18326e-08	2.6408e-06
BnaC07g15030D	368.789	2.35114	0.372254	3.46347e-07	1.8245e-05
BnaC07g15640D	34.2907	4.37981	0.751324	5.89094e-08	3.64122e-06
BnaC07g16630D	223.222	-1.77966	0.356171	0.000180633	0.00500058
BnaC07g17300D	25.6809	-3.00961	0.757918	0.000154514	0.00437502
BnaC07g18810D	92.3245	1.76066	0.350519	0.000184405	0.00509402
BnaC07g19350D	159.231	-3.24123	0.465634	1.35658e-09	1.07933e-07
BnaC07g19710D	322.061	-3.30533	0.316155	9.71509e-19	2.08999e-16
BnaC07g19800D	4477.39	-1.70015	0.329703	0.000170231	0.0047635
BnaC07g20180D	44.1758	2.91886	0.448868	3.119e-08	2.01521e-06
BnaC07g20840D	19.4013	5.39286	1.07485	3.81799e-06	0.00016538
BnaC07g20890D	70.7875	5.14395	0.548717	3.16444e-17	5.58974e-15
BnaC07g21420D	209.658	-1.81464	0.290433	5.35021e-06	0.000220348
BnaC07g22140D	67.3892	-2.591	0.470976	2.96745e-06	0.000133027
BnaC07g22390D	7.83267	6.58541	2.59372	2.37422e-05	0.000838776
BnaC07g24220D	631.229	-2.50768	0.403528	2.64334e-07	1.43974e-05
BnaC07g24990D	405.699	-2.00539	0.308632	8.32285e-07	4.13543e-05
BnaC07g25010D	10.3089	7.13135	2.61882	3.39694e-06	0.000149668
BnaC07g25330D	168502	-2.18403	0.232052	1.01545e-12	1.12043e-10
BnaC07g25340D	33780	-1.62962	0.248473	6.46882e-06	0.000260022
BnaC07g26400D	67.0543	2.19267	0.533906	0.00039063	0.00989631
BnaC07g26590D	2604.77	5.18751	0.277056	4.2154e-63	1.15947e-59
BnaC07g28090D	43.2438	2.70019	0.463155	7.56207e-07	3.77691e-05
BnaC07g28880D	22.5832	8.5541	2.73832	1.27116e-08	8.74101e-07
BnaC07g29030D	27.7252	-2.59793	0.567358	5.5682e-05	0.00177942
BnaC07g29470D	794.463	3.91722	0.252319	9.97912e-41	1.01125e-37
BnaC07g29500D	276.246	5.71909	0.428423	7.7621e-34	5.1535e-31
BnaC07g30400D	8.85526	6.83001	2.60506	1.04641e-05	0.00040255
BnaC07g30920D	94.8779	2.08476	0.423481	7.56948e-05	0.0023263
BnaC07g31110D	102.884	-2.75166	0.470605	5.63782e-07	2.85659e-05
BnaC07g32030D	184.684	-2.02628	0.257795	4.66738e-09	3.46071e-07
BnaC07g32600D	183.054	12.0902	3.06748	3.70831e-17	6.43241e-15
BnaC07g32680D	840.377	-1.64954	0.271108	2.26357e-05	0.00080709
BnaC07g33720D	259.105	-1.89048	0.308363	4.97921e-06	0.000207286
BnaC07g34540D	1440.5	-2.98776	0.379645	2.97655e-11	2.85127e-09
BnaC07g36650D	44.1863	3.15075	0.502006	4.72652e-08	2.95908e-06
BnaC07g38360D	4849.47	-2.23984	0.370858	1.32006e-06	6.34617e-05
BnaC07g38370D	115.468	6.95344	0.697195	5.50011e-20	1.32374e-17
BnaC07g38760D	1237.82	2.38728	0.350745	4.2236e-08	2.66191e-06
BnaC07g38780D	17.2826	3.99502	0.830995	7.55569e-06	0.000299336
BnaC07g39360D	6.65109	6.19261	2.62885	0.000118789	0.00347595
BnaC07g40520D	163.534	-2.65799	0.551192	2.14708e-05	0.000768398
BnaC07g41080D	24.5978	8.71594	2.7441	4.48367e-09	3.3396e-07
BnaC07g41470D	1526.75	-1.73135	0.320374	8.19786e-05	0.00249947
BnaC07g43040D	667.58	-1.99128	0.318201	1.98321e-06	9.22337e-05
BnaC07g43500D	38.5332	9.50728	2.81008	6.13512e-11	5.77631e-09
BnaC07g44410D	26.692	8.86374	2.75843	2.27596e-09	1.75636e-07
BnaC07g44420D	14.5512	4.94553	1.10991	3.41563e-05	0.00115782
BnaC07g44590D	149.687	4.31605	0.392638	3.45153e-22	9.70157e-20
BnaC07g44850D	23.1605	5.10049	1.01576	1.93624e-06	9.03764e-05
BnaC07g45760D	5.35836	5.75881	2.59247	0.000290636	0.00764992
BnaC07g46660D	3783.12	-2.02541	0.327882	2.15433e-06	9.89964e-05
BnaC07g47310D	7.15285	6.39459	2.5973	4.87481e-05	0.00158279
BnaC07g47530D	108.144	1.93183	0.312608	3.47214e-06	0.000152457
BnaC07g47630D	258.022	1.62716	0.299204	0.0001327	0.00383265
BnaC07g47690D	7482.25	-2.62291	0.198506	1.82489e-25	6.9577e-23
BnaC07g48250D	212.126	5.91306	0.449442	4.70925e-33	3.0224e-30
BnaC07g50250D	27.5554	8.92213	2.75748	1.31788e-09	1.05288e-07
BnaC08g01110D	51.6081	2.05495	0.44754	0.000198129	0.00540721
BnaC08g01120D	33.1447	2.04948	0.474712	0.000391696	0.00991678
BnaC08g01200D	6.84116	6.24151	2.63223	0.000107769	0.00319474
BnaC08g01960D	947.3	-3.92966	0.410577	3.47392e-17	6.05311e-15
BnaC08g02270D	12.1081	7.42643	2.64382	1.24176e-06	5.99973e-05
BnaC08g02730D	126.08	-1.61273	0.291635	0.000115751	0.00340514
BnaC08g03000D	354.154	-1.56281	0.239068	1.26428e-05	0.000478242
BnaC08g03450D	18.3758	2.76617	0.719673	0.000344551	0.00886896
BnaC08g03460D	24.6247	2.93631	0.636397	3.13174e-05	0.00107484
BnaC08g05320D	97.955	-2.5823	0.612682	0.000141668	0.00405603
BnaC08g06800D	6.39946	6.16786	2.58484	8.93499e-05	0.0027007
BnaC08g07090D	65.7663	2.33419	0.415422	4.37419e-06	0.000184694
BnaC08g08220D	75.9457	6.34144	0.713877	5.35445e-16	8.18211e-14
BnaC08g08540D	19.0254	4.86363	0.929647	1.45412e-06	6.90448e-05
BnaC08g10210D	17.1004	8.0398	2.71087	1.78329e-07	1.02189e-05
BnaC08g10880D	74.9166	-2.41861	0.385699	3.1195e-07	1.67074e-05
BnaC08g11890D	117.515	-2.31675	0.310853	4.42735e-09	3.30486e-07
BnaC08g12510D	284.358	-1.75954	0.369819	0.000338561	0.00872644
BnaC08g13700D	990.053	-2.24048	0.269554	1.44622e-10	1.29275e-08
BnaC08g14330D	13.5775	3.90964	0.974929	0.000118941	0.00347772
BnaC08g14670D	40.6799	2.15177	0.441791	7.3224e-05	0.00226483
BnaC08g15820D	5.80294	5.87632	2.6486	0.000313977	0.0081804
BnaC08g16270D	543.151	-3.15612	0.350349	2.59606e-14	3.34345e-12
BnaC08g16730D	503.433	-2.58281	0.257327	1.26894e-15	1.8098e-13
BnaC08g16850D	3997.73	8.31122	0.289557	5.74204e-158	7.37049e-154
BnaC08g16930D	342.413	-2.01509	0.418388	0.000114632	0.0033748
BnaC08g17860D	7313.9	-3.27616	0.427463	3.37711e-11	3.21101e-09
BnaC08g18100D	46.7103	-2.95813	0.46517	4.78992e-08	2.98947e-06
BnaC08g18540D	219.192	9.12976	1.01523	2.6842e-16	4.2362e-14
BnaC08g19130D	847.414	-1.90747	0.332942	1.4741e-05	0.000548451
BnaC08g21320D	176.553	-2.1511	0.403023	1.79924e-05	0.000653634
BnaC08g23390D	74.0914	2.64877	0.466255	1.39143e-06	6.6478e-05
BnaC08g24550D	145.485	-1.59308	0.293344	0.000162362	0.00458351
BnaC08g25460D	3542.42	-2.58899	0.369544	8.20076e-09	5.79192e-07
BnaC08g26190D	1886.52	1.60691	0.301252	0.00018794	0.00516942
BnaC08g26460D	6.89978	6.30807	2.59565	6.33339e-05	0.00199907
BnaC08g27700D	14.4037	7.72694	2.68497	5.86685e-07	2.95708e-05
BnaC08g28500D	57.76	2.96821	0.443369	1.1246e-08	7.80288e-07
BnaC08g29720D	30.4255	3.13465	0.581502	1.75864e-06	8.27892e-05
BnaC08g30340D	23.441	-2.95406	0.658247	4.26154e-05	0.00141225
BnaC08g31430D	836.645	3.10183	0.24888	5.93953e-25	2.17828e-22
BnaC08g32020D	8.02365	6.63256	2.6059	2.32219e-05	0.000824658
BnaC08g32100D	56.5359	2.01448	0.432206	0.000187293	0.00515899
BnaC08g33220D	6.63247	6.24239	2.59087	7.50962e-05	0.00230975
BnaC08g33580D	6.25227	6.08989	2.60396	0.000132112	0.00382509
BnaC08g33900D	147.597	1.53221	0.283638	0.000247799	0.00662656
BnaC08g34160D	370.353	-2.86416	0.311826	3.71838e-14	4.69467e-12
BnaC08g34690D	2864.77	-2.25755	0.215518	1.49597e-15	2.1179e-13
BnaC08g34770D	1827.4	-1.62627	0.284125	6.56102e-05	0.00206078
BnaC08g35500D	146.87	11.7357	3.02752	1.86652e-16	3.00736e-14
BnaC08g35610D	320.899	-1.7906	0.234906	6.97735e-08	4.26482e-06
BnaC08g36230D	484.832	-1.69553	0.27959	1.80331e-05	0.000654493
BnaC08g39420D	919.492	-1.37853	0.216993	8.95263e-05	0.0027039
BnaC08g39830D	10.1064	7.05757	2.6538	8.26123e-06	0.000323625
BnaC08g40130D	36.2513	-1.94126	0.425032	0.000288847	0.00760802
BnaC08g41390D	1697.49	-2.37335	0.199997	6.46267e-20	1.5362e-17
BnaC08g41860D	4875.11	-3.21862	0.33952	1.00436e-15	1.45397e-13
BnaC08g42400D	49.922	2.54312	0.402918	1.8929e-07	1.073e-05
BnaC08g43450D	516.449	2.50689	0.408826	3.76109e-07	1.97051e-05
BnaC08g44230D	605.468	-1.48182	0.222102	1.70328e-05	0.000623478
BnaC08g44480D	237.42	4.00354	0.406889	5.93078e-18	1.13387e-15
BnaC08g44720D	5.9276	5.98671	2.60055	0.000172005	0.00479969
BnaC08g45980D	18756.7	-2.18629	0.263192	1.9906e-10	1.7541e-08
BnaC08g46150D	474.188	2.11424	0.391733	1.69426e-05	0.000620765
BnaC08g47130D	18.1719	3.84437	0.833127	1.62881e-05	0.000598496
BnaC08g47300D	343.852	2.64097	0.250608	3.39732e-17	5.94655e-15
BnaC08g47370D	423.154	-1.87876	0.268557	3.19264e-07	1.7028e-05
BnaC08g47740D	355.645	-2.31725	0.363119	2.92663e-07	1.57841e-05
BnaC08g48640D	158.359	-2.044	0.308839	4.6526e-07	2.39202e-05
BnaC08g48790D	1613.34	-3.6474	0.290305	6.10977e-27	2.61417e-24
BnaC09g00810D	287.811	-1.60565	0.241169	6.50618e-06	0.000261251
BnaC09g01840D	177229	-2.01482	0.217808	1.06921e-11	1.07222e-09
BnaC09g03400D	28.0178	8.92105	2.79169	5.26996e-09	3.88022e-07
BnaC09g03700D	88.5222	7.23836	0.848918	8.39448e-15	1.13423e-12
BnaC09g04060D	131.877	2.43221	0.338247	8.24574e-09	5.80488e-07
BnaC09g04640D	191.281	7.69151	0.69449	1.31448e-24	4.73064e-22
BnaC09g06300D	284.252	-2.19945	0.391031	6.25677e-06	0.000253884
BnaC09g08050D	514.144	-2.92332	0.568316	4.36309e-06	0.000184428
BnaC09g08200D	1706.67	-2.70058	0.261377	8.26639e-17	1.39005e-14
BnaC09g08610D	1849.42	-2.33528	0.418132	4.21579e-06	0.000178987
BnaC09g09950D	569.841	-1.64619	0.248993	5.45174e-06	0.000223376
BnaC09g10080D	32.4716	3.48349	0.58824	1.07261e-07	6.39385e-06
BnaC09g10430D	31.7478	2.62562	0.553051	3.38668e-05	0.00115004
BnaC09g10830D	680.677	-2.36779	0.334654	1.60798e-08	1.09015e-06
BnaC09g11230D	407.41	-1.51508	0.251374	6.45087e-05	0.00202784
BnaC09g14100D	2260.83	5.46257	0.293868	6.95577e-63	1.78569e-59
BnaC09g14320D	245.72	2.45828	0.328558	1.82068e-09	1.43083e-07
BnaC09g15310D	150.717	-2.29078	0.318503	1.49659e-08	1.01821e-06
BnaC09g17240D	25.954	3.13716	0.58985	2.17441e-06	9.97998e-05
BnaC09g18390D	30.3208	9.09028	2.77425	6.09801e-10	5.08273e-08
BnaC09g19840D	769.462	-2.14322	0.438482	6.35773e-05	0.00200346
BnaC09g20040D	7.18197	6.41275	2.58942	4.21674e-05	0.00139861
BnaC09g20100D	16.5581	5.94864	1.36639	4.87742e-06	0.000203268
BnaC09g20610D	660.969	-2.08061	0.238866	7.4878e-11	6.94796e-09
BnaC09g21530D	132.229	-1.4984	0.271618	0.000232894	0.00627017
BnaC09g22640D	3882.28	9.9363	0.396544	4.51261e-124	4.34429e-120
BnaC09g22650D	1982.55	11.8312	0.844628	5.03902e-39	4.62006e-36
BnaC09g22860D	6.21892	6.08308	2.59484	0.000124644	0.00362249
BnaC09g22960D	28.9444	6.8393	1.35616	1.49751e-07	8.69777e-06
BnaC09g24010D	67.3507	-2.82283	0.393944	1.979e-09	1.54266e-07
BnaC09g25390D	4753.58	-2.18833	0.437678	3.98562e-05	0.00133575
BnaC09g25690D	31.4333	3.6505	0.63749	1.90354e-07	1.07638e-05
BnaC09g27240D	1277.77	1.67758	0.299048	6.61501e-05	0.0020693
BnaC09g27430D	156.541	2.60966	0.280002	7.51156e-14	9.12477e-12
BnaC09g28090D	129.955	3.87096	0.438057	8.07652e-15	1.09511e-12
BnaC09g28320D	12.9184	3.46466	0.899604	0.000205284	0.00558268
BnaC09g28660D	5.27286	5.72128	2.60506	0.000346702	0.00890781
BnaC09g29520D	82.8308	3.96296	0.421052	1.89891e-16	3.04681e-14
BnaC09g29530D	10.337	7.12765	2.63569	4.61936e-06	0.000193772
BnaC09g30080D	260.686	2.49113	0.451964	3.45903e-06	0.000152055
BnaC09g30870D	8.043	6.58911	2.64017	3.97674e-05	0.00133394
BnaC09g31150D	27.471	8.92445	2.75366	1.09621e-09	8.83115e-08
BnaC09g31160D	35.7386	2.54707	0.506784	1.7414e-05	0.000635618
BnaC09g31580D	234.224	-1.7777	0.353936	0.000167988	0.0047115
BnaC09g34120D	391.761	-2.09934	0.446307	0.000118435	0.00347085
BnaC09g34940D	10.8263	7.15837	2.68501	8.56041e-06	0.000334664
BnaC09g35160D	18.1064	4.35608	0.918459	8.0019e-06	0.000315069
BnaC09g36950D	74.3937	3.36414	0.406991	1.07832e-12	1.1864e-10
BnaC09g37220D	52.1978	-2.5363	0.475661	6.15595e-06	0.000250585
BnaC09g37670D	135.954	-1.69443	0.281197	2.03071e-05	0.000729465
BnaC09g38080D	1734.95	-1.71571	0.29405	2.9869e-05	0.00103465
BnaC09g38110D	61.4338	10.2937	2.88783	9.62636e-13	1.06521e-10
BnaC09g38450D	12.9915	7.50412	2.69193	2.09117e-06	9.66554e-05
BnaC09g39300D	467.046	-2.64903	0.231339	6.69183e-20	1.58091e-17
BnaC09g39880D	13.0376	7.58043	2.64532	5.55519e-07	2.81844e-05
BnaC09g39890D	10.6079	7.1854	2.62327	2.83958e-06	0.000127852
BnaC09g42450D	265.584	4.48575	0.399279	1.32568e-23	4.43907e-21
BnaC09g43160D	434.8	-1.6822	0.250954	3.2137e-06	0.000142737
BnaC09g43360D	162.581	-1.80084	0.330525	5.38217e-05	0.00173292
BnaC09g44570D	18.9482	5.30543	1.12915	9.29304e-06	0.000361471
BnaC09g44630D	882.447	10.6451	0.840191	6.75245e-32	3.88095e-29
BnaC09g45360D	145.157	-1.98714	0.328562	3.99195e-06	0.000170992
BnaC09g45620D	522.664	-2.51504	0.294599	8.86995e-12	9.01225e-10
BnaC09g45790D	478.374	8.82931	0.636397	7.52268e-38	6.11035e-35
BnaC09g46770D	13.501	5.52573	1.43983	3.70147e-05	0.00124595
BnaC09g47040D	625.05	1.79105	0.25588	5.99178e-07	3.0161e-05
BnaC09g47280D	31.8857	2.4103	0.490528	3.10454e-05	0.0010687
BnaC09g48550D	276.431	10.3054	1.33889	3.91176e-16	6.12334e-14
BnaC09g49920D	602.074	8.76405	0.574124	2.56629e-45	3.18782e-42
BnaC09g50100D	115.95	11.3504	2.98636	1.48939e-15	2.11636e-13
BnaC09g51750D	48.59	3.14386	0.475709	9.68885e-09	6.75902e-07
BnaC09g51810D	8.53871	6.75673	2.61048	1.53164e-05	0.000567388
BnaC09g52300D	406.894	-2.16309	0.247097	3.11795e-11	2.9793e-09
BnaC09g52680D	55.4608	1.98838	0.408674	0.000122505	0.00357381
BnaC09g52940D	54.2299	-1.92014	0.392999	0.000143016	0.00408853
BnaC09g53270D	21.0147	3.46486	0.715847	7.51156e-06	0.000298509
BnaC09g53280D	160.026	4.4325	0.386323	2.03153e-24	7.11182e-22
BnaC09g53590D	8010.57	-3.25871	0.239114	5.92195e-30	2.96159e-27
BnaC09g53940D	173.425	-2.01577	0.467438	0.000394071	0.00996168
BnaC09g54000D	63.2552	2.15698	0.455594	9.16446e-05	0.00275923
BnaC09g54690D	1158.35	11.0418	0.839646	2.70816e-34	1.86225e-31
BnaC09g54700D	273.088	12.7433	3.11858	1.70839e-19	3.91587e-17
BnaCnng01570D	4458.66	-1.77727	0.271253	2.80714e-06	0.000126578
BnaCnng02030D	116.63	2.24059	0.344406	2.62727e-07	1.43505e-05
BnaCnng02700D	64.0704	5.00016	0.58635	1.51211e-14	2.01482e-12
BnaCnng03460D	965.668	1.44256	0.257148	0.000281478	0.00743938
BnaCnng03700D	3511.86	-1.70479	0.268897	8.10085e-06	0.000318639
BnaCnng05290D	58.328	2.93449	0.428559	5.39773e-09	3.96671e-07
BnaCnng05400D	449.262	-1.59497	0.220304	1.30372e-06	6.27546e-05
BnaCnng05790D	1499.72	-2.03763	0.407094	6.44781e-05	0.00202784
BnaCnng06280D	287.794	-2.02759	0.293579	1.79909e-07	1.02636e-05
BnaCnng06640D	491.82	1.89773	0.291395	1.44873e-06	6.88737e-05
BnaCnng07210D	549.51	-1.65595	0.308621	0.000132513	0.00383093
BnaCnng07240D	1495.44	-1.81216	0.395049	0.000386473	0.0098077
BnaCnng07250D	999.593	-2.04933	0.307129	3.61904e-07	1.90385e-05
BnaCnng09890D	38.8088	3.0906	0.700059	3.31897e-05	0.00113103
BnaCnng11880D	126.563	3.2439	0.346356	2.48184e-15	3.45021e-13
BnaCnng12140D	171.089	-1.72542	0.31685	7.69576e-05	0.00236134
BnaCnng12360D	355.281	-2.60696	0.277129	4.56821e-14	5.73006e-12
BnaCnng12480D	9.91246	5.09082	1.42028	0.000122401	0.00357348
BnaCnng12600D	50.0221	3.33043	0.507033	8.21229e-09	5.79192e-07
BnaCnng12620D	50.0221	3.33043	0.507033	8.21229e-09	5.79192e-07
BnaCnng12660D	94.5407	2.9945	0.386713	6.79751e-11	6.36882e-09
BnaCnng12720D	90.5327	3.81106	0.51599	3.64423e-11	3.45645e-09
BnaCnng12780D	55.8991	2.24544	0.451376	4.08289e-05	0.00136242
BnaCnng12800D	23.8932	4.50752	0.810339	2.61696e-07	1.43145e-05
BnaCnng13130D	5.77139	5.88968	2.61402	0.00024112	0.00647043
BnaCnng13240D	83.6995	-2.64129	0.552868	2.62961e-05	0.000919718
BnaCnng13890D	954.134	6.09888	0.393713	5.66747e-46	7.52562e-43
BnaCnng14420D	97.5877	1.88063	0.37964	0.000140426	0.00402954
BnaCnng14620D	182.731	12.0768	3.06806	6.87475e-17	1.16622e-14
BnaCnng15180D	23.948	8.67709	2.73624	4.42845e-09	3.30486e-07
BnaCnng15710D	103.189	2.25762	0.306312	8.45197e-09	5.9392e-07
BnaCnng16980D	385.518	-2.18383	0.237845	3.35809e-12	3.54283e-10
BnaCnng19050D	10.0138	7.05781	2.63846	6.56516e-06	0.000263345
BnaCnng19470D	9.68004	6.99636	2.6203	6.43279e-06	0.000259826
BnaCnng19670D	8.08664	6.6407	2.61119	2.39298e-05	0.000844629
BnaCnng19820D	115.546	2.50507	0.592846	0.000164991	0.00463757
BnaCnng21720D	593.296	-3.11065	0.252613	1.98598e-24	7.01616e-22
BnaCnng22540D	7.07448	6.3674	2.60283	5.64908e-05	0.00180228
BnaCnng24980D	10.6061	4.38013	1.14158	0.000242724	0.00650892
BnaCnng26220D	6.15923	6.03293	2.62995	0.000188957	0.0051826
BnaCnng26950D	4287.09	-2.13708	0.372359	5.22464e-06	0.000215638
BnaCnng27230D	179.535	-2.07537	0.422153	7.23311e-05	0.00224442
BnaCnng30700D	1467.77	-1.33073	0.211053	0.000152443	0.0043323
BnaCnng31240D	417.989	-1.71606	0.229201	2.01875e-07	1.13321e-05
BnaCnng31560D	237.018	-1.58387	0.305935	0.000299316	0.00784085
BnaCnng32220D	62.3004	10.3186	2.8899	8.18104e-13	9.13147e-11
BnaCnng34210D	169.867	-1.52514	0.264476	0.000112253	0.00330983
BnaCnng36420D	43.1928	3.6238	0.521169	8.56192e-10	6.95574e-08
BnaCnng36660D	691.39	-2.14148	0.407616	2.28528e-05	0.000814074
BnaCnng37040D	74.8591	10.6188	2.91699	1.51636e-13	1.78147e-11
BnaCnng38030D	224.295	-2.43041	0.433513	3.09606e-06	0.00013783
BnaCnng40260D	14.2043	-3.12343	0.807321	0.000224136	0.00605261
BnaCnng41230D	13.4797	3.8787	0.902144	4.90633e-05	0.00159021
BnaCnng45370D	80.0665	3.79657	0.483835	4.76709e-12	4.96138e-10
BnaCnng45400D	27.6716	8.93698	2.75502	1.03126e-09	8.34283e-08
BnaCnng47320D	416.054	1.97256	0.329211	5.05455e-06	0.000209968
BnaCnng47600D	280.446	1.46294	0.237922	7.2669e-05	0.00225309
BnaCnng48200D	62.7361	1.78847	0.345775	0.000117979	0.00346013
BnaCnng48970D	121.113	-1.96121	0.350144	1.73176e-05	0.000632702
BnaCnng49470D	527.624	-1.67856	0.244837	2.10002e-06	9.68474e-05
BnaCnng51670D	15.0421	5.76843	1.41546	1.60791e-05	0.000591945
BnaCnng53630D	8635.13	-1.51992	0.275988	0.000200205	0.00545226
BnaCnng54080D	40.294	-2.45251	0.602825	0.000256103	0.0068344
BnaCnng54110D	47.3222	9.8556	2.8448	1.02433e-11	1.02989e-09
BnaCnng55680D	79.9292	2.29581	0.350019	1.85898e-07	1.0574e-05
BnaCnng55740D	11.0827	5.25745	1.39104	5.52387e-05	0.00176819
BnaCnng56170D	294.689	3.71152	0.403365	1.13957e-15	1.63132e-13
BnaCnng57230D	38.1508	-2.11391	0.48249	0.000274529	0.00727068
BnaCnng59070D	43.3137	3.24105	0.593538	9.28374e-07	4.57744e-05
BnaCnng59190D	1123.92	-1.67763	0.281588	2.67468e-05	0.000934632
BnaCnng59410D	112.61	-2.33846	0.413051	3.54658e-06	0.000155195
BnaCnng62360D	6886.66	-2.12051	0.218321	3.86342e-13	4.42776e-11
BnaCnng62620D	7.94145	6.61872	2.59775	2.21195e-05	0.000789415
BnaCnng64480D	46.7497	2.20831	0.4087	1.32912e-05	0.000500312
BnaCnng64960D	127.28	-2.23819	0.335311	1.4885e-07	8.65848e-06
BnaCnng66530D	21.1706	8.45635	2.70854	1.13552e-08	7.86447e-07
BnaCnng66640D	133.605	-2.92376	0.453191	3.15231e-08	2.03312e-06
BnaCnng67050D	18.9214	3.23204	0.708099	2.49458e-05	0.000877273
BnaCnng68320D	32.1603	3.05578	0.510913	2.09255e-07	1.16952e-05
BnaCnng68510D	175.603	3.12038	0.38991	8.72147e-12	8.88482e-10
BnaCnng68880D	409.115	-2.0959	0.28916	3.28459e-08	2.10805e-06
BnaCnng69080D	21.3217	3.51424	0.670414	2.10751e-06	9.69728e-05
BnaCnng71530D	32.6408	9.22377	2.78602	2.99186e-10	2.57167e-08
BnaCnng71570D	18.4378	8.21171	2.696	3.79006e-08	2.41306e-06
BnaCnng72430D	98.4045	8.77413	1.32517	4.34483e-12	4.54649e-10
BnaCnng73380D	2461.66	-2.25073	0.396412	4.26851e-06	0.000181026
BnaCnng73770D	184.59	-2.11243	0.479272	0.000233007	0.00627017
BnaCnng74600D	15.5046	4.09839	0.88689	1.44245e-05	0.000539281
BnaCnng75910D	16.2639	-4.19383	0.957228	2.8471e-05	0.00099039
BnaCnng76180D	64.7173	10.3782	2.89874	7.87817e-13	8.84468e-11
BnaCnng77340D	59.3137	5.14326	0.576229	7.21654e-16	1.07295e-13
BnaCnng77530D	18.2553	8.19781	2.69183	3.89351e-08	2.47095e-06
BnaCnng77730D	28.8761	-2.25484	0.508981	0.000169969	0.00476012
BnaUnng00630D	13.3961	7.62667	2.65803	5.72104e-07	2.89495e-05
BnaUnng00640D	27.1905	8.90123	2.75907	1.7355e-09	1.36948e-07
BnaUnng02590D	138.325	-2.56757	0.399329	9.73233e-08	5.8285e-06
BnaUnng03950D	15.6115	3.21781	0.829923	0.000185751	0.00512752
BnaUnng04950D	10.7863	3.94697	1.00713	0.000188219	0.0051697

## Sheet: Table S1e
Table S1e Results table generated by DESeq2 analysis for "heat-stressed pistil vs non-stressed pistil" summarising the base means across samples, log2 fold changes, standarderrors, and test statistics for genes which pass an adjusted p value threshold of 0.01
Gene ID	baseMean	log2FoldChange	lfcSE	pvalue	padj
BnaA01g00090D	371.127	1.86148	0.223436	4.03189e-09	7.37008e-08
BnaA01g00140D	843.153	4.02385	0.388658	1.11728e-19	3.77351e-18
BnaA01g00180D	610.707	1.90448	0.190946	1.7316e-12	4.10586e-11
BnaA01g00200D	1034.13	1.47065	0.151547	2.59546e-09	4.81951e-08
BnaA01g00260D	24.3643	-2.2372	0.570715	0.00100454	0.00871726
BnaA01g00270D	48.5163	2.64129	0.364876	3.92147e-09	7.17684e-08
BnaA01g00310D	112.455	2.79457	0.288951	4.24481e-15	1.16616e-13
BnaA01g00430D	168.165	-1.38767	0.262699	0.00115614	0.0098948
BnaA01g00510D	497.56	-1.46488	0.205704	9.3369e-06	0.000116782
BnaA01g00590D	72.1015	-2.54219	0.396316	1.85751e-07	2.88725e-06
BnaA01g00990D	818.68	1.59858	0.144825	1.28548e-12	3.06834e-11
BnaA01g01140D	9.50226	-4.34885	1.48385	0.00105591	0.00911247
BnaA01g01400D	408.227	-3.23408	0.215255	1.52107e-35	8.10553e-34
BnaA01g01430D	406.947	-2.47647	0.298999	5.72625e-11	1.22442e-09
BnaA01g01550D	248.523	-2.31383	0.325135	2.64273e-08	4.45659e-07
BnaA01g01780D	38.3872	7.89246	1.33197	6.56679e-10	1.29054e-08
BnaA01g01970D	653.717	2.83925	0.241959	2.41257e-21	8.67698e-20
BnaA01g02190D	586.622	1.43455	0.198991	1.01032e-05	0.000125851
BnaA01g02360D	14.007	6.27326	1.37831	1.9597e-06	2.6907e-05
BnaA01g02450D	31.0284	-3.68954	0.722264	3.22012e-06	4.29646e-05
BnaA01g02530D	1981.7	1.93959	0.19521	1.36798e-12	3.26272e-11
BnaA01g02910D	86.4705	-1.95507	0.349254	2.84278e-05	0.000329345
BnaA01g02970D	123.349	-1.74626	0.291728	2.64294e-05	0.000307714
BnaA01g03100D	55.5011	-3.48936	0.486441	4.84263e-10	9.62872e-09
BnaA01g03280D	1541.06	5.94872	0.184918	6.04891e-186	1.53647e-183
BnaA01g03300D	56.6689	5.30764	0.537997	4.29476e-19	1.41523e-17
BnaA01g03310D	8321.81	7.72948	0.176402	0	0
BnaA01g03350D	234.321	2.21504	0.240372	3.37463e-12	7.8401e-11
BnaA01g03370D	613.824	3.9399	0.189839	9.64488e-71	8.73657e-69
BnaA01g03380D	972.971	1.72688	0.267337	7.72615e-06	9.77587e-05
BnaA01g03520D	628.904	1.9236	0.150672	2.3754e-19	7.9174e-18
BnaA01g03620D	77.4537	-1.77522	0.36638	0.000424163	0.00397263
BnaA01g03670D	128.389	-2.04177	0.388141	5.09877e-05	0.000568351
BnaA01g03880D	65.9244	-2.21352	0.350806	1.00446e-06	1.43405e-05
BnaA01g04050D	23.906	-2.37501	0.626921	0.00100983	0.0087594
BnaA01g04100D	2076.46	1.59553	0.216054	1.28349e-06	1.80785e-05
BnaA01g04300D	152.11	1.37484	0.220988	0.000188461	0.00190215
BnaA01g04340D	289.246	-1.3383	0.229166	0.000550302	0.0050276
BnaA01g04400D	137.477	8.45336	0.839557	3.53114e-20	1.21688e-18
BnaA01g04460D	81.6396	-2.18054	0.370865	4.76596e-06	6.19098e-05
BnaA01g04530D	103.371	-1.50015	0.302977	0.00116509	0.0099644
BnaA01g04550D	117.742	-2.61476	0.353017	1.94117e-09	3.64901e-08
BnaA01g05020D	201.632	-1.5682	0.235332	1.33369e-05	0.000162674
BnaA01g05140D	257.582	2.5254	0.285688	2.55664e-12	5.98993e-11
BnaA01g05530D	2670.95	2.75644	0.154475	1.4803e-45	9.57986e-44
BnaA01g05620D	93.2555	-1.55187	0.311526	0.000848664	0.00746663
BnaA01g05660D	752.403	-2.25742	0.177375	1.13957e-21	4.15245e-20
BnaA01g05730D	23.941	-4.29385	0.837486	2.86533e-06	3.85344e-05
BnaA01g06030D	378.292	1.60933	0.188357	2.41951e-08	4.09718e-07
BnaA01g06120D	269.255	2.06374	0.216596	2.73671e-12	6.39461e-11
BnaA01g06180D	6456.76	1.86074	0.249666	1.00581e-07	1.60556e-06
BnaA01g06230D	48.7107	-1.94114	0.376558	0.000105875	0.00112074
BnaA01g06410D	4733.8	9.0118	0.22011	0	0
BnaA01g06470D	680.341	3.03043	0.284036	1.31569e-18	4.25051e-17
BnaA01g06600D	867.429	1.66942	0.307244	0.00016911	0.0017254
BnaA01g06680D	108.954	1.79217	0.333758	0.000108563	0.001147
BnaA01g06730D	349.329	2.38211	0.230855	1.7972e-15	5.02804e-14
BnaA01g06800D	64.7801	1.61515	0.312311	0.000410126	0.00385835
BnaA01g06820D	8351.79	-1.71848	0.216534	8.36396e-08	1.34712e-06
BnaA01g06870D	25.8366	-2.24292	0.557488	0.000788706	0.00698752
BnaA01g06910D	64.2956	-2.6259	0.431724	4.9682e-07	7.35839e-06
BnaA01g07000D	435.171	1.50085	0.199809	2.22727e-06	3.03552e-05
BnaA01g07060D	1761.29	4.15039	0.189275	4.75081e-80	4.96773e-78
BnaA01g07090D	1748.94	10.1407	0.440617	1.60384e-103	2.2021e-101
BnaA01g07190D	698.192	1.97068	0.180656	5.8515e-15	1.59534e-13
BnaA01g07270D	364.719	-1.36303	0.196557	4.05894e-05	0.00045916
BnaA01g07440D	106.911	1.44694	0.243221	0.000196675	0.00197655
BnaA01g07480D	631.826	1.3899	0.218598	0.000122391	0.00128177
BnaA01g07540D	7558.36	4.24612	0.231029	1.06655e-57	8.30384e-56
BnaA01g08120D	246.693	-4.71059	0.333763	8.55163e-36	4.57703e-34
BnaA01g08140D	776.025	1.449	0.183208	1.22667e-06	1.73263e-05
BnaA01g08170D	69.4249	-1.79566	0.33989	0.000134727	0.00139823
BnaA01g08380D	145.148	-1.92786	0.271676	2.61142e-07	3.99192e-06
BnaA01g08430D	885.123	5.84368	0.21871	1.50462e-128	2.5479e-126
BnaA01g08510D	235.374	4.46391	0.954484	4.28312e-06	5.60798e-05
BnaA01g09060D	24.3284	-3.14972	0.650751	1.79788e-05	0.000214991
BnaA01g09160D	60.851	-1.77986	0.346457	0.000210428	0.00210228
BnaA01g09200D	106.581	-2.93141	0.518906	1.05899e-06	1.50801e-05
BnaA01g09470D	104.831	-1.46921	0.255829	0.000269133	0.00262931
BnaA01g09510D	18.0474	3.77489	0.752156	3.60542e-06	4.77189e-05
BnaA01g09520D	1628.71	4.48829	0.268854	9.30807e-49	6.38289e-47
BnaA01g09570D	236.952	2.27704	0.205647	5.25541e-17	1.58369e-15
BnaA01g09690D	42.493	5.75666	0.667134	4.64828e-15	1.27414e-13
BnaA01g10000D	282.755	1.62686	0.293723	0.000164197	0.00168034
BnaA01g10010D	918.304	2.90577	0.360824	2.34335e-11	5.16283e-10
BnaA01g10020D	278.301	-1.35484	0.241927	0.000779442	0.00691448
BnaA01g10360D	1108.17	1.5815	0.155713	7.23047e-11	1.5305e-09
BnaA01g10390D	42.9882	-2.42126	0.485509	3.7503e-05	0.000426222
BnaA01g10410D	66.1875	-1.73138	0.372834	0.000794416	0.00702687
BnaA01g10740D	311.892	-1.90605	0.22633	1.85678e-09	3.49685e-08
BnaA01g10900D	14.1892	6.40826	1.38431	1.36143e-06	1.9097e-05
BnaA01g11330D	339.152	4.38986	0.221511	5.87783e-67	5.13359e-65
BnaA01g11390D	433.984	1.7756	0.170031	9.97748e-13	2.39467e-11
BnaA01g11620D	711.468	1.35416	0.178276	8.85238e-06	0.000111178
BnaA01g11640D	5059.65	5.3674	0.162562	3.13341e-191	8.23359e-189
BnaA01g11660D	2832.42	3.33718	0.15161	2.0693e-74	1.96493e-72
BnaA01g11780D	67.9472	-1.87539	0.422799	0.000744224	0.00663295
BnaA01g11800D	8342.9	-1.87079	0.266944	5.03663e-07	7.4544e-06
BnaA01g11840D	872.054	-2.1417	0.252109	1.89484e-10	3.88704e-09
BnaA01g11870D	947.453	-1.28906	0.154895	3.18545e-06	4.25392e-05
BnaA01g11930D	288.029	-1.70461	0.193937	3.19496e-09	5.88966e-08
BnaA01g12010D	177.151	-2.13689	0.270496	2.84217e-09	5.25999e-08
BnaA01g12130D	419.716	2.61938	0.188858	1.0511e-27	4.49351e-26
BnaA01g12160D	2537.73	5.50804	0.15986	3.08005e-209	9.3883e-207
BnaA01g12340D	181.317	1.5457	0.210101	2.23941e-06	3.05002e-05
BnaA01g12360D	1084.59	3.15188	0.194475	1.55208e-40	9.15064e-39
BnaA01g12380D	46.3608	-3.27628	0.803035	0.000112391	0.00118458
BnaA01g13010D	60.6165	10.8811	2.93779	1.96627e-14	5.23898e-13
BnaA01g13100D	387.025	3.17454	0.226182	3.77002e-31	1.77063e-29
BnaA01g13180D	47.8706	2.47851	0.583268	0.000242507	0.0023918
BnaA01g13350D	12.7329	4.25041	1.03733	6.33255e-05	0.00069495
BnaA01g13390D	304.001	1.97522	0.367614	4.87945e-05	0.000545
BnaA01g13470D	1193.23	1.44496	0.153399	1.0275e-08	1.80826e-07
BnaA01g13490D	80.5686	-2.4595	0.357788	4.01784e-08	6.64502e-07
BnaA01g13540D	1799.46	5.21258	0.203023	6.51586e-116	9.93049e-114
BnaA01g13620D	195.934	-2.08517	0.276888	1.81445e-08	3.11059e-07
BnaA01g13670D	36189.7	2.84781	0.273588	4.39811e-17	1.32929e-15
BnaA01g13740D	120.237	-1.71599	0.250486	2.58257e-06	3.48701e-05
BnaA01g13780D	27865.8	7.75261	0.128444	0	0
BnaA01g13990D	313.996	1.31485	0.169845	9.91666e-06	0.000123628
BnaA01g14000D	207.187	1.88542	0.303187	6.22117e-06	7.9642e-05
BnaA01g14110D	552.103	3.03028	0.201333	1.132e-34	5.88313e-33
BnaA01g14130D	201.928	-2.83929	0.28439	4.6084e-16	1.33083e-14
BnaA01g14470D	1598.45	1.02831	0.128318	0.000409139	0.00384966
BnaA01g14560D	52569.7	12.3168	0.371866	2.81428e-219	9.63845e-217
BnaA01g14720D	416.511	1.22698	0.180851	0.000234957	0.00232259
BnaA01g15000D	828.699	1.87713	0.394178	0.00034612	0.00330775
BnaA01g15130D	356.15	-1.80595	0.214195	4.4831e-09	8.1533e-08
BnaA01g15250D	715.127	3.07398	0.172901	1.02001e-47	6.89378e-46
BnaA01g15380D	42.0185	10.268	2.88317	9.19503e-13	2.21298e-11
BnaA01g15620D	2606.64	4.07646	0.189573	1.23515e-76	1.23236e-74
BnaA01g15800D	236.566	2.00929	0.196961	1.57717e-13	3.96813e-12
BnaA01g15810D	796.241	1.66475	0.329094	0.000417566	0.00391746
BnaA01g15910D	237.478	-1.56418	0.249936	4.00413e-05	0.000453211
BnaA01g15950D	1540.02	-1.94966	0.157444	1.50065e-18	4.83523e-17
BnaA01g16140D	66.9179	1.58741	0.293499	0.000277564	0.00270474
BnaA01g16380D	28.2339	9.58891	2.82685	6.05626e-11	1.28956e-09
BnaA01g16460D	423.549	5.97895	0.265868	3.90183e-92	4.77637e-90
BnaA01g16530D	594.875	-1.56824	0.195028	2.09214e-07	3.23298e-06
BnaA01g16600D	152.725	-1.72436	0.327403	0.000189657	0.00191344
BnaA01g16680D	15.4208	-3.52683	0.916116	0.00029291	0.00283795
BnaA01g16700D	71.588	-3.51561	0.710326	5.0527e-06	6.54115e-05
BnaA01g16730D	19.0947	6.78578	1.36115	2.06147e-07	3.19125e-06
BnaA01g16840D	311.958	2.44342	0.200668	5.03269e-21	1.79103e-19
BnaA01g17050D	878.389	3.23414	0.157512	3.1098e-64	2.62212e-62
BnaA01g17060D	43.9809	-1.79316	0.39849	0.000888808	0.00778611
BnaA01g17100D	15.8047	-3.61104	0.856312	0.000107238	0.00113458
BnaA01g17140D	429.784	3.28261	0.21518	7.83476e-37	4.27977e-35
BnaA01g17460D	1052.65	3.70147	0.163074	3.03015e-82	3.2869e-80
BnaA01g17530D	215.619	1.92474	0.266897	1.74074e-07	2.71404e-06
BnaA01g17560D	2261.98	3.27695	0.141111	6.28832e-82	6.79696e-80
BnaA01g17710D	174.985	-2.43496	0.269431	1.66428e-12	3.94777e-11
BnaA01g17740D	237.244	-1.33717	0.217976	0.000305277	0.00294746
BnaA01g17780D	163.115	2.21238	0.440023	5.61444e-05	0.000621965
BnaA01g17790D	419.326	5.9119	0.266816	2.94324e-89	3.47724e-87
BnaA01g17960D	490.625	1.55189	0.181256	4.50073e-08	7.4095e-07
BnaA01g18070D	78.4815	-1.92133	0.361765	7.41174e-05	0.00080369
BnaA01g18440D	8.04953	3.4786	1.08383	0.00116919	0.00999244
BnaA01g18450D	45.5741	2.28454	0.447161	3.61558e-05	0.000412141
BnaA01g18660D	362.575	2.20431	0.262046	1.79195e-10	3.6831e-09
BnaA01g18670D	290.335	5.04629	0.261439	4.28972e-66	3.69887e-64
BnaA01g18730D	5337.67	3.73044	0.323723	3.62433e-23	1.37919e-21
BnaA01g18910D	34.0609	5.90857	0.829605	5.64199e-11	1.20726e-09
BnaA01g19350D	77.3895	-2.29393	0.339539	1.33913e-07	2.11218e-06
BnaA01g19410D	379.617	2.04928	0.254424	2.67399e-09	4.95928e-08
BnaA01g19550D	85.3098	-1.49014	0.291019	0.000883651	0.00775095
BnaA01g19810D	203.536	-1.45288	0.210669	1.91004e-05	0.000227377
BnaA01g20300D	27.6777	3.14882	0.54267	4.17879e-07	6.23464e-06
BnaA01g20350D	137.221	-2.15346	0.313728	1.65899e-07	2.59188e-06
BnaA01g20560D	2187.14	2.34383	0.287186	2.3405e-10	4.77355e-09
BnaA01g20680D	76.488	3.23735	0.626955	3.40933e-06	4.52908e-05
BnaA01g20710D	39.8622	-2.19191	0.442265	7.99361e-05	0.000862794
BnaA01g20760D	71.6757	-2.50266	0.351704	1.23552e-08	2.15939e-07
BnaA01g20800D	364.534	1.56387	0.206975	1.03856e-06	1.4803e-05
BnaA01g20950D	1127.2	2.70527	0.175526	2.89706e-34	1.49417e-32
BnaA01g21410D	825.376	1.63975	0.211049	2.52564e-07	3.86757e-06
BnaA01g21500D	249.116	6.74908	0.909608	9.84875e-13	2.36564e-11
BnaA01g21720D	857.194	1.58728	0.182394	1.77054e-08	3.04044e-07
BnaA01g21930D	25.5528	4.49439	0.739702	2.13551e-08	3.63137e-07
BnaA01g22050D	382.558	1.22166	0.171508	0.000127059	0.00132746
BnaA01g22360D	89.63	-1.67185	0.284011	5.38037e-05	0.00059712
BnaA01g22540D	129.009	-1.91882	0.286665	1.10376e-06	1.56519e-05
BnaA01g22590D	1341.32	7.27012	1.04659	1.10891e-11	2.5019e-10
BnaA01g22680D	2995.17	-2.29459	0.150803	2.30046e-30	1.06243e-28
BnaA01g22830D	322.218	2.12911	0.221273	9.01294e-13	2.17001e-11
BnaA01g23140D	59.9713	-3.69237	0.464725	5.19209e-12	1.19397e-10
BnaA01g23290D	311.423	1.48591	0.215103	1.37492e-05	0.000167335
BnaA01g23310D	1877.97	2.7379	0.272201	5.27016e-16	1.51762e-14
BnaA01g23510D	2792.35	-1.8887	0.343279	4.63839e-05	0.000519886
BnaA01g23620D	305.675	1.63523	0.211376	2.92829e-07	4.44729e-06
BnaA01g23860D	21.8552	4.29035	0.713677	3.94124e-08	6.5272e-07
BnaA01g23900D	83.0399	-1.53624	0.296913	0.000615029	0.00556799
BnaA01g23920D	25611.4	9.9822	0.198661	0	0
BnaA01g23940D	249.666	6.6177	0.379491	3.13538e-57	2.42255e-55
BnaA01g24160D	1236.06	1.7496	0.17286	6.56613e-12	1.50032e-10
BnaA01g24250D	2094.82	3.33108	0.204896	9.75902e-42	5.87875e-40
BnaA01g24310D	231.18	1.40255	0.229087	0.000186615	0.0018857
BnaA01g24360D	4026.03	2.9509	0.162391	1.11278e-48	7.6222e-47
BnaA01g24440D	26127.2	2.96653	0.752277	0.000229105	0.0022691
BnaA01g24630D	181.448	-1.49647	0.262508	0.000244169	0.00240625
BnaA01g24890D	29.92	-2.09641	0.466721	0.000366725	0.00348501
BnaA01g25370D	32.4263	-2.13899	0.491389	0.000443097	0.00413092
BnaA01g25880D	2181.88	-1.84863	0.16931	3.19677e-14	8.40732e-13
BnaA01g26030D	110.166	-2.1164	0.280445	1.45111e-08	2.51457e-07
BnaA01g26500D	494.793	-1.9137	0.348422	4.4089e-05	0.00049617
BnaA01g26530D	476.086	1.96008	0.233841	1.37759e-09	2.62687e-08
BnaA01g26540D	202.473	1.50519	0.204294	3.22113e-06	4.29686e-05
BnaA01g26670D	575.592	3.63547	0.167804	1.22204e-74	1.16403e-72
BnaA01g26680D	36.6199	6.44244	0.887005	3.78477e-11	8.19635e-10
BnaA01g26860D	3407.2	3.98427	0.135473	8.43323e-140	1.5579e-137
BnaA01g26920D	1170.31	5.29759	0.231067	2.40491e-93	2.99813e-91
BnaA01g26930D	15.0222	4.66621	0.887358	1.10173e-06	1.56304e-05
BnaA01g27000D	6713.32	-1.1969	0.148877	2.42706e-05	0.000284426
BnaA01g27410D	111.273	-1.54767	0.262184	0.000110264	0.00116397
BnaA01g27470D	628.688	1.88544	0.143118	3.58014e-20	1.23307e-18
BnaA01g27580D	1233.18	1.10702	0.132391	5.54524e-05	0.000614635
BnaA01g27900D	283.717	-1.65495	0.213896	2.4072e-07	3.69456e-06
BnaA01g27930D	872.843	4.2211	0.240396	1.44423e-52	1.05441e-50
BnaA01g28260D	13650.3	8.23763	0.198415	0	0
BnaA01g28270D	8.04621	7.28763	2.7125	7.81105e-06	9.8751e-05
BnaA01g28350D	68.5181	1.78273	0.305905	3.39598e-05	0.000388927
BnaA01g28570D	5.25622	6.3773	2.72948	0.000178877	0.00181581
BnaA01g28650D	12.534	6.07593	1.39213	4.6541e-06	6.05858e-05
BnaA01g28930D	22.9722	-3.55663	0.890663	0.000142681	0.00147451
BnaA01g29010D	81.4003	-2.85351	0.514932	1.93283e-06	2.65501e-05
BnaA01g29470D	2161.57	-1.97139	0.203811	3.34101e-12	7.76682e-11
BnaA01g29520D	3174.65	5.12612	0.900624	3.89352e-08	6.45342e-07
BnaA01g29700D	192.249	2.23788	0.212695	2.19494e-15	6.12114e-14
BnaA01g29870D	319.329	2.37305	0.218002	6.11944e-17	1.83589e-15
BnaA01g29880D	1304.5	2.55812	0.243457	1.22152e-16	3.61661e-15
BnaA01g29940D	512.12	2.00144	0.171488	4.8812e-17	1.47384e-15
BnaA01g30020D	2519.86	4.99386	0.17028	9.18799e-149	1.81857e-146
BnaA01g30030D	6.95813	7.02083	2.68523	1.52946e-05	0.000184413
BnaA01g30040D	483.153	3.35621	0.334025	1.6707e-17	5.1674e-16
BnaA01g30130D	24.4196	2.99604	0.562178	3.28568e-06	4.3801e-05
BnaA01g30150D	379.54	1.62539	0.276827	7.29646e-05	0.000791894
BnaA01g30290D	13.2446	-3.3046	0.883103	0.000502039	0.00462386
BnaA01g30370D	49.4741	-2.15366	0.450707	0.000136592	0.00141494
BnaA01g30490D	34425.7	10.1961	0.283623	9.46877e-253	4.30773e-250
BnaA01g30500D	614.686	-1.70873	0.171468	2.30256e-11	5.08214e-10
BnaA01g30510D	895.624	1.30772	0.222951	0.000672363	0.00604463
BnaA01g30530D	275.015	4.16077	0.268879	3.0697e-41	1.83465e-39
BnaA01g30760D	27.4734	-2.24701	0.535704	0.000510832	0.00470129
BnaA01g30830D	7829.18	-1.96048	0.329075	9.12596e-06	0.000114402
BnaA01g31160D	9.78617	-6.27122	2.7351	0.000185238	0.00187396
BnaA01g31290D	23.0761	2.93421	0.658691	6.28461e-05	0.000689938
BnaA01g31370D	15.3168	-3.92435	0.979102	0.000171851	0.00175044
BnaA01g31420D	2112.76	2.24274	0.19699	1.11263e-17	3.46591e-16
BnaA01g31480D	153.859	1.80999	0.222985	1.49313e-08	2.58151e-07
BnaA01g31620D	48.5883	-3.25296	0.491922	1.22078e-08	2.13548e-07
BnaA01g31640D	1064.97	2.84524	0.17702	4.99655e-38	2.80737e-36
BnaA01g31800D	6.06967	4.7459	1.55327	0.000617591	0.00558848
BnaA01g32120D	189.513	-1.40601	0.222817	0.000118799	0.00124737
BnaA01g32160D	4141.62	9.97391	0.308503	1.84231e-203	5.32279e-201
BnaA01g32210D	1361.97	1.61541	0.163579	1.35198e-10	2.81008e-09
BnaA01g32220D	10.4437	7.81608	2.70953	6.10033e-07	8.93103e-06
BnaA01g32320D	72047.7	5.63716	0.205516	1.4428e-134	2.58694e-132
BnaA01g32460D	677.948	4.77369	0.198924	2.42698e-99	3.20245e-97
BnaA01g32590D	89.7889	7.41176	0.743604	9.60949e-20	3.25452e-18
BnaA01g32610D	71.1806	1.5218	0.295167	0.000688193	0.0061751
BnaA01g32640D	340.002	-1.524	0.25144	8.67928e-05	0.000931033
BnaA01g32900D	421.415	2.2836	0.211284	2.44634e-16	7.14927e-15
BnaA01g33100D	176.117	6.49507	0.446009	1.83796e-40	1.08257e-38
BnaA01g33410D	2297.4	1.92771	0.145143	7.91326e-21	2.78527e-19
BnaA01g33420D	104.396	-1.77759	0.320779	7.43903e-05	0.000806506
BnaA01g33430D	25085.6	7.4596	0.149549	0	0
BnaA01g33660D	22671.7	1.71109	0.161884	1.46627e-12	3.49166e-11
BnaA01g33750D	1039.9	3.74517	0.228004	1.66992e-44	1.06487e-42
BnaA01g33850D	2758.31	3.59332	0.162766	4.33279e-77	4.36588e-75
BnaA01g33980D	22.8819	3.15463	0.541376	3.91933e-07	5.86331e-06
BnaA01g34010D	418.236	-1.71015	0.215117	6.79199e-08	1.1015e-06
BnaA01g34170D	29.1143	2.51741	0.60161	0.000271715	0.00265241
BnaA01g34190D	23.7929	2.25583	0.519348	0.000326248	0.00313357
BnaA01g34460D	904.673	2.31068	0.196558	4.39642e-19	1.44795e-17
BnaA01g34610D	99.6517	-4.47026	0.475559	6.65793e-17	1.99548e-15
BnaA01g34640D	165.717	-1.97373	0.340496	1.42138e-05	0.000172472
BnaA01g34690D	83.2897	2.49919	0.324745	8.73406e-10	1.69623e-08
BnaA01g34780D	314.474	1.95085	0.187174	1.00405e-13	2.55997e-12
BnaA01g34790D	1009.45	4.07736	0.303339	1.48101e-31	7.05356e-30
BnaA01g34910D	46.1842	-3.49322	0.798031	3.59186e-05	0.00040982
BnaA01g35230D	32.4177	2.52985	0.463182	5.96634e-06	7.65243e-05
BnaA01g35490D	12.6782	6.09341	1.38739	4.15998e-06	5.45848e-05
BnaA01g36010D	809.072	1.36013	0.206138	9.25754e-05	0.000988022
BnaA01g36130D	896.342	1.24234	0.152067	9.41731e-06	0.000117715
BnaA01g36210D	96.943	-2.14245	0.32381	4.41004e-07	6.5652e-06
BnaA01g36300D	132.689	-1.89091	0.236079	1.14877e-08	2.01412e-07
BnaA01g36810D	455.88	-1.74205	0.18509	1.60853e-10	3.32066e-09
BnaA01g36960D	189.426	-1.64383	0.263391	2.43925e-05	0.000285744
BnaA01g37140D	314.292	1.79012	0.254756	8.47109e-07	1.21825e-05
BnaA01g37150D	1231.02	1.68594	0.17261	7.65982e-11	1.61969e-09
BnaA01g37200D	56.4887	-2.30481	0.458614	4.46189e-05	0.000501486
BnaA01g37220D	779.962	-3.89826	0.335799	7.30791e-24	2.834e-22
BnaA02g00030D	42634.3	7.59848	0.135466	0	0
BnaA02g00480D	372.771	-2.46633	0.222215	6.10068e-18	1.91904e-16
BnaA02g00660D	18.3685	-3.04873	0.720766	0.000143645	0.00148397
BnaA02g00810D	175.729	-1.6767	0.232279	1.08179e-06	1.53797e-05
BnaA02g00840D	53.045	2.4158	0.339926	1.79885e-08	3.08732e-07
BnaA02g01050D	86.5212	-2.30978	0.359552	4.20086e-07	6.26603e-06
BnaA02g01250D	1294.81	1.65887	0.168925	8.9039e-11	1.87172e-09
BnaA02g01300D	93.0015	3.94658	0.339939	7.56033e-24	2.92816e-22
BnaA02g01320D	23.7362	-2.2004	0.530596	0.000660457	0.00594548
BnaA02g01370D	435.857	1.61737	0.178837	3.44379e-09	6.33304e-08
BnaA02g01510D	1431.95	3.75316	0.246034	8.64817e-39	4.92719e-37
BnaA02g01580D	987.176	1.85656	0.158777	4.35492e-16	1.25941e-14
BnaA02g01600D	1378.42	3.4478	0.157144	5.88738e-75	5.64318e-73
BnaA02g02290D	792.513	-1.82005	0.204561	5.73787e-10	1.13201e-08
BnaA02g02390D	1436.21	2.3481	0.197818	1.32058e-19	4.44042e-18
BnaA02g02590D	1350.7	3.38855	0.150106	1.24251e-78	1.27304e-76
BnaA02g02610D	2054.54	5.5897	0.174976	6.32654e-181	1.53657e-178
BnaA02g02620D	6382.94	6.22232	0.293592	3.67169e-83	4.00418e-81
BnaA02g02820D	33.7193	-2.73305	0.494174	3.37036e-06	4.4822e-05
BnaA02g02850D	430.74	1.56401	0.168064	2.67577e-09	4.96108e-08
BnaA02g02890D	328.341	1.82916	0.201692	2.59772e-10	5.27522e-09
BnaA02g03150D	191.239	-1.92952	0.226553	1.0126e-09	1.96031e-08
BnaA02g03170D	103.215	2.70501	0.265009	2.75576e-16	8.03427e-15
BnaA02g03410D	610.697	-1.35837	0.200485	6.16831e-05	0.000678637
BnaA02g03450D	201.087	2.94205	0.211783	1.81428e-29	8.21709e-28
BnaA02g03460D	9.09065	7.55834	2.69307	1.64713e-06	2.28938e-05
BnaA02g03640D	248.539	1.96933	0.219423	9.38131e-11	1.96733e-09
BnaA02g03650D	830.466	2.32219	0.191463	3.09636e-20	1.07007e-18
BnaA02g03760D	246.993	-1.5579	0.292682	0.000388999	0.00367661
BnaA02g03850D	223.186	-1.43358	0.241242	0.00021827	0.0021735
BnaA02g03870D	64.7571	3.24915	0.571863	4.73094e-07	7.02233e-06
BnaA02g03880D	10.4362	3.2958	0.974215	0.00079868	0.00706048
BnaA02g03900D	39.4953	3.75248	0.601864	2.06679e-08	3.5214e-07
BnaA02g03910D	14.9557	3.47158	0.71784	1.03552e-05	0.0001287
BnaA02g03920D	39.6541	4.31668	0.563571	6.69981e-12	1.53029e-10
BnaA02g04130D	150.779	-1.70469	0.246019	2.1662e-06	2.95691e-05
BnaA02g04520D	1102.51	1.73785	0.201288	4.11447e-09	7.51201e-08
BnaA02g04530D	160.48	12.4744	3.08525	4.17472e-19	1.37716e-17
BnaA02g04670D	607.362	-1.71983	0.163816	1.75277e-12	4.15283e-11
BnaA02g04750D	24.1162	-3.07364	0.735175	0.000132542	0.00137814
BnaA02g04790D	178.875	-2.18266	0.22681	5.64061e-13	1.3738e-11
BnaA02g04840D	60.9078	-2.36242	0.556607	0.000312015	0.00300775
BnaA02g04940D	1958.1	1.76567	0.167863	8.00475e-13	1.93415e-11
BnaA02g04960D	8388.1	-3.52399	0.264774	1.7289e-29	7.83622e-28
BnaA02g04970D	4132.57	12.7254	0.65259	2.62056e-75	2.54792e-73
BnaA02g05060D	26893.3	4.07081	0.171495	1.02778e-92	1.27349e-90
BnaA02g05230D	2725.03	-3.16656	0.321375	1.62312e-16	4.77322e-15
BnaA02g05310D	246.902	2.61673	0.264701	3.60333e-15	9.94414e-14
BnaA02g05340D	356.283	-2.33342	0.196704	1.66755e-19	5.58863e-18
BnaA02g05400D	103.891	2.38387	0.299115	4.57477e-10	9.12291e-09
BnaA02g05430D	12971.5	2.29658	0.122874	1.13606e-44	7.25961e-43
BnaA02g05540D	117.513	2.83778	0.294113	3.72603e-15	1.02688e-13
BnaA02g05590D	722.81	2.67521	0.17541	2.12321e-33	1.06707e-31
BnaA02g05650D	1797.82	-2.59912	0.152889	2.75878e-40	1.61712e-38
BnaA02g05780D	61.2957	-1.68423	0.36528	0.0010305	0.00892225
BnaA02g06350D	1387.07	1.1989	0.169378	0.000181621	0.00184011
BnaA02g06550D	3650.4	6.00862	0.245172	1.51756e-109	2.19226e-107
BnaA02g06670D	517.273	-1.7168	0.225599	2.08905e-07	3.22902e-06
BnaA02g06690D	3897.82	-1.41835	0.143864	3.74387e-09	6.86417e-08
BnaA02g06890D	7291.82	10.7084	0.291318	7.03297e-264	3.51429e-261
BnaA02g06910D	790.842	-1.70286	0.169377	1.68634e-11	3.75603e-10
BnaA02g07020D	83.7493	2.37322	0.380968	6.57661e-07	9.58918e-06
BnaA02g07130D	509.017	2.63182	0.250479	6.61915e-17	1.98483e-15
BnaA02g07190D	121.789	3.5174	0.278306	1.01633e-26	4.27e-25
BnaA02g07210D	15.7636	2.57161	0.638057	0.000388715	0.00367449
BnaA02g07440D	397.868	2.73102	0.217751	1.35839e-23	5.22793e-22
BnaA02g07750D	125.414	1.69019	0.305488	0.000119057	0.00124944
BnaA02g07760D	652.24	1.20957	0.143587	8.54798e-06	0.000107599
BnaA02g08090D	983.3	-3.13833	0.236195	5.22479e-28	2.26378e-26
BnaA02g08400D	59.3426	-1.70407	0.348979	0.000532006	0.00487775
BnaA02g08650D	811.754	12.4644	1.3204	3.04964e-24	1.20098e-22
BnaA02g08680D	74.1042	-1.87204	0.37078	0.000175474	0.00178376
BnaA02g08820D	113350	7.4051	0.149187	0	0
BnaA02g08840D	4713.06	4.63541	0.166564	1.63094e-131	2.85706e-129
BnaA02g08880D	164.947	-4.24718	0.39552	3.1355e-21	1.12175e-19
BnaA02g08930D	233.133	1.48623	0.180212	2.83135e-07	4.3065e-06
BnaA02g09060D	874.543	1.4267	0.181628	1.87025e-06	2.57485e-05
BnaA02g09200D	371.353	1.5415	0.221858	7.58414e-06	9.60815e-05
BnaA02g09270D	216.178	-3.67449	0.295871	2.7055e-26	1.12582e-24
BnaA02g09320D	707.734	-2.03389	0.23978	4.75242e-10	9.45551e-09
BnaA02g09460D	13500.9	3.09286	0.382613	1.06367e-11	2.4025e-10
BnaA02g09470D	354.886	6.02944	0.286513	3.67523e-81	3.91695e-79
BnaA02g09490D	287.295	1.91631	0.214013	1.73113e-10	3.5653e-09
BnaA02g09520D	210.293	2.04883	0.198504	5.3378e-14	1.38824e-12
BnaA02g09600D	102.536	-3.22783	0.458379	1.37103e-09	2.61681e-08
BnaA02g09960D	129.868	1.85389	0.267355	7.49238e-07	1.08492e-05
BnaA02g10450D	2619.01	2.60869	0.164826	2.72653e-35	1.44535e-33
BnaA02g10630D	108.265	-1.43023	0.258973	0.000554233	0.00505795
BnaA02g10800D	96.3884	2.31293	0.308572	5.53345e-09	9.97192e-08
BnaA02g10880D	19.9986	-4.01372	0.831953	1.15112e-05	0.00014171
BnaA02g10900D	135.873	-2.10684	0.242014	1.01953e-10	2.13437e-09
BnaA02g11050D	207.672	-1.85754	0.277851	1.63583e-06	2.27523e-05
BnaA02g11710D	224.394	-1.65942	0.196184	2.00983e-08	3.4301e-07
BnaA02g11800D	63.3384	-2.12309	0.383589	1.78723e-05	0.000213759
BnaA02g11890D	1012.26	1.8917	0.192257	3.84334e-12	8.9019e-11
BnaA02g12160D	139.159	-2.96082	0.427479	4.76108e-09	8.63311e-08
BnaA02g12250D	487.228	1.78942	0.190813	1.06e-10	2.2168e-09
BnaA02g12280D	577.916	2.46104	0.266658	4.77117e-13	1.16764e-11
BnaA02g12350D	3233.42	6.61074	0.204422	5.26612e-192	1.3958e-189
BnaA02g12360D	64.6514	4.34028	0.408676	7.81175e-21	2.75112e-19
BnaA02g12440D	146.68	-1.55754	0.246324	3.56836e-05	0.00040752
BnaA02g12770D	445.58	-1.28158	0.162552	1.06854e-05	0.000132436
BnaA02g12820D	563.453	-1.45171	0.222502	4.84705e-05	0.000541679
BnaA02g13030D	10.8782	-6.4959	2.74945	0.000109934	0.00116088
BnaA02g13100D	7009.03	4.28865	0.183112	7.72356e-92	9.39808e-90
BnaA02g13300D	44.6493	7.3029	1.00742	6.79006e-11	1.43928e-09
BnaA02g13420D	16.4819	5.70015	1.0988	1.77172e-06	2.44749e-05
BnaA02g13750D	671.436	5.25143	0.194887	1.45943e-127	2.43753e-125
BnaA02g13970D	587.064	-2.51628	0.210101	8.89129e-21	3.11691e-19
BnaA02g14340D	129.802	-2.01628	0.294492	3.67743e-07	5.51904e-06
BnaA02g14530D	32.3419	-2.85152	0.524828	3.60654e-06	4.77234e-05
BnaA02g14760D	286.301	-1.6246	0.189879	1.92465e-08	3.29394e-07
BnaA02g14770D	197.388	1.85333	0.200062	8.54716e-11	1.79921e-09
BnaA02g14810D	155.565	2.76868	0.394365	5.84229e-09	1.04876e-07
BnaA02g14820D	2781.72	3.98247	0.149217	1.2901e-115	1.95155e-113
BnaA02g14860D	90.2579	-1.78204	0.401838	0.00101388	0.00879332
BnaA02g14980D	70.7293	-1.64159	0.32933	0.000552039	0.00503945
BnaA02g15160D	11.3534	5.02454	1.18743	5.36324e-05	0.000595544
BnaA02g15280D	1145.34	8.88285	1.20879	4.00816e-13	9.83282e-12
BnaA02g15460D	84.234	-2.77102	0.446477	1.92826e-07	2.99339e-06
BnaA02g15510D	75.159	-2.93302	0.455307	4.79816e-08	7.88424e-07
BnaA02g15700D	152.904	-1.55881	0.247339	3.74492e-05	0.00042569
BnaA02g15890D	1189.24	-1.97259	0.217151	5.44744e-11	1.16809e-09
BnaA02g15900D	1714.88	-2.4825	0.355089	1.98667e-08	3.39248e-07
BnaA02g15910D	4688.35	-1.90232	0.319532	1.31378e-05	0.000160502
BnaA02g15930D	24.2119	3.85376	0.623948	2.79103e-08	4.6989e-07
BnaA02g15990D	397.647	-2.55753	0.268401	4.44194e-14	1.16069e-12
BnaA02g16140D	26.1493	4.26651	0.613604	4.15471e-10	8.3097e-09
BnaA02g16200D	97.9917	-2.38125	0.297467	4.18757e-10	8.36992e-09
BnaA02g16250D	54.7182	5.73744	0.585947	6.98273e-19	2.28247e-17
BnaA02g16460D	855.287	-3.07438	0.786661	0.000203285	0.00203726
BnaA02g16510D	283.257	-1.43916	0.182661	1.49429e-06	2.08981e-05
BnaA02g16700D	3110.3	4.59499	0.151722	6.60423e-155	1.36941e-152
BnaA02g16780D	33.5477	-2.11148	0.507918	0.000745789	0.00664399
BnaA02g16830D	1271.73	2.3747	0.150536	3.2191e-33	1.60723e-31
BnaA02g16840D	25.5699	2.45762	0.496137	3.70061e-05	0.000421046
BnaA02g17260D	685.003	-1.27866	0.188033	0.000130497	0.0013592
BnaA02g17270D	761.928	2.01515	0.189427	1.42575e-14	3.83398e-13
BnaA02g17380D	159.404	1.4252	0.213202	4.18307e-05	0.000472762
BnaA02g17790D	188.293	-1.64811	0.219111	5.23818e-07	7.74509e-06
BnaA02g17970D	44.4115	-1.86413	0.37718	0.000247408	0.00243306
BnaA02g18080D	161.632	-3.27282	0.363543	2.42336e-14	6.41479e-13
BnaA02g18230D	1119.44	2.88256	0.257696	9.36128e-20	3.17398e-18
BnaA02g18360D	202.404	3.06163	0.347545	1.80091e-13	4.51613e-12
BnaA02g18590D	4.56908	6.08243	2.72417	0.000353414	0.00337112
BnaA02g18720D	178.981	-1.91183	0.305629	4.73313e-06	6.15488e-05
BnaA02g18750D	101.064	-2.01669	0.338678	7.28467e-06	9.24798e-05
BnaA02g18760D	142.303	-1.65644	0.236729	2.57055e-06	3.47233e-05
BnaA02g18790D	3526.44	3.35127	0.125224	8.17118e-109	1.17484e-106
BnaA02g18850D	694.709	3.39097	0.165935	6.3505e-65	5.39943e-63
BnaA02g19020D	140.487	1.53471	0.227614	1.41139e-05	0.000171363
BnaA02g19200D	144.206	3.62528	0.255947	2.67249e-33	1.33651e-31
BnaA02g19480D	627.355	1.96904	0.161561	3.67194e-18	1.16406e-16
BnaA02g19880D	2029.99	3.33994	0.215093	2.28651e-38	1.29185e-36
BnaA02g20030D	212.825	-2.03107	0.443153	0.000304127	0.00293682
BnaA02g20160D	47.1891	3.9482	0.464534	7.41626e-14	1.91006e-12
BnaA02g20200D	64.6389	-3.81003	0.618304	2.63286e-08	4.44119e-07
BnaA02g20510D	589.776	1.33138	0.196139	7.95209e-05	0.000858922
BnaA02g20620D	276.353	-1.24145	0.186199	0.000253094	0.00248456
BnaA02g20630D	75.9372	-1.73019	0.330151	0.00020176	0.00202232
BnaA02g20790D	74.0723	-2.30447	0.381908	1.80785e-06	2.49287e-05
BnaA02g20910D	567.528	2.20544	0.202042	3.00856e-16	8.76292e-15
BnaA02g21020D	1582.05	3.83032	0.201395	2.65635e-59	2.11129e-57
BnaA02g21300D	732.064	-1.51132	0.193114	7.65566e-07	1.10803e-05
BnaA02g21330D	71008	9.26748	0.197836	0	0
BnaA02g21470D	247.624	2.04544	0.183371	5.37516e-16	1.54639e-14
BnaA02g21500D	63.0976	1.72522	0.321987	0.000154099	0.00158338
BnaA02g21550D	489.357	1.4251	0.149275	9.61953e-09	1.69831e-07
BnaA02g21790D	275.197	-1.83293	0.294854	8.15004e-06	0.000102845
BnaA02g22340D	138.663	-3.23185	0.371844	2.05347e-13	5.13679e-12
BnaA02g22420D	11.3839	-6.53947	2.77817	0.000122954	0.00128722
BnaA02g22440D	432.744	2.72224	0.193579	5.1763e-29	2.31347e-27
BnaA02g22830D	16.6244	6.55273	1.36258	5.36077e-07	7.911e-06
BnaA02g23050D	2841.5	2.57716	0.156926	1.69466e-37	9.40033e-36
BnaA02g23290D	39.1574	-1.95738	0.452193	0.00075631	0.00672592
BnaA02g23490D	526.621	3.5539	0.252816	1.17108e-32	5.74348e-31
BnaA02g23680D	106.354	-2.05749	0.373126	2.34136e-05	0.000274965
BnaA02g23750D	427.396	1.08225	0.158368	0.00116825	0.00998719
BnaA02g23840D	12.3337	4.65845	1.07131	2.98826e-05	0.00034502
BnaA02g23870D	249.898	-1.83509	0.190272	1.88655e-11	4.18515e-10
BnaA02g24170D	1284.34	-2.81685	0.181425	1.744e-35	9.27731e-34
BnaA02g24340D	1159.34	5.00559	0.164598	9.62717e-160	2.05927e-157
BnaA02g24770D	76.217	2.954	0.331069	1.61491e-13	4.05638e-12
BnaA02g24780D	584.056	2.6462	0.179757	4.39844e-31	2.06101e-29
BnaA02g24930D	32.975	-2.50807	0.483853	1.80277e-05	0.000215491
BnaA02g25030D	23916.9	7.6132	0.155883	0	0
BnaA02g25520D	127.888	2.40506	0.27138	4.9975e-12	1.1527e-10
BnaA02g25570D	305.757	4.1741	0.274237	4.73864e-40	2.76173e-38
BnaA02g26210D	50.1038	-2.45941	0.568518	0.000205759	0.00205968
BnaA02g26230D	1469.42	1.35296	0.168147	2.75089e-06	3.70689e-05
BnaA02g26270D	306.286	1.45939	0.179779	5.84326e-07	8.57185e-06
BnaA02g26300D	89.1724	2.86342	0.335039	2.06312e-12	4.86545e-11
BnaA02g26550D	986.444	1.13602	0.156024	0.000276552	0.0026966
BnaA02g26570D	811.642	2.66889	0.206407	1.26099e-24	5.02762e-23
BnaA02g26590D	273.755	-2.28809	0.296411	2.37602e-09	4.43227e-08
BnaA02g26640D	39.4886	-3.14358	0.573045	1.49759e-06	2.09395e-05
BnaA02g26670D	782.972	-1.65017	0.164787	4.40136e-11	9.49118e-10
BnaA02g26710D	128.286	-1.94371	0.342035	2.32463e-05	0.000273157
BnaA02g26940D	40.8275	-2.22989	0.535909	0.000537935	0.00492618
BnaA02g27170D	1024.02	3.2648	0.146104	6.27659e-76	6.18147e-74
BnaA02g27270D	1800.96	-2.61551	0.325136	9.27768e-11	1.94694e-09
BnaA02g27560D	27.8116	-2.46078	0.567306	0.000227288	0.00225337
BnaA02g27850D	106.143	-2.78258	0.400051	7.8282e-09	1.39173e-07
BnaA02g27860D	102.305	-2.6473	0.344592	5.08083e-10	1.00728e-08
BnaA02g27920D	311.682	-2.89906	0.429285	1.22453e-08	2.14081e-07
BnaA02g27970D	1215.79	6.66556	0.252486	6.20321e-129	1.05337e-126
BnaA02g27980D	4052.18	2.8103	0.389815	2.28995e-09	4.27564e-08
BnaA02g28090D	144.539	3.68778	0.286723	3.76776e-28	1.64064e-26
BnaA02g28150D	276.005	1.63809	0.288622	0.000110575	0.00116685
BnaA02g28400D	529.556	1.86499	0.171763	3.39959e-14	8.92917e-13
BnaA02g28770D	16.9422	-3.10405	0.788006	0.000290628	0.00281898
BnaA02g28900D	31.7982	5.04767	0.68542	1.75095e-11	3.89424e-10
BnaA02g29390D	593.674	-1.68159	0.271212	2.10153e-05	0.000248426
BnaA02g29640D	515.38	-1.85592	0.20578	2.36045e-10	4.81263e-09
BnaA02g29780D	574.449	1.70848	0.190803	1.61059e-09	3.04732e-08
BnaA02g29930D	57.1522	-1.95644	0.339247	1.80433e-05	0.000215635
BnaA02g29970D	63.1657	-3.79707	0.58595	6.58262e-09	1.17715e-07
BnaA02g30070D	282.925	-2.76486	0.250274	6.20374e-19	2.0322e-17
BnaA02g30100D	632.793	2.54863	0.195131	1.89435e-24	7.49405e-23
BnaA02g30110D	4040.48	3.29369	0.225027	3.73088e-34	1.91772e-32
BnaA02g30210D	889.172	-2.98558	0.415583	1.22722e-09	2.35634e-08
BnaA02g30380D	101.461	-2.1171	0.295413	6.46508e-08	1.05016e-06
BnaA02g30450D	113.753	-3.46307	0.384255	1.2695e-14	3.42138e-13
BnaA02g30690D	56.1546	1.87469	0.399873	0.000414324	0.00389424
BnaA02g30900D	15399.4	2.03032	0.183211	1.04318e-15	2.95787e-14
BnaA02g31060D	467.215	2.68311	0.176114	2.18951e-33	1.09857e-31
BnaA02g31400D	7.02065	3.68687	1.13054	0.00107909	0.00929408
BnaA02g31590D	86.8145	-3.36089	0.578519	2.3641e-07	3.63115e-06
BnaA02g31900D	1876.5	-3.7358	0.227538	1.73715e-44	1.10658e-42
BnaA02g31910D	9859.15	5.34053	0.156139	1.01906e-204	2.98673e-202
BnaA02g31990D	1036.31	11.9606	0.981922	5.07276e-29	2.27053e-27
BnaA02g32040D	10.2628	4.38108	1.06316	7.47107e-05	0.000809548
BnaA02g32120D	151.435	2.85071	0.258616	4.01932e-19	1.32805e-17
BnaA02g32260D	313	2.30371	0.18577	5.98195e-21	2.12142e-19
BnaA02g32420D	28.6382	-2.50905	0.559183	0.000136237	0.0014115
BnaA02g32870D	697.958	1.98537	0.223561	1.24913e-10	2.6025e-09
BnaA02g32920D	6.29643	-5.48332	2.60047	0.00057845	0.00526818
BnaA02g32960D	316.093	-1.48899	0.255284	0.000188322	0.00190137
BnaA02g33370D	2219.87	-1.65634	0.172699	2.47027e-10	5.0315e-09
BnaA02g33410D	199.421	-1.99304	0.298722	7.77526e-07	1.12401e-05
BnaA02g33620D	14.931	2.90471	0.858977	0.00108478	0.00933514
BnaA02g33750D	84.9455	-2.16984	0.346088	1.29377e-06	1.82065e-05
BnaA02g33910D	338.194	2.48212	0.234009	1.2423e-16	3.67637e-15
BnaA02g34160D	40.8864	-2.50496	0.450065	5.078e-06	6.57111e-05
BnaA02g34280D	84.5703	-2.32759	0.378258	1.05323e-06	1.50016e-05
BnaA02g34550D	88.748	11.5034	2.99571	4.49011e-16	1.29728e-14
BnaA02g34570D	7.75445	5.22107	1.47199	0.000126274	0.00131995
BnaA02g34850D	18.4162	-2.79993	0.763611	0.000750979	0.00668534
BnaA02g34860D	486.416	1.61217	0.165672	2.53881e-10	5.16592e-09
BnaA02g35440D	27582.1	7.25008	0.134905	0	0
BnaA02g35660D	3135.86	5.60486	0.15943	1.5377e-218	5.23695e-216
BnaA02g35730D	1427.44	-2.16055	0.199225	7.5197e-16	2.14715e-14
BnaA02g35780D	81.9009	-2.52719	0.322706	4.58099e-10	9.13232e-09
BnaA02g35950D	78.9807	-2.12994	0.345181	2.25698e-06	3.07233e-05
BnaA02g36100D	500.868	2.28197	0.310676	1.2399e-08	2.1658e-07
BnaA02g36150D	61.0604	-2.32923	0.408135	4.98472e-06	6.46138e-05
BnaA02g36180D	92.9981	-1.60344	0.285748	0.000159846	0.00163718
BnaA02g36200D	22.8544	-3.63274	0.765546	1.51598e-05	0.000182968
BnaA02g37160D	28.6907	2.61194	0.470263	3.57555e-06	4.73545e-05
BnaA03g00020D	31.2443	-2.09	0.468807	0.000398666	0.00375924
BnaA03g00090D	1114	1.16943	0.181474	0.000826938	0.0072881
BnaA03g00330D	84.1162	1.76187	0.36191	0.000422193	0.00395751
BnaA03g00410D	3455.99	3.95396	0.379021	7.69861e-20	2.61899e-18
BnaA03g00620D	6.54337	6.83302	2.7278	4.79632e-05	0.000536305
BnaA03g00790D	298.247	4.84998	0.46755	7.98235e-21	2.80634e-19
BnaA03g00850D	10930.6	5.48648	0.421531	2.88445e-32	1.39668e-30
BnaA03g00860D	3155.63	5.26739	0.767339	8.74203e-11	1.83896e-09
BnaA03g00870D	1779.03	4.51049	0.667704	4.17695e-10	8.35144e-09
BnaA03g01250D	3199.91	4.52672	0.265053	4.78164e-51	3.40934e-49
BnaA03g01340D	5037.28	5.71538	0.320533	1.27859e-58	1.00575e-56
BnaA03g01400D	1565.28	2.30782	0.330173	4.70616e-08	7.73724e-07
BnaA03g01410D	1834.44	2.39652	0.418846	3.6173e-06	4.78347e-05
BnaA03g01420D	544.472	3.57499	0.175479	6.53887e-66	5.62232e-64
BnaA03g02160D	19.2611	3.60909	0.65547	7.01726e-07	1.01975e-05
BnaA03g02210D	160.904	2.32219	0.33218	4.31306e-08	7.1159e-07
BnaA03g02280D	154.326	2.04601	0.329774	2.85139e-06	3.83638e-05
BnaA03g02880D	2943.43	6.00238	0.28518	1.68588e-81	1.80624e-79
BnaA03g02970D	698.796	1.97376	0.348558	2.14963e-05	0.000253718
BnaA03g03060D	26.5071	6.48812	1.03494	1.45492e-08	2.51903e-07
BnaA03g03220D	426.001	2.19662	0.385511	7.79546e-06	9.85743e-05
BnaA03g03230D	43.9063	3.09639	0.524245	2.78212e-07	4.23586e-06
BnaA03g03410D	310.224	2.69814	0.372941	2.96674e-09	5.48055e-08
BnaA03g03450D	8095.74	5.22781	0.38759	4.88775e-34	2.49972e-32
BnaA03g03510D	265.894	2.49071	0.384009	1.56752e-07	2.45401e-06
BnaA03g03530D	277.548	2.34176	0.309695	3.54692e-09	6.51483e-08
BnaA03g03540D	4722.87	5.34307	0.369463	5.81276e-39	3.3273e-37
BnaA03g03730D	66.0747	3.19185	0.469643	4.62424e-09	8.39747e-08
BnaA03g03740D	73337.1	11.4534	0.2252	0	0
BnaA03g03750D	2909.9	2.94784	0.398135	5.47293e-10	1.08149e-08
BnaA03g03960D	574.494	1.9102	0.277498	6.18939e-07	9.05055e-06
BnaA03g04180D	411.147	3.09309	0.233303	1.04399e-27	4.46624e-26
BnaA03g04250D	51.9641	1.94418	0.43736	0.000581467	0.00529303
BnaA03g04500D	615.73	1.66165	0.234073	1.7946e-06	2.47572e-05
BnaA03g04510D	268.764	1.17095	0.174795	0.000515545	0.0047418
BnaA03g04810D	309.099	2.13599	0.211004	5.98053e-14	1.54879e-12
BnaA03g04850D	73.2898	-1.9459	0.380983	0.000113972	0.0012002
BnaA03g04880D	919.926	1.56637	0.22963	8.79069e-06	0.000110472
BnaA03g04990D	1047.11	1.42205	0.152086	2.04491e-08	3.48801e-07
BnaA03g05290D	29.5032	4.02872	0.600687	1.5664e-09	2.96741e-08
BnaA03g05490D	73.4349	-1.70707	0.347465	0.000482887	0.00446907
BnaA03g05560D	220.275	1.22275	0.188287	0.000433668	0.00405045
BnaA03g05620D	284.814	1.43044	0.182385	1.84614e-06	2.54222e-05
BnaA03g05800D	140.848	4.42832	0.326239	7.04703e-33	3.47574e-31
BnaA03g05830D	442.274	1.36903	0.191281	2.25566e-05	0.000265667
BnaA03g05910D	1061.66	2.4056	0.248874	6.43235e-14	1.66156e-12
BnaA03g05940D	314.417	4.77278	0.229883	6.3597e-75	6.08634e-73
BnaA03g05980D	56.008	-2.4147	0.397425	1.06766e-06	1.51965e-05
BnaA03g06080D	401.314	2.05728	0.171912	3.48733e-18	1.10669e-16
BnaA03g06160D	611.125	1.26937	0.162585	1.53017e-05	0.000184461
BnaA03g06800D	51.9836	2.92076	0.574618	8.36531e-06	0.000105408
BnaA03g06850D	17.3202	4.80133	0.939819	1.5257e-06	2.13228e-05
BnaA03g06910D	343.787	4.78449	0.235559	7.3609e-72	6.73776e-70
BnaA03g06980D	502.039	1.78101	0.226039	4.69623e-08	7.723e-07
BnaA03g07050D	2184.34	3.83815	0.140768	4.83158e-119	7.59131e-117
BnaA03g07230D	349.006	1.4221	0.190587	5.85321e-06	7.51523e-05
BnaA03g07540D	217.435	1.56751	0.23318	1.14411e-05	0.00014096
BnaA03g07590D	204.866	1.75687	0.201455	2.3723e-09	4.42669e-08
BnaA03g07640D	45.7095	-2.04114	0.388226	5.60761e-05	0.000621322
BnaA03g07740D	294.321	-1.71485	0.327499	0.000213029	0.00212617
BnaA03g07780D	9.73637	4.21217	1.15345	0.00028255	0.00274862
BnaA03g07800D	327.718	4.02313	0.252858	4.8935e-43	3.01331e-41
BnaA03g07830D	66.3175	-1.89343	0.44531	0.00105687	0.00911817
BnaA03g07990D	601.43	-1.97075	0.19447	3.4166e-13	8.41206e-12
BnaA03g08050D	110.817	-2.60551	0.329062	1.88212e-10	3.86323e-09
BnaA03g08430D	414.218	2.1003	0.246582	2.41419e-10	4.92056e-09
BnaA03g08470D	1797.42	3.58241	0.350371	1.70917e-18	5.48102e-17
BnaA03g08520D	58.5135	-2.31366	0.383393	1.77709e-06	2.45379e-05
BnaA03g08640D	803.234	-1.37906	0.23434	0.000366721	0.00348501
BnaA03g08700D	265.638	-1.95618	0.216697	8.4049e-11	1.77233e-09
BnaA03g08940D	148.547	-1.58919	0.255613	3.79035e-05	0.000430373
BnaA03g09300D	33278	11.8939	1.37216	8.78252e-18	2.74283e-16
BnaA03g09320D	634.22	-1.66279	0.209815	1.16745e-07	1.85268e-06
BnaA03g09520D	34.2591	-5.26968	0.877461	5.66754e-08	9.25542e-07
BnaA03g09560D	1406.26	1.42889	0.271298	0.000928893	0.00811277
BnaA03g09910D	1553.03	4.18498	0.171694	1.60306e-98	2.09262e-96
BnaA03g09920D	9197.81	4.76746	0.159425	1.2083e-152	2.46355e-150
BnaA03g10010D	8.87378	4.11718	1.06845	0.000193596	0.00194784
BnaA03g10410D	101.74	-2.11648	0.423504	8.22504e-05	0.000885892
BnaA03g10770D	4518.64	2.39483	0.130979	4.86412e-44	3.06646e-42
BnaA03g10790D	37009.3	3.96895	0.154831	1.39872e-106	1.97382e-104
BnaA03g10920D	193.908	-1.31489	0.226862	0.000719517	0.00643533
BnaA03g11050D	261.553	-1.5555	0.258945	8.01306e-05	0.000864282
BnaA03g11140D	2150.99	2.99396	0.67958	6.17731e-05	0.000679504
BnaA03g11170D	271.313	-1.39685	0.215833	8.78825e-05	0.000941838
BnaA03g11180D	494.895	2.79056	0.194446	1.68505e-30	7.8236e-29
BnaA03g11320D	7465.25	9.45127	0.209761	0	0
BnaA03g11350D	45.6285	-3.30716	0.850954	0.000181467	0.00183886
BnaA03g11410D	543.75	-2.08945	0.253309	8.5684e-10	1.66458e-08
BnaA03g11670D	651.563	2.32866	0.204009	3.31386e-18	1.05273e-16
BnaA03g11730D	155.872	9.16522	0.985217	3.76574e-17	1.14213e-15
BnaA03g11860D	66.9255	2.38673	0.40006	1.60014e-06	2.23068e-05
BnaA03g11880D	98.2017	-3.45493	0.364241	6.78708e-16	1.94159e-14
BnaA03g11980D	4406.96	11.8329	0.481624	4.18249e-119	6.58845e-117
BnaA03g12820D	160.603	-1.53893	0.238249	2.88923e-05	0.000334536
BnaA03g13020D	9.14296	7.53528	2.71689	2.85742e-06	3.84364e-05
BnaA03g13170D	20270.6	10.3387	0.234404	0	0
BnaA03g13190D	239.79	1.88796	0.194846	8.16549e-12	1.85464e-10
BnaA03g13370D	1171.25	3.48988	0.182991	1.41975e-57	1.10397e-55
BnaA03g13650D	158.29	-2.8859	0.573157	9.85729e-06	0.000122938
BnaA03g13890D	275.674	2.2538	0.188827	2.73035e-19	9.07565e-18
BnaA03g13900D	745.543	5.0998	0.237502	1.63251e-81	1.75213e-79
BnaA03g14210D	21324.1	2.78652	0.27744	4.43091e-16	1.28078e-14
BnaA03g14950D	59.1333	-2.24958	0.461723	8.05192e-05	0.000868166
BnaA03g15080D	153.991	1.7963	0.21002	3.10728e-09	5.73149e-08
BnaA03g15170D	155.35	1.4204	0.248035	0.000385959	0.00365127
BnaA03g15890D	529.991	1.19291	0.185034	0.000640393	0.00577764
BnaA03g15910D	49.7518	2.77485	0.540101	9.35289e-06	0.000116934
BnaA03g15980D	283.831	1.20537	0.195553	0.000939244	0.00819027
BnaA03g16020D	341.285	2.11973	0.181449	8.37642e-18	2.61916e-16
BnaA03g16050D	125.938	6.4155	0.471992	3.24937e-35	1.71952e-33
BnaA03g16080D	23.8052	-2.20227	0.551673	0.000937899	0.00818089
BnaA03g16160D	215.287	1.67368	0.2381	2.01455e-06	2.76166e-05
BnaA03g16240D	46.337	3.22735	0.415061	3.45058e-11	7.49391e-10
BnaA03g16370D	88.3779	-1.64134	0.291892	0.000124537	0.00130291
BnaA03g16650D	67.6029	-2.33024	0.358589	3.06318e-07	4.6429e-06
BnaA03g16690D	29.1231	5.72427	0.823387	2.0641e-10	4.22253e-09
BnaA03g16700D	74.6007	-2.21433	0.353115	1.11842e-06	1.5845e-05
BnaA03g16830D	203.708	2.08523	0.469223	0.000381508	0.0036159
BnaA03g17030D	1082.98	3.18212	0.372873	5.44716e-13	1.32934e-11
BnaA03g17100D	14428.2	2.71305	0.355476	3.7812e-10	7.60005e-09
BnaA03g17160D	55.4452	-2.29187	0.421098	1.32273e-05	0.000161466
BnaA03g17280D	1355.01	-3.2915	0.213664	1.43494e-37	7.97416e-36
BnaA03g17330D	534.309	-2.67334	0.189819	8.06126e-29	3.58447e-27
BnaA03g17490D	491.865	1.46899	0.180064	4.59582e-07	6.83009e-06
BnaA03g17750D	367.679	-1.28442	0.18062	6.23575e-05	0.000685438
BnaA03g17800D	154.403	-1.89975	0.41012	0.000426844	0.00399528
BnaA03g17870D	331.441	2.45003	0.173167	1.19934e-27	5.11647e-26
BnaA03g18010D	874.789	2.5304	0.193297	1.86931e-24	7.39979e-23
BnaA03g18100D	17.5359	5.81537	1.09625	1.0943e-06	1.55321e-05
BnaA03g18150D	68.7434	2.21518	0.310915	4.40849e-08	7.26745e-07
BnaA03g18290D	26.7457	-3.85076	0.808916	1.02952e-05	0.000128058
BnaA03g18330D	1034.19	1.22971	0.187846	0.000366665	0.00348501
BnaA03g18340D	1004.77	2.90604	0.245086	5.35334e-22	1.97429e-20
BnaA03g18670D	1183.62	4.88854	0.238629	1.25521e-73	1.17723e-71
BnaA03g18690D	143.163	-2.05257	0.315705	1.00676e-06	1.43699e-05
BnaA03g19050D	196.017	2.94507	0.217267	3.41922e-28	1.491e-26
BnaA03g19220D	591.043	2.10557	0.165622	1.31025e-20	4.57214e-19
BnaA03g19230D	665.042	3.21251	0.201632	1.38621e-39	8.01642e-38
BnaA03g19350D	306.465	5.88842	0.281993	1.9355e-79	2.01003e-77
BnaA03g19430D	19.1563	2.68793	0.701243	0.00047866	0.00443264
BnaA03g19910D	229.751	1.39021	0.241772	0.000453691	0.0042213
BnaA03g20050D	13.8495	2.64603	0.681732	0.00049953	0.00460214
BnaA03g20150D	532.603	1.46731	0.162928	3.09548e-08	5.19424e-07
BnaA03g20190D	2426.47	4.59719	0.322716	1.98602e-36	1.07715e-34
BnaA03g20310D	433.524	-4.99023	0.341151	5.39123e-39	3.08891e-37
BnaA03g20600D	1467.83	3.97473	0.28551	2.14216e-33	1.0757e-31
BnaA03g20710D	185.92	1.78193	0.392681	0.000818284	0.00721809
BnaA03g21080D	125.481	-3.67202	0.341217	3.06377e-20	1.05941e-18
BnaA03g21100D	997.393	-2.06269	0.29597	1.76438e-07	2.75019e-06
BnaA03g21310D	1128.39	2.71316	0.156059	5.3539e-43	3.29016e-41
BnaA03g21650D	41.3604	-3.14843	0.545347	5.25457e-07	7.76556e-06
BnaA03g21840D	3851.14	2.57833	0.164378	1.78676e-34	9.2231e-33
BnaA03g21850D	169.5	-2.33202	0.239437	7.92276e-14	2.03106e-12
BnaA03g21910D	68.9346	3.75769	0.378799	9.56374e-18	2.98528e-16
BnaA03g21970D	26566.2	6.08125	0.390344	4.6786e-46	3.05698e-44
BnaA03g22000D	129.968	-1.68542	0.34885	0.000625462	0.00565299
BnaA03g22040D	368.639	-2.37145	0.188972	8.54632e-22	3.12163e-20
BnaA03g22060D	801.413	-1.55534	0.276879	0.000200876	0.00201412
BnaA03g22180D	471.349	-1.42878	0.162583	1.09128e-07	1.73653e-06
BnaA03g22330D	2786.74	4.61633	0.156188	7.82429e-148	1.53371e-145
BnaA03g22610D	286.764	1.73454	0.193108	1.06367e-09	2.05461e-08
BnaA03g22890D	32982.2	11.1954	0.793567	6.24779e-42	3.78606e-40
BnaA03g23150D	211.289	-1.63223	0.253073	1.48684e-05	0.000179736
BnaA03g23240D	138.128	2.53566	0.274077	2.59504e-13	6.44657e-12
BnaA03g23460D	2587.98	2.38371	0.148205	1.78593e-34	9.2231e-33
BnaA03g23580D	48.7252	-1.84657	0.379689	0.000315595	0.00303939
BnaA03g23620D	464.244	1.50768	0.186141	3.4837e-07	5.25027e-06
BnaA03g23650D	290.495	1.96126	0.20338	4.45119e-12	1.02786e-10
BnaA03g23660D	28067.3	5.36714	0.24149	1.52669e-88	1.78296e-86
BnaA03g23670D	117.767	3.14241	0.364185	3.80729e-13	9.35511e-12
BnaA03g23990D	93.6225	2.04428	0.33485	4.01785e-06	5.28108e-05
BnaA03g24130D	21014.5	6.15939	0.146402	0	0
BnaA03g24240D	1211.8	2.51094	0.244113	7.07364e-16	2.02168e-14
BnaA03g24270D	870.161	1.82992	0.143	1.21772e-18	3.93817e-17
BnaA03g24280D	24668.8	11.7758	1.33784	2.61424e-18	8.33085e-17
BnaA03g24500D	140.396	4.65251	1.24919	8.09296e-05	0.000872129
BnaA03g24520D	45.1288	1.71036	0.380202	0.00116841	0.0099872
BnaA03g24600D	653.711	3.59029	0.237217	1.32103e-37	7.36806e-36
BnaA03g24720D	1312.57	2.74635	0.280983	2.98577e-15	8.28865e-14
BnaA03g24840D	1431.85	6.32922	0.202719	1.90072e-177	4.52624e-175
BnaA03g24920D	1066.9	1.51122	0.227919	2.30856e-05	0.000271374
BnaA03g25040D	67.7426	2.08327	0.31484	5.89011e-07	8.63572e-06
BnaA03g25050D	1056.2	9.023	0.385946	1.37658e-105	1.92035e-103
BnaA03g25120D	461.542	1.74575	0.167016	1.48775e-12	3.53867e-11
BnaA03g25240D	2307.39	2.63826	0.136517	9.11974e-52	6.5716e-50
BnaA03g25300D	40.2808	1.95092	0.410979	0.000281751	0.00274291
BnaA03g25340D	461.849	1.32704	0.184243	3.1856e-05	0.000366416
BnaA03g25730D	515.666	-1.3066	0.197439	0.000145612	0.00150174
BnaA03g25740D	1164.79	3.08724	0.199352	6.88206e-37	3.76611e-35
BnaA03g25890D	18.16	3.80297	0.710727	1.0509e-06	1.49726e-05
BnaA03g25930D	1212.77	2.63737	0.16819	7.30284e-35	3.8379e-33
BnaA03g26580D	157.498	3.12493	0.25372	2.48957e-24	9.8169e-23
BnaA03g26600D	79.7602	3.27879	0.317838	5.33115e-18	1.67957e-16
BnaA03g26680D	828.072	1.58911	0.166158	6.96584e-10	1.36456e-08
BnaA03g26790D	374.909	2.65798	0.302268	1.47804e-12	3.51696e-11
BnaA03g26800D	261.909	1.60941	0.303587	0.000314669	0.00303095
BnaA03g26920D	1557.79	1.45134	0.151673	5.76147e-09	1.03577e-07
BnaA03g26960D	105.28	3.32435	0.289147	4.88467e-22	1.80363e-20
BnaA03g27190D	120.059	-1.45667	0.263252	0.000455026	0.00423113
BnaA03g27300D	329.968	-1.57718	0.301984	0.00043636	0.00407309
BnaA03g27440D	186.381	-1.61024	0.227128	2.78377e-06	3.74871e-05
BnaA03g27730D	20.0203	-2.81931	0.672434	0.000204892	0.00205201
BnaA03g27940D	8.94215	3.38323	1.00064	0.000815642	0.00719791
BnaA03g27980D	67.1625	1.9655	0.353824	3.04681e-05	0.000351115
BnaA03g28310D	413.234	1.13269	0.164216	0.000567853	0.00517605
BnaA03g28450D	721.847	1.68672	0.317801	0.0002101	0.00209935
BnaA03g28510D	138.978	-2.21666	0.372156	3.072e-06	4.1141e-05
BnaA03g28520D	17.0821	4.56739	0.806231	2.05062e-07	3.17606e-06
BnaA03g28630D	19.4084	2.2495	0.55569	0.000682433	0.00612882
BnaA03g28750D	228.995	1.70642	0.331482	0.00027946	0.00272147
BnaA03g28930D	52.7403	2.46924	0.371148	8.86366e-08	1.42421e-06
BnaA03g29010D	50.8381	-2.46397	0.384986	2.82847e-07	4.3032e-06
BnaA03g29130D	1197.08	2.20666	0.286874	4.38949e-09	7.99364e-08
BnaA03g29230D	519.835	-1.45189	0.258586	0.000389768	0.00368331
BnaA03g29560D	581.392	1.27112	0.193406	0.000229083	0.0022691
BnaA03g29600D	181.517	-1.50944	0.25264	0.000118755	0.00124712
BnaA03g29680D	483.923	2.23524	0.18679	2.80295e-19	9.30682e-18
BnaA03g29950D	830.64	1.89011	0.28728	1.92447e-06	2.64472e-05
BnaA03g30450D	405.687	2.36647	0.244241	7.70956e-14	1.98225e-12
BnaA03g30740D	599.042	-2.80743	0.385045	1.45203e-09	2.76276e-08
BnaA03g30760D	653.479	4.3685	0.322816	1.17319e-32	5.74921e-31
BnaA03g31030D	113.472	-5.68177	2.1799	0.000737045	0.00657666
BnaA03g31130D	39.8032	-2.05919	0.435031	0.000212674	0.00212298
BnaA03g31270D	142.32	1.76554	0.217262	2.16452e-08	3.67866e-07
BnaA03g31300D	272.05	3.32361	0.368763	1.72619e-14	4.61747e-13
BnaA03g31400D	20174.2	6.89509	0.213592	5.39921e-193	1.44363e-190
BnaA03g31420D	34.9095	6.3853	0.891458	6.76192e-11	1.43431e-09
BnaA03g31570D	2543.81	7.08932	0.202674	4.10429e-227	1.49824e-224
BnaA03g31730D	120.059	-2.84182	0.504679	1.40476e-06	1.96866e-05
BnaA03g32070D	155677	-3.42034	0.135345	2.87453e-98	3.74438e-96
BnaA03g32250D	686.196	1.58444	0.154708	4.82347e-11	1.03794e-09
BnaA03g32270D	7.26547	-5.61916	2.72977	0.000830928	0.00732009
BnaA03g32280D	844.155	-3.24285	0.421442	4.48863e-11	9.67595e-10
BnaA03g32290D	103.068	-2.35498	0.470447	3.88952e-05	0.000441141
BnaA03g32320D	98211.2	9.85535	0.272218	3.51253e-255	1.64716e-252
BnaA03g32350D	2064.32	-1.18111	0.137098	8.7628e-06	0.000110167
BnaA03g32410D	73.4194	-2.66424	0.602654	0.00010366	0.00109843
BnaA03g32760D	1709.65	3.94386	0.183827	1.9304e-75	1.88591e-73
BnaA03g32840D	21179.2	8.96351	0.179433	0	0
BnaA03g32930D	107.003	-1.81878	0.308626	2.33553e-05	0.000274385
BnaA03g33070D	1796.95	2.29685	0.159142	1.49947e-27	6.37898e-26
BnaA03g33270D	1489.38	2.83294	0.195821	3.36742e-31	1.58399e-29
BnaA03g33540D	76.2722	-1.65992	0.345374	0.00075332	0.00670324
BnaA03g33630D	176.232	-1.46579	0.214559	2.00553e-05	0.00023777
BnaA03g33690D	784.491	5.47206	0.195597	1.23295e-138	2.2504e-136
BnaA03g33750D	24.2509	-2.65132	0.670502	0.000434276	0.00405489
BnaA03g33790D	1208.4	1.94021	0.261999	7.82443e-08	1.26222e-06
BnaA03g33890D	24.0593	-3.52447	0.677907	3.61496e-06	4.78141e-05
BnaA03g33980D	4.06058	5.83087	2.7225	0.000603414	0.00547561
BnaA03g34230D	8627.5	6.98657	0.228655	1.43986e-173	3.3631e-171
BnaA03g34310D	1641.52	3.98039	0.163951	4.04821e-96	5.18459e-94
BnaA03g34350D	428.848	1.81379	0.191589	5.38357e-11	1.1552e-09
BnaA03g34760D	580.521	3.73417	0.269923	2.63461e-32	1.27875e-30
BnaA03g35040D	2252.61	-1.13248	0.158641	0.000366242	0.00348301
BnaA03g35150D	304.423	1.19263	0.168536	0.000197382	0.001983
BnaA03g35180D	1017.22	7.12611	0.307502	2.58876e-101	3.47612e-99
BnaA03g35190D	3938.59	7.001	0.156525	0	0
BnaA03g35310D	631.858	6.81634	0.290347	9.17418e-103	1.25398e-100
BnaA03g35330D	5.6923	6.58554	2.70116	7.98948e-05	0.000862502
BnaA03g35520D	2613.82	4.64433	0.183631	3.36672e-109	4.85206e-107
BnaA03g35850D	44.735	-3.21259	0.471544	5.80078e-09	1.04192e-07
BnaA03g35860D	825.13	1.09995	0.161064	0.000951231	0.00828177
BnaA03g35880D	108.337	-4.66147	0.567606	1.12893e-13	2.864e-12
BnaA03g35960D	324.925	2.24513	0.169305	3.03875e-23	1.15925e-21
BnaA03g36120D	46.5767	1.79771	0.35799	0.000253696	0.00248887
BnaA03g36130D	84.1258	1.59746	0.268978	7.33167e-05	0.000795573
BnaA03g36470D	318.005	1.14383	0.174349	0.000885428	0.00776207
BnaA03g36480D	155.934	2.28095	0.250245	3.44874e-12	8.00618e-11
BnaA03g36580D	224.176	-2.85738	0.431096	2.43384e-08	4.11915e-07
BnaA03g36800D	29.1955	3.13972	0.565539	1.07006e-06	1.52236e-05
BnaA03g37120D	540.144	2.01156	0.206441	1.58783e-12	3.7679e-11
BnaA03g37240D	25785.8	5.25775	0.138959	7.6917e-249	3.3493e-246
BnaA03g37330D	19.3812	8.93906	2.77589	2.23022e-09	4.16923e-08
BnaA03g37520D	187.113	2.51266	0.268463	1.56261e-13	3.93472e-12
BnaA03g37620D	810.959	2.18753	0.311203	7.31343e-08	1.18292e-06
BnaA03g37780D	50.1009	-2.41976	0.408488	1.8119e-06	2.4979e-05
BnaA03g37860D	145.761	3.23545	0.280704	6.93385e-22	2.54333e-20
BnaA03g37880D	526.889	1.79118	0.162383	4.28956e-14	1.12184e-12
BnaA03g37890D	46.838	1.722	0.364063	0.000678574	0.00609776
BnaA03g38040D	199.997	-1.3264	0.229537	0.000681817	0.0061242
BnaA03g38170D	19270.7	8.73597	0.286157	1.63841e-179	3.93231e-177
BnaA03g38410D	236.475	-1.72328	0.264392	6.51513e-06	8.31432e-05
BnaA03g38660D	294.741	1.9098	0.204062	2.98743e-11	6.52292e-10
BnaA03g38790D	8.83976	7.50428	2.6921	2.09486e-06	2.86516e-05
BnaA03g38800D	282.017	3.6196	0.278469	1.70875e-28	7.51578e-27
BnaA03g39020D	158.808	-1.67941	0.253406	6.48849e-06	8.28901e-05
BnaA03g39100D	120.17	-1.57646	0.258104	5.45566e-05	0.000605036
BnaA03g39170D	119.948	-2.34019	0.382177	1.08963e-06	1.54767e-05
BnaA03g39240D	1100.25	3.23569	0.238298	1.63782e-29	7.43446e-28
BnaA03g39380D	4271.92	1.76535	0.218385	2.60403e-08	4.39498e-07
BnaA03g39440D	3805.88	-1.12726	0.151384	0.000226826	0.00224915
BnaA03g39560D	524.806	1.84419	0.242626	7.74721e-08	1.25109e-06
BnaA03g39790D	35.4142	-3.1607	0.683923	2.90923e-05	0.00033666
BnaA03g39830D	2136.99	-1.21751	0.173067	0.000156483	0.00160571
BnaA03g39910D	132.696	-1.49297	0.236171	5.86691e-05	0.000648049
BnaA03g40040D	187.167	-2.58678	0.276974	1.11229e-13	2.82414e-12
BnaA03g40200D	98.2828	-1.88446	0.300972	5.54677e-06	7.14285e-05
BnaA03g40340D	65.3076	-1.87492	0.400357	0.000423084	0.00396495
BnaA03g40370D	66.4517	-4.67997	0.774389	1.72917e-08	2.97108e-07
BnaA03g40550D	92.001	-1.68703	0.346017	0.000564577	0.0051485
BnaA03g40660D	233.03	2.43485	0.201139	9.40735e-21	3.29214e-19
BnaA03g40690D	2164.71	4.54273	0.80649	8.75663e-08	1.40776e-06
BnaA03g40880D	72.5406	1.6882	0.335501	0.000396282	0.00373734
BnaA03g41510D	1159.77	1.65585	0.263356	2.00519e-05	0.00023777
BnaA03g41540D	27796	12.0962	1.28123	1.39831e-20	4.87665e-19
BnaA03g41550D	11447.4	12.0555	0.963666	7.84074e-34	3.98655e-32
BnaA03g41580D	9.30894	3.74271	1.02918	0.000365518	0.00347679
BnaA03g41590D	1686.25	4.38764	0.166256	1.05805e-116	1.62062e-114
BnaA03g41620D	90.4397	1.58814	0.264913	6.75168e-05	0.000737098
BnaA03g41680D	907.379	2.33497	0.289638	3.93035e-10	7.88683e-09
BnaA03g41760D	373.793	1.34718	0.242913	0.000922589	0.00805887
BnaA03g41940D	31.3472	-8.5209	2.86554	9.27309e-08	1.48922e-06
BnaA03g42180D	1028.93	1.30429	0.206857	0.000288561	0.00280027
BnaA03g42330D	201.276	1.32667	0.206731	0.000186858	0.00188784
BnaA03g42550D	699.004	1.23695	0.203589	0.00082161	0.00724638
BnaA03g42560D	582.3	1.21744	0.172633	0.00015442	0.00158614
BnaA03g42720D	15.9667	8.59555	2.75224	1.38362e-08	2.40378e-07
BnaA03g42750D	247.754	-2.08533	0.30332	2.23983e-07	3.45419e-06
BnaA03g42810D	9749.29	2.74723	0.203507	4.69202e-27	1.9836e-25
BnaA03g42860D	39.6949	7.93466	1.32374	4.062e-10	8.13762e-09
BnaA03g43070D	222.138	2.77551	0.287511	5.11532e-15	1.39901e-13
BnaA03g43210D	584.167	-1.24846	0.188421	0.000254922	0.00250009
BnaA03g43440D	373.513	1.88977	0.199526	2.20214e-11	4.87108e-10
BnaA03g43650D	362.945	2.37917	0.41506	3.64487e-06	4.81471e-05
BnaA03g44010D	982.462	1.97127	0.413239	0.000244308	0.00240722
BnaA03g44050D	47.3293	-1.79383	0.407861	0.00109882	0.00944535
BnaA03g44280D	82.903	2.00228	0.281674	1.57096e-07	2.45876e-06
BnaA03g44500D	213.445	1.24513	0.198902	0.000541729	0.00495607
BnaA03g44530D	560.514	-1.43162	0.159579	5.78356e-08	9.43729e-07
BnaA03g44570D	52.5632	-2.86085	0.432129	3.10172e-08	5.20328e-07
BnaA03g45080D	230.469	-2.32224	0.216089	2.43758e-16	7.1271e-15
BnaA03g45290D	186	2.30194	0.210144	8.37932e-17	2.50402e-15
BnaA03g45300D	714.078	2.19808	0.15928	1.44828e-24	5.75929e-23
BnaA03g45480D	394.812	2.57197	0.212931	2.40723e-21	8.66288e-20
BnaA03g45700D	233.098	2.56401	0.218628	3.27473e-20	1.13107e-18
BnaA03g45880D	122.841	2.63042	0.286766	2.24943e-13	5.60857e-12
BnaA03g46000D	50.9076	-3.28568	0.821826	0.000133702	0.00138833
BnaA03g46020D	155.955	-1.46064	0.245863	0.000180365	0.00182921
BnaA03g46050D	14845.5	6.8916	0.134035	0	0
BnaA03g46170D	137.384	2.97258	0.479188	1.05881e-07	1.68795e-06
BnaA03g46180D	14.2211	-3.09093	0.828459	0.000560174	0.00510912
BnaA03g46260D	788.841	3.68348	0.416009	1.27581e-14	3.43686e-13
BnaA03g46270D	277.682	1.63996	0.260999	2.25035e-05	0.000265094
BnaA03g46300D	610.686	2.03377	0.172938	1.77101e-17	5.46933e-16
BnaA03g46320D	37.7739	7.04278	1.01924	4.65756e-10	9.27283e-09
BnaA03g46410D	638.43	2.13382	0.191074	1.58973e-16	4.67729e-15
BnaA03g46490D	121.752	4.08204	0.372304	8.13488e-22	2.97313e-20
BnaA03g46510D	681.154	5.11694	0.224169	8.38595e-92	1.01837e-89
BnaA03g46650D	44.229	2.98238	0.429561	4.103e-09	7.49557e-08
BnaA03g46660D	5607.07	3.42045	0.143386	7.86205e-88	9.06023e-86
BnaA03g46760D	1993.03	2.44763	0.280805	7.93492e-12	1.80496e-10
BnaA03g47030D	54.3549	4.11002	0.461536	3.71002e-15	1.02293e-13
BnaA03g47160D	9731.2	10.8465	0.26906	0	0
BnaA03g47210D	674.076	3.29301	0.228587	3.70789e-33	1.84523e-31
BnaA03g47250D	2072.97	3.05401	0.141557	6.43529e-69	5.71878e-67
BnaA03g47310D	13198.9	5.88631	0.1673	2.65826e-221	9.36722e-219
BnaA03g47330D	142.566	1.2895	0.227245	0.0011057	0.00949644
BnaA03g47470D	275.46	1.4876	0.189167	9.04562e-07	1.29689e-05
BnaA03g47580D	222.621	-1.52364	0.213309	5.10981e-06	6.60946e-05
BnaA03g47670D	285.841	1.63022	0.226727	1.75104e-06	2.42056e-05
BnaA03g48280D	1008.86	4.36359	0.195084	1.71848e-84	1.90823e-82
BnaA03g48330D	122.36	-1.57156	0.286771	0.000255913	0.002509
BnaA03g48350D	749.925	3.73332	0.193787	3.38343e-60	2.70683e-58
BnaA03g48360D	184.904	3.48494	0.276817	1.7523e-26	7.33681e-25
BnaA03g48380D	133.203	2.17219	0.287881	1.01069e-08	1.77971e-07
BnaA03g48570D	632.95	1.64422	0.340448	0.000759976	0.00675654
BnaA03g48620D	255.439	-1.62589	0.262776	3.1514e-05	0.00036255
BnaA03g48780D	136.371	2.28834	0.279311	2.83715e-10	5.74232e-09
BnaA03g48880D	4.07653	5.83568	2.72354	0.00060031	0.00545233
BnaA03g48890D	992.026	7.66845	0.298677	6.17282e-125	1.0198e-122
BnaA03g49130D	43.9789	-2.04953	0.503122	0.0010161	0.00881129
BnaA03g49190D	2166.47	4.63623	0.222065	2.63451e-75	2.55741e-73
BnaA03g49280D	1243.45	1.54533	0.230678	1.42649e-05	0.000173023
BnaA03g49290D	4566.24	5.0096	0.139446	5.75817e-222	2.0528e-219
BnaA03g49640D	20.6829	-2.86449	0.664346	0.000135209	0.00140204
BnaA03g49910D	1223.8	-1.46901	0.154036	4.72464e-09	8.57212e-08
BnaA03g50030D	138.686	2.63171	0.245967	1.98347e-17	6.10998e-16
BnaA03g50190D	13.7954	-6.99217	2.7446	1.97092e-05	0.000234031
BnaA03g50200D	183.156	2.38632	0.30368	7.43177e-10	1.45303e-08
BnaA03g50360D	130.1	-1.47988	0.293368	0.0010813	0.00930914
BnaA03g50670D	17.8566	8.79281	2.76768	5.35154e-09	9.65495e-08
BnaA03g50710D	3755.56	7.12714	0.186338	7.32221e-271	3.88153e-268
BnaA03g50910D	163.436	-1.84795	0.244037	8.38539e-08	1.35021e-06
BnaA03g51030D	58.7257	-3.27091	0.546975	1.55623e-07	2.43884e-06
BnaA03g51440D	40.7235	3.7742	0.516416	1.0827e-10	2.26195e-09
BnaA03g51500D	5.60102	-5.22071	2.59608	0.00103266	0.00893841
BnaA03g51710D	226.081	1.42307	0.209636	3.31049e-05	0.000379778
BnaA03g51800D	1043.61	2.60466	0.159579	2.38917e-37	1.31571e-35
BnaA03g51840D	210.608	1.27274	0.187379	0.000142802	0.00147551
BnaA03g51870D	705.168	-3.46859	0.371564	1.20291e-15	3.40129e-14
BnaA03g51980D	160.017	2.27912	0.248511	2.50906e-12	5.88978e-11
BnaA03g52090D	390.445	-1.48118	0.189013	1.03603e-06	1.47704e-05
BnaA03g52230D	33.6898	-3.40856	0.557406	9.70451e-08	1.5544e-06
BnaA03g52270D	88.138	-2.09445	0.487918	0.000529867	0.0048613
BnaA03g52360D	202.722	1.47504	0.203813	6.25597e-06	8.00538e-05
BnaA03g52680D	5492.83	8.72052	0.202138	0	0
BnaA03g52690D	185.596	1.60725	0.200179	1.46437e-07	2.30198e-06
BnaA03g52750D	235.74	4.5143	0.271438	2.40557e-48	1.63853e-46
BnaA03g52920D	1980.9	1.99653	0.175715	3.17963e-16	9.2391e-15
BnaA03g53010D	1298.64	-1.90656	0.26163	1.4817e-07	2.32742e-06
BnaA03g53320D	52.8175	-2.83917	0.598567	2.96477e-05	0.000342437
BnaA03g53390D	25.6969	-2.51216	0.648856	0.000657326	0.00591992
BnaA03g53510D	2901.84	5.25491	0.134822	7.99069e-264	3.96039e-261
BnaA03g53520D	205.159	1.63067	0.26023	2.50063e-05	0.000292248
BnaA03g53580D	499.777	1.93336	0.188645	3.0572e-13	7.55464e-12
BnaA03g53750D	4171.27	7.95046	0.214458	1.90565e-259	9.29379e-257
BnaA03g53760D	815.805	1.75363	0.216896	2.81763e-08	4.74236e-07
BnaA03g53850D	307.254	3.11664	0.28135	4.10554e-20	1.41163e-18
BnaA03g54150D	69.305	-1.6719	0.311632	0.000201072	0.00201575
BnaA03g54320D	192.985	-1.83805	0.427326	0.00110652	0.00950217
BnaA03g54360D	110.515	-1.97449	0.288155	4.72014e-07	7.00802e-06
BnaA03g54410D	383.727	-1.46578	0.220082	3.06402e-05	0.000352964
BnaA03g54460D	12.155	-4.04544	1.12907	0.000662948	0.00596702
BnaA03g54570D	619.633	1.72329	0.190152	8.79856e-10	1.70821e-08
BnaA03g54580D	188.246	1.9605	0.446223	0.000623359	0.00563482
BnaA03g54620D	582.696	-2.35175	0.274365	2.86618e-11	6.26939e-10
BnaA03g54680D	30.2768	5.01138	0.682353	2.39525e-11	5.26955e-10
BnaA03g55240D	528.524	2.79445	0.352151	6.89595e-11	1.46071e-09
BnaA03g55280D	161.801	8.69272	0.8315	1.25615e-21	4.56904e-20
BnaA03g55320D	20.2956	2.62253	0.642381	0.000294073	0.00284876
BnaA03g55630D	130.289	-2.23041	0.37693	3.32182e-06	4.42536e-05
BnaA03g55900D	21.821	3.42767	0.762876	2.6452e-05	0.000307919
BnaA03g55950D	37809.6	6.22415	0.389026	1.26314e-48	8.623e-47
BnaA03g56040D	4191.82	2.77801	0.129667	7.6397e-65	6.47749e-63
BnaA03g56080D	1762.52	-1.85189	0.363847	0.000162269	0.00166117
BnaA03g56100D	204.965	-1.49468	0.208901	6.43274e-06	8.22124e-05
BnaA03g56200D	20.6839	-5.48018	1.66963	0.000215062	0.00214471
BnaA03g56230D	6.39156	-5.54607	2.58187	0.00044115	0.00411465
BnaA03g56510D	507.83	1.46269	0.22976	6.61608e-05	0.000722942
BnaA03g56550D	102.397	2.11571	0.511237	0.000726007	0.00649052
BnaA03g56760D	871.194	2.08548	0.151926	1.69494e-23	6.50674e-22
BnaA03g57000D	163.475	1.74814	0.228385	1.39479e-07	2.19486e-06
BnaA03g57030D	14.4287	8.28135	2.84589	9.46316e-07	1.35389e-05
BnaA03g57320D	78.2698	-1.95662	0.456094	0.000790577	0.00700104
BnaA03g57660D	905.164	-1.42212	0.1934	7.68685e-06	9.73019e-05
BnaA03g57740D	54766	5.55448	0.133616	9.60447e-304	6.29578e-301
BnaA03g57750D	119.638	5.791	0.409318	1.9012e-37	1.05269e-35
BnaA03g57940D	532.859	1.18526	0.162908	0.000152539	0.00156894
BnaA03g58060D	35.2385	-2.08414	0.465905	0.000382288	0.00362161
BnaA03g58260D	327.968	-2.72679	0.240659	1.1952e-19	4.02996e-18
BnaA03g58350D	10.7319	-4.64312	1.41003	0.000376352	0.00356981
BnaA03g58470D	6400.16	10.3732	0.277923	1.48362e-271	7.93374e-269
BnaA03g58800D	64.0613	-3.61709	0.493177	1.47662e-10	3.05871e-09
BnaA03g58920D	71.1287	1.60344	0.277157	0.000103171	0.00109383
BnaA03g58940D	417.741	-1.15894	0.174515	0.000645795	0.00582209
BnaA03g59360D	130.684	12.1366	3.04895	4.21888e-18	1.33467e-16
BnaA03g59660D	11364.5	8.77458	0.207496	0	0
BnaA03g59800D	1004.65	-1.40397	0.172606	1.13222e-06	1.60294e-05
BnaA03g59920D	12.1901	5.15268	1.20797	4.41356e-05	0.000496511
BnaA03g60000D	79.1993	-2.9859	0.697816	8.89428e-05	0.000952086
BnaA03g60220D	36.666	-2.66381	0.512207	1.10467e-05	0.000136508
BnaA03g60680D	45.1937	-2.46713	0.441382	4.97213e-06	6.44643e-05
BnaA04g00380D	374.305	1.13228	0.169961	0.000850334	0.00747916
BnaA04g00440D	1563.25	3.24535	0.197006	2.50574e-42	1.52298e-40
BnaA04g00450D	1383.99	3.36753	0.689293	7.20113e-06	9.15146e-05
BnaA04g00530D	256.943	-1.41098	0.233794	0.000209777	0.00209647
BnaA04g00680D	89.7998	-1.84272	0.329288	4.73923e-05	0.00053031
BnaA04g00750D	56.9369	1.87784	0.346717	6.54548e-05	0.000715741
BnaA04g00920D	738.798	-1.25467	0.154473	8.67453e-06	0.000109124
BnaA04g00930D	1308.55	1.28413	0.163065	1.05823e-05	0.000131255
BnaA04g00940D	7752.27	5.22548	0.14724	4.98654e-218	1.6795e-215
BnaA04g01000D	9.95292	4.20133	1.23143	0.000482386	0.00446579
BnaA04g01020D	137.089	-1.62136	0.295518	0.00019068	0.001922
BnaA04g01210D	95.0424	-4.68835	0.464998	3.12967e-19	1.03747e-17
BnaA04g01240D	336.685	2.3495	0.18496	3.73866e-22	1.3872e-20
BnaA04g01290D	125.002	-1.71865	0.294769	4.69169e-05	0.000525569
BnaA04g01320D	171.007	2.53353	0.234951	2.61295e-17	7.9805e-16
BnaA04g02190D	1457.21	1.26621	0.209593	0.000677574	0.00608967
BnaA04g02240D	175.51	3.96698	0.248769	7.4799e-43	4.57821e-41
BnaA04g02330D	282.734	2.22874	0.180253	2.17221e-20	7.54113e-19
BnaA04g02460D	332.693	1.50924	0.242547	6.58404e-05	0.000719571
BnaA04g02720D	7.59582	7.19095	2.69575	9.07181e-06	0.000113793
BnaA04g02730D	26.1414	7.27571	1.33777	1.5444e-08	2.66713e-07
BnaA04g02970D	922.731	-2.63394	0.239872	2.83183e-18	9.01484e-17
BnaA04g03000D	42.2481	-2.41949	0.439604	7.73674e-06	9.78724e-05
BnaA04g03060D	31.7596	-3.30265	0.605622	1.57667e-06	2.19947e-05
BnaA04g03290D	4913.46	1.38382	0.233909	0.000337821	0.00323504
BnaA04g03620D	89.3278	-2.09728	0.337463	2.21428e-06	3.01916e-05
BnaA04g03830D	1840.95	-1.48229	0.137739	3.62554e-11	7.85989e-10
BnaA04g04140D	1183.4	-1.25551	0.183142	0.000148017	0.001525
BnaA04g04150D	667.731	1.73022	0.163981	1.18016e-12	2.82248e-11
BnaA04g04270D	118.653	-1.52867	0.30178	0.000793288	0.00702097
BnaA04g04510D	1146.39	4.26604	0.262484	1.33339e-45	8.63828e-44
BnaA04g04790D	228.084	-2.45933	0.289805	2.32287e-11	5.12326e-10
BnaA04g04910D	416.022	2.11216	0.261623	1.58596e-09	3.00353e-08
BnaA04g05270D	180.138	-2.01705	0.283079	1.33147e-07	2.1012e-06
BnaA04g05380D	1121.17	-1.47056	0.15238	3.09793e-09	5.71598e-08
BnaA04g05420D	184.904	-1.49389	0.273194	0.000412812	0.00388242
BnaA04g05860D	399.653	13.9169	3.20539	9.36071e-24	3.61169e-22
BnaA04g05890D	226.542	3.47077	0.228858	2.99451e-37	1.64609e-35
BnaA04g05920D	73.0562	-1.95596	0.325948	8.65867e-06	0.000108947
BnaA04g06040D	199.266	-2.79979	0.294001	1.01843e-14	2.7569e-13
BnaA04g06100D	1026.69	3.73211	0.228413	4.93828e-44	3.10366e-42
BnaA04g06700D	579.878	1.81376	0.159765	5.63636e-15	1.53807e-13
BnaA04g06820D	3565.79	5.38643	0.188635	7.02931e-144	1.32669e-141
BnaA04g06830D	74.0292	-2.02071	0.379727	4.75914e-05	0.000532343
BnaA04g07050D	121.904	2.55749	0.322462	2.12283e-10	4.33977e-09
BnaA04g07070D	266.436	2.04578	0.215332	3.67657e-12	8.52209e-11
BnaA04g07370D	535.083	1.51933	0.164411	6.44941e-09	1.154e-07
BnaA04g07430D	45.8753	2.70037	0.462949	9.96874e-07	1.42422e-05
BnaA04g07480D	817.443	1.37717	0.159084	3.49431e-07	5.26366e-06
BnaA04g07490D	1348.24	2.18837	0.139	2.63994e-31	1.24563e-29
BnaA04g07520D	315.117	-2.06603	0.495105	0.000742339	0.00662002
BnaA04g07770D	188.002	-2.07535	0.214369	1.16064e-12	2.77689e-11
BnaA04g08230D	536.452	2.83548	0.200871	7.86086e-30	3.58962e-28
BnaA04g08450D	33.9636	3.97676	0.537472	4.82277e-11	1.03794e-09
BnaA04g08950D	155.253	-2.52646	0.318414	2.48781e-10	5.06552e-09
BnaA04g09080D	79.0704	-2.34628	0.517658	0.000152987	0.00157301
BnaA04g09250D	181.517	-1.50944	0.25264	0.000118755	0.00124712
BnaA04g09370D	893.815	1.49852	0.184293	3.5212e-07	5.29983e-06
BnaA04g09860D	75.2354	1.84679	0.289768	4.80867e-06	6.24513e-05
BnaA04g10090D	44.666	-1.82466	0.398613	0.000671225	0.00603617
BnaA04g10200D	11.6055	3.5311	0.954432	0.000297669	0.00287994
BnaA04g10260D	409.059	3.45336	0.210544	4.61834e-43	2.84675e-41
BnaA04g10320D	41.6767	-2.27079	0.432517	2.68538e-05	0.000312357
BnaA04g10360D	919.207	1.29921	0.150329	1.1834e-06	1.67383e-05
BnaA04g10750D	4564.23	5.15394	0.150253	4.5827e-204	1.3367e-201
BnaA04g10810D	315.802	2.04825	0.176153	3.17479e-17	9.66257e-16
BnaA04g10900D	362.176	2.3919	0.251993	1.88976e-13	4.73116e-12
BnaA04g11140D	468.929	-1.91913	0.17555	1.03206e-14	2.79132e-13
BnaA04g11240D	185.121	1.59401	0.263613	5.68154e-05	0.000628713
BnaA04g11370D	44.1276	-4.32777	0.604411	1.82431e-10	3.74836e-09
BnaA04g11410D	87.9243	1.65734	0.35578	0.00103076	0.00892323
BnaA04g11440D	41.6177	-2.09374	0.431021	0.000139826	0.00144647
BnaA04g11570D	544.436	3.00202	0.23114	2.45951e-26	1.02416e-24
BnaA04g11580D	17.9781	4.9662	0.865467	1.25976e-07	1.99216e-06
BnaA04g12020D	509.45	1.99208	0.169771	3.88051e-17	1.17576e-15
BnaA04g12270D	343.526	1.74185	0.19476	1.15095e-09	2.21548e-08
BnaA04g12490D	15095.9	8.5528	0.162789	0	0
BnaA04g12670D	77.6979	-4.96857	0.676169	1.62476e-11	3.62284e-10
BnaA04g12720D	5059.88	4.05394	0.167454	3.31665e-96	4.25662e-94
BnaA04g12790D	70.2336	-3.88693	0.558497	5.4205e-10	1.07218e-08
BnaA04g12800D	1307.99	3.26701	0.138286	1.41225e-84	1.57106e-82
BnaA04g12840D	40.4925	-3.73152	0.562177	5.00519e-09	9.04882e-08
BnaA04g12860D	89.3483	-2.02985	0.438411	0.000285518	0.00277426
BnaA04g12950D	515.082	-1.81719	0.185457	1.145e-11	2.5776e-10
BnaA04g13000D	379.028	2.06142	0.260769	4.64258e-09	8.42826e-08
BnaA04g13090D	311.485	-1.93833	0.179018	1.40643e-14	3.78539e-13
BnaA04g13100D	78.5275	-3.35109	0.405134	1.82031e-12	4.30783e-11
BnaA04g13120D	28.0574	-3.09579	0.584544	4.00755e-06	5.27095e-05
BnaA04g13140D	1362.53	1.76436	0.154472	9.15961e-15	2.48504e-13
BnaA04g13320D	3018.66	4.91088	0.178826	3.48191e-130	6.03023e-128
BnaA04g13410D	228.931	-1.50241	0.253016	0.000135114	0.0014013
BnaA04g13540D	40.8526	1.99386	0.47961	0.000973088	0.00845396
BnaA04g13570D	551.825	2.4539	0.202798	7.63087e-21	2.69053e-19
BnaA04g13680D	467.194	1.2758	0.168587	2.47719e-05	0.0002898
BnaA04g13830D	335.968	-1.72615	0.189369	6.81478e-10	1.33798e-08
BnaA04g13880D	781.954	1.91558	0.154669	2.83573e-18	9.02253e-17
BnaA04g13910D	9.32202	4.16325	1.12069	0.000253285	0.00248523
BnaA04g13990D	1266.1	3.60571	0.207301	6.23631e-49	4.28611e-47
BnaA04g14060D	307.534	1.64577	0.246953	7.3518e-06	9.32932e-05
BnaA04g14500D	811.236	3.09192	0.262746	2.52056e-22	9.36943e-21
BnaA04g14690D	27.958	6.57181	1.03603	9.89745e-09	1.74586e-07
BnaA04g14730D	1164.88	2.44619	0.294318	6.12017e-11	1.30181e-09
BnaA04g14880D	5.56018	6.4494	2.75942	0.000183933	0.00186262
BnaA04g14900D	42.9908	-1.80585	0.390807	0.000655733	0.00590644
BnaA04g14930D	71.9075	-1.9081	0.384851	0.000193124	0.00194406
BnaA04g15380D	842.325	-2.21811	0.208898	1.50914e-15	4.24746e-14
BnaA04g15390D	46.4695	1.87302	0.380234	0.000238071	0.00235147
BnaA04g15660D	177.733	5.60553	0.335244	3.24683e-51	2.32589e-49
BnaA04g15690D	739.669	-1.31536	0.163904	4.73758e-06	6.15936e-05
BnaA04g15910D	21.6871	3.23955	0.579141	8.29632e-07	1.19509e-05
BnaA04g16020D	40.404	-2.61957	0.465728	3.02634e-06	4.05566e-05
BnaA04g16170D	940.194	1.43039	0.210471	3.03713e-05	0.000350197
BnaA04g16190D	12672	5.29235	0.130899	3.58396e-284	2.04192e-281
BnaA04g16230D	768.781	-1.36832	0.185009	1.236e-05	0.000151364
BnaA04g16270D	137.291	-1.6478	0.259832	1.80008e-05	0.000215212
BnaA04g16300D	244.55	2.49353	0.23023	2.76865e-17	8.44757e-16
BnaA04g16490D	118.869	-2.31247	0.295252	1.32693e-09	2.5382e-08
BnaA04g16620D	589.346	-1.39428	0.169292	9.25934e-07	1.32598e-05
BnaA04g16730D	200.759	-1.40118	0.227126	0.000169003	0.0017246
BnaA04g16780D	1010.91	-1.69522	0.154152	2.45337e-13	6.10457e-12
BnaA04g17180D	350.878	1.55375	0.210689	1.968e-06	2.70028e-05
BnaA04g17190D	426.837	-1.6257	0.232736	3.31128e-06	4.41229e-05
BnaA04g17300D	48.2336	-2.75759	0.491265	2.08371e-06	2.85262e-05
BnaA04g17360D	73.1624	-2.49621	0.450205	4.8779e-06	6.32695e-05
BnaA04g17400D	84.3676	-2.92736	0.396644	7.05552e-10	1.38124e-08
BnaA04g17480D	95.9667	2.20024	0.256105	8.21968e-11	1.73507e-09
BnaA04g17690D	348.675	1.41723	0.214261	5.32039e-05	0.000591002
BnaA04g17700D	1654.03	1.58322	0.248286	2.60783e-05	0.000303742
BnaA04g17900D	49.2371	-2.13175	0.432722	0.000101465	0.00107705
BnaA04g18200D	121.261	-1.93611	0.328262	1.25635e-05	0.000153764
BnaA04g18370D	4.7579	6.19372	2.70849	0.000245525	0.00241765
BnaA04g18840D	29.3745	2.65734	0.475987	2.8829e-06	3.87364e-05
BnaA04g18850D	979.733	1.84234	0.250202	1.83596e-07	2.85593e-06
BnaA04g19140D	37.8102	-2.29253	0.437658	2.65354e-05	0.00030883
BnaA04g19190D	770.828	1.77965	0.14996	6.45455e-16	1.84994e-14
BnaA04g19470D	55.8386	-2.13262	0.353832	3.74084e-06	4.93399e-05
BnaA04g19480D	47.3127	-2.19932	0.408862	2.25693e-05	0.000265765
BnaA04g19620D	527.445	1.62329	0.251457	1.58445e-05	0.000190703
BnaA04g19870D	55435.5	1.31398	0.161832	3.88093e-06	5.11212e-05
BnaA04g19890D	186.206	-2.1352	0.232745	8.3562e-12	1.89725e-10
BnaA04g20070D	182.905	3.8372	0.242181	6.86299e-42	4.15473e-40
BnaA04g20450D	62.3353	-2.85008	0.418985	1.40641e-08	2.44127e-07
BnaA04g20650D	600.585	1.85504	0.188787	6.35348e-12	1.45336e-10
BnaA04g20980D	960.711	-1.24849	0.200622	0.000556501	0.0050779
BnaA04g21040D	33.3967	2.98912	0.568889	4.18781e-06	5.49144e-05
BnaA04g21230D	2026.89	-1.6059	0.162317	1.40926e-10	2.92315e-09
BnaA04g21320D	176.413	-1.53368	0.250084	6.84123e-05	0.000745806
BnaA04g21480D	671.884	1.31623	0.172724	1.31793e-05	0.000160944
BnaA04g21490D	76.2572	1.79328	0.319807	5.87519e-05	0.000648847
BnaA04g21530D	1501.1	-1.39488	0.19025	1.08452e-05	0.000134216
BnaA04g21850D	2291.43	-1.16626	0.126132	2.6509e-06	3.5761e-05
BnaA04g21960D	180.265	-2.56744	0.309592	3.47965e-11	7.55168e-10
BnaA04g22070D	2304.21	-4.19576	0.303415	1.37871e-33	6.98082e-32
BnaA04g22080D	8144.9	-2.961	0.213839	1.98966e-29	8.99806e-28
BnaA04g22330D	136.872	3.21158	0.270992	5.94684e-23	2.24478e-21
BnaA04g22410D	31.5853	-3.05492	0.532437	8.41703e-07	1.21133e-05
BnaA04g22490D	7.45098	-5.87554	2.58407	0.000181392	0.00183872
BnaA04g22620D	820.534	2.8552	0.149291	6.73531e-53	4.93507e-51
BnaA04g22890D	24.9167	-6.09475	1.32739	1.83187e-06	2.52372e-05
BnaA04g22910D	574.26	-1.41421	0.199724	1.69852e-05	0.000203749
BnaA04g23210D	373.239	-2.45282	0.198484	1.22655e-21	4.46405e-20
BnaA04g23260D	243.28	-1.82871	0.312881	2.48102e-05	0.000290192
BnaA04g23280D	109.063	-3.86788	0.388364	5.29502e-18	1.66905e-16
BnaA04g23600D	308.622	-1.43409	0.267211	0.000729704	0.00651783
BnaA04g23610D	157.993	2.6879	0.28363	2.59468e-14	6.85046e-13
BnaA04g23730D	431.326	3.40086	0.20443	6.09448e-44	3.82234e-42
BnaA04g23990D	803.29	2.66393	0.158285	4.67667e-40	2.73084e-38
BnaA04g24070D	726.989	-1.82464	0.312913	2.60662e-05	0.00030366
BnaA04g24090D	131.729	-1.38131	0.22732	0.000240009	0.00236946
BnaA04g24100D	735.493	2.3939	0.301059	4.63181e-10	9.2276e-09
BnaA04g24200D	4224.18	2.14514	0.146794	6.72796e-27	2.83449e-25
BnaA04g24370D	13.6871	5.41469	1.11057	6.42562e-06	8.21386e-05
BnaA04g24600D	7778.57	3.75461	0.194956	3.145e-60	2.5227e-58
BnaA04g24910D	400.51	1.25047	0.189477	0.00026617	0.00260244
BnaA04g25020D	207.854	1.62459	0.201773	1.13583e-07	1.80412e-06
BnaA04g25040D	611.673	2.05752	0.270624	1.64294e-08	2.8285e-07
BnaA04g25170D	3244.74	-1.63141	0.344822	0.000940372	0.00819893
BnaA04g25180D	151.514	-1.84511	0.302732	1.11061e-05	0.000137137
BnaA04g25190D	2344.3	-2.43962	0.285462	1.90248e-11	4.21895e-10
BnaA04g25720D	1704.73	-1.44214	0.127714	1.00433e-11	2.27184e-10
BnaA04g25730D	5.94028	6.6522	2.71493	7.49825e-05	0.000812204
BnaA04g25810D	1643.02	1.70842	0.159559	7.34212e-13	1.77898e-11
BnaA04g25820D	2415.4	3.50681	0.187945	2.50381e-55	1.88441e-53
BnaA04g26010D	17.2952	3.10371	0.880103	0.000592493	0.00538535
BnaA04g26130D	70.0747	-1.74832	0.321452	0.000115529	0.00121512
BnaA04g26250D	627.116	2.28609	0.174196	4.30657e-23	1.63473e-21
BnaA04g26270D	156.762	-2.20155	0.246617	1.65368e-11	3.68597e-10
BnaA04g26610D	1406.07	1.26937	0.202426	0.000424506	0.00397462
BnaA04g26730D	96.1345	2.63485	0.307923	6.06135e-12	1.3881e-10
BnaA04g26750D	391.418	2.23233	0.475218	0.000132212	0.00137517
BnaA04g26760D	1314.21	2.19916	0.237397	2.99969e-12	6.98919e-11
BnaA04g26930D	4584.65	9.79411	0.281682	1.5915e-234	6.25942e-232
BnaA04g27240D	18.2484	2.5333	0.613637	0.00031184	0.00300655
BnaA04g27370D	2006.1	5.22434	0.154454	3.80534e-199	1.04969e-196
BnaA04g27400D	178.592	1.75437	0.24691	8.49644e-07	1.2216e-05
BnaA04g28480D	1644.6	2.27037	0.299003	4.65493e-09	8.44817e-08
BnaA04g28490D	182.107	-1.52095	0.246407	6.79443e-05	0.000741368
BnaA04g28570D	59441.4	11.6151	0.190788	0	0
BnaA04g28610D	12.9153	4.07042	0.878068	1.36508e-05	0.00016617
BnaA04g29040D	42.8862	-3.22936	0.488888	1.41771e-08	2.45978e-07
BnaA04g29180D	103.895	-1.47588	0.264568	0.000366287	0.00348301
BnaA04g29270D	52.0876	-4.91407	0.794757	1.05422e-08	1.85422e-07
BnaA04g29300D	68.9585	-1.9868	0.397911	0.000132613	0.00137864
BnaA04g29310D	236.249	4.67209	1.44229	0.000284237	0.00276226
BnaA04g29340D	15.5406	-3.56194	0.870936	0.000153705	0.00157959
BnaA04g29560D	162.371	-1.4467	0.240596	0.000170274	0.00173612
BnaA04g29680D	2186.67	2.59527	0.152285	1.98977e-40	1.17085e-38
BnaA05g00130D	405.623	-1.82662	0.238604	7.11237e-08	1.15162e-06
BnaA05g00160D	114.766	-2.07097	0.292006	1.10669e-07	1.76013e-06
BnaA05g00400D	15.2672	-4.25493	1.30909	0.000939042	0.00818969
BnaA05g00510D	192.985	2.47262	0.265924	3.0316e-13	7.49442e-12
BnaA05g00520D	89.6389	-1.96817	0.308676	2.49749e-06	3.38112e-05
BnaA05g00570D	333.875	-1.73249	0.245321	1.13219e-06	1.60294e-05
BnaA05g00650D	189.24	7.26992	0.501886	2.17336e-40	1.27642e-38
BnaA05g00720D	14494	11.9577	0.311303	1.69966e-291	1.01583e-288
BnaA05g00740D	333.559	2.44562	0.212728	5.47956e-19	1.79691e-17
BnaA05g00900D	38.6773	3.94251	0.485574	8.78837e-13	2.11761e-11
BnaA05g00960D	121.107	-1.39227	0.239435	0.000390147	0.00368575
BnaA05g01150D	3999.09	-1.03541	0.138738	0.00083773	0.00737469
BnaA05g01170D	28.9051	-4.58361	0.855409	8.40557e-07	1.20997e-05
BnaA05g01350D	184.153	-1.99989	0.283926	2.0055e-07	3.10776e-06
BnaA05g01520D	799.714	2.77138	0.213593	2.82694e-25	1.14281e-23
BnaA05g01560D	50867.6	10.0585	0.214332	0	0
BnaA05g01570D	135.388	2.30251	0.258447	8.06273e-12	1.83198e-10
BnaA05g01790D	99.25	-1.73116	0.349754	0.00039482	0.0037247
BnaA05g01880D	356.56	2.23206	0.217696	1.07804e-14	2.9131e-13
BnaA05g02220D	673.46	1.56902	0.189821	1.00397e-07	1.60304e-06
BnaA05g02230D	186.981	1.28252	0.212214	0.000586274	0.0053336
BnaA05g02280D	43.4333	-2.71982	0.509573	5.90692e-06	7.57781e-05
BnaA05g02600D	259.999	1.5777	0.176174	7.98842e-09	1.41856e-07
BnaA05g02680D	65.9469	-2.4754	0.372978	1.00165e-07	1.60017e-06
BnaA05g02820D	6.51532	-5.55462	2.60508	0.000498757	0.00459641
BnaA05g02890D	172.248	3.55846	0.28594	3.97337e-26	1.64666e-24
BnaA05g03260D	36.0734	3.11073	0.584145	2.55875e-06	3.45868e-05
BnaA05g03270D	640.085	4.02068	0.336459	2.23755e-25	9.07555e-24
BnaA05g03320D	948.457	1.55182	0.140672	3.00035e-12	6.98919e-11
BnaA05g03390D	26.0399	-3.24406	0.955002	0.000744439	0.00663389
BnaA05g03810D	267.721	1.81378	0.223555	1.45465e-08	2.51903e-07
BnaA05g04030D	16.872	6.57526	1.37047	5.60246e-07	8.24769e-06
BnaA05g04170D	360.978	3.85871	0.27473	1.33184e-33	6.7491e-32
BnaA05g04210D	315.419	1.43581	0.179536	1.11108e-06	1.57484e-05
BnaA05g04470D	940.328	2.79894	0.204397	5.06474e-28	2.19599e-26
BnaA05g04810D	1935.95	7.31302	0.208941	2.82272e-228	1.0557e-225
BnaA05g04870D	22.0597	2.40335	0.545835	0.000200564	0.00201143
BnaA05g04880D	396.464	2.8343	0.190275	6.24923e-33	3.08975e-31
BnaA05g04960D	291.313	-1.60353	0.190445	3.9651e-08	6.56313e-07
BnaA05g05020D	222.116	1.67549	0.228538	7.67021e-07	1.10988e-05
BnaA05g05170D	270.105	3.26837	0.231318	7.19051e-32	3.45428e-30
BnaA05g05240D	602.119	-2.44821	0.165237	4.30109e-30	1.9774e-28
BnaA05g05350D	593.915	2.23683	0.190448	1.18006e-18	3.82045e-17
BnaA05g05640D	112.071	2.49164	0.302676	7.14059e-11	1.512e-09
BnaA05g05760D	946.518	-1.26666	0.203633	0.00047253	0.00438053
BnaA05g05840D	8633.02	5.05381	0.300143	4.09726e-51	2.92822e-49
BnaA05g05860D	55.337	4.07135	0.611905	1.54302e-09	2.92583e-08
BnaA05g06040D	150.918	2.32508	0.288759	4.34802e-10	8.6764e-09
BnaA05g06080D	72.2189	-2.68993	0.345832	2.85706e-10	5.77878e-09
BnaA05g06230D	20.6086	-3.28791	0.96072	0.000733662	0.00654839
BnaA05g06490D	2009.67	-1.43293	0.135109	1.82573e-10	3.75001e-09
BnaA05g06580D	458.629	-2.97589	0.196505	9.16365e-35	4.79103e-33
BnaA05g06680D	1396.77	5.49526	0.243194	1.17203e-91	1.42046e-89
BnaA05g06820D	523.261	2.04448	0.234454	1.52738e-10	3.15957e-09
BnaA05g06880D	186.584	-1.83434	0.260281	5.75028e-07	8.44288e-06
BnaA05g06890D	280.57	-2.10137	0.230257	1.37591e-11	3.08263e-10
BnaA05g06970D	572.697	-1.85401	0.286321	3.24256e-06	4.32356e-05
BnaA05g06990D	102.414	-1.54836	0.293304	0.000459339	0.00426993
BnaA05g07080D	466.218	1.80615	0.185556	1.7905e-11	3.97931e-10
BnaA05g07290D	3636.22	7.07506	0.693445	6.20404e-22	2.27975e-20
BnaA05g07300D	4864.51	7.04921	0.354399	2.06695e-75	2.01609e-73
BnaA05g07340D	65.6259	-2.101	0.329215	1.2998e-06	1.82838e-05
BnaA05g08070D	24.8705	2.76175	0.647759	0.00014254	0.00147355
BnaA05g08110D	632.736	2.79859	0.328785	3.24426e-12	7.54872e-11
BnaA05g08530D	37.0688	3.16144	0.445826	1.40297e-09	2.67359e-08
BnaA05g08660D	108.241	3.60168	0.351843	1.53724e-18	4.95053e-17
BnaA05g08800D	711.043	2.50153	0.166568	2.96006e-31	1.3956e-29
BnaA05g08840D	309.603	-1.7287	0.185206	2.69275e-10	5.46274e-09
BnaA05g08880D	155.603	1.6334	0.241941	6.31819e-06	8.08161e-05
BnaA05g09000D	105.771	2.18788	0.403528	1.91303e-05	0.000227689
BnaA05g09060D	417.552	1.25671	0.188512	0.000218614	0.00217587
BnaA05g09180D	237.626	1.42315	0.252281	0.000452318	0.00420916
BnaA05g09270D	18.0214	5.33093	0.951739	2.37502e-07	3.64701e-06
BnaA05g09330D	90.552	-1.84931	0.291541	5.29779e-06	6.83377e-05
BnaA05g09400D	486.94	3.89378	0.275566	4.64925e-34	2.38375e-32
BnaA05g09550D	435.338	1.1713	0.16415	0.000228625	0.00226552
BnaA05g09710D	371.635	2.82851	0.191629	2.35976e-32	1.14717e-30
BnaA05g09790D	158.69	-1.93132	0.257862	6.12699e-08	9.97366e-07
BnaA05g10050D	278.466	-1.64427	0.239292	4.05493e-06	5.32637e-05
BnaA05g10140D	539.002	2.41479	0.17074	2.15343e-27	9.13551e-26
BnaA05g10360D	2558.22	2.00002	0.161004	5.12078e-19	1.68287e-17
BnaA05g10510D	16.2588	2.94077	0.652234	5.67028e-05	0.000627581
BnaA05g10540D	60.4232	-3.55502	0.818821	3.46584e-05	0.000396407
BnaA05g10700D	839.005	2.21311	0.274393	8.23866e-10	1.60359e-08
BnaA05g11440D	274.568	1.62024	0.199717	9.54297e-08	1.53014e-06
BnaA05g11530D	5.78485	-5.2555	2.62398	0.0010895	0.00937312
BnaA05g11610D	162.346	1.33264	0.225206	0.000497497	0.00458687
BnaA05g11640D	243.605	-1.78342	0.296303	1.94605e-05	0.000231347
BnaA05g11810D	5748.57	6.70171	0.185004	9.08397e-241	3.71663e-238
BnaA05g11860D	592.539	-1.64153	0.17734	1.10506e-09	2.13119e-08
BnaA05g11870D	39.7202	-2.11926	0.429545	0.000104938	0.00111121
BnaA05g12070D	336.1	2.15054	0.191223	8.0265e-17	2.40448e-15
BnaA05g12340D	131.368	-2.64812	0.319311	2.30828e-11	5.09293e-10
BnaA05g12370D	320.03	-1.53248	0.252673	8.06614e-05	0.000869545
BnaA05g12430D	224.345	1.60078	0.202859	2.4644e-07	3.77759e-06
BnaA05g12490D	2766.29	1.63399	0.144176	1.53221e-13	3.86296e-12
BnaA05g12520D	1562.55	2.68781	0.214723	2.61402e-23	9.99725e-22
BnaA05g12530D	4016.81	10.1864	0.35337	5.18199e-163	1.13227e-160
BnaA05g12540D	27311.2	10.5978	0.258071	0	0
BnaA05g12560D	79.698	11.3282	2.9846	1.71679e-15	4.81191e-14
BnaA05g12640D	242.667	1.82548	0.185156	7.92462e-12	1.80329e-10
BnaA05g12740D	396.92	1.32939	0.180599	2.12274e-05	0.00025079
BnaA05g12840D	87.1526	-2.11523	0.38855	2.34961e-05	0.000275826
BnaA05g12980D	821.427	-2.58928	0.253194	5.39155e-16	1.55038e-14
BnaA05g13070D	7524.57	5.36152	0.12542	0	0
BnaA05g13080D	136.695	9.79654	1.31206	3.21029e-15	8.89168e-14
BnaA05g13620D	40.4925	-3.73152	0.562177	5.00519e-09	9.04882e-08
BnaA05g13680D	51.2851	-2.96717	0.420041	3.35123e-09	6.16841e-08
BnaA05g13690D	125.916	3.99965	0.340813	1.78442e-24	7.07296e-23
BnaA05g13700D	9019.47	7.25672	0.15673	0	0
BnaA05g13800D	113.04	-1.88346	0.329176	2.73843e-05	0.000318163
BnaA05g13850D	699.347	1.81141	0.166974	7.91517e-14	2.02997e-12
BnaA05g14370D	653.343	-1.18433	0.149572	3.90262e-05	0.000442543
BnaA05g14490D	129.742	-1.46828	0.26515	0.000417152	0.00391478
BnaA05g14620D	246.305	1.21475	0.187715	0.000490078	0.00452806
BnaA05g14710D	19.03	5.95673	1.07871	4.51715e-07	6.71973e-06
BnaA05g14760D	5382.23	5.77671	0.189595	4.44029e-166	9.87915e-164
BnaA05g14840D	184.576	-1.24974	0.204248	0.000673211	0.00605135
BnaA05g14870D	365.551	1.43731	0.189738	3.63483e-06	4.80249e-05
BnaA05g14880D	666.542	-1.91194	0.268679	2.63862e-07	4.03147e-06
BnaA05g14890D	30062.8	-2.25116	0.229343	1.03873e-13	2.64507e-12
BnaA05g15360D	1013.24	-1.3783	0.208898	7.7086e-05	0.000833803
BnaA05g15850D	102.15	-2.08772	0.349873	5.1546e-06	6.66058e-05
BnaA05g16180D	65.796	1.66777	0.337883	0.000543556	0.00497168
BnaA05g16690D	2221.9	6.70188	0.355275	1.28113e-67	1.13025e-65
BnaA05g16720D	228.325	2.36841	0.275132	2.28137e-11	5.03902e-10
BnaA05g16860D	1037.46	8.69078	0.36629	1.25457e-108	1.79956e-106
BnaA05g16880D	44.9889	2.89588	0.422087	8.47501e-09	1.50146e-07
BnaA05g16940D	8.62726	5.39442	1.48671	8.92394e-05	0.000955093
BnaA05g17100D	17.9458	-2.60312	0.716462	0.00107768	0.00928328
BnaA05g17240D	160.499	-2.18212	0.380701	7.27798e-06	9.24141e-05
BnaA05g17250D	4506.33	1.58138	0.243115	1.87857e-05	0.000223937
BnaA05g17260D	2952.76	6.72571	0.197241	1.0647e-213	3.4342e-211
BnaA05g17310D	412.815	-1.77539	0.396261	0.000940636	0.00820006
BnaA05g17390D	242.462	-1.47198	0.214365	1.72162e-05	0.000206186
BnaA05g17400D	32.1925	6.78371	1.02861	2.56218e-09	4.76207e-08
BnaA05g18000D	9.27128	-4.36896	1.42711	0.000795168	0.0070325
BnaA05g18020D	935.871	-1.40246	0.162606	2.62439e-07	4.01073e-06
BnaA05g18100D	332.636	-2.54199	0.262568	2.0653e-14	5.48706e-13
BnaA05g18130D	2410.1	2.90173	0.157514	1.07385e-49	7.44757e-48
BnaA05g18140D	979.87	1.33806	0.138597	3.1851e-08	5.33434e-07
BnaA05g18310D	38.3064	-2.41897	0.502232	6.25122e-05	0.000686653
BnaA05g18710D	17.3421	-2.91783	0.774621	0.00053018	0.0048632
BnaA05g18750D	89.4023	2.75937	0.355155	1.90667e-10	3.90835e-09
BnaA05g18840D	170.835	-2.91406	0.449351	3.79214e-08	6.29222e-07
BnaA05g19240D	411.227	1.28695	0.180293	5.77214e-05	0.000638275
BnaA05g19350D	2114.86	-1.91954	0.141294	1.22552e-21	4.46296e-20
BnaA05g19470D	138.312	-1.78223	0.300537	2.51408e-05	0.000293608
BnaA05g19500D	140.513	1.65394	0.22894	1.28311e-06	1.80774e-05
BnaA05g19570D	69.0159	3.66165	0.458275	2.60289e-12	6.09595e-11
BnaA05g19580D	529.554	-1.68406	0.286102	4.86313e-05	0.000543377
BnaA05g19630D	493.306	-2.83792	0.255402	2.25822e-19	7.53507e-18
BnaA05g19750D	1380.23	1.69862	0.189311	1.69005e-09	3.19271e-08
BnaA05g19810D	323.155	-1.8779	0.229153	5.91524e-09	1.06123e-07
BnaA05g20080D	164.752	3.27768	0.241628	1.40735e-29	6.41216e-28
BnaA05g20530D	31.593	-2.42196	0.499925	6.09761e-05	0.000671465
BnaA05g20820D	106.183	5.15896	0.376235	1.38915e-34	7.20116e-33
BnaA05g20890D	139.08	3.28292	0.297131	1.82062e-20	6.33136e-19
BnaA05g20970D	15.2245	3.08586	0.655709	2.57531e-05	0.000300413
BnaA05g21320D	396.654	3.11669	0.255607	6.89426e-24	2.67699e-22
BnaA05g21450D	158.896	-1.91079	0.23819	9.18943e-09	1.62473e-07
BnaA05g21460D	107.202	1.80911	0.260742	9.99252e-07	1.42713e-05
BnaA05g21670D	940.116	-1.31279	0.204402	0.000205315	0.00205558
BnaA05g22120D	329.211	1.29513	0.187499	8.80705e-05	0.000943411
BnaA05g22260D	391.451	-1.38255	0.237489	0.000407496	0.00383656
BnaA05g22400D	470.815	-1.19423	0.182884	0.000537319	0.00492202
BnaA05g22450D	866.517	2.5679	0.164169	3.26794e-34	1.68403e-32
BnaA05g22470D	915.947	1.91158	0.150414	4.10097e-19	1.3543e-17
BnaA05g22520D	701.469	1.89795	0.185617	5.40174e-13	1.31879e-11
BnaA05g22640D	2671.41	5.56147	0.160399	2.64493e-212	8.44191e-210
BnaA05g22690D	165.854	-1.97276	0.33408	1.02898e-05	0.000128018
BnaA05g22760D	38.5349	-2.38817	0.471122	3.34964e-05	0.000383981
BnaA05g22900D	4430.18	3.81825	0.222574	1.14269e-48	7.81828e-47
BnaA05g22950D	1692.79	1.14752	0.163957	0.00040151	0.00378313
BnaA05g23060D	193.915	1.75339	0.252783	1.48617e-06	2.07894e-05
BnaA05g23100D	166.523	-1.88485	0.308012	8.28626e-06	0.000104477
BnaA05g23260D	390.56	1.45478	0.181406	8.3372e-07	1.20069e-05
BnaA05g23420D	158.661	-2.20002	0.284953	4.1494e-09	7.57352e-08
BnaA05g23460D	8587.37	2.63707	0.175369	3.81191e-32	1.84138e-30
BnaA05g23690D	619.86	-1.33659	0.175446	1.01744e-05	0.000126685
BnaA05g23710D	80.3611	-1.62319	0.343874	0.00104578	0.00903779
BnaA05g23730D	12.5118	2.82951	0.732559	0.000404678	0.0038118
BnaA05g23800D	147.037	-1.93407	0.305754	3.35631e-06	4.46643e-05
BnaA05g23950D	26.417	-2.26488	0.566817	0.000787013	0.0069761
BnaA05g24000D	24.903	-4.36853	0.845708	2.34715e-06	3.18751e-05
BnaA05g24100D	421.167	-2.05061	0.358458	1.26434e-05	0.00015471
BnaA05g24260D	243.618	2.00682	0.249665	3.99249e-09	7.30462e-08
BnaA05g24310D	29.3624	-2.62305	0.604832	0.000158767	0.00162696
BnaA05g24390D	180.65	2.6068	0.271114	1.97088e-14	5.24897e-13
BnaA05g24520D	19.3465	-2.75262	0.684405	0.000350584	0.00334779
BnaA05g24880D	264.918	-2.29337	0.222983	5.04464e-15	1.38092e-13
BnaA05g25100D	36.0828	-3.31681	0.654018	5.15588e-06	6.66058e-05
BnaA05g25150D	434.867	-4.17648	0.296072	9.59436e-35	5.00763e-33
BnaA05g25190D	378.673	-1.91	0.193473	2.62459e-12	6.1444e-11
BnaA05g25270D	588.364	5.27173	0.232435	2.93178e-91	3.53915e-89
BnaA05g25390D	396.761	-1.71661	0.267463	9.10825e-06	0.000114203
BnaA05g25400D	1213.28	-2.25709	0.190941	5.28801e-19	1.73689e-17
BnaA05g25520D	39.9768	2.59977	0.589815	0.00012173	0.00127568
BnaA05g25630D	122.343	2.00349	0.239869	1.09134e-09	2.10605e-08
BnaA05g25640D	2676.11	2.16705	0.1337	7.93156e-33	3.90569e-31
BnaA05g25700D	327.287	5.14009	0.255761	8.19576e-72	7.4907e-70
BnaA05g25790D	595.989	8.03647	0.374165	3.8668e-88	4.49005e-86
BnaA05g25870D	129.84	2.70305	0.350397	3.13219e-10	6.31849e-09
BnaA05g26030D	224.174	1.53595	0.254763	8.78927e-05	0.000941838
BnaA05g26040D	184.713	1.44406	0.247647	0.000261256	0.0025581
BnaA05g26380D	319.088	1.1114	0.16262	0.000815771	0.00719801
BnaA05g26600D	640.358	3.50122	0.201441	2.63644e-48	1.79378e-46
BnaA05g26960D	13767.5	5.88245	0.219285	2.09706e-130	3.64219e-128
BnaA05g26970D	3679.72	6.21272	0.220597	8.98439e-145	1.71158e-142
BnaA05g26980D	20.1568	4.35528	0.717464	3.15488e-08	5.28955e-07
BnaA05g27090D	7385.58	6.90413	0.224232	7.82894e-176	1.84273e-173
BnaA05g27100D	974.445	2.03782	0.298781	3.60669e-07	5.42088e-06
BnaA05g27410D	4755.4	4.45166	0.125806	2.42286e-208	7.27598e-206
BnaA05g27430D	221.849	-1.6132	0.21809	1.06149e-06	1.51122e-05
BnaA05g27620D	495.788	2.18318	0.223484	2.50245e-13	6.22418e-12
BnaA05g27660D	793.921	-1.69268	0.299937	8.66817e-05	0.000930005
BnaA05g27860D	67.903	-2.68292	0.573907	4.74278e-05	0.00053061
BnaA05g27930D	18.0411	4.95133	0.867426	1.40476e-07	2.20999e-06
BnaA05g28050D	664.964	1.21924	0.177975	0.000226478	0.00224643
BnaA05g28240D	53.9601	2.47983	0.466593	1.04928e-05	0.000130278
BnaA05g28270D	340.496	-3.39098	0.257073	1.51576e-28	6.68623e-27
BnaA05g28330D	50.4427	-4.92192	0.693898	1.35739e-10	2.82035e-09
BnaA05g28350D	237.175	2.51975	0.26859	1.37949e-13	3.48804e-12
BnaA05g28700D	930.129	1.23714	0.137519	1.3082e-06	1.83948e-05
BnaA05g28710D	8072.86	3.0773	0.204866	8.38819e-35	4.39691e-33
BnaA05g28920D	441.111	1.97133	0.155254	1.47853e-19	4.96335e-18
BnaA05g28940D	20.2117	9.01571	2.78083	1.42872e-09	2.72181e-08
BnaA05g28970D	54.5885	3.08868	0.460185	9.21987e-09	1.62916e-07
BnaA05g29070D	52078.1	8.24367	0.14156	0	0
BnaA05g29300D	132.617	1.52309	0.255972	0.000115336	0.00121373
BnaA05g29350D	36520	8.93859	0.151022	0	0
BnaA05g29360D	815.471	1.91037	0.253445	5.90307e-08	9.62458e-07
BnaA05g29430D	2592.33	-1.83916	0.415712	0.000829175	0.0073057
BnaA05g29540D	556.313	-1.40024	0.178689	2.40294e-06	3.25964e-05
BnaA05g29550D	477.16	-1.1619	0.16775	0.000375195	0.00355994
BnaA05g29570D	209.383	-1.28807	0.209559	0.000454228	0.00422436
BnaA05g29640D	18525	4.00244	0.180034	3.17927e-81	3.40025e-79
BnaA05g29710D	3204.17	-1.20284	0.164508	0.000107256	0.00113458
BnaA05g29850D	420.521	2.42721	0.180847	5.78981e-25	2.32515e-23
BnaA05g29860D	382.845	1.98484	0.186199	1.87442e-14	5.00299e-13
BnaA05g29870D	5.25854	6.2831	2.79724	0.000344635	0.0032946
BnaA05g29880D	8379.01	6.2029	0.149866	0	0
BnaA05g30220D	627.238	1.40845	0.159776	1.36245e-07	2.1473e-06
BnaA05g30230D	538.224	-1.8588	0.208861	3.81863e-10	7.67023e-09
BnaA05g30250D	1260.14	3.75593	0.170127	2.22998e-78	2.27712e-76
BnaA05g30260D	90.04	4.51333	0.402785	2.78134e-23	1.06305e-21
BnaA05g30280D	288.299	-1.8396	0.226085	1.0485e-08	1.8447e-07
BnaA05g30290D	424.952	2.70489	0.292741	9.23577e-14	2.35973e-12
BnaA05g30430D	358.028	6.0762	0.300935	4.68395e-75	4.51808e-73
BnaA05g30440D	500.993	1.34052	0.176457	1.0387e-05	0.000129042
BnaA05g30450D	228.99	2.34695	0.325003	1.48956e-08	2.57607e-07
BnaA05g30470D	3514.75	3.83207	0.185213	1.21765e-69	1.09162e-67
BnaA05g30530D	702.806	-1.57182	0.172556	4.88557e-09	8.84569e-08
BnaA05g30610D	264.402	1.43108	0.215055	4.27653e-05	0.000482432
BnaA05g30880D	119.567	-1.57905	0.239338	1.48714e-05	0.000179736
BnaA05g30890D	176.808	-1.76463	0.241955	4.20984e-07	6.27789e-06
BnaA05g31010D	463.136	1.86156	0.379161	0.000257543	0.00252376
BnaA05g31070D	3318.37	4.46843	0.14771	3.27311e-153	6.69582e-151
BnaA05g31080D	1047.46	5.3385	0.189016	1.70531e-140	3.16948e-138
BnaA05g31910D	81.3261	1.83975	0.33855	7.38075e-05	0.000800614
BnaA05g31990D	441.745	-1.44322	0.249379	0.000285579	0.00277442
BnaA05g32040D	968.099	1.22081	0.160099	4.44245e-05	0.000499485
BnaA05g32060D	120.017	-1.757	0.304479	4.49347e-05	0.000504848
BnaA05g32130D	1534.59	4.88533	0.40341	1.64064e-27	6.97465e-26
BnaA05g32280D	57.7558	-2.90192	0.642532	5.25263e-05	0.000583688
BnaA05g32290D	18.9129	-3.03247	0.834654	0.000614355	0.00556332
BnaA05g32500D	2861.55	4.79817	0.17541	2.06589e-128	3.46945e-126
BnaA05g32540D	1006.76	1.51232	0.283743	0.000504213	0.00464247
BnaA05g32560D	232.169	1.48199	0.21153	1.09768e-05	0.000135678
BnaA05g32650D	167.246	12.5386	3.09124	3.20012e-19	1.06025e-17
BnaA05g32760D	126.115	2.01526	0.263889	1.90441e-08	3.26115e-07
BnaA05g32820D	559.078	8.1832	0.419992	3.21972e-73	3.00583e-71
BnaA05g32940D	3512.62	3.93787	0.136918	2.67803e-133	4.77363e-131
BnaA05g33030D	419.347	3.24736	0.208684	4.86648e-38	2.73681e-36
BnaA05g33110D	560.728	-3.39832	0.197685	9.79099e-47	6.5304e-45
BnaA05g33260D	1313.89	1.85703	0.15277	2.7725e-17	8.45508e-16
BnaA05g33400D	139.819	-1.66081	0.330825	0.000459887	0.00427437
BnaA05g33410D	368.387	1.96789	0.181359	8.33009e-15	2.262e-13
BnaA05g33540D	176.19	-1.40741	0.222086	0.000109914	0.00116087
BnaA05g33610D	1269.91	3.26908	0.153955	7.88577e-69	6.98739e-67
BnaA05g34180D	94.4941	-2.66822	0.32251	2.52775e-11	5.54903e-10
BnaA05g34360D	72.1586	-3.89624	0.43379	5.56114e-15	1.5189e-13
BnaA05g34380D	568.345	1.31016	0.211384	0.000341528	0.00326695
BnaA05g34470D	105.158	-1.71626	0.281819	2.38995e-05	0.000280292
BnaA05g34490D	72.7122	-2.65842	0.465427	1.73686e-06	2.40369e-05
BnaA05g34730D	56.38	7.64615	1.003	6.46946e-12	1.47934e-10
BnaA05g34760D	6681.43	-2.05118	0.188848	2.53433e-15	7.04826e-14
BnaA05g34790D	870.726	2.96558	0.195546	8.05423e-35	4.22549e-33
BnaA05g34810D	347.457	1.59363	0.188588	4.03508e-08	6.66992e-07
BnaA05g35260D	7233.69	7.15701	0.171063	0	0
BnaA05g35510D	204.222	8.31181	0.679058	1.5819e-29	7.19135e-28
BnaA05g35530D	396.837	9.06887	0.603017	4.37564e-44	2.76137e-42
BnaA05g35610D	51.4263	-2.07976	0.397434	5.17055e-05	0.0005753
BnaA05g35760D	613.53	1.41616	0.203718	2.33948e-05	0.000274797
BnaA05g36090D	35.7923	3.58771	0.476021	5.11603e-11	1.09896e-09
BnaA05g36170D	187.113	2.51266	0.268463	1.56261e-13	3.93472e-12
BnaA05g36180D	187.113	2.51266	0.268463	1.56261e-13	3.93472e-12
BnaA05g36330D	41.2437	2.35196	0.446075	1.80484e-05	0.000215642
BnaA05g36360D	21.2259	3.42059	0.584455	2.26738e-07	3.49051e-06
BnaA05g36850D	13.2945	3.43214	0.776437	4.22118e-05	0.00047654
BnaA05g36890D	937.108	-3.14118	0.233294	1.01408e-28	4.48947e-27
BnaA05g37040D	684.892	1.65175	0.161076	2.12212e-11	4.69748e-10
BnaA05g37060D	154.263	-1.96516	0.251498	1.3824e-08	2.40233e-07
BnaA05g37480D	2030.65	2.30853	0.267872	3.14325e-11	6.85332e-10
BnaA06g00020D	155.991	12.4258	3.08129	7.05094e-19	2.30353e-17
BnaA06g00190D	1519.6	2.88742	0.150495	1.68652e-53	1.24925e-51
BnaA06g00270D	106.754	-1.8289	0.308884	2.02693e-05	0.000240214
BnaA06g00320D	3094.65	6.45633	0.188039	5.07072e-215	1.66194e-212
BnaA06g00410D	1748.13	3.35795	0.195727	2.34945e-46	1.54673e-44
BnaA06g00420D	1558.89	4.18146	0.195034	7.90374e-77	7.91179e-75
BnaA06g00800D	965.586	1.2255	0.152504	1.65955e-05	0.000199349
BnaA06g00850D	1496.71	3.05946	0.151822	1.83428e-60	1.47912e-58
BnaA06g00870D	71418.7	5.58749	0.193327	1.4615e-148	2.87406e-146
BnaA06g01140D	575.901	4.34156	0.22496	1.6407e-63	1.37203e-61
BnaA06g01180D	1010.35	-1.96306	0.238812	2.57454e-09	4.78358e-08
BnaA06g01220D	657.52	2.73097	0.179629	1.39254e-33	7.04496e-32
BnaA06g01280D	28.1495	-2.29837	0.544227	0.000428316	0.00400722
BnaA06g01290D	299.427	1.88265	0.183537	5.59763e-13	1.36388e-11
BnaA06g01420D	561.108	-1.49206	0.27956	0.000546506	0.00499716
BnaA06g01430D	10939.5	-2.48173	0.289512	1.57778e-11	3.52195e-10
BnaA06g01530D	759.681	3.00757	0.151951	6.24088e-58	4.87765e-56
BnaA06g01540D	7948.34	-1.97904	0.330052	7.41544e-06	9.40224e-05
BnaA06g01790D	570.271	1.47504	0.229926	5.32217e-05	0.000591092
BnaA06g01840D	13.24	8.24598	2.73616	9.38988e-08	1.50718e-06
BnaA06g01940D	498.311	-1.57587	0.203088	4.78739e-07	7.10095e-06
BnaA06g02180D	2709.74	5.00415	0.193139	8.30365e-117	1.27508e-114
BnaA06g02340D	650.658	3.29059	0.170589	2.03954e-57	1.58187e-55
BnaA06g02350D	14.5706	-3.43579	0.919656	0.000431246	0.00402968
BnaA06g02370D	1454.62	5.5198	0.188176	1.28832e-152	2.61794e-150
BnaA06g02730D	956.917	1.3947	0.146108	1.62187e-08	2.79617e-07
BnaA06g02770D	5163.22	6.66615	0.148606	0	0
BnaA06g02800D	562	4.91104	0.769454	1.73465e-09	3.27595e-08
BnaA06g03110D	667.432	2.7873	0.199961	6.91134e-29	3.07989e-27
BnaA06g03350D	45.6772	-1.9427	0.433539	0.000558973	0.00509945
BnaA06g03540D	104.421	1.48022	0.258853	0.000262071	0.00256484
BnaA06g03590D	51.8499	7.51054	1.01628	2.4829e-11	5.45451e-10
BnaA06g03700D	1175.84	2.17925	0.167052	3.98241e-22	1.47674e-20
BnaA06g03820D	684.438	5.29279	0.356475	6.90156e-41	4.08875e-39
BnaA06g03860D	178.016	-5.6384	0.514954	2.2472e-23	8.62139e-22
BnaA06g04180D	291.789	-1.76079	0.200532	1.78382e-09	3.36281e-08
BnaA06g04380D	21908.2	2.69174	0.162113	2.89727e-39	1.66626e-37
BnaA06g04480D	528.672	-1.15963	0.153986	0.000123004	0.00128752
BnaA06g04490D	185.264	-1.2786	0.20298	0.000366434	0.00348387
BnaA06g04900D	3655.45	2.26104	0.135065	6.57997e-36	3.53417e-34
BnaA06g04960D	31.3894	-2.99015	0.623506	2.2807e-05	0.000268305
BnaA06g05020D	313.281	3.37725	0.213995	1.10595e-39	6.41493e-38
BnaA06g05090D	153.944	-1.52888	0.2239	1.16983e-05	0.000143736
BnaA06g05700D	836.683	2.91472	0.156231	5.49994e-51	3.90323e-49
BnaA06g05770D	668.432	-1.0938	0.147706	0.000391993	0.00370032
BnaA06g05780D	1967.48	2.47617	0.138592	5.15569e-43	3.17156e-41
BnaA06g05880D	267.852	6.9386	0.425639	9.145e-51	6.475e-49
BnaA06g05920D	119.137	-3.03128	0.293467	1.71367e-17	5.29761e-16
BnaA06g05970D	44.9388	2.18753	0.456157	0.000115504	0.00121507
BnaA06g06110D	123.026	1.99958	0.245853	2.86556e-09	5.30168e-08
BnaA06g06190D	403.32	-1.16724	0.164021	0.000247251	0.0024319
BnaA06g06240D	90.0365	1.70368	0.264174	9.28481e-06	0.000116226
BnaA06g06400D	80.3422	3.12129	0.304662	1.61898e-17	5.01505e-16
BnaA06g06420D	178.816	-1.58321	0.329573	0.00104151	0.00900734
BnaA06g06550D	6.22644	4.78308	1.56485	0.000603501	0.00547561
BnaA06g06620D	139.585	2.25501	0.305446	1.22134e-08	2.13583e-07
BnaA06g06670D	440.262	2.50076	0.218431	4.29164e-19	1.41496e-17
BnaA06g07170D	34.6266	-2.77227	0.503783	3.32769e-06	4.43222e-05
BnaA06g07180D	193.476	-2.95765	0.40677	9.75744e-10	1.89076e-08
BnaA06g07210D	9.18268	-6.07229	2.77771	0.000400869	0.00377767
BnaA06g07270D	889.75	-1.2815	0.176817	4.73472e-05	0.000529903
BnaA06g07300D	132.166	-1.99694	0.314645	2.27648e-06	3.09567e-05
BnaA06g07410D	159.498	-1.97789	0.303599	1.43532e-06	2.01057e-05
BnaA06g07600D	119.974	-1.74379	0.27741	1.14435e-05	0.000140962
BnaA06g07970D	16.9774	-7.38834	2.77521	6.01549e-06	7.71385e-05
BnaA06g08030D	88.0142	-2.58749	0.391835	7.24828e-08	1.17269e-06
BnaA06g08090D	37.1785	-2.05775	0.435999	0.000223241	0.00221649
BnaA06g08190D	322.53	1.58973	0.2754	0.000115392	0.00121411
BnaA06g08210D	721.145	1.133	0.167065	0.000688336	0.00617548
BnaA06g08260D	26.8787	3.43536	0.519322	7.62419e-09	1.35664e-07
BnaA06g08720D	609.314	1.95251	0.189401	1.77348e-13	4.44918e-12
BnaA06g09010D	11698.1	7.59367	0.218249	2.85548e-227	1.04865e-224
BnaA06g09060D	230.372	2.42755	0.468462	1.87395e-05	0.000223561
BnaA06g09070D	524.445	2.66937	0.208587	3.54134e-24	1.39192e-22
BnaA06g09170D	217.906	1.90794	0.359151	7.57998e-05	0.000820619
BnaA06g09670D	13.6395	5.41643	1.12582	7.82288e-06	9.888e-05
BnaA06g09720D	149.431	1.96155	0.3296	9.59133e-06	0.000119768
BnaA06g09730D	6137.52	5.05996	0.162939	4.76221e-167	1.06733e-164
BnaA06g09750D	233.097	-1.38592	0.259562	0.00104486	0.00903113
BnaA06g09910D	186.571	1.73434	0.283748	1.98326e-05	0.00023545
BnaA06g10150D	55.8622	4.66829	0.492718	2.12445e-17	6.52119e-16
BnaA06g10410D	15179	9.26649	0.237998	6.81121e-293	4.11114e-290
BnaA06g10590D	184.649	2.16602	0.244118	2.72667e-11	5.9771e-10
BnaA06g10710D	630.467	3.06899	0.16024	6.25146e-55	4.68759e-53
BnaA06g10730D	119783	10.7113	0.192794	0	0
BnaA06g10740D	9251.73	10.8768	0.304287	1.14656e-251	5.10193e-249
BnaA06g10750D	808.283	4.73213	0.186687	2.94151e-110	4.25939e-108
BnaA06g11570D	46.1583	-2.7592	0.500855	2.93901e-06	3.94643e-05
BnaA06g11670D	920.222	1.3078	0.176925	2.53422e-05	0.000295847
BnaA06g12060D	360.229	-1.76118	0.197601	1.02622e-09	1.98479e-08
BnaA06g12090D	10480.7	10.7417	0.687562	1.73366e-50	1.2148e-48
BnaA06g12290D	13.8127	-3.33608	0.93405	0.000695432	0.0062318
BnaA06g12300D	4592.62	2.81886	0.122302	3.18344e-75	3.07557e-73
BnaA06g12390D	523.694	-1.77491	0.188973	1.17344e-10	2.44815e-09
BnaA06g12400D	1961.44	2.41006	0.150357	1.70825e-34	8.83279e-33
BnaA06g12480D	5994.9	7.11284	0.190219	4.16469e-259	2.01498e-256
BnaA06g12630D	820.063	1.37164	0.147784	5.64548e-08	9.22187e-07
BnaA06g12710D	101.848	-1.9099	0.27475	4.97645e-07	7.36882e-06
BnaA06g12720D	43.5822	-3.25171	0.524936	8.02226e-08	1.29379e-06
BnaA06g12870D	21.1611	-2.85721	0.726572	0.000352011	0.00335931
BnaA06g13090D	274.701	-1.36934	0.199042	4.36081e-05	0.000491302
BnaA06g13570D	88.7609	-2.31181	0.312766	9.21861e-09	1.62916e-07
BnaA06g13920D	43.7815	-3.05784	0.668079	3.53487e-05	0.000403771
BnaA06g13940D	27.4816	3.54935	0.545852	1.00894e-08	1.77715e-07
BnaA06g14200D	39.0124	-2.69942	0.494329	4.2595e-06	5.57944e-05
BnaA06g14240D	38.5687	2.86603	0.465511	1.8458e-07	2.8705e-06
BnaA06g14360D	262.314	3.11372	0.274248	5.13699e-21	1.82601e-19
BnaA06g14540D	3883.37	5.75226	0.254584	1.32622e-92	1.63994e-90
BnaA06g14860D	54.0016	-3.90661	0.533271	9.95803e-11	2.08612e-09
BnaA06g14920D	473.171	-1.45417	0.191644	2.88066e-06	3.8715e-05
BnaA06g14990D	179.238	1.8309	0.227836	1.67548e-08	2.88207e-07
BnaA06g15280D	134.599	12.1829	3.05557	4.08433e-18	1.29278e-16
BnaA06g15340D	919.654	1.53459	0.241531	3.93652e-05	0.000446305
BnaA06g15470D	459.656	2.31833	0.244266	3.39663e-13	8.36629e-12
BnaA06g15480D	95.6896	2.00318	0.26271	2.17495e-08	3.69535e-07
BnaA06g15490D	10269.6	5.76863	0.185257	4.85103e-173	1.12444e-170
BnaA06g15560D	641.852	2.00624	0.163888	1.41549e-18	4.56807e-17
BnaA06g15650D	61.8556	-1.97668	0.373629	6.33413e-05	0.000694999
BnaA06g15780D	90.2359	-2.84432	0.418694	1.3454e-08	2.34137e-07
BnaA06g15800D	52.2975	-2.8327	0.497849	1.2741e-06	1.79588e-05
BnaA06g16090D	594.04	-1.58906	0.155824	5.29636e-11	1.13689e-09
BnaA06g16150D	88.283	-3.64805	0.399755	3.65352e-15	1.00781e-13
BnaA06g16160D	136.655	-2.84786	0.43957	4.96206e-08	8.1404e-07
BnaA06g16460D	428.948	1.59658	0.20452	3.39811e-07	5.12761e-06
BnaA06g16480D	34.275	-3.91696	0.645618	5.90112e-08	9.62398e-07
BnaA06g16900D	23.5464	3.48423	0.578701	9.95996e-08	1.59156e-06
BnaA06g16910D	984.971	3.09106	0.201685	3.43036e-36	1.85227e-34
BnaA06g16980D	213.096	-1.47227	0.284938	0.000875381	0.00768505
BnaA06g17220D	9.246	-4.37759	1.43513	0.000810595	0.00715752
BnaA06g17230D	201.697	-1.70481	0.251108	3.29765e-06	4.39509e-05
BnaA06g17410D	96.0087	-1.76441	0.282173	1.1268e-05	0.000138968
BnaA06g17430D	165.954	-2.0032	0.244313	2.13381e-09	3.9939e-08
BnaA06g17740D	227.405	2.99767	0.31672	4.58054e-15	1.25614e-13
BnaA06g17750D	172.986	3.24099	0.257301	1.00766e-25	4.13943e-24
BnaA06g17880D	148.679	1.49916	0.246543	9.9654e-05	0.00105967
BnaA06g18100D	58195.9	12.2399	1.45695	5.9655e-17	1.79324e-15
BnaA06g18170D	37.1692	-2.48745	0.456946	8.15286e-06	0.000102859
BnaA06g18250D	367.238	-1.78363	0.254082	8.91369e-07	1.27918e-05
BnaA06g18280D	280.079	1.39551	0.211781	6.84341e-05	0.000745911
BnaA06g18470D	867.589	3.31571	0.164428	1.01603e-62	8.43855e-61
BnaA06g18500D	76.2046	2.3134	0.398475	3.6213e-06	4.78772e-05
BnaA06g18510D	123.895	2.03992	0.261756	8.54741e-09	1.51385e-07
BnaA06g18630D	39.8201	-3.10252	0.515779	2.31118e-07	3.55434e-06
BnaA06g18640D	125.045	3.96201	0.287849	1.45571e-32	7.09944e-31
BnaA06g18900D	99.9321	-4.39506	0.444521	2.3303e-18	7.43378e-17
BnaA06g18910D	1320.36	2.85713	0.141512	1.05302e-58	8.30459e-57
BnaA06g19450D	205.491	1.49335	0.207365	5.75141e-06	7.39231e-05
BnaA06g19580D	1064.92	3.22904	0.184996	4.21595e-47	2.82742e-45
BnaA06g19820D	29.7063	1.94876	0.436942	0.000566704	0.00516636
BnaA06g20110D	1445.03	2.64557	0.170927	3.86398e-34	1.98447e-32
BnaA06g20440D	608.768	1.45128	0.141485	4.76111e-10	9.46972e-09
BnaA06g20670D	412.835	-1.80682	0.203177	6.82704e-10	1.33996e-08
BnaA06g20750D	256.267	-2.36444	0.206656	1.9497e-18	6.23597e-17
BnaA06g20930D	494.153	-1.52167	0.17104	2.07974e-08	3.54148e-07
BnaA06g20980D	554.42	5.15204	0.21081	6.83428e-105	9.46889e-103
BnaA06g21120D	774.911	1.13373	0.145008	0.000103098	0.00109346
BnaA06g21300D	7295.1	2.65504	0.272853	9.32146e-15	2.52558e-13
BnaA06g21360D	396.629	1.45434	0.212053	2.08462e-05	0.000246714
BnaA06g21470D	5398.27	6.33554	0.14303	0	0
BnaA06g21560D	15580.3	2.94668	0.198126	1.50807e-33	7.62313e-32
BnaA06g21720D	54.8801	1.73937	0.341355	0.000273912	0.00267257
BnaA06g21770D	164.683	2.41524	0.339412	1.67801e-08	2.88561e-07
BnaA06g21790D	536.147	-1.50004	0.276149	0.000415898	0.00390663
BnaA06g21890D	2805.02	4.26033	0.319527	1.55933e-31	7.4092e-30
BnaA06g22090D	7777.44	6.7284	0.153606	0	0
BnaA06g22110D	528.18	1.16362	0.169537	0.00041696	0.00391358
BnaA06g22240D	322.275	4.03461	0.259965	4.67583e-41	2.77554e-39
BnaA06g22360D	262.865	2.03047	0.229379	9.34781e-11	1.96098e-09
BnaA06g22370D	26.7527	-3.26464	0.708768	2.91922e-05	0.000337742
BnaA06g22590D	415.387	-1.27137	0.166937	2.31402e-05	0.000271963
BnaA06g22960D	2724.33	1.33731	0.13115	5.53378e-09	9.97192e-08
BnaA06g22970D	188.14	-1.47937	0.213154	1.3429e-05	0.000163698
BnaA06g23170D	96.6822	-1.59094	0.309625	0.000495739	0.00457481
BnaA06g23320D	1546.54	1.82897	0.141193	4.76623e-19	1.56805e-17
BnaA06g23490D	1895.87	6.4812	0.261495	6.93231e-114	1.0358e-111
BnaA06g23500D	21912.5	8.183	0.607874	5.63807e-37	3.08812e-35
BnaA06g23560D	46.8862	-2.65863	0.665823	0.000334363	0.00320393
BnaA06g23700D	3391.36	1.76246	0.310389	5.6054e-05	0.00062119
BnaA06g23810D	100.975	-2.44064	0.379741	2.49089e-07	3.81532e-06
BnaA06g24300D	2141.17	1.61291	0.212436	5.79624e-07	8.50627e-06
BnaA06g24350D	757.003	1.78103	0.171348	1.28957e-12	3.07689e-11
BnaA06g24360D	477.838	2.29434	0.173861	2.25108e-23	8.63082e-22
BnaA06g24420D	765.672	2.07358	0.152795	6.3543e-23	2.3971e-21
[truncated: 5,435 more rows]

## Sheet: Table S2a
Table S2a Details of the genes showing contrasting gene expression patterns in heat-stressed pollen and pistil
[truncated: 12 more rows]

[truncated: 18 more sheets: Table S2b, Table S2c, Table S3a, Table S3b, Table S3c, Table S3d, Table S3e, Table S3f, Table S4a, Table S4b, Table S4c, Table S4d, Table S4e, Table S4f, Table S5, Table S6, Table S7, Table S8]
