# Supplementary material for: RNA-Seq Highlights Molecular Events Associated With Impaired Pollen-Pistil Interactions Following Short-Term Heat Stress in Brassica napus
Source: Front Plant Sci. 2021 Jan 7;11:622748. doi: 10.3389/fpls.2020.622748 (PMC7872974; doi:10.3389/fpls.2020.622748)
Supplement: Supplementary file 3 [file Data_Sheet_3.xlsx]

## Sheet: Table S9a
Table S9a Kallisto output files containing information of abundance estimates (counts and tpm), and transcript length information length for non-stressed pollen (CM1, CM2, CM3)
CM1						CM2						CM3
target_id	length	eff_length	est_counts	tpm		target_id	length	eff_length	est_counts	tpm		target_id	length	eff_length	est_counts	tpm
BnaC09g12820D	1818	1642.48	0	0		BnaC09g12820D	1818	1624.79	0	0		BnaC09g12820D	1818	1633.07	0	0
BnaC09g12810D	1608	1432.48	2	0.0137827		BnaC09g12810D	1608	1414.79	2	0.0150769		BnaC09g12810D	1608	1423.07	11	0.0740632
BnaC09g12800D	1785	1609.48	11	0.0674684		BnaC09g12800D	1785	1591.79	26	0.174205		BnaC09g12800D	1785	1600.07	45	0.269469
BnaC09g12790D	306	131.861	0	0		BnaC09g12790D	306	117.706	0	0		BnaC09g12790D	306	123.941	0	0
BnaC09g12780D	1620	1444.48	98.4828	0.673042		BnaC09g12780D	1620	1426.79	117.564	0.878794		BnaC09g12780D	1620	1435.07	71.7429	0.479007
BnaC09g12770D	2613	2437.48	10	0.0404998		BnaC09g12770D	2613	2419.79	62.2842	0.274521		BnaC09g12770D	2613	2428.07	86.4	0.340948
BnaC09g12760D	2520	2344.48	0	0		BnaC09g12760D	2520	2326.79	0	0		BnaC09g12760D	2520	2335.07	0	0
BnaC09g12750D	885	709.48	2	0.0278281		BnaC09g12750D	885	691.793	1	0.015417		BnaC09g12750D	885	700.067	1	0.0136866
BnaC09g12740D	867	691.48	0	0		BnaC09g12740D	867	673.793	0	0		BnaC09g12740D	867	682.067	0	0
BnaC09g12730D	204	49.0696	0	0		BnaC09g12730D	204	46.7912	0	0		BnaC09g12730D	204	47.0386	0	0
BnaC09g12720D	609	433.48	0	0		BnaC09g12720D	609	415.793	0	0		BnaC09g12720D	609	424.067	0	0
BnaC09g12710D	804	628.48	0	0		BnaC09g12710D	804	610.793	0	0		BnaC09g12710D	804	619.067	0	0
BnaC09g12700D	213	54.6303	0	0		BnaC09g12700D	213	51.377	0	0		BnaC09g12700D	213	51.6812	0	0
BnaC09g12690D	507	331.48	0	0		BnaC09g12690D	507	313.827	0	0		BnaC09g12690D	507	322.067	0	0
BnaC09g12680D	1599	1423.48	0	0		BnaC09g12680D	1599	1405.79	0	0		BnaC09g12680D	1599	1414.07	0	0
BnaC09g12670D	1386	1210.48	0	0		BnaC09g12670D	1386	1192.79	0	0		BnaC09g12670D	1386	1201.07	0	0
BnaC09g12660D	495	319.48	0	0		BnaC09g12660D	495	301.827	0	0		BnaC09g12660D	495	310.067	0	0
BnaC09g12650D	3126	2950.48	0	0		BnaC09g12650D	3126	2932.79	0	0		BnaC09g12650D	3126	2941.07	0	0
BnaC09g12640D	318	143.407	0	0		BnaC09g12640D	318	128.291	0	0		BnaC09g12640D	318	134.938	0	0
BnaC09g12630D	2532	2356.48	0	0		BnaC09g12630D	2532	2338.79	0.999851	0.00455951		BnaC09g12630D	2532	2347.07	0	0
BnaC09g12620D	927	751.48	0	0		BnaC09g12620D	927	733.793	0	0		BnaC09g12620D	927	742.067	0	0
BnaC09g12610D	591	415.48	0	0		BnaC09g12610D	591	397.793	0	0		BnaC09g12610D	591	406.067	0	0
BnaC09g12600D	864	688.48	0	0		BnaC09g12600D	864	670.793	0	0		BnaC09g12600D	864	679.067	0	0
BnaC09g12590D	108	18.4725	0	0		BnaC09g12590D	108	22.8274	0	0		BnaC09g12590D	108	20.4709	0	0
BnaC09g12580D	222	60.5891	0	0		BnaC09g12580D	222	56.1327	0	0		BnaC09g12580D	222	57.4085	0	0
BnaC09g12570D	2946	2770.48	0	0		BnaC09g12570D	2946	2752.79	0	0		BnaC09g12570D	2946	2761.07	0	0
BnaC09g12560D	2811	2635.48	0	0		BnaC09g12560D	2811	2617.79	0	0		BnaC09g12560D	2811	2626.07	0	0
BnaC09g12550D	213	54.6303	0	0		BnaC09g12550D	213	51.377	0	0		BnaC09g12550D	213	51.6812	0	0
BnaC09g12540D	234	69.4563	0	0		BnaC09g12540D	234	62.9967	0	0		BnaC09g12540D	234	65.2203	0	0
BnaC09g12530D	1110	934.48	0.5	0.00528194		BnaC09g12530D	1110	916.793	0	0		BnaC09g12530D	1110	925.067	0	0
BnaC09g12520D	693	517.48	1	0.0190766		BnaC09g12520D	693	499.793	0	0		BnaC09g12520D	693	508.067	0	0
BnaC09g12510D	1206	1030.48	11	0.105377		BnaC09g12510D	1206	1012.79	31.5934	0.332699		BnaC09g12510D	1206	1021.07	47.509	0.445817
BnaC09g12500D	1950	1774.48	47	0.261469		BnaC09g12500D	1950	1756.79	60.5226	0.367428		BnaC09g12500D	1950	1765.07	55.309	0.300241
BnaC09g12490D	2835	2659.48	0	0		BnaC09g12490D	2835	2641.79	0	0		BnaC09g12490D	2835	2650.07	0.326809	0.0011816
BnaC09g12480D	1002	826.48	39.4918	0.471702		BnaC09g12480D	1002	808.793	40.1239	0.529104		BnaC09g12480D	1002	817.067	49.3512	0.578729
BnaC09g12470D	276	103.951	0	0		BnaC09g12470D	276	92.478	0	0		BnaC09g12470D	276	97.2192	0	0
BnaC09g12460D	1233	1057.48	0	0		BnaC09g12460D	1233	1039.79	0	0		BnaC09g12460D	1233	1048.07	0	0
BnaC09g12450D	534	358.48	0	0		BnaC09g12450D	534	340.793	0	0		BnaC09g12450D	534	349.067	0	0
BnaC09g12440D	216	56.5043	0	0		BnaC09g12440D	216	52.7153	0	0		BnaC09g12440D	216	53.5989	0	0
BnaC09g12430D	753	577.48	0	0		BnaC09g12430D	753	559.793	0	0		BnaC09g12430D	753	568.067	1	0.0168669
BnaC09g12420D	258	88.2425	0	0		BnaC09g12420D	258	78.8112	0	0		BnaC09g12420D	258	82.6899	0	0
BnaC09g12410D	258	88.2425	0	0		BnaC09g12410D	258	78.8112	0	0		BnaC09g12410D	258	82.6899	0	0
BnaC09g12400D	258	88.2425	0	0		BnaC09g12400D	258	78.8112	0	0		BnaC09g12400D	258	82.6899	0	0
BnaC09g12390D	258	88.2425	0	0		BnaC09g12390D	258	78.8112	0	0		BnaC09g12390D	258	82.6899	0	0
BnaC09g12380D	96	31.4221	0	0		BnaC09g12380D	96	32.2438	0	0		BnaC09g12380D	96	33.1329	0	0
BnaC09g12370D	258	88.2425	0	0		BnaC09g12370D	258	78.8112	0	0		BnaC09g12370D	258	82.6899	0	0
BnaC09g12360D	2496	2320.48	885.669	3.7678		BnaC09g12360D	2496	2302.79	940.378	4.35534		BnaC09g12360D	2496	2311.07	737.448	3.05741
BnaC09g12350D	1794	1618.48	714.51	4.35807		BnaC09g12350D	1794	1600.79	744.256	4.95863		BnaC09g12350D	1794	1609.07	425.717	2.53502
BnaC09g12340D	1041	865.48	0	0		BnaC09g12340D	1041	847.793	0	0		BnaC09g12340D	1041	856.067	0	0
BnaC09g12330D	357	181.7	0	0		BnaC09g12330D	357	164.973	0	0		BnaC09g12330D	357	172.571	2	0.111045
BnaC09g12320D	228	64.8938	11	1.67333		BnaC09g12320D	228	59.6046	13.327	2.38467		BnaC09g12320D	228	61.272	23.7153	3.70853
BnaC09g12310D	723	547.48	187.021	3.37221		BnaC09g12310D	723	529.793	220.126	4.4314		BnaC09g12310D	723	538.067	302.808	5.39221
BnaC09g12300D	1770	1594.48	0	0		BnaC09g12300D	1770	1576.79	0	0		BnaC09g12300D	1770	1585.07	0	0
BnaC09g12290D	222	60.5891	0	0		BnaC09g12290D	222	56.1327	0	0		BnaC09g12290D	222	57.4085	0	0
BnaC09g12280D	480	304.48	0	0		BnaC09g12280D	480	286.827	0	0		BnaC09g12280D	480	295.067	0	0
BnaC09g12270D	603	427.48	0	0		BnaC09g12270D	603	409.793	0	0		BnaC09g12270D	603	418.067	0	0
BnaC09g12260D	987	811.48	37	0.450109		BnaC09g12260D	987	793.793	57.1194	0.767452		BnaC09g12260D	987	802.067	57	0.680925
BnaC09g12250D	447	271.507	0	0		BnaC09g12250D	447	253.882	1	0.0420091		BnaC09g12250D	447	262.067	0	0
BnaC09g12240D	708	532.48	0	0		BnaC09g12240D	708	514.793	0	0		BnaC09g12240D	708	523.067	0	0
BnaC09g12230D	1269	1093.48	4.31825	0.0389844		BnaC09g12230D	1269	1075.79	0	0		BnaC09g12230D	1269	1084.07	0	0
BnaC09g12220D	207	50.9338	44.4508	8.61523		BnaC09g12220D	207	48.3665	58.7716	12.9598		BnaC09g12220D	207	48.4604	47.7539	9.44185
BnaC09g12210D	153	24.9438	1	0.395759		BnaC09g12210D	153	26.3015	10	4.05503		BnaC09g12210D	153	25.4431	9	3.38928
BnaC09g12200D	351	175.735	0	0		BnaC09g12200D	351	159.167	1	0.0670073		BnaC09g12200D	351	166.723	0	0
BnaC09g12190D	1689	1513.48	56.5714	0.368989		BnaC09g12190D	1689	1495.79	82.8333	0.590621		BnaC09g12190D	1689	1504.07	58.4789	0.372535
BnaC09g12180D	1038	862.48	266.312	3.04814		BnaC09g12180D	1038	844.793	261.256	3.2983		BnaC09g12180D	1038	853.067	354.151	3.97778
BnaC09g12170D	630	454.48	0	0		BnaC09g12170D	630	436.793	0	0		BnaC09g12170D	630	445.067	0	0
BnaC09g12160D	1566	1390.48	2608.79	18.5212		BnaC09g12160D	1566	1372.79	2417.95	18.7853		BnaC09g12160D	1566	1381.07	1605.46	11.1383
BnaC09g12150D	246	78.667	0	0		BnaC09g12150D	246	70.5341	0	0		BnaC09g12150D	246	73.4246	0	0
BnaC09g12140D	225	62.7001	0	0		BnaC09g12140D	225	57.9105	0	0		BnaC09g12140D	225	59.2704	0	0
BnaC09g12130D	2154	1978.48	46.0677	0.229857		BnaC09g12130D	2154	1960.79	95.5828	0.519904		BnaC09g12130D	2154	1969.07	193.087	0.939566
BnaC09g12120D	3489	3313.48	194.537	0.579577		BnaC09g12120D	3489	3295.79	164.706	0.532996		BnaC09g12120D	3489	3304.07	85.037	0.246601
BnaC09g12110D	369	193.663	46.8581	2.38854		BnaC09g12110D	369	176.665	44	2.65629		BnaC09g12110D	369	184.392	48	2.49421
BnaC09g12100D	1338	1162.48	15	0.127379		BnaC09g12100D	1338	1144.79	13	0.121113		BnaC09g12100D	1338	1153.07	31	0.257598
BnaC09g12090D	2676	2500.48	1	0.00394794		BnaC09g12090D	2676	2482.79	1	0.00429571		BnaC09g12090D	2676	2491.07	1	0.00384636
BnaC09g12080D	1917	1741.48	677.795	3.84214		BnaC09g12080D	1917	1723.79	781.308	4.83406		BnaC09g12080D	1917	1732.07	621.99	3.44076
BnaC09g12070D	132	19.7077	0	0		BnaC09g12070D	132	21.7434	0	0		BnaC09g12070D	132	20.158	0	0
BnaC09g12060D	162	28.5307	0	0		BnaC09g12060D	162	29.4484	0	0		BnaC09g12060D	162	28.9487	0	0
BnaC09g12050D	1053	877.48	0	0		BnaC09g12050D	1053	859.793	0	0		BnaC09g12050D	1053	868.067	0	0
BnaC09g12040D	1017	841.48	0	0		BnaC09g12040D	1017	823.793	0	0		BnaC09g12040D	1017	832.067	0	0
BnaC09g12030D	669	493.48	3.23883	0.0647906		BnaC09g12030D	669	475.793	4.26493	0.0956024		BnaC09g12030D	669	484.067	1.04287	0.0206423
BnaA05g26300D	1074	898.48	0	0		BnaA05g26300D	1074	880.793	0	0		BnaA05g26300D	1074	889.067	0	0
BnaA05g26310D	735	559.48	0	0		BnaA05g26310D	735	541.793	0.333333	0.00656176		BnaA05g26310D	735	550.067	0	0
BnaA05g26320D	546	370.48	0	0		BnaA05g26320D	546	352.793	0	0		BnaA05g26320D	546	361.067	0	0
BnaA05g26330D	615	439.48	2	0.0449246		BnaA05g26330D	615	421.793	1	0.0252857		BnaA05g26330D	615	430.067	1	0.0222792
BnaA05g26340D	75	39.2603	0	0		BnaA05g26340D	75	40.0395	0	0		BnaA05g26340D	75	43.9848	0	0
BnaA05g26350D	534	358.48	4	0.110151		BnaA05g26350D	534	340.793	1	0.0312956		BnaA05g26350D	534	349.067	3	0.082347
BnaA05g26360D	399	223.561	0	0		BnaA05g26360D	399	206.168	0	0		BnaA05g26360D	399	214.116	0	0
BnaA05g26370D	6018	5842.48	57.2023	0.0966517		BnaA05g26370D	6018	5824.79	71.357	0.130657		BnaA05g26370D	6018	5833.07	69.4967	0.114157
BnaA05g26380D	885	709.48	10.6775	0.148567		BnaA05g26380D	885	691.793	16.679	0.257139		BnaA05g26380D	885	700.067	31.4434	0.430353
BnaA05g26390D	1152	976.48	0	0		BnaA05g26390D	1152	958.793	0	0		BnaA05g26390D	1152	967.067	0	0
BnaA05g26400D	2085	1909.48	0	0		BnaA05g26400D	2085	1891.79	1	0.00563769		BnaA05g26400D	2085	1900.07	0	0
BnaA05g26410D	720	544.48	7.46939	0.135424		BnaA05g26410D	720	526.793	32.1389	0.650677		BnaA05g26410D	720	535.067	45.6207	0.816938
BnaA05g26420D	1062	886.48	0	0		BnaA05g26420D	1062	868.793	0	0		BnaA05g26420D	1062	877.067	0	0
BnaA05g26430D	1032	856.48	436.146	5.02699		BnaA05g26430D	1032	838.793	496.438	6.31226		BnaA05g26430D	1032	847.067	338.916	3.83362
BnaA05g26440D	696	520.48	0	0		BnaA05g26440D	696	502.793	0	0		BnaA05g26440D	696	511.067	0	0
BnaA05g26450D	885	709.48	0	0		BnaA05g26450D	885	691.793	0	0		BnaA05g26450D	885	700.067	0	0
BnaA05g26460D	246	78.667	0	0		BnaA05g26460D	246	70.5341	0.5	0.0756043		BnaA05g26460D	246	73.4246	0	0
BnaA05g26470D	945	769.48	0	0		BnaA05g26470D	945	751.793	1	0.0141865		BnaA05g26470D	945	760.067	1	0.0126062
BnaA05g26480D	1350	1174.48	2445.78	20.5573		BnaA05g26480D	1350	1156.79	2631.95	24.2659		BnaA05g26480D	1350	1165.07	2071.5	17.036
BnaA05g26490D	1329	1153.48	1160.91	9.93528		BnaA05g26490D	1329	1135.79	2748.31	25.8072		BnaA05g26490D	1329	1144.07	1379.37	11.5522
BnaA05g26500D	1716	1540.48	2127.46	13.6332		BnaA05g26500D	1716	1522.79	1688.6	11.8266		BnaA05g26500D	1716	1531.07	1402.35	8.77604
BnaA05g26510D	1617	1441.48	130.83	0.895966		BnaA05g26510D	1617	1423.79	165.867	1.24248		BnaA05g26510D	1617	1432.07	171.346	1.14643
BnaA05g26520D	1779	1603.48	2	0.0123129		BnaA05g26520D	1779	1585.79	3	0.0201767		BnaA05g26520D	1779	1594.07	1	0.00601075
BnaA05g26530D	756	580.48	3254.03	55.3385		BnaA05g26530D	756	562.793	9639.8	182.681		BnaA05g26530D	756	571.067	22485.8	377.273
BnaA05g26540D	708	532.48	1	0.0185392		BnaA05g26540D	708	514.793	0	0		BnaA05g26540D	708	523.067	0	0
BnaA05g26550D	480	304.48	408.806	13.2541		BnaA05g26550D	480	286.827	464.979	17.2897		BnaA05g26550D	480	295.067	482.363	15.6635
BnaA05g26560D	1140	964.48	970.55	9.93386		BnaA05g26560D	1140	946.793	1317.49	14.8411		BnaA05g26560D	1140	955.067	1395.62	14.0013
BnaA05g26570D	522	346.48	121.247	3.4545		BnaA05g26570D	522	328.827	104.98	3.40496		BnaA05g26570D	522	337.067	96.8734	2.75375
BnaA05g26580D	360	184.7	0	0		BnaA05g26580D	360	167.889	1	0.0635262		BnaA05g26580D	360	175.553	0	0
BnaA05g26590D	1860	1684.48	39.5541	0.231803		BnaA05g26590D	1860	1666.79	47.9216	0.306637		BnaA05g26590D	1860	1675.07	43.2955	0.247654
BnaA05g26600D	1914	1738.48	185.393	1.05273		BnaA05g26600D	1914	1720.79	198.114	1.2279		BnaA05g26600D	1914	1729.07	370.57	2.0535
BnaA05g26610D	282	109.343	1.10395	0.0996668		BnaA05g26610D	282	97.3407	0	0		BnaA05g26610D	282	102.39	1.0952	0.102488
BnaA05g26620D	1530	1354.48	0	0		BnaA05g26620D	1530	1336.79	0	0		BnaA05g26620D	1530	1345.07	0	0
BnaA05g26630D	384	208.603	0	0		BnaA05g26630D	384	191.388	1	0.0557263		BnaA05g26630D	384	199.258	0	0
BnaA05g26640D	969	793.48	0	0		BnaA05g26640D	969	775.793	0	0		BnaA05g26640D	969	784.067	0	0
BnaA05g26650D	690	514.48	11.0811	0.212621		BnaA05g26650D	690	496.793	12.5761	0.269989		BnaA05g26650D	690	505.067	19.3535	0.367151
BnaA05g26660D	705	529.48	74.4731	1.38849		BnaA05g26660D	705	511.793	76.1707	1.58733		BnaA05g26660D	705	520.067	134.023	2.46919
BnaA05g26670D	84	42.3176	0	0		BnaA05g26670D	84	41.4239	0	0		BnaA05g26670D	84	45.0506	0	0
BnaA05g26680D	639	463.48	0	0		BnaA05g26680D	639	445.793	0	0		BnaA05g26680D	639	454.067	0	0
BnaA05g26690D	615	439.48	2	0.0449246		BnaA05g26690D	615	421.793	1	0.0252857		BnaA05g26690D	615	430.067	6	0.133675
BnaA05g26700D	2175	1999.48	17	0.0839316		BnaA05g26700D	2175	1981.79	21.2492	0.114356		BnaA05g26700D	2175	1990.07	39.0933	0.188222
BnaA05g26710D	513	337.48	3	0.0877539		BnaA05g26710D	513	319.827	10	0.333472		BnaA05g26710D	513	328.067	15	0.438091
BnaA05g26720D	1983	1807.48	0	0		BnaA05g26720D	1983	1789.79	0	0		BnaA05g26720D	1983	1798.07	0	0
BnaA05g26730D	537	361.48	0	0		BnaA05g26730D	537	343.793	0	0		BnaA05g26730D	537	352.067	0	0
BnaA05g26740D	822	646.48	0	0		BnaA05g26740D	822	628.793	0	0		BnaA05g26740D	822	637.067	0	0
BnaA05g26750D	897	721.48	23.2558	0.3182		BnaA05g26750D	897	703.793	24.38	0.369457		BnaA05g26750D	897	712.067	23.4466	0.315496
BnaA05g26760D	3051	2875.48	202.659	0.695742		BnaA05g26760D	3051	2857.79	278.13	1.03799		BnaA05g26760D	3051	2866.07	263.328	0.880329
BnaA05g26770D	1794	1618.48	0	0		BnaA05g26770D	1794	1600.79	0	0		BnaA05g26770D	1794	1609.07	1	0.00595471
BnaA05g26780D	429	253.561	564.981	21.996		BnaA05g26780D	429	235.93	571.938	25.8547		BnaA05g26780D	429	244.092	897.97	35.2487
BnaA05g26790D	996	820.48	0	0		BnaA05g26790D	996	802.793	0	0		BnaA05g26790D	996	811.067	1	0.0118135
BnaA05g26800D	639	463.48	0	0		BnaA05g26800D	639	445.793	0	0		BnaA05g26800D	639	454.067	2	0.0422032
BnaA05g26810D	441	265.561	0	0		BnaA05g26810D	441	247.882	2	0.0860518		BnaA05g26810D	441	256.092	0	0
BnaA05g26820D	810	634.48	129.535	2.0154		BnaA05g26820D	810	616.793	172.58	2.98419		BnaA05g26820D	810	625.067	206.944	3.1722
BnaA05g26830D	669	493.48	521.891	10.4401		BnaA05g26830D	669	475.793	510.941	11.4532		BnaA05g26830D	669	484.067	454.038	8.98716
BnaA05g26840D	984	808.48	419.713	5.1248		BnaA05g26840D	984	790.793	542.197	7.31255		BnaA05g26840D	984	799.067	863.9	10.3589
BnaA05g26850D	54	32.7	0	0		BnaA05g26850D	54	28.1379	0	0		BnaA05g26850D	54	32.098	0	0
BnaA05g26860D	972	796.48	967.025	11.9855		BnaA05g26860D	972	778.793	954.712	13.0745		BnaA05g26860D	972	787.067	1308.09	15.9243
BnaA05g26870D	981	805.48	0	0		BnaA05g26870D	981	787.793	0	0		BnaA05g26870D	981	796.067	0	0
BnaA05g26880D	1353	1177.48	0	0		BnaA05g26880D	1353	1159.79	0	0		BnaA05g26880D	1353	1168.07	0	0
BnaA05g26890D	735	559.48	1	0.0176445		BnaA05g26890D	735	541.793	0	0		BnaA05g26890D	735	550.067	3.61625	0.0629909
BnaA05g26900D	1374	1198.48	1419.85	11.6951		BnaA05g26900D	1374	1180.79	1560.79	14.0977		BnaA05g26900D	1374	1189.07	1097.57	8.84427
BnaA05g26910D	1134	958.48	0	0		BnaA05g26910D	1134	940.793	0	0		BnaA05g26910D	1134	949.067	1	0.0100957
BnaA05g26920D	1170	994.48	2.10409	0.0208863		BnaA05g26920D	1170	976.793	3.1161	0.0340239		BnaA05g26920D	1170	985.067	10.5961	0.103066
BnaA05g26930D	849	673.48	0	0		BnaA05g26930D	849	655.793	0	0		BnaA05g26930D	849	664.067	0	0
BnaA05g26940D	1980	1804.48	0	0		BnaA05g26940D	1980	1786.79	2	0.011938		BnaA05g26940D	1980	1795.07	1	0.0053377
BnaA05g26950D	1743	1567.48	26.6733	0.167984		BnaA05g26950D	1743	1549.79	19.858	0.136659		BnaA05g26950D	1743	1558.07	9	0.0553467
BnaA05g26960D	585	409.48	46.6209	1.12393		BnaA05g26960D	585	391.793	48.3973	1.31747		BnaA05g26960D	585	400.067	98.6709	2.36315
BnaA05g26970D	297	123.296	10.4547	0.83706		BnaA05g26970D	297	109.814	13	1.26258		BnaA05g26970D	297	115.674	18.3715	1.52175
BnaA05g26980D	765	589.48	3	0.0502395		BnaA05g26980D	765	571.793	0	0		BnaA05g26980D	765	580.067	0	0
BnaA05g26990D	2919	2743.48	20.3315	0.0731578		BnaA05g26990D	2919	2725.79	38.6414	0.151194		BnaA05g26990D	2919	2734.07	47.2806	0.165695
BnaA05g27000D	468	292.48	0	0		BnaA05g27000D	468	274.856	0	0		BnaA05g27000D	468	283.067	0	0
BnaA05g27010D	498	322.48	0	0		BnaA05g27010D	498	304.827	0	0		BnaA05g27010D	498	313.067	0	0
BnaA05g27020D	297	123.296	0	0		BnaA05g27020D	297	109.814	0	0		BnaA05g27020D	297	115.674	0	0
BnaA05g27030D	534	358.48	0	0		BnaA05g27030D	534	340.793	0	0		BnaA05g27030D	534	349.067	0	0
BnaA05g27040D	1860	1684.48	0	0		BnaA05g27040D	1860	1666.79	0	0		BnaA05g27040D	1860	1675.07	0	0
BnaA05g27050D	498	322.48	0	0		BnaA05g27050D	498	304.827	0	0		BnaA05g27050D	498	313.067	0	0
BnaA05g27060D	432	256.561	0	0		BnaA05g27060D	432	238.907	0	0		BnaA05g27060D	432	247.092	0	0
BnaA05g27070D	498	322.48	0	0		BnaA05g27070D	498	304.827	0	0		BnaA05g27070D	498	313.067	0	0
BnaA05g27080D	1842	1666.48	0	0		BnaA05g27080D	1842	1648.79	0	0		BnaA05g27080D	1842	1657.07	0	0
BnaA05g27090D	618	442.48	28.1522	0.628077		BnaA05g27090D	618	424.793	10	0.251071		BnaA05g27090D	618	433.067	12	0.265498
BnaA05g27100D	5715	5539.48	0	0		BnaA05g27100D	5715	5521.79	2	0.003863		BnaA05g27100D	5715	5530.07	0	0
BnaA05g27110D	1320	1144.48	0	0		BnaA05g27110D	1320	1126.79	0	0		BnaA05g27110D	1320	1135.07	0	0
BnaA05g27120D	378	202.603	6	0.292347		BnaA05g27120D	378	185.501	7	0.402464		BnaA05g27120D	378	193.317	14	0.693893
BnaA05g27130D	4083	3907.48	158	0.399166		BnaA05g27130D	4083	3889.79	183	0.501764		BnaA05g27130D	4083	3898.07	200.491	0.492812
BnaA05g27140D	1917	1741.48	1385.93	7.85625		BnaA05g27140D	1917	1723.79	1122.21	6.94328		BnaA05g27140D	1917	1732.07	751.998	4.15994
BnaA05g27150D	1164	988.48	37.7554	0.377055		BnaA05g27150D	1164	970.793	57.8443	0.635491		BnaA05g27150D	1164	979.067	38.4002	0.3758
BnaA05g27160D	624	448.48	2.12776	0.0468352		BnaA05g27160D	624	430.793	3.00394	0.0743699		BnaA05g27160D	624	439.067	11.5839	0.252789
BnaA05g27170D	603	427.48	0.5	0.0115464		BnaA05g27170D	603	409.793	0.5	0.0130131		BnaA05g27170D	603	418.067	0.5	0.0114593
BnaA05g27180D	372	196.663	4	0.200785		BnaA05g27180D	372	179.63	5	0.29687		BnaA05g27180D	372	187.373	8.52386	0.435876
BnaA05g27190D	624	448.48	8.7576	0.192768		BnaA05g27190D	624	430.793	8.80305	0.217941		BnaA05g27190D	624	439.067	10.0477	0.219267
BnaA05g27200D	603	427.48	1	0.0230929		BnaA05g27200D	603	409.793	0	0		BnaA05g27200D	603	418.067	0	0
BnaA05g27210D	2487	2311.48	97.2306	0.415247		BnaA05g27210D	2487	2293.79	131.796	0.612806		BnaA05g27210D	2487	2302.07	124.524	0.518288
BnaA05g27220D	813	637.48	110.5	1.71115		BnaA05g27220D	813	619.793	45	0.774356		BnaA05g27220D	813	628.067	59	0.90008
BnaA05g27230D	1254	1078.48	221	2.0229		BnaA05g27230D	1254	1060.79	412	4.1423		BnaA05g27230D	1254	1069.07	255	2.28544
BnaA05g27240D	1641	1465.48	2	0.0134724		BnaA05g27240D	1641	1447.79	0	0		BnaA05g27240D	1641	1456.07	2	0.0131608
BnaA05g27250D	1164	988.48	699.854	6.98929		BnaA05g27250D	1164	970.793	779.749	8.56649		BnaA05g27250D	1164	979.067	902.441	8.83164
BnaA05g27260D	1329	1153.48	0	0		BnaA05g27260D	1329	1135.79	0	0		BnaA05g27260D	1329	1144.07	0	0
BnaA05g27270D	1515	1339.48	96.801	0.713406		BnaA05g27270D	1515	1321.79	149.135	1.20335		BnaA05g27270D	1515	1330.07	292.999	2.11071
BnaA05g27280D	1020	844.48	0	0		BnaA05g27280D	1020	826.793	0	0		BnaA05g27280D	1020	835.067	0	0
BnaA05g27290D	1056	880.48	0	0		BnaA05g27290D	1056	862.793	0	0		BnaA05g27290D	1056	871.067	0	0
BnaA05g27300D	738	562.48	8.33333	0.146253		BnaA05g27300D	738	544.793	6.07143	0.11886		BnaA05g27300D	738	553.067	8.14286	0.14107
BnaA05g27310D	447	271.507	57	2.07246		BnaA05g27310D	447	253.882	44	1.8484		BnaA05g27310D	447	262.067	59	2.15712
BnaA05g27320D	603	427.48	10	0.230929		BnaA05g27320D	603	409.793	9.06499	0.235927		BnaA05g27320D	603	418.067	15	0.34378
BnaA05g27330D	453	277.48	0	0		BnaA05g27330D	453	259.882	5	0.205196		BnaA05g27330D	453	268.067	6	0.214459
BnaA05g27340D	450	274.507	0	0		BnaA05g27340D	450	256.882	0	0		BnaA05g27340D	450	265.067	2	0.0722952
BnaA05g27350D	1593	1417.48	2	0.0139286		BnaA05g27350D	1593	1399.79	6	0.0457154		BnaA05g27350D	1593	1408.07	5	0.0340237
BnaA05g27360D	279	106.618	20394	1888.28		BnaA05g27360D	279	94.8537	14351	1613.62		BnaA05g27360D	279	99.7363	17225	1654.78
BnaA05g27370D	270	98.4905	46	4.61059		BnaA05g27370D	270	87.6946	34	4.13505		BnaA05g27370D	270	92.2332	63	6.54468
BnaA05g27380D	1371	1195.48	1	0.00825755		BnaA05g27380D	1371	1177.79	3	0.0271661		BnaA05g27380D	1371	1186.07	2	0.0161568
BnaA05g27390D	624	448.48	1515.53	33.3592		BnaA05g27390D	624	430.793	2185.55	54.1086		BnaA05g27390D	624	439.067	1427.55	31.1526
BnaA05g27400D	1470	1294.48	0	0		BnaA05g27400D	1470	1276.79	0	0		BnaA05g27400D	1470	1285.07	0	0
BnaA05g27410D	2430	2254.48	392.55	1.71887		BnaA05g27410D	2430	2236.79	349.112	1.66461		BnaA05g27410D	2430	2245.07	312.599	1.33412
BnaA05g27420D	639	463.48	2	0.0425983		BnaA05g27420D	639	445.793	1.75	0.0418677		BnaA05g27420D	639	454.067	3.6	0.0759657
BnaA05g27430D	912	736.48	7	0.0938276		BnaA05g27430D	912	718.793	4	0.0593514		BnaA05g27430D	912	727.067	4	0.0527134
BnaA05g27440D	786	610.48	2.66521	0.0430976		BnaA05g27440D	786	592.793	0	0		BnaA05g27440D	786	601.067	0	0
BnaA05g27450D	939	763.48	2	0.0258598		BnaA05g27450D	939	745.793	2	0.0286014		BnaA05g27450D	939	754.067	2	0.025413
BnaA05g27460D	357	181.7	0	0		BnaA05g27460D	357	164.973	0	0		BnaA05g27460D	357	172.571	0	0
BnaA05g27470D	1848	1672.48	0	0		BnaA05g27470D	1848	1654.79	1	0.00644513		BnaA05g27470D	1848	1663.07	2.66398	0.0153481
BnaA05g27480D	747	571.48	0	0		BnaA05g27480D	747	553.793	0	0		BnaA05g27480D	747	562.067	0	0
BnaA05g27490D	2613	2437.48	0	0		BnaA05g27490D	2613	2419.79	1	0.00440755		BnaA05g27490D	2613	2428.07	0	0
BnaA05g27500D	606	430.48	0	0		BnaA05g27500D	606	412.793	0	0		BnaA05g27500D	606	421.067	0	0
BnaA05g27510D	2727	2551.48	69.9754	0.270736		BnaA05g27510D	2727	2533.79	78.5183	0.330503		BnaA05g27510D	2727	2542.07	111	0.41838
BnaA05g27520D	342	166.854	50	2.9582		BnaA05g27520D	342	150.666	39	2.76073		BnaA05g27520D	342	157.934	54	3.27606
BnaA05g27530D	483	307.48	15	0.481579		BnaA05g27530D	483	289.827	24.4876	0.901121		BnaA05g27530D	483	298.067	75.4892	2.42664
BnaA05g27540D	240	74.0366	22.5204	3.00278		BnaA05g27540D	240	66.7508	19.0858	3.0495		BnaA05g27540D	240	69.3306	10.5739	1.46132
BnaA05g27550D	1275	1099.48	0	0		BnaA05g27550D	1275	1081.79	0	0		BnaA05g27550D	1275	1090.07	0	0
BnaA05g27560D	1152	976.48	0	0		BnaA05g27560D	1152	958.793	0	0		BnaA05g27560D	1152	967.067	0	0
BnaA05g27570D	357	181.7	0	0		BnaA05g27570D	357	164.973	0	0		BnaA05g27570D	357	172.571	0	0
BnaA05g27580D	828	652.48	0	0		BnaA05g27580D	828	634.793	0	0		BnaA05g27580D	828	643.067	0	0
BnaA05g27590D	903	727.48	0	0		BnaA05g27590D	903	709.793	0	0		BnaA05g27590D	903	718.067	0	0
BnaA05g27600D	1650	1474.48	26	0.174072		BnaA05g27600D	1650	1456.79	19	0.139101		BnaA05g27600D	1650	1465.07	39	0.25506
BnaA05g27610D	1923	1747.48	88.3968	0.499365		BnaA05g27610D	1923	1729.79	195	1.20231		BnaA05g27610D	1923	1738.07	221	1.21832
BnaA05g27620D	1509	1333.48	18	0.133254		BnaA05g27620D	1509	1315.79	25.606	0.207553		BnaA05g27620D	1509	1324.07	86.7233	0.627568
BnaA05g27630D	1005	829.48	0	0		BnaA05g27630D	1005	811.793	2	0.026276		BnaA05g27630D	1005	820.067	1	0.0116838
BnaA05g27640D	1218	1042.48	0	0		BnaA05g27640D	1218	1024.79	2	0.0208146		BnaA05g27640D	1218	1033.07	0	0
BnaA05g27650D	1536	1360.48	897.34	6.51116		BnaA05g27650D	1536	1342.79	902.26	7.16634		BnaA05g27650D	1536	1351.07	987.642	7.00418
BnaA05g27660D	1182	1006.48	330.299	3.23964		BnaA05g27660D	1182	988.793	206.409	2.22637		BnaA05g27660D	1182	997.067	182.749	1.75617
BnaA05g27670D	963	787.48	6.24713	0.0783131		BnaA05g27670D	963	769.793	22.7389	0.315043		BnaA05g27670D	963	778.067	54.9333	0.676478
BnaA05g27680D	630	454.48	89.2849	1.93935		BnaA05g27680D	630	436.793	111.293	2.71748		BnaA05g27680D	630	445.067	163.481	3.51947
BnaA05g27690D	2307	2131.48	0	0		BnaA05g27690D	2307	2113.79	3.08333	0.0155573		BnaA05g27690D	2307	2122.07	1.04839	0.00473367
BnaA05g27700D	1347	1171.48	0	0		BnaA05g27700D	1347	1153.79	0	0		BnaA05g27700D	1347	1162.07	0	0
BnaA05g27710D	1494	1318.48	843.25	6.31359		BnaA05g27710D	1494	1300.79	913.804	7.49238		BnaA05g27710D	1494	1309.07	1029.32	7.53395
BnaA05g27720D	933	757.48	47.4327	0.618159		BnaA05g27720D	933	739.793	61.5739	0.88769		BnaA05g27720D	933	748.067	149.833	1.91911
BnaA05g27730D	1593	1417.48	0	0		BnaA05g27730D	1593	1399.79	1	0.00761923		BnaA05g27730D	1593	1408.07	0	0
BnaA05g27740D	762	586.48	0	0		BnaA05g27740D	762	568.793	0	0		BnaA05g27740D	762	577.067	0	0
BnaA05g27750D	576	400.48	0	0		BnaA05g27750D	576	382.793	0	0		BnaA05g27750D	576	391.067	0	0
BnaA05g27760D	1734	1558.48	32.2722	0.204419		BnaA05g27760D	1734	1540.79	33.8733	0.234471		BnaA05g27760D	1734	1549.07	35.8448	0.221713
BnaA05g27770D	645	469.48	45.617	0.959186		BnaA05g27770D	645	451.793	79.257	1.871		BnaA05g27770D	645	460.067	147.267	3.06704
BnaA05g27780D	1128	952.48	0	0		BnaA05g27780D	1128	934.793	0	0		BnaA05g27780D	1128	943.067	0	0
BnaA05g27790D	771	595.48	146.673	2.43151		BnaA05g27790D	771	577.793	181	3.34104		BnaA05g27790D	771	586.067	273.538	4.47205
BnaA05g27800D	744	568.48	141.901	2.46413		BnaA05g27800D	744	550.793	137.044	2.65366		BnaA05g27800D	744	559.067	268.149	4.59565
BnaA05g27810D	1218	1042.48	0	0		BnaA05g27810D	1218	1024.79	0	0		BnaA05g27810D	1218	1033.07	0	0
BnaA05g27820D	405	229.561	0	0		BnaA05g27820D	405	212.064	0	0		BnaA05g27820D	405	220.116	0	0
BnaA05g27830D	255	85.8731	1416	162.779		BnaA05g27830D	255	76.7787	1101	152.94		BnaA05g27830D	255	80.3914	1902	226.692
BnaA05g27840D	1314	1138.48	24.1206	0.209149		BnaA05g27840D	1314	1120.79	28.4057	0.270306		BnaA05g27840D	1314	1129.07	10.2761	0.0872058
BnaA05g27850D	4638	4462.48	735.85	1.62782		BnaA05g27850D	4638	4444.79	1107.74	2.65804		BnaA05g27850D	4638	4453.07	1366.21	2.93962
BnaA05g27860D	504	328.48	0	0		BnaA05g27860D	504	310.827	0	0		BnaA05g27860D	504	319.067	0	0
BnaA05g27870D	519	343.48	0	0		BnaA05g27870D	519	325.827	0	0		BnaA05g27870D	519	334.067	0	0
BnaA05g27880D	1509	1333.48	0	0		BnaA05g27880D	1509	1315.79	0	0		BnaA05g27880D	1509	1324.07	0	0
BnaA05g27890D	972	796.48	0	0		BnaA05g27890D	972	778.793	0	0		BnaA05g27890D	972	787.067	0	0
BnaA05g27900D	1095	919.48	0	0		BnaA05g27900D	1095	901.793	0	0		BnaA05g27900D	1095	910.067	0	0
BnaA05g27910D	768	592.48	94.8736	1.58076		BnaA05g27910D	768	574.793	198.936	3.69127		BnaA05g27910D	768	583.067	342.061	5.62109
BnaA05g27920D	1344	1168.48	0	0		BnaA05g27920D	1344	1150.79	0	0		BnaA05g27920D	1344	1159.07	0	0
BnaA05g27930D	945	769.48	0	0		BnaA05g27930D	945	751.793	0	0		BnaA05g27930D	945	760.067	2	0.0252123
BnaA05g27940D	1353	1177.48	0	0		BnaA05g27940D	1353	1159.79	0	0		BnaA05g27940D	1353	1168.07	0.99853	0.00819084
BnaA05g27950D	621	445.48	20.1518	0.44656		BnaA05g27950D	621	427.793	14.8253	0.36961		BnaA05g27950D	621	436.067	21.1509	0.464741
BnaA05g27960D	327	152.109	0	0		BnaA05g27960D	327	136.592	0	0		BnaA05g27960D	327	143.478	0	0
BnaA05g27970D	1095	919.48	4	0.0429449		BnaA05g27970D	1095	901.793	6	0.0709609		BnaA05g27970D	1095	910.067	15	0.157926
BnaA05g27980D	861	685.48	0	0		BnaA05g27980D	861	667.793	4	0.0638841		BnaA05g27980D	861	676.067	7	0.0992073
BnaA05g27990D	294	120.48	0.5	0.0409683		BnaA05g27990D	294	107.198	1	0.0994919		BnaA05g27990D	294	112.989	2.5	0.212001
BnaA05g28000D	696	520.48	126.408	2.39752		BnaA05g28000D	696	502.793	164.73	3.49428		BnaA05g28000D	696	511.067	329.88	6.18462
BnaA05g28010D	255	85.8731	4.39746	0.505521		BnaA05g28010D	255	76.7787	0	0		BnaA05g28010D	255	80.3914	0	0
BnaA05g28020D	696	520.48	0	0		BnaA05g28020D	696	502.793	0	0		BnaA05g28020D	696	511.067	0	0
BnaA05g28030D	726	550.48	10.0639	0.180475		BnaA05g28030D	726	532.793	7.41162	0.148364		BnaA05g28030D	726	541.067	12.2568	0.21705
BnaA05g28040D	315	140.464	0	0		BnaA05g28040D	315	125.563	0	0		BnaA05g28040D	315	132.167	0	0
BnaA05g28050D	828	652.48	0	0		BnaA05g28050D	828	634.793	1	0.0168013		BnaA05g28050D	828	643.067	0	0
BnaA05g28060D	3141	2965.48	0	0		BnaA05g28060D	3141	2947.79	0	0		BnaA05g28060D	3141	2956.07	0	0
BnaA05g28070D	219	58.5685	41	6.91056		BnaA05g28070D	219	54.4693	52	10.1819		BnaA05g28070D	219	55.4353	100	17.2842
BnaA05g28080D	777	601.48	62.22	1.02118		BnaA05g28080D	777	583.793	100.439	1.83493		BnaA05g28080D	777	592.067	167.167	2.7053
BnaA05g28090D	1317	1141.48	0	0		BnaA05g28090D	1317	1123.79	0	0		BnaA05g28090D	1317	1132.07	0	0
BnaA05g28100D	1134	958.48	158.352	1.63093		BnaA05g28100D	1134	940.793	167.356	1.89724		BnaA05g28100D	1134	949.067	193.452	1.95304
BnaA05g28110D	741	565.48	0	0		BnaA05g28110D	741	547.793	0	0		BnaA05g28110D	741	556.067	0	0
BnaA05g28120D	597	421.48	0	0		BnaA05g28120D	597	403.793	0	0		BnaA05g28120D	597	412.067	0	0
BnaA05g28130D	633	457.48	0	0		BnaA05g28130D	633	439.793	1	0.0242508		BnaA05g28130D	633	448.067	0	0
BnaA05g28140D	1032	856.48	396.767	4.57312		BnaA05g28140D	1032	838.793	456.722	5.80727		BnaA05g28140D	1032	847.067	354	4.00424
BnaA05g28150D	729	553.48	743	13.252		BnaA05g28150D	729	535.793	713.196	14.1967		BnaA05g28150D	729	544.067	520.467	9.16591
BnaA05g28160D	1245	1069.48	0	0		BnaA05g28160D	1245	1051.79	0	0		BnaA05g28160D	1245	1060.07	0	0
BnaA05g28170D	1083	907.48	0	0		BnaA05g28170D	1083	889.793	0	0		BnaA05g28170D	1083	898.067	0	0
BnaA05g28180D	1350	1174.48	219	1.84074		BnaA05g28180D	1350	1156.79	206.36	1.90258		BnaA05g28180D	1350	1165.07	258	2.1218
BnaA05g28190D	651	475.48	25.8536	0.536763		BnaA05g28190D	651	457.793	13.4485	0.313313		BnaA05g28190D	651	466.067	20.269	0.416696
BnaA05g28200D	1731	1555.48	240.714	1.52767		BnaA05g28200D	1731	1537.79	211.93	1.46984		BnaA05g28200D	1731	1546.07	182.659	1.13201
BnaA05g28210D	1206	1030.48	69	0.661002		BnaA05g28210D	1206	1012.79	43	0.452817		BnaA05g28210D	1206	1021.07	64	0.600566
BnaA05g28220D	1011	835.48	33	0.389916		BnaA05g28220D	1011	817.793	69	0.899872		BnaA05g28220D	1011	826.067	138.906	1.61116
BnaA05g28230D	462	286.48	0	0		BnaA05g28230D	462	268.856	2	0.0793389		BnaA05g28230D	462	277.067	3	0.103746
BnaA05g28240D	207	50.9338	1	0.193815		BnaA05g28240D	207	48.3665	0	0		BnaA05g28240D	207	48.4604	1	0.197719
BnaA05g28250D	231	67.2407	16	2.34899		BnaA05g28250D	231	61.1606	20	3.48765		BnaA05g28250D	231	63.4216	39	5.892
BnaA05g28260D	975	799.48	32	0.395126		BnaA05g28260D	975	781.793	47	0.641181		BnaA05g28260D	975	790.067	65	0.788287
BnaA05g28270D	1551	1375.48	15	0.107654		BnaA05g28270D	1551	1357.79	26	0.204228		BnaA05g28270D	1551	1366.07	29	0.203405
BnaA05g28280D	1167	991.48	0	0		BnaA05g28280D	1167	973.793	0	0		BnaA05g28280D	1167	982.067	0	0
BnaA05g28290D	1101	925.48	0	0		BnaA05g28290D	1101	907.793	3	0.035246		BnaA05g28290D	1101	916.067	0	0
BnaA05g28300D	1446	1270.48	493.881	3.83749		BnaA05g28300D	1446	1252.79	514.279	4.37819		BnaA05g28300D	1446	1261.07	654.774	4.97494
BnaA05g28310D	1644	1468.48	1	0.00672242		BnaA05g28310D	1644	1450.79	0	0		BnaA05g28310D	1644	1459.07	0	0
BnaA05g28320D	129	19.0035	0	0		BnaA05g28320D	129	21.1957	0	0		BnaA05g28320D	129	19.4633	0	0
BnaA05g28330D	390	214.561	0	0		BnaA05g28330D	390	197.33	0	0		BnaA05g28330D	390	205.178	0	0
BnaA05g28340D	486	310.48	0	0		BnaA05g28340D	486	292.827	0	0		BnaA05g28340D	486	301.067	0	0
BnaA05g28350D	2172	1996.48	510.441	2.52391		BnaA05g28350D	2172	1978.79	492.75	2.65583		BnaA05g28350D	2172	1987.07	425.158	2.05009
BnaA05g28360D	951	775.48	1	0.0127298		BnaA05g28360D	951	757.793	0	0		BnaA05g28360D	951	766.067	0	0
BnaA05g28370D	1368	1192.48	6	0.0496699		BnaA05g28370D	1368	1174.79	14.3159	0.129967		BnaA05g28370D	1368	1183.07	34.9525	0.283077
BnaA05g28380D	1017	841.48	1167.51	13.6965		BnaA05g28380D	1017	823.793	866.842	11.2227		BnaA05g28380D	1017	832.067	542.616	6.24841
BnaA05g28390D	1332	1156.48	0	0		BnaA05g28390D	1332	1138.79	0	0		BnaA05g28390D	1332	1147.07	0	0
BnaA05g28400D	2049	1873.48	126.087	0.664376		BnaA05g28400D	2049	1855.79	130.326	0.748993		BnaA05g28400D	2049	1864.07	193.558	0.994914
BnaA05g28410D	1548	1372.48	1	0.00719263		BnaA05g28410D	1548	1354.79	12	0.0944677		BnaA05g28410D	1548	1363.07	18	0.126529
BnaA05g28420D	801	625.48	5.8367	0.0921186		BnaA05g28420D	801	607.793	6.50133	0.114083		BnaA05g28420D	801	616.067	17.3507	0.269852
BnaA05g28430D	123	18.6057	0	0		BnaA05g28430D	123	20.8666	0	0		BnaA05g28430D	123	19.5329	0	0
BnaA05g28440D	3168	2992.48	364.872	1.20366		BnaA05g28440D	3168	2974.79	336.646	1.20696		BnaA05g28440D	3168	2983.07	330.07	1.06018
BnaA05g28450D	1896	1720.48	1292.75	7.4175		BnaA05g28450D	1896	1702.79	1361.8	8.52958		BnaA05g28450D	1896	1711.07	1468.61	8.22382
BnaA05g28460D	1209	1033.48	0	0		BnaA05g28460D	1209	1015.79	0	0		BnaA05g28460D	1209	1024.07	1	0.00935635
BnaA05g28470D	2121	1945.48	13.5	0.0685016		BnaA05g28470D	2121	1927.79	4	0.0221297		BnaA05g28470D	2121	1936.07	11.25	0.0556759
BnaA05g28480D	1536	1360.48	0	0		BnaA05g28480D	1536	1342.79	2	0.0158853		BnaA05g28480D	1536	1351.07	0	0
BnaA05g28490D	2499	2323.48	9	0.0382382		BnaA05g28490D	2499	2305.79	8.56741	0.0396282		BnaA05g28490D	2499	2314.07	6	0.0248434
BnaA05g28500D	951	775.48	733	9.33097		BnaA05g28500D	951	757.793	504.332	7.09808		BnaA05g28500D	951	766.067	387	4.84038
BnaA05g28510D	2196	2020.48	2	0.00977167		BnaA05g28510D	2196	2002.79	1	0.00532524		BnaA05g28510D	2196	2011.07	1	0.0047644
BnaA05g28520D	720	544.48	53	0.96092		BnaA05g28520D	720	526.793	60.9836	1.23466		BnaA05g28520D	720	535.067	33.9445	0.60785
BnaA05g28530D	990	814.48	82.954	1.00543		BnaA05g28530D	990	796.793	107.799	1.44292		BnaA05g28530D	990	805.067	142.832	1.69992
BnaA05g28540D	1482	1306.48	2	0.015112		BnaA05g28540D	1482	1288.79	0	0		BnaA05g28540D	1482	1297.07	1	0.00738708
BnaA05g28550D	735	559.48	42.9	0.756948		BnaA05g28550D	735	541.793	70.6154	1.39008		BnaA05g28550D	735	550.067	99.5842	1.73464
BnaA05g28560D	714	538.48	24	0.439982		BnaA05g28560D	714	520.793	21	0.43006		BnaA05g28560D	714	529.067	39	0.7063
BnaA05g28570D	1755	1579.48	1	0.00624999		BnaA05g28570D	1755	1561.79	0	0		BnaA05g28570D	1755	1570.07	0	0
BnaC04g19310D	57	35.0588	0	0		BnaC04g19310D	57	31.1379	0	0		BnaC04g19310D	57	33.2778	0	0
BnaC04g19320D	243	76.3791	0	0		BnaC04g19320D	243	68.6377	0	0		BnaC04g19320D	243	71.4657	0	0
BnaC04g19330D	798	622.48	187.38	2.9716		BnaC04g19330D	798	604.793	238.723	4.20981		BnaC04g19330D	798	613.067	251.813	3.93555
BnaC04g19340D	606	430.48	0	0		BnaC04g19340D	606	412.793	0	0		BnaC04g19340D	606	421.067	0	0
BnaC04g19350D	330	155.063	0	0		BnaC04g19350D	330	139.396	0	0		BnaC04g19350D	330	146.405	0	0
BnaC04g19360D	69	40.2951	2	0.489972		BnaC04g19360D	69	36.1111	27	7.9744		BnaC04g19360D	69	39.8889	28	6.72575
BnaC04g19370D	1164	988.48	0	0		BnaC04g19370D	1164	970.793	1	0.0109862		BnaC04g19370D	1164	979.067	1	0.00978639
BnaC04g19380D	756	580.48	10	0.170062		BnaC04g19380D	756	562.793	8	0.151606		BnaC04g19380D	756	571.067	4	0.0671132
BnaC04g19390D	585	409.48	0	0		BnaC04g19390D	585	391.793	0	0		BnaC04g19390D	585	400.067	0	0
BnaC04g19400D	255	85.8731	0	0		BnaC04g19400D	255	76.7787	0	0		BnaC04g19400D	255	80.3914	0	0
BnaC04g19410D	1536	1360.48	7.22222	0.0524049		BnaC04g19410D	1536	1342.79	19.2405	0.152821		BnaC04g19410D	1536	1351.07	53.7067	0.380878
BnaC04g19420D	219	58.5685	0	0		BnaC04g19420D	219	54.4693	0	0		BnaC04g19420D	219	55.4353	1	0.172842
BnaC04g19430D	1512	1336.48	0	0		BnaC04g19430D	1512	1318.79	0	0		BnaC04g19430D	1512	1327.07	0	0
BnaC04g19440D	408	232.561	1	0.0424479		BnaC04g19440D	408	215.022	5	0.248006		BnaC04g19440D	408	223.116	26	1.11655
BnaC04g19450D	660	484.48	0	0		BnaC04g19450D	660	466.793	0	0		BnaC04g19450D	660	475.067	0	0
BnaC04g19460D	381	205.603	0	0		BnaC04g19460D	381	188.445	0	0		BnaC04g19460D	381	196.278	0	0
BnaC04g19470D	1140	964.48	39.8856	0.40824		BnaC04g19470D	1140	946.793	36.9627	0.416374		BnaC04g19470D	1140	955.067	46.7407	0.468918
BnaC04g19480D	2808	2632.48	0	0		BnaC04g19480D	2808	2614.79	0	0		BnaC04g19480D	2808	2623.07	0	0
BnaC04g19490D	231	67.2407	0	0		BnaC04g19490D	231	61.1606	0	0		BnaC04g19490D	231	63.4216	0	0
BnaC04g19500D	645	469.48	0	0		BnaC04g19500D	645	451.793	0	0		BnaC04g19500D	645	460.067	0	0
BnaC04g19510D	1818	1642.48	111.766	0.67174		BnaC04g19510D	1818	1624.79	161.244	1.05843		BnaC04g19510D	1818	1633.07	153.913	0.90304
BnaC04g19520D	372	196.663	0	0		BnaC04g19520D	372	179.63	0	0		BnaC04g19520D	372	187.373	0	0
BnaC04g19530D	498	322.48	0	0		BnaC04g19530D	498	304.827	5	0.174941		BnaC04g19530D	498	313.067	16	0.489686
BnaC04g19540D	258	88.2425	74	8.27842		BnaC04g19540D	258	78.8112	25	3.3832		BnaC04g19540D	258	82.6899	14	1.62222
BnaC04g19550D	2502	2326.48	40	0.169728		BnaC04g19550D	2502	2308.79	45.6332	0.2108		BnaC04g19550D	2502	2317.07	70.6476	0.292142
BnaC04g19560D	2151	1975.48	0	0		BnaC04g19560D	2151	1957.79	0	0		BnaC04g19560D	2151	1966.07	0	0
BnaC04g19570D	351	175.735	43.0257	2.41692		BnaC04g19570D	351	159.167	54	3.61839		BnaC04g19570D	351	166.723	73	4.19529
BnaC04g19580D	192	42.3948	0	0		BnaC04g19580D	192	41.5728	0	0		BnaC04g19580D	192	41.2083	0	0
BnaC04g19590D	636	460.48	2	0.0428758		BnaC04g19590D	636	442.793	0	0		BnaC04g19590D	636	451.067	0	0
BnaC04g19600D	336	160.968	32	1.96247		BnaC04g19600D	336	145.01	27	1.98583		BnaC04g19600D	336	152.151	43	2.70787
BnaC04g19610D	225	62.7001	0	0		BnaC04g19610D	225	57.9105	0	0		BnaC04g19610D	225	59.2704	0	0
BnaC04g19620D	201	47.3393	0	0		BnaC04g19620D	201	45.5436	0	0		BnaC04g19620D	201	45.5241	0	0
BnaC04g19630D	963	787.48	0	0		BnaC04g19630D	963	769.793	0	0		BnaC04g19630D	963	778.067	0	0
BnaC04g19640D	597	421.48	0	0		BnaC04g19640D	597	403.793	0.788309	0.0208215		BnaC04g19640D	597	412.067	0	0
BnaC04g19650D	366	190.663	0	0		BnaC04g19650D	366	173.718	0	0		BnaC04g19650D	366	181.428	0	0
BnaC04g19660D	762	586.48	0	0		BnaC04g19660D	762	568.793	0	0		BnaC04g19660D	762	577.067	0	0
BnaC04g19670D	285	112.152	0	0		BnaC04g19670D	285	99.7859	0	0		BnaC04g19670D	285	104.982	0	0
BnaC04g19680D	657	481.48	0	0		BnaC04g19680D	657	463.793	3	0.0689877		BnaC04g19680D	657	472.067	3	0.060891
BnaC04g19690D	699	523.48	0	0		BnaC04g19690D	699	505.793	0	0		BnaC04g19690D	699	514.067	0	0
BnaC04g19700D	1251	1075.48	21.5435	0.197746		BnaC04g19700D	1251	1057.79	60.9966	0.615006		BnaC04g19700D	1251	1066.07	99.6578	0.895699
BnaC04g19710D	204	49.0696	41	8.24831		BnaC04g19710D	204	46.7912	49	11.1688		BnaC04g19710D	204	47.0386	78	15.8882
BnaC04g19720D	285	112.152	0	0		BnaC04g19720D	285	99.7859	0	0		BnaC04g19720D	285	104.982	0	0
BnaC04g19730D	408	232.561	0	0		BnaC04g19730D	408	215.022	0	0		BnaC04g19730D	408	223.116	0	0
BnaC04g19740D	135	20.6464	0	0		BnaC04g19740D	135	21.979	0	0		BnaC04g19740D	135	20.5487	0	0
BnaC04g19750D	192	42.3948	0	0		BnaC04g19750D	192	41.5728	0	0		BnaC04g19750D	192	41.2083	0	0
BnaC04g19760D	381	205.603	7	0.336095		BnaC04g19760D	381	188.445	10.5124	0.594968		BnaC04g19760D	381	196.278	6	0.292896
BnaC04g19770D	351	175.735	0	0		BnaC04g19770D	351	159.167	0	0		BnaC04g19770D	351	166.723	0	0
BnaC04g19780D	249	80.9983	0.660359	0.0804818		BnaC04g19780D	249	72.5022	0	0		BnaC04g19780D	249	75.6664	0	0
BnaC04g19790D	87	43.8523	0	0		BnaC04g19790D	87	42.6667	0	0		BnaC04g19790D	87	46.3537	0	0
BnaC04g19800D	438	262.561	0	0		BnaC04g19800D	438	244.907	0	0		BnaC04g19800D	438	253.092	0	0
BnaC04g19810D	99	25.6256	0	0		BnaC04g19810D	99	27.9415	0	0		BnaC04g19810D	99	28.9558	0	0
BnaC04g19820D	675	499.48	506.443	10.0093		BnaC04g19820D	675	481.793	499.552	11.0585		BnaC04g19820D	675	490.067	710.883	13.8988
BnaC04g19830D	303	128.979	0.400267	0.0306355		BnaC04g19830D	303	115.09	0	0		BnaC04g19830D	303	121.227	2.48862	0.196695
BnaC04g19840D	1053	877.48	6	0.0675006		BnaC04g19840D	1053	859.793	7	0.0868318		BnaC04g19840D	1053	868.067	4	0.0441511
BnaC04g19850D	327	152.109	0	0		BnaC04g19850D	327	136.592	0	0		BnaC04g19850D	327	143.478	0	0
BnaC04g19860D	186	39.3017	100	25.1178		BnaC04g19860D	186	38.9841	110	30.094		BnaC04g19860D	186	38.5744	169	41.978
BnaC04g19870D	273	101.234	35.5	3.46174		BnaC04g19870D	273	89.9521	36.5	4.3277		BnaC04g19870D	273	94.6817	59	5.97064
BnaC04g19880D	273	101.234	35.5	3.46174		BnaC04g19880D	273	89.9521	36.5	4.3277		BnaC04g19880D	273	94.6817	59	5.97064
BnaC04g19890D	414	238.561	0	0		BnaC04g19890D	414	221	1	0.0482596		BnaC04g19890D	414	229.116	1	0.0418197
BnaC04g19900D	189	40.9469	0	0		BnaC04g19900D	189	40.3111	0	0		BnaC04g19900D	189	39.841	0	0
BnaC03g55000D	711	535.48	0	0		BnaC03g55000D	711	517.793	0	0		BnaC03g55000D	711	526.067	0	0
BnaC03g54990D	714	538.48	460.473	8.44166		BnaC03g54990D	714	520.793	295.519	6.05195		BnaC03g54990D	714	529.067	253.604	4.59284
BnaC03g54980D	1206	1030.48	221.321	2.1202		BnaC03g54980D	1206	1012.79	243.463	2.56382		BnaC03g54980D	1206	1021.07	212.36	1.99275
BnaC03g54970D	714	538.48	1	0.0183326		BnaC03g54970D	714	520.793	1	0.020479		BnaC03g54970D	714	529.067	4.82321	0.0873495
BnaC03g54960D	2718	2542.48	0	0		BnaC03g54960D	2718	2524.79	0	0		BnaC03g54960D	2718	2533.07	2	0.00756516
BnaC03g54950D	621	445.48	0	0		BnaC03g54950D	621	427.793	0	0		BnaC03g54950D	621	436.067	0	0
BnaC03g54940D	840	664.48	24	0.356552		BnaC03g54940D	840	646.793	10.4263	0.171926		BnaC03g54940D	840	655.067	10	0.146268
BnaC03g54930D	681	505.48	28.2638	0.551976		BnaC03g54930D	681	487.793	24	0.524748		BnaC03g54930D	681	496.067	31	0.598765
BnaC03g54920D	522	346.48	0	0		BnaC03g54920D	522	328.827	0	0		BnaC03g54920D	522	337.067	0	0
BnaC03g54910D	1365	1189.48	0	0		BnaC03g54910D	1365	1171.79	0	0		BnaC03g54910D	1365	1180.07	1.38767	0.0112672
BnaC03g54900D	531	355.48	0	0		BnaC03g54900D	531	337.827	0	0		BnaC03g54900D	531	346.067	2	0.0553739
BnaC03g54890D	543	367.48	2	0.0537266		BnaC03g54890D	543	349.793	1	0.0304904		BnaC03g54890D	543	358.067	0	0
BnaC03g54880D	1038	862.48	0	0		BnaC03g54880D	1038	844.793	0	0		BnaC03g54880D	1038	853.067	0	0
BnaC03g54870D	549	373.48	0	0		BnaC03g54870D	549	355.793	0	0		BnaC03g54870D	549	364.067	0	0
BnaC03g54860D	186	39.3017	0	0		BnaC03g54860D	186	38.9841	0	0		BnaC03g54860D	186	38.5744	0	0
BnaC03g54850D	768	592.48	0	0		BnaC03g54850D	768	574.793	0	0		BnaC03g54850D	768	583.067	0	0
BnaC03g54840D	1392	1216.48	8.39643	0.068137		BnaC03g54840D	1392	1198.79	20.0404	0.178294		BnaC03g54840D	1392	1207.07	43.9652	0.34899
BnaC03g54830D	1503	1327.48	3	0.0223093		BnaC03g54830D	1503	1309.79	6	0.0488566		BnaC03g54830D	1503	1318.07	1	0.00726938
BnaC03g54820D	408	232.561	14.8136	0.628808		BnaC03g54820D	408	215.022	9.55164	0.473773		BnaC03g54820D	408	223.116	11.6463	0.50014
BnaC03g54810D	1041	865.48	0	0		BnaC03g54810D	1041	847.793	0	0		BnaC03g54810D	1041	856.067	0	0
BnaC03g54800D	603	427.48	0	0		BnaC03g54800D	603	409.793	0	0		BnaC03g54800D	603	418.067	0	0
BnaC03g54790D	429	253.561	2	0.0778647		BnaC03g54790D	429	235.93	1	0.0452055		BnaC03g54790D	429	244.092	2	0.0785074
BnaC03g54780D	3051	2875.48	34.2975	0.117746		BnaC03g54780D	3051	2857.79	27.6221	0.103086		BnaC03g54780D	3051	2866.07	31.3493	0.104804
BnaC03g54770D	894	718.48	0	0		BnaC03g54770D	894	700.793	0	0		BnaC03g54770D	894	709.067	0	0
BnaC03g54760D	273	101.234	1	0.0975138		BnaC03g54760D	273	89.9521	0	0		BnaC03g54760D	273	94.6817	1	0.101197
BnaC03g54750D	1500	1324.48	29	0.216145		BnaC03g54750D	1500	1306.79	47	0.383589		BnaC03g54750D	1500	1315.07	80	0.582877
BnaC03g54740D	1869	1693.48	7.8125	0.0455411		BnaC03g54740D	1869	1675.79	14.22	0.0905012		BnaC03g54740D	1869	1684.07	41.6981	0.237242
BnaC03g54730D	354	178.7	0	0		BnaC03g54730D	354	162.038	0	0		BnaC03g54730D	354	169.605	0	0
BnaC03g54720D	1326	1150.48	11.9577	0.102603		BnaC03g54720D	1326	1132.79	21.3387	0.200906		BnaC03g54720D	1326	1141.07	42.0026	0.352696
BnaC03g54710D	183	37.6745	0	0		BnaC03g54710D	183	37.6369	0	0		BnaC03g54710D	183	37.2321	0	0
BnaC03g54700D	222	60.5891	0	0		BnaC03g54700D	222	56.1327	0	0		BnaC03g54700D	222	57.4085	0	0
BnaC03g54690D	321	146.363	0	0		BnaC03g54690D	321	131.053	0	0		BnaC03g54690D	321	137.773	3	0.208637
BnaC03g54680D	276	103.951	0	0		BnaC03g54680D	276	92.478	0	0		BnaC03g54680D	276	97.2192	0	0
BnaC03g54670D	153	24.9438	0	0		BnaC03g54670D	153	26.3015	0	0		BnaC03g54670D	153	25.4431	0	0
BnaC03g54660D	708	532.48	80.3509	1.48964		BnaC03g54660D	708	514.793	108.573	2.24939		BnaC03g54660D	708	523.067	90.8296	1.66382
BnaA06g25070D	4680	4504.48	122.83	0.269187		BnaA06g25070D	4680	4486.79	520.916	1.23825		BnaA06g25070D	4680	4495.07	1102.04	2.34908
BnaA06g25060D	726	550.48	0	0		BnaA06g25060D	726	532.793	0	0		BnaA06g25060D	726	541.067	0	0
BnaA06g25050D	141	21.6104	0	0		BnaA06g25050D	141	23.5859	0	0		BnaA06g25050D	141	21.8936	0	0
BnaA06g25040D	2184	2008.48	0	0		BnaA06g25040D	2184	1990.79	0	0		BnaA06g25040D	2184	1999.07	2	0.009586
BnaA06g25030D	1143	967.48	1904.16	19.4292		BnaA06g25030D	1143	949.793	1982.99	22.2672		BnaA06g25030D	1143	958.067	1480.61	14.8075
BnaA06g25020D	330	155.063	12	0.763952		BnaA06g25020D	330	139.396	34	2.60138		BnaA06g25020D	330	146.405	108	7.06811
BnaA06g25010D	831	655.48	410.631	6.18424		BnaA06g25010D	831	637.793	526.047	8.7967		BnaA06g25010D	831	646.067	803.747	11.92
BnaA06g25000D	852	676.48	14	0.204299		BnaA06g25000D	852	658.793	17	0.275217		BnaA06g25000D	852	667.067	42.6605	0.612761
BnaA06g24990D	1794	1618.48	39.2459	0.239376		BnaA06g24990D	1794	1600.79	58.3	0.388426		BnaA06g24990D	1794	1609.07	81.2579	0.483867
BnaA06g24980D	1410	1234.48	0	0		BnaA06g24980D	1410	1216.79	0	0		BnaA06g24980D	1410	1225.07	0	0
BnaA06g24970D	555	379.48	1792.48	46.6292		BnaA06g24970D	555	361.793	1820.41	53.664		BnaA06g24970D	555	370.067	1342.36	34.7555
BnaA06g24960D	2430	2254.48	8	0.0350298		BnaA06g24960D	2430	2236.79	10	0.0476814		BnaA06g24960D	2430	2245.07	17	0.0725529
BnaA06g24950D	873	697.48	474.725	6.71898		BnaA06g24950D	873	679.793	441.381	6.92487		BnaA06g24950D	873	688.067	368.777	5.13533
BnaA06g24940D	462	286.48	423.328	14.5873		BnaA06g24940D	462	268.856	393.999	15.6297		BnaA06g24940D	462	277.067	574.397	19.8638
BnaA06g24930D	246	78.667	4.8	0.60234		BnaA06g24930D	246	70.5341	0	0		BnaA06g24930D	246	73.4246	0	0
BnaA06g24920D	1473	1297.48	113.614	0.864418		BnaA06g24920D	1473	1279.79	137.155	1.143		BnaA06g24920D	1473	1288.07	87.0135	0.647266
BnaA06g24910D	498	322.48	0	0		BnaA06g24910D	498	304.827	0	0		BnaA06g24910D	498	313.067	0	0
BnaA06g24900D	990	814.48	1	0.0121203		BnaA06g24900D	990	796.793	3	0.040156		BnaA06g24900D	990	805.067	3	0.0357046
BnaA06g24890D	63	38.9815	0	0		BnaA06g24890D	63	32.597	0	0		BnaA06g24890D	63	36.2542	1	0.264287
BnaA06g24880D	504	328.48	3	0.0901583		BnaA06g24880D	504	310.827	4	0.137251		BnaA06g24880D	504	319.067	4	0.120119
BnaA06g24870D	450	274.507	0	0		BnaA06g24870D	450	256.882	0	0		BnaA06g24870D	450	265.067	0	0
BnaA06g24860D	606	430.48	0	0		BnaA06g24860D	606	412.793	0	0		BnaA06g24860D	606	421.067	0	0
BnaA06g24850D	1200	1024.48	22	0.211989		BnaA06g24850D	1200	1006.79	51.0113	0.540383		BnaA06g24850D	1200	1015.07	83.1129	0.784529
BnaA06g24840D	1785	1609.48	1	0.00613349		BnaA06g24840D	1785	1591.79	0	0		BnaA06g24840D	1785	1600.07	0	0
BnaA06g24830D	1434	1258.48	1646.46	12.9152		BnaA06g24830D	1434	1240.79	2073.29	17.8211		BnaA06g24830D	1434	1249.07	1184.41	9.08555
BnaA06g24820D	237	71.7187	0	0		BnaA06g24820D	237	64.8358	1.2	0.197397		BnaA06g24820D	237	67.2509	1.33333	0.189966
BnaA06g24810D	597	421.48	0	0		BnaA06g24810D	597	403.793	0	0		BnaA06g24810D	597	412.067	0	0
BnaA06g24800D	981	805.48	0	0		BnaA06g24800D	981	787.793	0	0		BnaA06g24800D	981	796.067	1	0.0120361
BnaA06g24790D	1890	1714.48	0	0		BnaA06g24790D	1890	1696.79	0	0		BnaA06g24790D	1890	1705.07	0	0
BnaA06g24780D	786	610.48	216.76	3.5051		BnaA06g24780D	786	592.793	364.399	6.55614		BnaA06g24780D	786	601.067	559.57	8.92003
BnaA06g24770D	270	98.4905	0	0		BnaA06g24770D	270	87.6946	1	0.121619		BnaA06g24770D	270	92.2332	0	0
BnaA06g24760D	1107	931.48	0	0		BnaA06g24760D	1107	913.793	0	0		BnaA06g24760D	1107	922.067	0	0
BnaA06g24750D	156	26.0834	0	0		BnaA06g24750D	156	27.1636	0	0		BnaA06g24750D	156	26.6588	0	0
BnaA06g24740D	1650	1474.48	0	0		BnaA06g24740D	1650	1456.79	0	0		BnaA06g24740D	1650	1465.07	0	0
BnaA06g24730D	300	126.12	1	0.0782727		BnaA06g24730D	300	112.491	0	0		BnaA06g24730D	300	118.459	1.00649	0.0814097
BnaA06g24720D	204	49.0696	0	0		BnaA06g24720D	204	46.7912	2	0.45587		BnaA06g24720D	204	47.0386	2	0.40739
BnaA06g24710D	1521	1345.48	1	0.00733696		BnaA06g24710D	1521	1327.79	5	0.0401619		BnaA06g24710D	1521	1336.07	0	0
BnaA06g24700D	2715	2539.48	179.562	0.698014		BnaA06g24700D	2715	2521.79	304.886	1.28945		BnaA06g24700D	2715	2530.07	421.908	1.59779
BnaA06g24690D	888	712.48	26.0179	0.36049		BnaA06g24690D	888	694.793	12.7872	0.196288		BnaA06g24690D	888	703.067	43.0623	0.586862
BnaA06g24680D	858	682.48	1	0.0144645		BnaA06g24680D	858	664.793	0	0		BnaA06g24680D	858	673.067	0	0
BnaA06g24670D	192	42.3948	2	0.465705		BnaA06g24670D	192	41.5728	7	1.79583		BnaA06g24670D	192	41.2083	15	3.48772
BnaA06g24660D	129	19.0035	5	2.59735		BnaA06g24660D	129	21.1957	10	5.03184		BnaA06g24660D	129	19.4633	9	4.43058
BnaA06g24650D	2916	2740.48	2	0.00720438		BnaA06g24650D	2916	2722.79	3	0.0117512		BnaA06g24650D	2916	2731.07	3	0.010525
BnaA06g24640D	2061	1885.48	2	0.0104713		BnaA06g24640D	2061	1867.79	1	0.00571013		BnaA06g24640D	2061	1876.07	8	0.040858
BnaA06g24630D	180	36.349	0	0		BnaA06g24630D	180	36.3434	0	0		BnaA06g24630D	180	36.0953	0	0
BnaA06g24620D	1503	1327.48	32.7006	0.243176		BnaA06g24620D	1503	1309.79	162.812	1.32574		BnaA06g24620D	1503	1318.07	257.17	1.86947
BnaA06g24610D	816	640.48	6.07494	0.0936332		BnaA06g24610D	816	622.793	8.1025	0.138756		BnaA06g24610D	816	631.067	5.06081	0.0768387
BnaA06g24600D	2001	1825.48	11464.1	61.9947		BnaA06g24600D	2001	1807.79	9919.4	58.521		BnaA06g24600D	2001	1816.07	7576.64	39.9742
BnaA06g24590D	2127	1951.48	2	0.0101172		BnaA06g24590D	2127	1933.79	1	0.00551525		BnaA06g24590D	2127	1942.07	6.15049	0.0303446
BnaA06g24580D	360	184.7	0	0		BnaA06g24580D	360	167.889	0	0		BnaA06g24580D	360	175.553	0	0
BnaA06g24570D	999	823.48	10.0543	0.120529		BnaA06g24570D	999	805.793	2.31511	0.0306424		BnaA06g24570D	999	814.067	9.8423	0.115843
BnaA06g24560D	426	250.561	0	0		BnaA06g24560D	426	232.954	0	0		BnaA06g24560D	426	241.092	1	0.0397422
BnaA06g24550D	1080	904.48	0	0		BnaA06g24550D	1080	886.793	0	0		BnaA06g24550D	1080	895.067	0	0
BnaA06g24540D	258	88.2425	64.13	7.17426		BnaA06g24540D	258	78.8112	38.5168	5.21239		BnaA06g24540D	258	82.6899	21.2707	2.4647
BnaA06g24530D	1065	889.48	235.908	2.61819		BnaA06g24530D	1065	871.793	118.977	1.45554		BnaA06g24530D	1065	880.067	91.5786	0.997042
BnaA06g24520D	2424	2248.48	36.4481	0.160022		BnaA06g24520D	2424	2230.79	80.8704	0.386639		BnaA06g24520D	2424	2239.07	172.693	0.738997
BnaA06g24510D	477	301.48	0	0		BnaA06g24510D	477	283.856	0	0		BnaA06g24510D	477	292.067	0	0
BnaA06g24500D	945	769.48	0	0		BnaA06g24500D	945	751.793	0	0		BnaA06g24500D	945	760.067	0	0
BnaA06g24490D	591	415.48	0	0		BnaA06g24490D	591	397.793	0	0		BnaA06g24490D	591	406.067	0	0
BnaA06g24480D	261	90.8313	0	0		BnaA06g24480D	261	80.9994	0	0		BnaA06g24480D	261	85.0903	0	0
BnaA06g24470D	864	688.48	0	0		BnaA06g24470D	864	670.793	1.2	0.0190795		BnaA06g24470D	864	679.067	0	0
BnaA06g24460D	369	193.663	1	0.0509738		BnaA06g24460D	369	176.665	0	0		BnaA06g24460D	369	184.392	0	0
BnaA06g24450D	435	259.561	21	0.79868		BnaA06g24450D	435	241.907	25	1.10222		BnaA06g24450D	435	250.092	18	0.689615
BnaA06g24440D	1062	886.48	72	0.801783		BnaA06g24440D	1062	868.793	89	1.09257		BnaA06g24440D	1062	877.067	60	0.655471
BnaA06g24430D	873	697.48	73	1.0332		BnaA06g24430D	873	679.793	91	1.42771		BnaA06g24430D	873	688.067	92	1.28113
BnaA06g24420D	1836	1660.48	58	0.344816		BnaA06g24420D	1836	1642.79	59.5246	0.386446		BnaA06g24420D	1836	1651.07	73	0.423636
BnaA06g24410D	1371	1195.48	1054.84	8.71043		BnaA06g24410D	1371	1177.79	1193.52	10.8078		BnaA06g24410D	1371	1186.07	889.845	7.18853
BnaA06g24400D	1536	1360.48	0	0		BnaA06g24400D	1536	1342.79	0	0		BnaA06g24400D	1536	1351.07	0	0
BnaA06g24390D	777	601.48	1	0.0164124		BnaA06g24390D	777	583.793	0	0		BnaA06g24390D	777	592.067	0	0
BnaA06g24380D	375	199.623	0	0		BnaA06g24380D	375	182.612	0	0		BnaA06g24380D	375	190.317	0	0
BnaA06g24370D	720	544.48	0	0		BnaA06g24370D	720	526.793	0	0		BnaA06g24370D	720	535.067	0	0
BnaA06g24360D	1938	1762.48	5.4527	0.0305408		BnaA06g24360D	1938	1744.79	3.29841	0.0201621		BnaA06g24360D	1938	1753.07	6	0.0327935
BnaA06g24350D	444	268.534	689.776	25.3572		BnaA06g24350D	444	250.882	597.584	25.4041		BnaA06g24350D	444	259.067	453.625	16.7772
BnaA06g24340D	1512	1336.48	39.027	0.288268		BnaA06g24340D	1512	1318.79	33.4925	0.270861		BnaA06g24340D	1512	1327.07	36.2153	0.261477
BnaA06g24330D	3789	3613.48	53.938	0.147354		BnaA06g24330D	3789	3595.79	53.2199	0.157854		BnaA06g24330D	3789	3604.07	49.859	0.132552
BnaA06g24320D	2250	2074.48	13.0295	0.0620028		BnaA06g24320D	2250	2056.79	20.8162	0.107941		BnaA06g24320D	2250	2065.07	28.7133	0.133225
BnaA06g24310D	3231	3055.48	27.6438	0.0893123		BnaA06g24310D	3231	3037.79	24	0.0842613		BnaA06g24310D	3231	3046.07	17.923	0.0563777
BnaA06g24300D	747	571.48	6	0.103644		BnaA06g24300D	747	553.793	1.04	0.0200291		BnaA06g24300D	747	562.067	2	0.0340939
BnaA06g24290D	927	751.48	0	0		BnaA06g24290D	927	733.793	0	0		BnaA06g24290D	927	742.067	0	0
BnaA06g24280D	1629	1453.48	625.185	4.24613		BnaA06g24280D	1629	1435.79	739.716	5.49476		BnaA06g24280D	1629	1444.07	301.045	1.99746
BnaA06g24270D	1698	1522.48	0	0		BnaA06g24270D	1698	1504.79	0	0		BnaA06g24270D	1698	1513.07	0	0
BnaA06g24260D	966	790.48	0	0		BnaA06g24260D	966	772.793	0	0		BnaA06g24260D	966	781.067	0	0
BnaA06g24250D	522	346.48	0	0		BnaA06g24250D	522	328.827	0	0		BnaA06g24250D	522	337.067	0	0
BnaA06g24240D	438	262.561	4	0.150391		BnaA06g24240D	438	244.907	1	0.0435486		BnaA06g24240D	438	253.092	3	0.113574
BnaA06g24230D	423	247.561	0	0		BnaA06g24230D	423	229.954	0	0		BnaA06g24230D	423	238.092	0	0
BnaA06g24220D	2268	2092.48	55.5248	0.261951		BnaA06g24220D	2268	2074.79	55.9568	0.287642		BnaA06g24220D	2268	2083.07	60.9294	0.280259
BnaA06g24210D	1293	1117.48	0	0		BnaA06g24210D	1293	1099.79	0	0		BnaA06g24210D	1293	1108.07	0	0
BnaA06g24200D	408	232.561	88.7892	3.76892		BnaA06g24200D	408	215.022	87.521	4.34115		BnaA06g24200D	408	223.116	137.106	5.88791
BnaA06g24190D	663	487.48	117.887	2.38727		BnaA06g24190D	663	469.793	109.342	2.48231		BnaA06g24190D	663	478.067	130.349	2.61248
BnaA06g24180D	879	703.48	102	1.43134		BnaA06g24180D	879	685.793	136	2.11505		BnaA06g24180D	879	694.067	200	2.76098
BnaA06g24170D	1827	1651.48	4	0.02391		BnaA06g24170D	1827	1633.79	1	0.00652797		BnaA06g24170D	1827	1642.07	3	0.0175051
BnaA06g24160D	927	751.48	0	0		BnaA06g24160D	927	733.793	0	0		BnaA06g24160D	927	742.067	0	0
BnaA06g24150D	510	334.48	2	0.0590274		BnaA06g24150D	510	316.827	0	0		BnaA06g24150D	510	325.067	1	0.0294756
BnaA06g24140D	1104	928.48	0	0		BnaA06g24140D	1104	910.793	0	0		BnaA06g24140D	1104	919.067	0	0
BnaA06g24130D	753	577.48	0	0		BnaA06g24130D	753	559.793	1	0.0190523		BnaA06g24130D	753	568.067	0	0
BnaA06g24120D	1092	916.48	0	0		BnaA06g24120D	1092	898.793	0	0		BnaA06g24120D	1092	907.067	0	0
BnaA06g24110D	435	259.561	103.396	3.9324		BnaA06g24110D	435	241.907	141.418	6.23494		BnaA06g24110D	435	250.092	88	3.37145
BnaA06g24100D	1263	1087.48	404.036	3.66769		BnaA06g24100D	1263	1069.79	498.004	4.96487		BnaA06g24100D	1263	1078.07	470.615	4.18269
BnaA06g24090D	1092	916.48	0	0		BnaA06g24090D	1092	898.793	0	0		BnaA06g24090D	1092	907.067	0	0
BnaA06g24080D	849	673.48	0	0		BnaA06g24080D	849	655.793	0	0		BnaA06g24080D	849	664.067	0	0
BnaA06g24070D	372	196.663	0	0		BnaA06g24070D	372	179.63	0	0		BnaA06g24070D	372	187.373	0	0
BnaA06g24060D	120	17.9978	0	0		BnaA06g24060D	120	21.3565	0	0		BnaA06g24060D	120	18.8141	0	0
BnaA06g24050D	966	790.48	0	0		BnaA06g24050D	966	772.793	0	0		BnaA06g24050D	966	781.067	0	0
BnaA06g24040D	2073	1897.48	888.512	4.62253		BnaA06g24040D	2073	1879.79	908.839	5.15646		BnaA06g24040D	2073	1888.07	1084.06	5.50137
BnaA06g24030D	1068	892.48	0	0		BnaA06g24030D	1068	874.793	0	0		BnaA06g24030D	1068	883.067	0	0
BnaA06g24020D	1740	1564.48	486.492	3.06972		BnaA06g24020D	1740	1546.79	517.663	3.56936		BnaA06g24020D	1740	1555.07	389.31	2.39873
BnaA06g24010D	1044	868.48	0	0		BnaA06g24010D	1044	850.793	0	0		BnaA06g24010D	1044	859.067	1	0.0111534
BnaA06g24000D	606	430.48	36	0.825549		BnaA06g24000D	606	412.793	49	1.26601		BnaA06g24000D	606	421.067	75	1.70665
BnaA06g23990D	1032	856.48	0	0		BnaA06g23990D	1032	838.793	1	0.0127151		BnaA06g23990D	1032	847.067	0	0
BnaA06g23980D	198	45.7601	0	0		BnaA06g23980D	198	44.3144	0	0		BnaA06g23980D	198	44.1301	0	0
BnaA06g23970D	330	155.063	0	0		BnaA06g23970D	330	139.396	0	0		BnaA06g23970D	330	146.405	0	0
BnaA06g23960D	714	538.48	118.633	2.17485		BnaA06g23960D	714	520.793	197.618	4.04703		BnaA06g23960D	714	529.067	325.022	5.88624
BnaA06g23950D	1698	1522.48	5	0.0324199		BnaA06g23950D	1698	1504.79	6.26087	0.0443744		BnaA06g23950D	1698	1513.07	5.3125	0.0336415
BnaA06g23940D	1290	1114.48	138.667	1.22827		BnaA06g23940D	1290	1096.79	188.604	1.834		BnaA06g23940D	1290	1105.07	166.238	1.44137
BnaA06g23930D	1134	958.48	0	0		BnaA06g23930D	1134	940.793	0	0		BnaA06g23930D	1134	949.067	0	0
BnaA06g23920D	462	286.48	0	0		BnaA06g23920D	462	268.856	0	0		BnaA06g23920D	462	277.067	0	0
BnaA06g23910D	225	62.7001	0	0		BnaA06g23910D	225	57.9105	0.75	0.138127		BnaA06g23910D	225	59.2704	1	0.161658
BnaA06g23900D	1257	1081.48	19.6545	0.179406		BnaA06g23900D	1257	1063.79	26.5299	0.265983		BnaA06g23900D	1257	1072.07	42.5909	0.380653
BnaA06g23890D	1287	1111.48	137.176	1.21834		BnaA06g23890D	1287	1093.79	140.569	1.37066		BnaA06g23890D	1287	1102.07	149.095	1.29625
BnaA06g23880D	2418	2242.48	2	0.0088043		BnaA06g23880D	2418	2224.79	5	0.0239693		BnaA06g23880D	2418	2233.07	1	0.00429075
BnaA06g23870D	2262	2086.48	29.1494	0.137914		BnaA06g23870D	2262	2068.79	29.1351	0.150201		BnaA06g23870D	2262	2077.07	24.8982	0.114855
BnaA06g23860D	129	19.0035	0	0		BnaA06g23860D	129	21.1957	0	0		BnaA06g23860D	129	19.4633	0	0
BnaA06g23850D	1683	1507.48	247.683	1.62195		BnaA06g23850D	1683	1489.79	256.226	1.83431		BnaA06g23850D	1683	1498.07	220.471	1.41011
BnaA06g23840D	273	101.234	0	0		BnaA06g23840D	273	89.9521	1	0.118567		BnaA06g23840D	273	94.6817	0	0
BnaA06g23830D	327	152.109	0	0		BnaA06g23830D	327	136.592	0	0		BnaA06g23830D	327	143.478	0	0
BnaA06g23820D	423	247.561	0	0		BnaA06g23820D	423	229.954	0	0		BnaA06g23820D	423	238.092	0	0
BnaA06g23810D	1413	1237.48	1	0.00797729		BnaA06g23810D	1413	1219.79	0	0		BnaA06g23810D	1413	1228.07	0	0
BnaA06g23800D	351	175.735	0	0		BnaA06g23800D	351	159.167	0	0		BnaA06g23800D	351	166.723	0	0
BnaA06g23790D	1128	952.48	0	0		BnaA06g23790D	1128	934.793	0	0		BnaA06g23790D	1128	943.067	2	0.0203199
BnaA06g23780D	444	268.534	252	9.2639		BnaA06g23780D	444	250.882	289	12.2858		BnaA06g23780D	444	259.067	611	22.5977
BnaA06g23770D	390	214.561	0	0		BnaA06g23770D	390	197.33	1	0.0540484		BnaA06g23770D	390	205.178	2	0.0933974
BnaA06g23760D	1119	943.48	125.738	1.31561		BnaA06g23760D	1119	925.793	147.133	1.695		BnaA06g23760D	1119	934.067	141.794	1.45451
BnaA06g23750D	621	445.48	3	0.0664793		BnaA06g23750D	621	427.793	0	0		BnaA06g23750D	621	436.067	9	0.197754
BnaA06g23740D	324	149.23	0	0		BnaA06g23740D	324	133.825	0	0		BnaA06g23740D	324	140.549	0	0
BnaA06g23730D	525	349.48	223.999	6.32728		BnaA06g23730D	525	331.827	217.471	6.9898		BnaA06g23730D	525	340.067	188.176	5.30195
BnaA06g23720D	243	76.3791	0	0		BnaA06g23720D	243	68.6377	0	0		BnaA06g23720D	243	71.4657	0	0
BnaA06g23710D	1188	1012.48	0	0		BnaA06g23710D	1188	994.793	0	0		BnaA06g23710D	1188	1003.07	0	0
BnaA06g23700D	3249	3073.48	266.438	0.855775		BnaA06g23700D	3249	3055.79	316.99	1.10636		BnaA06g23700D	3249	3064.07	297.915	0.931599
BnaA06g23690D	267	95.9403	97.5228	10.0346		BnaA06g23690D	267	85.444	72.4302	9.04094		BnaA06g23690D	267	89.8513	86.3265	9.20566
BnaA06g23680D	894	718.48	1.10131	0.0151317		BnaA06g23680D	894	700.793	1.4359	0.0218529		BnaA06g23680D	894	709.067	7.01108	0.0947399
BnaA06g23670D	330	155.063	0	0		BnaA06g23670D	330	139.396	0	0		BnaA06g23670D	330	146.405	0	0
BnaA06g23660D	945	769.48	0	0		BnaA06g23660D	945	751.793	0	0		BnaA06g23660D	945	760.067	0	0
BnaA06g23650D	816	640.48	1	0.015413		BnaA06g23650D	816	622.793	0	0		BnaA06g23650D	816	631.067	0	0
BnaA06g23640D	846	670.48	25	0.368085		BnaA06g23640D	846	652.793	23.3966	0.382253		BnaA06g23640D	846	661.067	39.5132	0.572706
BnaA06g23630D	258	88.2425	0	0		BnaA06g23630D	258	78.8112	0	0		BnaA06g23630D	258	82.6899	0	0
BnaA06g23620D	636	460.48	0	0		BnaA06g23620D	636	442.793	0	0		BnaA06g23620D	636	451.067	0	0
BnaA06g23610D	420	244.561	0	0		BnaA06g23610D	420	227	0	0		BnaA06g23610D	420	235.092	0	0
BnaA06g23600D	1260	1084.48	12	0.109233		BnaA06g23600D	1260	1066.79	4	0.0399903		BnaA06g23600D	1260	1075.07	4	0.03565
BnaC08g10950D	291	117.697	0	0		BnaC08g10950D	291	104.664	0	0		BnaC08g10950D	291	110.275	0	0
BnaC08g10960D	2211	2035.48	4	0.0193993		BnaC08g10960D	2211	2017.79	1	0.00528565		BnaC08g10960D	2211	2026.07	1	0.00472913
BnaC08g10970D	258	88.2425	0	0		BnaC08g10970D	258	78.8112	0	0		BnaC08g10970D	258	82.6899	0	0
BnaC08g10980D	273	101.234	0	0		BnaC08g10980D	273	89.9521	0	0		BnaC08g10980D	273	94.6817	0	0
BnaC08g10990D	921	745.48	0	0		BnaC08g10990D	921	727.793	0	0		BnaC08g10990D	921	736.067	0	0
BnaC08g11000D	54	32.7	0	0		BnaC08g11000D	54	28.1379	0	0		BnaC08g11000D	54	32.098	0	0
BnaC08g11010D	420	244.561	0	0		BnaC08g11010D	420	227	0	0		BnaC08g11010D	420	235.092	0	0
BnaC08g11020D	894	718.48	0	0		BnaC08g11020D	894	700.793	0	0		BnaC08g11020D	894	709.067	2.10041	0.0283826
BnaC08g11030D	171	32.1225	0	0		BnaC08g11030D	171	32.611	0	0		BnaC08g11030D	171	32.3421	0	0
BnaC08g11040D	198	45.7601	0	0		BnaC08g11040D	198	44.3144	0	0		BnaC08g11040D	198	44.1301	0	0
BnaC08g11050D	1095	919.48	0	0		BnaC08g11050D	1095	901.793	0	0		BnaC08g11050D	1095	910.067	0	0
BnaC08g11060D	4860	4684.48	724	1.52571		BnaC08g11060D	4860	4666.79	808	1.84658		BnaC08g11060D	4860	4675.07	679	1.39161
BnaC08g11070D	468	292.48	0	0		BnaC08g11070D	468	274.856	1	0.0388035		BnaC08g11070D	468	283.067	0	0
BnaC08g11080D	558	382.48	4	0.103239		BnaC08g11080D	558	364.793	21	0.61397		BnaC08g11080D	558	373.067	25	0.642079
BnaC08g11090D	948	772.48	0	0		BnaC08g11090D	948	754.793	0	0		BnaC08g11090D	948	763.067	0	0
BnaC08g11100D	675	499.48	1.125	0.0222345		BnaC08g11100D	675	481.793	0	0		BnaC08g11100D	675	490.067	8	0.156412
BnaC08g11110D	783	607.48	2587.24	42.0434		BnaC08g11110D	783	589.793	2513.08	45.4444		BnaC08g11110D	783	598.067	1935.71	31.0118
BnaC08g11120D	1308	1132.48	131	1.14192		BnaC08g11120D	1308	1114.79	328	3.13801		BnaC08g11120D	1308	1123.07	578.369	4.9344
BnaC08g11130D	705	529.48	37	0.689836		BnaC08g11130D	705	511.793	38.3689	0.799577		BnaC08g11130D	705	520.067	67.4036	1.24182
BnaC08g11140D	675	499.48	1	0.019764		BnaC08g11140D	675	481.793	0	0		BnaC08g11140D	675	490.067	0	0
BnaC08g11150D	387	211.582	0	0		BnaC08g11150D	387	194.349	0	0		BnaC08g11150D	387	202.218	0	0
BnaC08g11160D	402	226.561	7.15556	0.311782		BnaC08g11160D	402	209.086	8.2024	0.418401		BnaC08g11160D	402	217.116	12.2962	0.542645
BnaC08g11170D	294	120.48	0	0		BnaC08g11170D	294	107.198	0	0		BnaC08g11170D	294	112.989	0	0
BnaC08g11180D	1734	1558.48	0	0		BnaC08g11180D	1734	1540.79	0	0		BnaC08g11180D	1734	1549.07	0	0
BnaC08g11190D	843	667.48	0	0		BnaC08g11190D	843	649.793	0	0		BnaC08g11190D	843	658.067	1	0.0145601
BnaC08g11200D	405	229.561	0	0		BnaC08g11200D	405	212.064	0	0		BnaC08g11200D	405	220.116	0	0
BnaC08g11210D	87	43.8523	0	0		BnaC08g11210D	87	42.6667	0	0		BnaC08g11210D	87	46.3537	0	0
BnaC08g11220D	273	101.234	7.84532	0.765028		BnaC08g11220D	273	89.9521	14.8031	1.75516		BnaC08g11220D	273	94.6817	15.9147	1.61052
BnaC08g11230D	300	126.12	2	0.156545		BnaC08g11230D	300	112.491	7.70937	0.730932		BnaC08g11230D	300	118.459	6.53425	0.528523
BnaC08g11240D	885	709.48	0	0		BnaC08g11240D	885	691.793	0	0		BnaC08g11240D	885	700.067	0	0
BnaC08g11250D	1188	1012.48	0	0		BnaC08g11250D	1188	994.793	0	0		BnaC08g11250D	1188	1003.07	0	0
BnaC08g11260D	363	187.682	0	0		BnaC08g11260D	363	170.804	0	0		BnaC08g11260D	363	178.483	0	0
BnaC08g11270D	1176	1000.48	0	0		BnaC08g11270D	1176	982.793	0	0		BnaC08g11270D	1176	991.067	0	0
BnaC08g11280D	231	67.2407	1.88013	0.276026		BnaC08g11280D	231	61.1606	1.83335	0.319704		BnaC08g11280D	231	63.4216	0	0
BnaC08g11290D	1173	997.48	0	0		BnaC08g11290D	1173	979.793	0	0		BnaC08g11290D	1173	988.067	0	0
BnaC08g11300D	936	760.48	0	0		BnaC08g11300D	936	742.793	0	0		BnaC08g11300D	936	751.067	0	0
BnaC08g11310D	261	90.8313	0	0		BnaC08g11310D	261	80.9994	0	0		BnaC08g11310D	261	85.0903	0	0
BnaC08g11320D	3063	2887.48	54.8438	0.1875		BnaC08g11320D	3063	2869.79	96.3697	0.35815		BnaC08g11320D	3063	2878.07	86.4407	0.287774
BnaC08g11330D	135	20.6464	0	0		BnaC08g11330D	135	21.979	0	0		BnaC08g11330D	135	20.5487	0	0
BnaC08g11340D	663	487.48	0	0		BnaC08g11340D	663	469.793	0	0		BnaC08g11340D	663	478.067	1	0.0200422
BnaC08g11350D	840	664.48	0	0		BnaC08g11350D	840	646.793	0	0		BnaC08g11350D	840	655.067	0	0
BnaC08g11360D	126	19.0387	0	0		BnaC08g11360D	126	21.0416	0	0		BnaC08g11360D	126	19.6099	1	0.488606
BnaC08g11370D	351	175.735	1	0.0561738		BnaC08g11370D	351	159.167	1	0.0670073		BnaC08g11370D	351	166.723	2	0.11494
BnaC08g11380D	927	751.48	0	0		BnaC08g11380D	927	733.793	0	0		BnaC08g11380D	927	742.067	0	0
BnaC08g11390D	315	140.464	0	0		BnaC08g11390D	315	125.563	0	0		BnaC08g11390D	315	132.167	0	0
BnaC08g11400D	2352	2176.48	47.0346	0.213332		BnaC08g11400D	2352	2158.79	99.2222	0.490199		BnaC08g11400D	2352	2167.07	202.399	0.894891
BnaC08g11410D	1173	997.48	573.104	5.67182		BnaC08g11410D	1173	979.793	603.435	6.56857		BnaC08g11410D	1173	988.067	816.638	7.91914
BnaC08g11420D	276	103.951	0	0		BnaC08g11420D	276	92.478	0	0		BnaC08g11420D	276	97.2192	0	0
BnaC08g11430D	78	39.2152	0	0		BnaC08g11430D	78	40	6	1.5998		BnaC08g11430D	78	45.6471	1	0.209905
BnaC08g11440D	1866	1690.48	49	0.286141		BnaC08g11440D	1866	1672.79	105	0.669456		BnaC08g11440D	1866	1681.07	58	0.330581
BnaC08g11450D	852	676.48	15	0.218892		BnaC08g11450D	852	658.793	27	0.437109		BnaC08g11450D	852	667.067	35	0.502729
BnaC08g11460D	2868	2692.48	0	0		BnaC08g11460D	2868	2674.79	0	0		BnaC08g11460D	2868	2683.07	0	0
BnaC08g11470D	288	114.968	0	0		BnaC08g11470D	288	102.306	0	0		BnaC08g11470D	288	107.632	0	0
BnaC08g11480D	1437	1261.48	0	0		BnaC08g11480D	1437	1243.79	0	0		BnaC08g11480D	1437	1252.07	0	0
BnaC08g11490D	672	496.48	0	0		BnaC08g11490D	672	478.793	0	0		BnaC08g11490D	672	487.067	0	0
BnaC08g11500D	720	544.48	5	0.0906529		BnaC08g11500D	720	526.793	10	0.202458		BnaC08g11500D	720	535.067	26	0.465586
BnaC08g11510D	4878	4702.48	0	0		BnaC08g11510D	4878	4684.79	0	0		BnaC08g11510D	4878	4693.07	4	0.00816654
BnaC08g11520D	471	295.48	0	0		BnaC08g11520D	471	277.856	0	0		BnaC08g11520D	471	286.067	0	0
BnaC08g11530D	276	103.951	0	0		BnaC08g11530D	276	92.478	0	0		BnaC08g11530D	276	97.2192	0	0
BnaC08g11540D	633	457.48	0	0		BnaC08g11540D	633	439.793	0	0		BnaC08g11540D	633	448.067	0	0
BnaC08g11550D	480	304.48	0	0		BnaC08g11550D	480	286.827	0	0		BnaC08g11550D	480	295.067	1.34592	0.0437053
BnaC08g11560D	63	38.9815	0	0		BnaC08g11560D	63	32.597	0	0		BnaC08g11560D	63	36.2542	0	0
BnaC08g11570D	1491	1315.48	4.35317	0.0326674		BnaC08g11570D	1491	1297.79	4	0.0328723		BnaC08g11570D	1491	1306.07	7.5	0.0550213
BnaC08g11580D	1392	1216.48	0	0		BnaC08g11580D	1392	1198.79	0	0		BnaC08g11580D	1392	1207.07	0	0
BnaC08g11590D	744	568.48	0	0		BnaC08g11590D	744	550.793	0	0		BnaC08g11590D	744	559.067	0	0
BnaC08g11600D	663	487.48	0	0		BnaC08g11600D	663	469.793	0	0		BnaC08g11600D	663	478.067	0	0
BnaC08g11610D	525	349.48	0	0		BnaC08g11610D	525	331.827	0	0		BnaC08g11610D	525	340.067	0	0
BnaC08g11620D	1824	1648.48	2.4	0.0143721		BnaC08g11620D	1824	1630.79	3	0.0196199		BnaC08g11620D	1824	1639.07	6.75	0.0394586
BnaC08g11630D	666	490.48	0	0		BnaC08g11630D	666	472.793	0	0		BnaC08g11630D	666	481.067	0	0
BnaC08g11640D	450	274.507	0	0		BnaC08g11640D	450	256.882	0	0		BnaC08g11640D	450	265.067	0	0
BnaC08g11650D	708	532.48	0	0		BnaC08g11650D	708	514.793	2.66667	0.0552473		BnaC08g11650D	708	523.067	5.6	0.102581
BnaC08g11660D	321	146.363	218.738	14.7532		BnaC08g11660D	321	131.053	182.846	14.8804		BnaC08g11660D	321	137.773	156.774	10.903
BnaC08g11670D	1371	1195.48	333.616	2.75485		BnaC08g11670D	1371	1177.79	415.815	3.76535		BnaC08g11670D	1371	1186.07	614.735	4.96608
BnaC08g11680D	2721	2545.48	2564.05	9.94376		BnaC08g11680D	2721	2527.79	2538.56	10.7108		BnaC08g11680D	2721	2536.07	2190.98	8.27775
BnaC08g11690D	795	619.48	2	0.031871		BnaC08g11690D	795	601.793	3	0.0531678		BnaC08g11690D	795	610.067	21	0.32982
BnaC08g11700D	198	45.7601	0	0		BnaC08g11700D	198	44.3144	0	0		BnaC08g11700D	198	44.1301	0	0
BnaC08g11710D	1206	1030.48	252.388	2.41782		BnaC08g11710D	1206	1012.79	268	2.82221		BnaC08g11710D	1206	1021.07	243.955	2.28923
BnaC08g11720D	366	190.663	619.039	32.0513		BnaC08g11720D	366	173.718	651.116	39.975		BnaC08g11720D	366	181.428	392.026	20.7035
BnaC08g11730D	270	98.4905	0	0		BnaC08g11730D	270	87.6946	0	0		BnaC08g11730D	270	92.2332	0	0
BnaC08g11740D	729	553.48	0	0		BnaC08g11740D	729	535.793	0	0		BnaC08g11740D	729	544.067	0	0
BnaC08g11750D	633	457.48	0	0		BnaC08g11750D	633	439.793	0	0		BnaC08g11750D	633	448.067	0	0
BnaC08g11760D	1950	1774.48	315.875	1.75727		BnaC08g11760D	1950	1756.79	318.9	1.93602		BnaC08g11760D	1950	1765.07	263.363	1.42965
BnaC08g11770D	873	697.48	1	0.0141534		BnaC08g11770D	873	679.793	0	0		BnaC08g11770D	873	688.067	2	0.0278506
BnaC08g11780D	1221	1045.48	0	0		BnaC08g11780D	1221	1027.79	0	0		BnaC08g11780D	1221	1036.07	0	0
BnaC08g11790D	1416	1240.48	0	0		BnaC08g11790D	1416	1222.79	0	0		BnaC08g11790D	1416	1231.07	0	0
BnaC08g11800D	1164	988.48	0	0		BnaC08g11800D	1164	970.793	0	0		BnaC08g11800D	1164	979.067	0	0
BnaC08g11810D	582	406.48	14	0.340003		BnaC08g11810D	582	388.793	15	0.411479		BnaC08g11810D	582	397.067	28	0.675662
BnaC08g11820D	1242	1066.48	13.681	0.126636		BnaC08g11820D	1242	1048.79	10.4555	0.106323		BnaC08g11820D	1242	1057.07	25.7143	0.233081
BnaC08g11830D	57	35.0588	0	0		BnaC08g11830D	57	31.1379	0	0		BnaC08g11830D	57	33.2778	0	0
BnaC08g11840D	528	352.48	0	0		BnaC08g11840D	528	334.827	0	0		BnaC08g11840D	528	343.067	3.69672	0.103246
BnaC08g11850D	321	146.363	0	0		BnaC08g11850D	321	131.053	0	0		BnaC08g11850D	321	137.773	0	0
BnaC08g11860D	1005	829.48	0	0		BnaC08g11860D	1005	811.793	0	0		BnaC08g11860D	1005	820.067	0	0
BnaC08g11870D	759	583.48	49.9621	0.845295		BnaC08g11870D	759	565.793	41.7306	0.786633		BnaC08g11870D	759	574.067	45	0.751078
BnaC08g11880D	306	131.861	0	0		BnaC08g11880D	306	117.706	0	0		BnaC08g11880D	306	123.941	0.5	0.0386536
BnaC08g11890D	903	727.48	168.319	2.28405		BnaC08g11890D	903	709.793	205.727	3.09125		BnaC08g11890D	903	718.067	216.537	2.88936
BnaC08g11900D	195	44.016	6	1.34566		BnaC08g11900D	195	42.7596	7.73897	1.9303		BnaC08g11900D	195	42.6069	23.7491	5.34075
BnaC08g11910D	426	250.561	7	0.27579		BnaC08g11910D	426	232.954	4	0.183132		BnaC08g11910D	426	241.092	18	0.715359
BnaC08g11920D	324	149.23	0	0		BnaC08g11920D	324	133.825	0	0		BnaC08g11920D	324	140.549	0	0
BnaC08g11930D	357	181.7	5.40244	0.293514		BnaC08g11930D	357	164.973	10.3698	0.670399		BnaC08g11930D	357	172.571	5.32185	0.295481
BnaC08g11940D	867	691.48	0	0		BnaC08g11940D	867	673.793	1	0.0158288		BnaC08g11940D	867	682.067	0	0
BnaC08g11950D	357	181.7	234	12.7132		BnaC08g11950D	357	164.973	1045	67.5585		BnaC08g11950D	357	172.571	2255	125.203
BnaC08g11960D	525	349.48	0	0		BnaC08g11960D	525	331.827	0	0		BnaC08g11960D	525	340.067	0	0
BnaC08g11970D	540	364.48	0	0		BnaC08g11970D	540	346.793	0	0		BnaC08g11970D	540	355.067	0	0
BnaC08g11980D	1092	916.48	0	0		BnaC08g11980D	1092	898.793	0	0		BnaC08g11980D	1092	907.067	0	0
BnaC08g11990D	1782	1606.48	240.938	1.48055		BnaC08g11990D	1782	1588.79	210.148	1.4107		BnaC08g11990D	1782	1597.07	203.15	1.21879
BnaC08g12000D	1077	901.48	0	0		BnaC08g12000D	1077	883.793	0	0		BnaC08g12000D	1077	892.067	0	0
BnaC08g12010D	372	196.663	0	0		BnaC08g12010D	372	179.63	0	0		BnaC08g12010D	372	187.373	0	0
BnaC08g12020D	312	137.562	0	0		BnaC08g12020D	312	122.867	0	0		BnaC08g12020D	312	129.325	0	0
BnaC08g12030D	804	628.48	0	0		BnaC08g12030D	804	610.793	0	0		BnaC08g12030D	804	619.067	0	0
BnaC08g12040D	576	400.48	0	0		BnaC08g12040D	576	382.793	0	0		BnaC08g12040D	576	391.067	0	0
BnaC08g12050D	2193	2017.48	1	0.0048931		BnaC08g12050D	2193	1999.79	0	0		BnaC08g12050D	2193	2008.07	0	0
BnaC01g31150D	915	739.48	0	0		BnaC01g31150D	915	721.793	0	0		BnaC01g31150D	915	730.067	0	0
BnaC01g31140D	474	298.48	23	0.760687		BnaC01g31140D	474	280.856	14	0.531643		BnaC01g31140D	474	289.067	17	0.563489
BnaC01g31130D	2445	2269.48	0	0		BnaC01g31130D	2445	2251.79	0	0		BnaC01g31130D	2445	2260.07	0	0
BnaC01g31120D	408	232.561	0	0		BnaC01g31120D	408	215.022	0	0		BnaC01g31120D	408	223.116	0	0
BnaC01g31110D	654	478.48	0	0		BnaC01g31110D	654	460.793	0	0		BnaC01g31110D	654	469.067	0	0
BnaC01g31100D	651	475.48	0	0		BnaC01g31100D	651	457.793	1	0.0232973		BnaC01g31100D	651	466.067	0	0
BnaC01g31090D	459	283.48	16	0.557174		BnaC01g31090D	459	265.856	11.25	0.451317		BnaC01g31090D	459	274.067	18	0.62929
BnaC01g31080D	891	715.48	8	0.110379		BnaC01g31080D	891	697.793	22.4659	0.343378		BnaC01g31080D	891	706.067	50	0.678515
BnaC01g31070D	249	80.9983	0	0		BnaC01g31070D	249	72.5022	0	0		BnaC01g31070D	249	75.6664	0	0
BnaC01g31060D	291	117.697	0	0		BnaC01g31060D	291	104.664	0	0		BnaC01g31060D	291	110.275	0	0
BnaC01g31050D	639	463.48	0	0		BnaC01g31050D	639	445.793	0	0		BnaC01g31050D	639	454.067	0	0
BnaC01g31040D	420	244.561	0	0		BnaC01g31040D	420	227	0	0		BnaC01g31040D	420	235.092	0	0
BnaC01g31030D	426	250.561	0	0		BnaC01g31030D	426	232.954	0	0		BnaC01g31030D	426	241.092	0	0
BnaC01g31020D	795	619.48	0	0		BnaC01g31020D	795	601.793	0	0		BnaC01g31020D	795	610.067	0	0
BnaC01g31010D	300	126.12	0	0		BnaC01g31010D	300	112.491	0	0		BnaC01g31010D	300	118.459	0	0
BnaC01g31000D	297	123.296	0	0		BnaC01g31000D	297	109.814	0	0		BnaC01g31000D	297	115.674	0	0
BnaC01g30990D	1326	1150.48	23.9683	0.20566		BnaC01g30990D	1326	1132.79	26.9719	0.253943		BnaC01g30990D	1326	1141.07	33	0.277101
BnaC01g30980D	543	367.48	91.5534	2.45943		BnaC01g30980D	543	349.793	127.121	3.87598		BnaC01g30980D	543	358.067	152.978	4.09354
BnaC01g30970D	462	286.48	0	0		BnaC01g30970D	462	268.856	1.74848	0.069361		BnaC01g30970D	462	277.067	1.7779	0.0614834
BnaC01g30960D	135	20.6464	0	0		BnaC01g30960D	135	21.979	1	0.485252		BnaC01g30960D	135	20.5487	0	0
BnaC01g30950D	498	322.48	0	0		BnaC01g30950D	498	304.827	0	0		BnaC01g30950D	498	313.067	0	0
BnaC01g30940D	1131	955.48	0	0		BnaC01g30940D	1131	937.793	0	0		BnaC01g30940D	1131	946.067	0	0
BnaC01g30930D	948	772.48	0	0		BnaC01g30930D	948	754.793	0	0		BnaC01g30930D	948	763.067	0	0
BnaC01g30920D	291	117.697	0	0		BnaC01g30920D	291	104.664	0	0		BnaC01g30920D	291	110.275	0	0
BnaC01g30910D	453	277.48	0	0		BnaC01g30910D	453	259.882	0	0		BnaC01g30910D	453	268.067	0	0
BnaC01g30900D	438	262.561	0	0		BnaC01g30900D	438	244.907	0	0		BnaC01g30900D	438	253.092	0	0
BnaC01g30890D	558	382.48	0	0		BnaC01g30890D	558	364.793	0	0		BnaC01g30890D	558	373.067	0	0
BnaC01g30880D	135	20.6464	0	0		BnaC01g30880D	135	21.979	0	0		BnaC01g30880D	135	20.5487	0	0
BnaC01g30870D	993	817.48	0.666667	0.00805054		BnaC01g30870D	993	799.793	0	0		BnaC01g30870D	993	808.067	0.666667	0.0079049
BnaC01g30860D	1410	1234.48	0	0		BnaC01g30860D	1410	1216.79	2	0.0175303		BnaC01g30860D	1410	1225.07	1	0.00782123
BnaC01g30850D	918	742.48	0	0		BnaC01g30850D	918	724.793	0	0		BnaC01g30850D	918	733.067	0	0
BnaC01g30840D	291	117.697	4	0.335498		BnaC01g30840D	291	104.664	8	0.815205		BnaC01g30840D	291	110.275	4	0.34755
BnaC01g30830D	1080	904.48	0	0		BnaC01g30830D	1080	886.793	0	0		BnaC01g30830D	1080	895.067	0	0
BnaC01g30820D	555	379.48	1137.53	29.5914		BnaC01g30820D	555	361.793	904.808	26.6729		BnaC01g30820D	555	370.067	542.499	14.046
BnaC01g30810D	462	286.48	29	0.999303		BnaC01g30810D	462	268.856	36	1.4281		BnaC01g30810D	462	277.067	47	1.62536
BnaC01g30800D	1797	1621.48	1	0.0060881		BnaC01g30800D	1797	1603.79	0	0		BnaC01g30800D	1797	1612.07	0	0
BnaC01g30790D	711	535.48	0	0		BnaC01g30790D	711	517.793	0	0		BnaC01g30790D	711	526.067	0	0
BnaC01g30780D	597	421.48	0	0		BnaC01g30780D	597	403.793	0	0		BnaC01g30780D	597	412.067	1	0.0232524
BnaC01g30770D	417	241.561	2.40184	0.0981545		BnaC01g30770D	417	224	2.61	0.12427		BnaC01g30770D	417	232.092	3.91295	0.161539
BnaC01g30760D	1083	907.48	6	0.0652691		BnaC01g30760D	1083	889.793	3.00994	0.0360781		BnaC01g30760D	1083	898.067	7	0.0746835
BnaC01g30750D	189	40.9469	54	13.0187		BnaC01g30750D	189	40.3111	96	25.3993		BnaC01g30750D	189	39.841	165	39.6816
BnaC01g30740D	318	143.407	0	0		BnaC01g30740D	318	128.291	0	0		BnaC01g30740D	318	134.938	0	0
BnaC01g30730D	231	67.2407	0	0		BnaC01g30730D	231	61.1606	0	0		BnaC01g30730D	231	63.4216	0	0
BnaC01g30720D	834	658.48	0	0		BnaC01g30720D	834	640.793	0	0		BnaC01g30720D	834	649.067	0	0
BnaC01g30710D	402	226.561	11	0.479293		BnaC01g30710D	402	209.086	6	0.306057		BnaC01g30710D	402	217.116	15	0.661965
BnaC01g30700D	2415	2239.48	0	0		BnaC01g30700D	2415	2221.79	0	0		BnaC01g30700D	2415	2230.07	0	0
BnaC01g30690D	228	64.8938	0	0		BnaC01g30690D	228	59.6046	0	0		BnaC01g30690D	228	61.272	0	0
BnaC01g30680D	381	205.603	0	0		BnaC01g30680D	381	188.445	0	0		BnaC01g30680D	381	196.278	2	0.0976322
BnaC01g30670D	939	763.48	0	0		BnaC01g30670D	939	745.793	0	0		BnaC01g30670D	939	754.067	0	0
BnaC01g30660D	414	238.561	0	0		BnaC01g30660D	414	221	0	0		BnaC01g30660D	414	229.116	0	0
BnaC01g30650D	186	39.3017	0	0		BnaC01g30650D	186	38.9841	0	0		BnaC01g30650D	186	38.5744	0	0
BnaC01g30640D	1599	1423.48	149.724	1.03833		BnaC01g30640D	1599	1405.79	143.057	1.08534		BnaC01g30640D	1599	1414.07	144.44	0.978708
BnaC01g30630D	654	478.48	3	0.0618943		BnaC01g30630D	654	460.793	7	0.162019		BnaC01g30630D	654	469.067	6	0.122561
BnaC01g30620D	600	424.48	0	0		BnaC01g30620D	600	406.793	0	0		BnaC01g30620D	600	415.067	0	0
BnaC01g30610D	489	313.48	0	0		BnaC01g30610D	489	295.827	0	0		BnaC01g30610D	489	304.067	0	0
BnaC01g30600D	1428	1252.48	3	0.0236452		BnaC01g30600D	1428	1234.79	5.56018	0.0480252		BnaC01g30600D	1428	1243.07	13.8687	0.1069
BnaC01g30590D	1143	967.48	0	0		BnaC01g30590D	1143	949.793	0	0		BnaC01g30590D	1143	958.067	0	0
BnaC01g30580D	807	631.48	0	0		BnaC01g30580D	807	613.793	0	0		BnaC01g30580D	807	622.067	0	0
BnaC01g30570D	774	598.48	0	0		BnaC01g30570D	774	580.793	0	0		BnaC01g30570D	774	589.067	1	0.0162656
BnaC01g30560D	2739	2563.48	17	0.0654655		BnaC01g30560D	2739	2545.79	35.0125	0.146681		BnaC01g30560D	2739	2554.07	15.5224	0.058232
BnaC01g30550D	717	541.48	25.6255	0.467178		BnaC01g30550D	717	523.793	11.545	0.235076		BnaC01g30550D	717	532.067	17.4844	0.314861
BnaC01g30540D	720	544.48	32.9501	0.597405		BnaC01g30540D	720	526.793	25.6143	0.518582		BnaC01g30540D	720	535.067	53.6272	0.960311
BnaC08g09920D	321	146.363	0	0		BnaC08g09920D	321	131.053	0	0		BnaC08g09920D	321	137.773	0	0
BnaC08g09930D	939	763.48	78.9772	1.02117		BnaC08g09930D	939	745.793	81.9116	1.17139		BnaC08g09930D	939	754.067	125.919	1.59999
BnaC08g09940D	924	748.48	65.3922	0.86246		BnaC08g09940D	924	730.793	75.6707	1.10435		BnaC08g09940D	924	739.067	134.449	1.74305
BnaC08g09950D	1293	1117.48	83.5461	0.73804		BnaC08g09950D	1293	1099.79	118.073	1.14502		BnaC08g09950D	1293	1108.07	157.945	1.36576
BnaC08g09960D	1587	1411.48	0	0		BnaC08g09960D	1587	1393.79	0	0		BnaC08g09960D	1587	1402.07	0	0
BnaC08g09970D	4431	4255.48	0	0		BnaC08g09970D	4431	4237.79	3	0.00755017		BnaC08g09970D	4431	4246.07	3	0.0067697
BnaC08g09980D	330	155.063	6.66667	0.424418		BnaC08g09980D	330	139.396	26.2326	2.00708		BnaC08g09980D	330	146.405	78.8945	5.16329
BnaC08g09990D	1470	1294.48	0	0		BnaC08g09990D	1470	1276.79	0	0		BnaC08g09990D	1470	1285.07	0	0
BnaC08g10000D	234	69.4563	0	0		BnaC08g10000D	234	62.9967	0	0		BnaC08g10000D	234	65.2203	0	0
BnaC08g10010D	1356	1180.48	0	0		BnaC08g10010D	1356	1162.79	0	0		BnaC08g10010D	1356	1171.07	1	0.00818188
BnaC08g10020D	327	152.109	0	0		BnaC08g10020D	327	136.592	0	0		BnaC08g10020D	327	143.478	0	0
BnaC08g10030D	822	646.48	58	0.885659		BnaC08g10030D	822	628.793	48.944	0.830169		BnaC08g10030D	822	637.067	34	0.511363
BnaC08g10040D	288	114.968	0	0		BnaC08g10040D	288	102.306	0	0		BnaC08g10040D	288	107.632	0	0
BnaC08g10050D	1251	1075.48	0	0		BnaC08g10050D	1251	1057.79	0	0		BnaC08g10050D	1251	1066.07	0	0
BnaC08g10060D	438	262.561	0	0		BnaC08g10060D	438	244.907	0	0		BnaC08g10060D	438	253.092	0	0
BnaC08g10070D	69	40.2951	0	0		BnaC08g10070D	69	36.1111	0	0		BnaC08g10070D	69	39.8889	0	0
BnaC08g10080D	1479	1303.48	0	0		BnaC08g10080D	1479	1285.79	0	0		BnaC08g10080D	1479	1294.07	0	0
BnaC08g10090D	645	469.48	0	0		BnaC08g10090D	645	451.793	0	0		BnaC08g10090D	645	460.067	0	0
BnaC08g10100D	906	730.48	0	0		BnaC08g10100D	906	712.793	1.05603	0.0158012		BnaC08g10100D	906	721.067	0	0
BnaC08g10110D	1698	1522.48	9	0.0583558		BnaC08g10110D	1698	1504.79	23.8848	0.169286		BnaC08g10110D	1698	1513.07	37.886	0.239914
BnaC08g10120D	483	307.48	0	0		BnaC08g10120D	483	289.827	0	0		BnaC08g10120D	483	298.067	2.28806	0.0735509
BnaC08g10130D	582	406.48	0	0		BnaC08g10130D	582	388.793	0	0		BnaC08g10130D	582	397.067	0	0
BnaC08g10140D	381	205.603	11	0.528149		BnaC08g10140D	381	188.445	7	0.396177		BnaC08g10140D	381	196.278	13	0.634609
BnaC08g10150D	771	595.48	0	0		BnaC08g10150D	771	577.793	1	0.0184588		BnaC08g10150D	771	586.067	3	0.0490466
BnaC08g10160D	1170	994.48	226.261	2.24599		BnaC08g10160D	1170	976.793	200.413	2.18826		BnaC08g10160D	1170	985.067	151.833	1.47684
BnaC08g10170D	1683	1507.48	32.8647	0.215214		BnaC08g10170D	1683	1489.79	32.3985	0.231939		BnaC08g10170D	1683	1498.07	35.5882	0.22762
BnaC08g10180D	2286	2110.48	6	0.0280649		BnaC08g10180D	2286	2092.79	11	0.0560585		BnaC08g10180D	2286	2101.07	15	0.0684048
BnaC08g10190D	228	64.8938	0	0		BnaC08g10190D	228	59.6046	0	0		BnaC08g10190D	228	61.272	0	0
BnaC08g10200D	771	595.48	1560.23	25.8651		BnaC08g10200D	771	577.793	1522.18	28.0976		BnaC08g10200D	771	586.067	1593.84	26.0576
BnaC08g10210D	780	604.48	0	0		BnaC08g10210D	780	586.793	0	0		BnaC08g10210D	780	595.067	0	0
BnaC08g10220D	1389	1213.48	0	0		BnaC08g10220D	1389	1195.79	0	0		BnaC08g10220D	1389	1204.07	0	0
BnaC08g10230D	1419	1243.48	0	0		BnaC08g10230D	1419	1225.79	0	0		BnaC08g10230D	1419	1234.07	0	0
BnaC08g10240D	1314	1138.48	0	0		BnaC08g10240D	1314	1120.79	0	0		BnaC08g10240D	1314	1129.07	0	0
BnaC08g10250D	318	143.407	0	0		BnaC08g10250D	318	128.291	0	0		BnaC08g10250D	318	134.938	0	0
BnaC08g10260D	264	93.3526	3	0.31724		BnaC08g10260D	264	83.2642	6	0.768543		BnaC08g10260D	264	87.5338	3	0.328383
BnaC08g10270D	612	436.48	0	0		BnaC08g10270D	612	418.793	0	0		BnaC08g10270D	612	427.067	0	0
BnaC08g10280D	186	39.3017	0	0		BnaC08g10280D	186	38.9841	0	0		BnaC08g10280D	186	38.5744	0	0
BnaC08g10290D	573	397.48	0	0		BnaC08g10290D	573	379.793	0	0		BnaC08g10290D	573	388.067	0	0
BnaC08g10300D	177	34.8126	986	279.598		BnaC08g10300D	177	34.9126	682	208.342		BnaC08g10300D	177	34.805	378	104.06
BnaC08g10310D	1215	1039.48	0	0		BnaC08g10310D	1215	1021.79	0	0		BnaC08g10310D	1215	1030.07	0	0
BnaC08g10320D	306	131.861	0	0		BnaC08g10320D	306	117.706	0	0		BnaC08g10320D	306	123.941	0	0
BnaC08g10330D	309	134.78	0	0		BnaC08g10330D	309	120.253	0	0		BnaC08g10330D	309	126.611	0	0
BnaC08g10340D	195	44.016	0	0		BnaC08g10340D	195	42.7596	0	0		BnaC08g10340D	195	42.6069	0	0
BnaC08g10350D	1347	1171.48	0	0		BnaC08g10350D	1347	1153.79	0	0		BnaC08g10350D	1347	1162.07	0	0
BnaC08g10360D	597	421.48	0	0		BnaC08g10360D	597	403.793	0	0		BnaC08g10360D	597	412.067	0	0
BnaC08g10370D	942	766.48	0	0		BnaC08g10370D	942	748.793	0	0		BnaC08g10370D	942	757.067	0	0
BnaC08g10380D	1023	847.48	0	0		BnaC08g10380D	1023	829.793	0	0		BnaC08g10380D	1023	838.067	0	0
BnaA02g05110D	1584	1408.48	49.2736	0.345348		BnaA02g05110D	1584	1390.79	131.809	1.01078		BnaA02g05110D	1584	1399.07	242.707	1.66218
BnaA02g05120D	666	490.48	11	0.221393		BnaA02g05120D	666	472.793	18	0.406047		BnaA02g05120D	666	481.067	24	0.478014
BnaA02g05130D	819	643.48	257.752	3.95422		BnaA02g05130D	819	625.793	192.803	3.28593		BnaA02g05130D	819	634.067	285.372	4.31232
BnaA02g05140D	2052	1876.48	48.5249	0.255279		BnaA02g05140D	2052	1858.79	64.5272	0.370243		BnaA02g05140D	2052	1867.07	42.4837	0.218021
BnaA02g05150D	312	137.562	1	0.0717623		BnaA02g05150D	312	122.867	0	0		BnaA02g05150D	312	129.325	0	0
BnaA02g05160D	1905	1729.48	2	0.0114158		BnaA02g05160D	1905	1711.79	2	0.012461		BnaA02g05160D	1905	1720.07	9	0.050134
BnaA02g05170D	4041	3865.48	0	0		BnaA02g05170D	4041	3847.79	0	0		BnaA02g05170D	4041	3856.07	0	0
BnaA02g05180D	672	496.48	0	0		BnaA02g05180D	672	478.793	0	0		BnaA02g05180D	672	487.067	0	0
BnaA02g05190D	1104	928.48	377	4.00832		BnaA02g05190D	1104	910.793	380	4.44978		BnaA02g05190D	1104	919.067	360	3.7531
BnaA02g05200D	678	502.48	141	2.77009		BnaA02g05200D	678	484.793	198	4.35596		BnaA02g05200D	678	493.067	361	7.01514
BnaA02g05210D	2991	2815.48	4115	14.4282		BnaA02g05210D	2991	2797.79	4489	17.1123		BnaA02g05210D	2991	2806.07	3642	12.4359
BnaA02g05220D	660	484.48	7	0.142632		BnaA02g05220D	660	466.793	3	0.0685443		BnaA02g05220D	660	475.067	6.08284	0.122684
BnaA02g05230D	1719	1543.48	1	0.00639576		BnaA02g05230D	1719	1525.79	2	0.0139801		BnaA02g05230D	1719	1534.07	1	0.00624584
BnaA02g05240D	1713	1537.48	13	0.0834694		BnaA02g05240D	1713	1519.79	7	0.0491234		BnaA02g05240D	1713	1528.07	16	0.100326
BnaA02g05250D	1167	991.48	1	0.00995656		BnaA02g05250D	1167	973.793	1	0.0109524		BnaA02g05250D	1167	982.067	1	0.0097565
BnaA02g05260D	912	736.48	0	0		BnaA02g05260D	912	718.793	0	0		BnaA02g05260D	912	727.067	0	0
BnaA02g05270D	882	706.48	0	0		BnaA02g05270D	882	688.793	0	0		BnaA02g05270D	882	697.067	0	0
BnaA02g05280D	786	610.48	0	0		BnaA02g05280D	786	592.793	0	0		BnaA02g05280D	786	601.067	0	0
BnaA02g05290D	2721	2545.48	1295	5.02219		BnaA02g05290D	2721	2527.79	1264	5.33311		BnaA02g05290D	2721	2536.07	817	3.08671
BnaA02g05300D	2388	2212.48	22.032	0.0983031		BnaA02g05300D	2388	2194.79	47	0.228391		BnaA02g05300D	2388	2203.07	80	0.347934
BnaA02g05310D	840	664.48	0	0		BnaA02g05310D	840	646.793	1	0.0164896		BnaA02g05310D	840	655.067	3	0.0438804
BnaA02g05320D	450	274.507	932.01	33.5166		BnaA02g05320D	450	256.882	949	39.401		BnaA02g05320D	450	265.067	1435.75	51.8991
BnaA02g05330D	1326	1150.48	0	0		BnaA02g05330D	1326	1132.79	1	0.00941509		BnaA02g05330D	1326	1141.07	1	0.008397
BnaA02g05340D	1554	1378.48	64	0.458324		BnaA02g05340D	1554	1360.79	31	0.242966		BnaA02g05340D	1554	1369.07	24	0.167966
BnaA02g05350D	216	56.5043	0	0		BnaA02g05350D	216	52.7153	0	0		BnaA02g05350D	216	53.5989	0	0
BnaA02g05360D	750	574.48	5	0.0859189		BnaA02g05360D	750	556.793	3	0.0574648		BnaA02g05360D	750	565.067	0	0
BnaA02g05370D	1281	1105.48	0	0		BnaA02g05370D	1281	1087.79	0	0		BnaA02g05370D	1281	1096.07	0	0
BnaA02g05380D	939	763.48	0	0		BnaA02g05380D	939	745.793	0	0		BnaA02g05380D	939	754.067	0	0
BnaA02g05390D	885	709.48	0	0		BnaA02g05390D	885	691.793	0	0		BnaA02g05390D	885	700.067	0	0
BnaA02g05400D	627	451.48	16.0333	0.350573		BnaA02g05400D	627	433.793	15	0.368794		BnaA02g05400D	627	442.067	18	0.390139
BnaA02g05410D	1113	937.48	3724.84	39.2229		BnaA02g05410D	1113	919.793	4380.67	50.7955		BnaA02g05410D	1113	928.067	2511.89	25.9332
BnaA02g05420D	2898	2722.48	434.246	1.57458		BnaA02g05420D	2898	2704.79	504.426	1.98902		BnaA02g05420D	2898	2713.07	440.872	1.55699
BnaA02g05430D	1272	1096.48	954.783	8.59602		BnaA02g05430D	1272	1078.79	1285.79	12.7118		BnaA02g05430D	1272	1087.07	1873	16.5088
BnaA02g05440D	741	565.48	75.3335	1.31512		BnaA02g05440D	741	547.793	97.5478	1.89922		BnaA02g05440D	741	556.067	132.768	2.28771
BnaA02g05450D	1341	1165.48	107	0.906301		BnaA02g05450D	1341	1147.79	137	1.27301		BnaA02g05450D	1341	1156.07	139.3	1.15452
BnaA02g05460D	2094	1918.48	12.7268	0.065487		BnaA02g05460D	2094	1900.79	27.5375	0.154513		BnaA02g05460D	2094	1909.07	12.2529	0.0614968
BnaA02g05470D	588	412.48	5	0.119663		BnaA02g05470D	588	394.793	10.5117	0.283974		BnaA02g05470D	588	403.067	14	0.332802
BnaA02g05480D	1680	1504.48	55	0.360886		BnaA02g05480D	1680	1486.79	59	0.42323		BnaA02g05480D	1680	1495.07	58	0.371708
BnaA02g05490D	630	454.48	0	0		BnaA02g05490D	630	436.793	3	0.0732521		BnaA02g05490D	630	445.067	0	0
BnaA02g05500D	489	313.48	0	0		BnaA02g05500D	489	295.827	0	0		BnaA02g05500D	489	304.067	0	0
BnaA02g05510D	813	637.48	0	0		BnaA02g05510D	813	619.793	0	0		BnaA02g05510D	813	628.067	0	0
BnaA02g05520D	267	95.9403	0	0		BnaA02g05520D	267	85.444	0	0		BnaA02g05520D	267	89.8513	0	0
BnaA02g05530D	327	152.109	43.4674	2.82099		BnaA02g05530D	327	136.592	33.7143	2.63248		BnaA02g05530D	327	143.478	59.5271	3.97526
BnaA02g05540D	1032	856.48	0	0		BnaA02g05540D	1032	838.793	0	0		BnaA02g05540D	1032	847.067	0	0
BnaA02g05550D	789	613.48	0	0		BnaA02g05550D	789	595.793	0	0		BnaA02g05550D	789	604.067	0	0
BnaA02g05560D	1074	898.48	1.00593	0.0110523		BnaA02g05560D	1074	880.793	1.00767	0.0122016		BnaA02g05560D	1074	889.067	1.00545	0.0108358
BnaA02g05570D	1377	1201.48	0	0		BnaA02g05570D	1377	1183.79	0	0		BnaA02g05570D	1377	1192.07	0	0
BnaA02g05580D	1275	1099.48	126.497	1.13576		BnaA02g05580D	1275	1081.79	153.551	1.51385		BnaA02g05580D	1275	1090.07	125.729	1.10514
BnaA02g05590D	666	490.48	37	0.744687		BnaA02g05590D	666	472.793	58	1.30837		BnaA02g05590D	666	481.067	88	1.75272
BnaA02g05600D	708	532.48	0	0		BnaA02g05600D	708	514.793	0	0		BnaA02g05600D	708	523.067	0	0
BnaA02g05610D	618	442.48	0	0		BnaA02g05610D	618	424.793	0	0		BnaA02g05610D	618	433.067	0	0
BnaA02g05620D	1326	1150.48	74.2874	0.637426		BnaA02g05620D	1326	1132.79	70.5308	0.664054		BnaA02g05620D	1326	1141.07	66.036	0.554504
BnaA02g05630D	225	62.7001	0	0		BnaA02g05630D	225	57.9105	0.75	0.138127		BnaA02g05630D	225	59.2704	1	0.161658
BnaA02g05640D	609	433.48	0	0		BnaA02g05640D	609	415.793	1	0.0256506		BnaA02g05640D	609	424.067	1.0731	0.0242461
BnaA02g05650D	519	343.48	2	0.0574807		BnaA02g05650D	519	325.827	5	0.163666		BnaA02g05650D	519	334.067	1	0.0286815
BnaA02g05660D	945	769.48	3.44616	0.0442112		BnaA02g05660D	945	751.793	1.14473	0.0162398		BnaA02g05660D	945	760.067	4.64104	0.0585058
BnaA02g05670D	1026	850.48	0	0		BnaA02g05670D	1026	832.793	0	0		BnaA02g05670D	1026	841.067	0	0
BnaA02g05680D	168	30.9217	0	0		BnaA02g05680D	168	31.7362	0	0		BnaA02g05680D	168	31.4041	0	0
BnaA02g05690D	429	253.561	10	0.389324		BnaA02g05690D	429	235.93	12	0.542466		BnaA02g05690D	429	244.092	6	0.235522
BnaA02g05700D	1479	1303.48	0	0		BnaA02g05700D	1479	1285.79	0	0		BnaA02g05700D	1479	1294.07	0	0
BnaA02g05710D	246	78.667	0	0		BnaA02g05710D	246	70.5341	0	0		BnaA02g05710D	246	73.4246	0	0
BnaA02g05720D	360	184.7	0	0		BnaA02g05720D	360	167.889	0	0		BnaA02g05720D	360	175.553	0	0
BnaA02g05730D	840	664.48	0	0		BnaA02g05730D	840	646.793	0	0		BnaA02g05730D	840	655.067	0	0
BnaA02g05740D	63	38.9815	0	0		BnaA02g05740D	63	32.597	0	0		BnaA02g05740D	63	36.2542	0	0
BnaA02g05750D	336	160.968	1	0.0613272		BnaA02g05750D	336	145.01	0	0		BnaA02g05750D	336	152.151	2	0.125948
BnaA02g05760D	1752	1576.48	0	0		BnaA02g05760D	1752	1558.79	0	0		BnaA02g05760D	1752	1567.07	0	0
BnaA02g05770D	1470	1294.48	51.344	0.391551		BnaA02g05770D	1470	1276.79	38.6374	0.322747		BnaA02g05770D	1470	1285.07	50.6762	0.377845
BnaA02g05780D	1278	1102.48	0	0		BnaA02g05780D	1278	1084.79	4	0.0393268		BnaA02g05780D	1278	1093.07	8	0.0701259
BnaA02g05790D	525	349.48	0	0		BnaA02g05790D	525	331.827	0	0		BnaA02g05790D	525	340.067	0	0
BnaA02g05800D	1704	1528.48	0	0		BnaA02g05800D	1704	1510.79	0	0		BnaA02g05800D	1704	1519.07	0	0
BnaA02g05810D	555	379.48	0	0		BnaA02g05810D	555	361.793	0	0		BnaA02g05810D	555	370.067	1	0.0258914
BnaA02g05820D	933	757.48	54	0.703746		BnaA02g05820D	933	739.793	55	0.792916		BnaA02g05820D	933	748.067	73	0.935013
BnaA02g05830D	372	196.663	0	0		BnaA02g05830D	372	179.63	0	0		BnaA02g05830D	372	187.373	0	0
BnaA02g05840D	1047	871.48	6	0.0679653		BnaA02g05840D	1047	853.793	2	0.0249834		BnaA02g05840D	1047	862.067	4	0.0444584
BnaA02g05850D	1344	1168.48	0	0		BnaA02g05850D	1344	1150.79	1	0.00926782		BnaA02g05850D	1344	1159.07	8	0.0661327
BnaA02g05860D	63	38.9815	0	0		BnaA02g05860D	63	32.597	0	0		BnaA02g05860D	63	36.2542	0	0
BnaA02g05870D	336	160.968	0	0		BnaA02g05870D	336	145.01	0	0		BnaA02g05870D	336	152.151	1	0.0629738
BnaA02g05880D	207	50.9338	0	0		BnaA02g05880D	207	48.3665	0	0		BnaA02g05880D	207	48.4604	0	0
BnaA02g05890D	261	90.8313	0	0		BnaA02g05890D	261	80.9994	0	0		BnaA02g05890D	261	85.0903	0	0
BnaA02g05900D	1533	1357.48	0	0		BnaA02g05900D	1533	1339.79	0	0		BnaA02g05900D	1533	1348.07	1.03139	0.00733069
BnaA02g05910D	4599	4423.48	37.994	0.08479		BnaA02g05910D	4599	4405.79	69.3284	0.167827		BnaA02g05910D	4599	4414.07	56.2565	0.122115
BnaA02g05920D	1191	1015.48	0	0		BnaA02g05920D	1191	997.793	0	0		BnaA02g05920D	1191	1006.07	0	0
BnaA02g05930D	1224	1048.48	0	0		BnaA02g05930D	1224	1030.79	0	0		BnaA02g05930D	1224	1039.07	0	0
BnaA02g05940D	2910	2734.48	0	0		BnaA02g05940D	2910	2716.79	1.08696	0.00426708		BnaA02g05940D	2910	2725.07	0	0
BnaA02g05950D	1086	910.48	0	0		BnaA02g05950D	1086	892.793	0	0		BnaA02g05950D	1086	901.067	0	0
BnaA02g05960D	1581	1405.48	0	0		BnaA02g05960D	1581	1387.79	0	0		BnaA02g05960D	1581	1396.07	0	0
BnaA02g05970D	1491	1315.48	8	0.0600343		BnaA02g05970D	1491	1297.79	11	0.0903987		BnaA02g05970D	1491	1306.07	13	0.0953703
BnaA02g05980D	1215	1039.48	18.4327	0.175052		BnaA02g05980D	1215	1021.79	28.665	0.299202		BnaA02g05980D	1215	1030.07	74.8998	0.696707
BnaA02g05990D	1554	1378.48	1	0.00716132		BnaA02g05990D	1554	1360.79	0	0		BnaA02g05990D	1554	1369.07	0	0
BnaA02g06000D	1509	1333.48	0	0		BnaA02g06000D	1509	1315.79	0	0		BnaA02g06000D	1509	1324.07	0	0
BnaA02g06010D	1158	982.48	0	0		BnaA02g06010D	1158	964.793	0	0		BnaA02g06010D	1158	973.067	0	0
BnaA02g06020D	600	424.48	0	0		BnaA02g06020D	600	406.793	0	0		BnaA02g06020D	600	415.067	0	0
BnaA02g06030D	222	60.5891	5	0.814646		BnaA02g06030D	222	56.1327	0	0		BnaA02g06030D	222	57.4085	4	0.667604
BnaA02g06040D	1110	934.48	0	0		BnaA02g06040D	1110	916.793	0	0		BnaA02g06040D	1110	925.067	0	0
BnaA02g06050D	975	799.48	0	0		BnaA02g06050D	975	781.793	0	0		BnaA02g06050D	975	790.067	0	0
BnaA02g06060D	2445	2269.48	0	0		BnaA02g06060D	2445	2251.79	0	0		BnaA02g06060D	2445	2260.07	0	0
BnaA02g06070D	693	517.48	22.4367	0.428014		BnaA02g06070D	693	499.793	16.2333	0.346411		BnaA02g06070D	693	508.067	43.1599	0.813943
BnaA02g06080D	786	610.48	0	0		BnaA02g06080D	786	592.793	0	0		BnaA02g06080D	786	601.067	0	0
BnaA02g06090D	1515	1339.48	1	0.00736983		BnaA02g06090D	1515	1321.79	3	0.0242065		BnaA02g06090D	1515	1330.07	2	0.0144076
BnaA02g06100D	990	814.48	16	0.193925		BnaA02g06100D	990	796.793	12.3534	0.165354		BnaA02g06100D	990	805.067	8.3211	0.0990339
BnaA02g06110D	2112	1936.48	192.201	0.979798		BnaA02g06110D	2112	1918.79	308.398	1.71419		BnaA02g06110D	2112	1927.07	468.148	2.32767
BnaA02g06120D	1041	865.48	11.6049	0.132366		BnaA02g06120D	1041	847.793	10.4708	0.131724		BnaA02g06120D	1041	856.067	15	0.167888
BnaA02g06130D	1200	1024.48	0	0		BnaA02g06130D	1200	1006.79	0	0		BnaA02g06130D	1200	1015.07	0	0
BnaA02g06140D	690	514.48	1	0.0191878		BnaA02g06140D	690	496.793	0	0		BnaA02g06140D	690	505.067	4	0.0758833
BnaA02g06150D	129	19.0035	0	0		BnaA02g06150D	129	21.1957	0	0		BnaA02g06150D	129	19.4633	0	0
BnaA02g06160D	2772	2596.48	0	0		BnaA02g06160D	2772	2578.79	3	0.0124074		BnaA02g06160D	2772	2587.07	0	0
BnaA02g06170D	2238	2062.48	7	0.0335044		BnaA02g06170D	2238	2044.79	1	0.00521586		BnaA02g06170D	2238	2053.07	3	0.0140008
BnaA02g06180D	780	604.48	0	0		BnaA02g06180D	780	586.793	0	0		BnaA02g06180D	780	595.067	0	0
BnaA02g06190D	1764	1588.48	187	1.16213		BnaA02g06190D	1764	1570.79	160	1.08637		BnaA02g06190D	1764	1579.07	136	0.825227
BnaA02g06200D	1440	1264.48	3	0.0234209		BnaA02g06200D	1440	1246.79	8	0.0684338		BnaA02g06200D	1440	1255.07	12.838	0.0980092
BnaA02g06210D	1224	1048.48	612.963	5.77122		BnaA02g06210D	1224	1030.79	546.467	5.65415		BnaA02g06210D	1224	1039.07	462	4.26023
BnaA02g06220D	696	520.48	848	16.0837		BnaA02g06220D	696	502.793	615.899	13.0646		BnaA02g06220D	696	511.067	461	8.64288
BnaA02g06230D	420	244.561	88582	3575.62		BnaA02g06230D	420	227	77104	3622.65		BnaA02g06230D	420	235.092	105379	4294.87
BnaA02g06240D	222	60.5891	3927	639.823		BnaA02g06240D	222	56.1327	2522	479.186		BnaA02g06240D	222	57.4085	2641	440.785
BnaA02g06250D	747	571.48	0	0		BnaA02g06250D	747	553.793	0	0		BnaA02g06250D	747	562.067	0	0
BnaA02g06260D	435	259.561	0	0		BnaA02g06260D	435	241.907	0	0		BnaA02g06260D	435	250.092	0	0
BnaA02g06270D	432	256.561	0	0		BnaA02g06270D	432	238.907	0	0		BnaA02g06270D	432	247.092	0	0
BnaA02g06280D	258	88.2425	0	0		BnaA02g06280D	258	78.8112	0	0		BnaA02g06280D	258	82.6899	0	0
BnaA02g06290D	306	131.861	0	0		BnaA02g06290D	306	117.706	0	0		BnaA02g06290D	306	123.941	2	0.154614
BnaA02g06300D	750	574.48	0	0		BnaA02g06300D	750	556.793	0.0645089	0.00123567		BnaA02g06300D	750	565.067	0	0
BnaA02g06310D	846	670.48	0	0		BnaA02g06310D	846	652.793	0	0		BnaA02g06310D	846	661.067	0	0
BnaA02g06320D	180	36.349	0	0		BnaA02g06320D	180	36.3434	0	0		BnaA02g06320D	180	36.0953	0	0
BnaA02g06330D	342	166.854	0	0		BnaA02g06330D	342	150.666	0	0		BnaA02g06330D	342	157.934	3	0.182004
BnaA02g06340D	189	40.9469	0	0		BnaA02g06340D	189	40.3111	0	0		BnaA02g06340D	189	39.841	0	0
BnaA02g06350D	2538	2362.48	425.255	1.77695		BnaA02g06350D	2538	2344.79	489.709	2.22745		BnaA02g06350D	2538	2353.07	384.933	1.56742
BnaA02g06360D	267	95.9403	0	0		BnaA02g06360D	267	85.444	0	0		BnaA02g06360D	267	89.8513	0	0
BnaA02g06370D	1287	1111.48	78.5001	0.697207		BnaA02g06370D	1287	1093.79	185.311	1.80693		BnaA02g06370D	1287	1102.07	367.264	3.19305
BnaA02g06380D	1242	1066.48	276.759	2.56178		BnaA02g06380D	1242	1048.79	177.559	1.80562		BnaA02g06380D	1242	1057.07	300.434	2.72321
BnaA02g06390D	1080	904.48	0	0		BnaA02g06390D	1080	886.793	0	0		BnaA02g06390D	1080	895.067	0	0
BnaA02g06400D	483	307.48	31.5918	1.01426		BnaA02g06400D	483	289.827	42.02	1.54629		BnaA02g06400D	483	298.067	84.501	2.71634
BnaA02g06410D	1242	1066.48	541.241	5.00993		BnaA02g06410D	1242	1048.79	519.441	5.28228		BnaA02g06410D	1242	1057.07	597.566	5.4165
BnaA02g06420D	1080	904.48	0	0		BnaA02g06420D	1080	886.793	0	0		BnaA02g06420D	1080	895.067	1	0.0107048
BnaA02g06430D	453	277.48	2	0.0711528		BnaA02g06430D	453	259.882	3	0.123118		BnaA02g06430D	453	268.067	3	0.107229
BnaA02g06440D	1845	1669.48	0	0		BnaA02g06440D	1845	1651.79	0	0		BnaA02g06440D	1845	1660.07	0	0
BnaA02g06450D	1938	1762.48	0	0		BnaA02g06450D	1938	1744.79	0	0		BnaA02g06450D	1938	1753.07	0	0
BnaA02g06460D	1602	1426.48	2	0.0138407		BnaA02g06460D	1602	1408.79	0	0		BnaA02g06460D	1602	1417.07	1	0.00676152
BnaA02g06470D	777	601.48	0	0		BnaA02g06470D	777	583.793	0	0		BnaA02g06470D	777	592.067	0	0
BnaA02g06480D	990	814.48	0	0		BnaA02g06480D	990	796.793	0	0		BnaA02g06480D	990	805.067	0	0
BnaA02g06490D	1296	1120.48	3	0.0264308		BnaA02g06490D	1296	1102.79	18	0.174082		BnaA02g06490D	1296	1111.07	13	0.112108
BnaA02g06500D	387	211.582	0	0		BnaA02g06500D	387	194.349	0	0		BnaA02g06500D	387	202.218	0	0
BnaA02g06510D	1890	1714.48	0	0		BnaA02g06510D	1890	1696.79	0	0		BnaA02g06510D	1890	1705.07	0	0
BnaA02g06520D	393	217.561	0	0		BnaA02g06520D	393	200.27	0	0		BnaA02g06520D	393	208.137	0	0
BnaA02g06530D	243	76.3791	0	0		BnaA02g06530D	243	68.6377	0	0		BnaA02g06530D	243	71.4657	0	0
BnaA02g06540D	1161	985.48	0	0		BnaA02g06540D	1161	967.793	0	0		BnaA02g06540D	1161	976.067	0	0
BnaA02g06550D	1494	1318.48	4	0.0299488		BnaA02g06550D	1494	1300.79	5	0.0409956		BnaA02g06550D	1494	1309.07	6	0.0439162
BnaA02g06560D	4113	3937.48	11	0.0275783		BnaA02g06560D	4113	3919.79	20	0.0544179		BnaA02g06560D	4113	3928.07	24	0.058542
BnaA02g06570D	546	370.48	1	0.0266458		BnaA02g06570D	546	352.793	5	0.151156		BnaA02g06570D	546	361.067	19	0.504198
BnaA02g06580D	1719	1543.48	0	0		BnaA02g06580D	1719	1525.79	0	0		BnaA02g06580D	1719	1534.07	1	0.00624584
BnaA02g06590D	2655	2479.48	6473	25.7714		BnaA02g06590D	2655	2461.79	5354.8	23.1989		BnaA02g06590D	2655	2470.07	2672	10.3648
BnaA02g06600D	726	550.48	0	0		BnaA02g06600D	726	532.793	0	0		BnaA02g06600D	726	541.067	0	0
BnaA02g06610D	2022	1846.48	20	0.106925		BnaA02g06610D	2022	1828.79	23	0.134134		BnaA02g06610D	2022	1837.07	44	0.229489
BnaA02g06620D	657	481.48	17	0.348549		BnaA02g06620D	657	463.793	25.0352	0.575708		BnaA02g06620D	657	472.067	49.1055	0.996693
BnaA02g06630D	144	22.2664	0	0		BnaA02g06630D	144	24.4886	0.5	0.217762		BnaA02g06630D	144	22.9522	0	0
BnaA02g06640D	1428	1252.48	1	0.00788175		BnaA02g06640D	1428	1234.79	0.5	0.00431868		BnaA02g06640D	1428	1243.07	0	0
BnaA02g06650D	144	22.2664	0	0		BnaA02g06650D	144	24.4886	0.5	0.217762		BnaA02g06650D	144	22.9522	0	0
BnaA02g06660D	1428	1252.48	0	0		BnaA02g06660D	1428	1234.79	0.5	0.00431868		BnaA02g06660D	1428	1243.07	0	0
BnaA02g06670D	429	253.561	250	9.73309		BnaA02g06670D	429	235.93	130	5.87671		BnaA02g06670D	429	244.092	112	4.39642
BnaA02g06680D	462	286.48	4	0.137835		BnaA02g06680D	462	268.856	3	0.119008		BnaA02g06680D	462	277.067	4	0.138328
BnaA02g06690D	447	271.507	507.884	18.4661		BnaA02g06690D	447	253.882	607.819	25.5339		BnaA02g06690D	447	262.067	476	17.4032
BnaA02g06700D	315	140.464	0	0		BnaA02g06700D	315	125.563	1	0.0849403		BnaA02g06700D	315	132.167	3	0.217487
BnaA02g06710D	147	23.3453	4.63939	1.9618		BnaA02g06710D	147	24.9594	10.8644	4.64246		BnaA02g06710D	147	23.7287	20.3971	8.23623
BnaA02g06720D	120	17.9978	0	0		BnaA02g06720D	120	21.3565	0	0		BnaA02g06720D	120	18.8141	0	0
BnaA02g06730D	393	217.561	3.36061	0.152486		BnaA02g06730D	393	200.27	17.1356	0.912553		BnaA02g06730D	393	208.137	31.6029	1.45483
BnaA02g06740D	270	98.4905	0	0		BnaA02g06740D	270	87.6946	0	0		BnaA02g06740D	270	92.2332	0	0
BnaA02g06750D	651	475.48	50	1.03808		BnaA02g06750D	651	457.793	68	1.58422		BnaA02g06750D	651	466.067	150	3.08374
BnaA02g06760D	375	199.623	57	2.81876		BnaA02g06760D	375	182.612	55	3.21225		BnaA02g06760D	375	190.317	75	3.77588
BnaA02g06770D	597	421.48	52	1.21792		BnaA02g06770D	597	403.793	66	1.74325		BnaA02g06770D	597	412.067	64	1.48815
BnaA02g06780D	474	298.48	0	0		BnaA02g06780D	474	280.856	0	0		BnaA02g06780D	474	289.067	0	0
BnaC03g62830D	1281	1105.48	0	0		BnaC03g62830D	1281	1087.79	0	0		BnaC03g62830D	1281	1096.07	0	0
BnaC03g62840D	651	475.48	8	0.166093		BnaC03g62840D	651	457.793	17	0.396054		BnaC03g62840D	651	466.067	27	0.555074
BnaC03g62850D	822	646.48	0	0		BnaC03g62850D	822	628.793	0	0		BnaC03g62850D	822	637.067	0	0
BnaC03g62860D	753	577.48	10.3586	0.177075		BnaC03g62860D	753	559.793	7.31935	0.13945		BnaC03g62860D	753	568.067	8.26397	0.139388
BnaC03g62870D	372	196.663	17.8192	0.894457		BnaC03g62870D	372	179.63	7.29695	0.43325		BnaC03g62870D	372	187.373	5.21087	0.266463
BnaC03g62880D	963	787.48	0	0		BnaC03g62880D	963	769.793	0	0		BnaC03g62880D	963	778.067	0	0
BnaC03g62890D	1089	913.48	2	0.0216135		BnaC03g62890D	1089	895.793	10.3479	0.123203		BnaC03g62890D	1089	904.067	32	0.339144
BnaC03g62900D	141	21.6104	0	0		BnaC03g62900D	141	23.5859	0	0		BnaC03g62900D	141	21.8936	0	0
BnaC03g62910D	1434	1258.48	0	0		BnaC03g62910D	1434	1240.79	0	0		BnaC03g62910D	1434	1249.07	0	0
BnaC03g62920D	219	58.5685	0	0		BnaC03g62920D	219	54.4693	0	0		BnaC03g62920D	219	55.4353	0	0
BnaC03g62930D	1284	1108.48	0	0		BnaC03g62930D	1284	1090.79	0	0		BnaC03g62930D	1284	1099.07	0	0
BnaC03g62940D	585	409.48	0	0		BnaC03g62940D	585	391.793	0	0		BnaC03g62940D	585	400.067	0	0
BnaC03g62950D	339	163.887	7	0.421645		BnaC03g62950D	339	147.862	0	0		BnaC03g62950D	339	154.997	2	0.123635
BnaC03g62960D	381	205.603	0	0		BnaC03g62960D	381	188.445	0	0		BnaC03g62960D	381	196.278	0	0
BnaC03g62970D	750	574.48	0	0		BnaC03g62970D	750	556.793	0	0		BnaC03g62970D	750	565.067	0	0
BnaC03g62980D	333	158.016	0	0		BnaC03g62980D	333	142.154	0	0		BnaC03g62980D	333	149.257	0	0
BnaC03g62990D	1698	1522.48	4	0.0259359		BnaC03g62990D	1698	1504.79	21	0.148839		BnaC03g62990D	1698	1513.07	37	0.234303
BnaC03g63000D	450	274.507	0	0		BnaC03g63000D	450	256.882	0	0		BnaC03g63000D	450	265.067	0	0
BnaC03g63010D	615	439.48	0	0		BnaC03g63010D	615	421.793	1	0.0252857		BnaC03g63010D	615	430.067	4	0.0891167
BnaC03g63020D	1386	1210.48	2750.19	22.4284		BnaC03g63020D	1386	1192.79	2942.9	26.3139		BnaC03g63020D	1386	1201.07	2398.44	19.1336
BnaC03g63030D	531	355.48	0	0		BnaC03g63030D	531	337.827	0	0		BnaC03g63030D	531	346.067	0	0
BnaC03g63040D	1776	1600.48	1316.97	8.12304		BnaC03g63040D	1776	1582.79	1310.86	8.83301		BnaC03g63040D	1776	1591.07	747.873	4.50375
BnaC03g63050D	237	71.7187	0	0		BnaC03g63050D	237	64.8358	0	0		BnaC03g63050D	237	67.2509	1	0.142474
BnaC03g63060D	480	304.48	3	0.0972649		BnaC03g63060D	480	286.827	7	0.260287		BnaC03g63060D	480	295.067	5	0.162362
BnaC03g63070D	1293	1117.48	0	0		BnaC03g63070D	1293	1099.79	0	0		BnaC03g63070D	1293	1108.07	1	0.00864707
BnaC03g63080D	270	98.4905	0	0		BnaC03g63080D	270	87.6946	0	0		BnaC03g63080D	270	92.2332	0	0
BnaC03g63090D	1197	1021.48	0	0		BnaC03g63090D	1197	1003.79	0	0		BnaC03g63090D	1197	1012.07	1	0.00946729
BnaC03g63100D	1548	1372.48	0	0		BnaC03g63100D	1548	1354.79	0	0		BnaC03g63100D	1548	1363.07	0	0
BnaC03g63110D	546	370.48	2489.71	66.3404		BnaC03g63110D	546	352.793	2151.33	65.0372		BnaC03g63110D	546	361.067	2052.76	54.4735
BnaC03g63120D	1788	1612.48	0	0		BnaC03g63120D	1788	1594.79	4.30686	0.0288026		BnaC03g63120D	1788	1603.07	9.55551	0.0571133
BnaC03g63130D	861	685.48	0	0		BnaC03g63130D	861	667.793	0	0		BnaC03g63130D	861	676.067	0	0
BnaC03g63140D	648	472.48	0	0		BnaC03g63140D	648	454.793	0	0		BnaC03g63140D	648	463.067	0	0
BnaC03g63150D	345	169.77	0	0		BnaC03g63150D	345	153.513	0	0		BnaC03g63150D	345	160.886	0	0
BnaC03g63160D	462	286.48	9	0.310128		BnaC03g63160D	462	268.856	7	0.277686		BnaC03g63160D	462	277.067	10	0.34582
BnaC03g63170D	1176	1000.48	1	0.009867		BnaC03g63170D	1176	982.793	2.66667	0.0289389		BnaC03g63170D	1176	991.067	2	0.0193358
BnaC03g63180D	561	385.48	0	0		BnaC03g63180D	561	367.793	0	0		BnaC03g63180D	561	376.067	0	0
BnaC03g63190D	1194	1018.48	0	0		BnaC03g63190D	1194	1000.79	0	0		BnaC03g63190D	1194	1009.07	0	0
BnaC03g63200D	573	397.48	0	0		BnaC03g63200D	573	379.793	0	0		BnaC03g63200D	573	388.067	0	0
BnaC03g63210D	2178	2002.48	28	0.138033		BnaC03g63210D	2178	1984.79	38	0.204194		BnaC03g63210D	2178	1993.07	46	0.221142
BnaC03g63220D	1275	1099.48	0	0		BnaC03g63220D	1275	1081.79	0	0		BnaC03g63220D	1275	1090.07	0	0
BnaC03g63230D	3675	3499.48	0	0		BnaC03g63230D	3675	3481.79	0	0		BnaC03g63230D	3675	3490.07	0	0
BnaC03g63240D	3630	3454.48	65	0.185748		BnaC03g63240D	3630	3436.79	126	0.391014		BnaC03g63240D	3630	3445.07	187	0.52009
BnaC03g63250D	321	146.363	1	0.0674468		BnaC03g63250D	321	131.053	0	0		BnaC03g63250D	321	137.773	0	0
BnaC03g63260D	1242	1066.48	1.62304	0.0150234		BnaC03g63260D	1242	1048.79	9.52905	0.0969025		BnaC03g63260D	1242	1057.07	6.13394	0.0555996
BnaC03g63270D	1392	1216.48	11	0.089265		BnaC03g63270D	1392	1198.79	7	0.0622772		BnaC03g63270D	1392	1207.07	14	0.11113
BnaC03g63280D	2109	1933.48	0	0		BnaC03g63280D	2109	1915.79	0	0		BnaC03g63280D	2109	1924.07	0	0
BnaC03g63290D	3843	3667.48	3.37696	0.00908975		BnaC03g63290D	3843	3649.79	7.47095	0.0218315		BnaC03g63290D	3843	3658.07	5.86606	0.0153649
BnaC03g63300D	210	52.8597	0	0		BnaC03g63300D	210	49.9751	0	0		BnaC03g63300D	210	50.1248	0	0
BnaC03g63310D	930	754.48	0	0		BnaC03g63310D	930	736.793	0.5	0.00723768		BnaC03g63310D	930	745.067	3	0.0385799
BnaC03g63320D	240	74.0366	0	0		BnaC03g63320D	240	66.7508	0	0		BnaC03g63320D	240	69.3306	0	0
BnaC03g63330D	216	56.5043	0	0		BnaC03g63330D	216	52.7153	1	0.20232		BnaC03g63330D	216	53.5989	1	0.178764
BnaC03g63340D	1155	979.48	40.539	0.408574		BnaC03g63340D	1155	961.793	40.649	0.450758		BnaC03g63340D	1155	970.067	34	0.335824
BnaC03g63350D	186	39.3017	0	0		BnaC03g63350D	186	38.9841	0	0		BnaC03g63350D	186	38.5744	0	0
BnaC03g63360D	315	140.464	0	0		BnaC03g63360D	315	125.563	0	0		BnaC03g63360D	315	132.167	1	0.0724956
BnaC03g63370D	111	18.2029	2	1.08463		BnaC03g63370D	111	21.7995	0	0		BnaC03g63370D	111	20	0	0
BnaC03g63380D	333	158.016	0	0		BnaC03g63380D	333	142.154	0	0		BnaC03g63380D	333	149.257	1	0.064195
BnaC03g63390D	330	155.063	0	0		BnaC03g63390D	330	139.396	0	0		BnaC03g63390D	330	146.405	0	0
BnaC03g63400D	456	280.48	0	0		BnaC03g63400D	456	262.882	10.97	0.445062		BnaC03g63400D	456	271.067	35.6896	1.26154
BnaC03g63410D	681	505.48	0	0		BnaC03g63410D	681	487.793	0	0		BnaC03g63410D	681	496.067	0	0
BnaC03g63420D	657	481.48	23.8305	0.488594		BnaC03g63420D	657	463.793	10.9031	0.250726		BnaC03g63420D	657	472.067	34.2503	0.695179
BnaC03g63430D	291	117.697	0	0		BnaC03g63430D	291	104.664	0	0		BnaC03g63430D	291	110.275	0	0
BnaC03g63440D	816	640.48	0	0		BnaC03g63440D	816	622.793	0	0		BnaC03g63440D	816	631.067	0	0
BnaC03g63450D	438	262.561	1	0.0375978		BnaC03g63450D	438	244.907	1	0.0435486		BnaC03g63450D	438	253.092	0	0
BnaC03g63460D	312	137.562	0	0		BnaC03g63460D	312	122.867	0	0		BnaC03g63460D	312	129.325	0	0
BnaC03g63470D	684	508.48	10.4098	0.202098		BnaC03g63470D	684	490.793	23.5159	0.51102		BnaC03g63470D	684	499.067	39.2074	0.752739
BnaC03g63480D	705	529.48	0	0		BnaC03g63480D	705	511.793	0	0		BnaC03g63480D	705	520.067	0	0
BnaC03g63490D	1059	883.48	0	0		BnaC03g63490D	1059	865.793	0	0		BnaC03g63490D	1059	874.067	0	0
BnaC03g63500D	102	22.7122	0	0		BnaC03g63500D	102	26.3443	0	0		BnaC03g63500D	102	25.75	0	0
BnaC03g63510D	741	565.48	3	0.0523718		BnaC03g63510D	741	547.793	0	0		BnaC03g63510D	741	556.067	1	0.0172309
BnaC03g63520D	288	114.968	0	0		BnaC03g63520D	288	102.306	0	0		BnaC03g63520D	288	107.632	0	0
BnaC03g63530D	345	169.77	0	0		BnaC03g63530D	345	153.513	0	0		BnaC03g63530D	345	160.886	0	0
BnaC03g63540D	1800	1624.48	0	0		BnaC03g63540D	1800	1606.79	0	0		BnaC03g63540D	1800	1615.07	0	0
BnaC03g63550D	813	637.48	0	0		BnaC03g63550D	813	619.793	0	0		BnaC03g63550D	813	628.067	0	0
BnaC03g63560D	399	223.561	1	0.0441567		BnaC03g63560D	399	206.168	1	0.0517312		BnaC03g63560D	399	214.116	0	0
BnaC03g63570D	105	20.1099	1	0.49089		BnaC03g63570D	105	23.5825	2	0.904513		BnaC03g63570D	105	22.2933	5	2.14897
BnaC03g63580D	870	694.48	0	0		BnaC03g63580D	870	676.793	0	0		BnaC03g63580D	870	685.067	0	0
BnaC03g63590D	1596	1420.48	113.578	0.789318		BnaC03g63590D	1596	1402.79	91.7289	0.697409		BnaC03g63590D	1596	1411.07	118.585	0.805227
BnaC03g63600D	678	502.48	0	0		BnaC03g63600D	678	484.793	0	0		BnaC03g63600D	678	493.067	0	0
BnaC01g26630D	303	128.979	0	0		BnaC01g26630D	303	115.09	0	0		BnaC01g26630D	303	121.227	0	0
BnaC01g26640D	573	397.48	0	0		BnaC01g26640D	573	379.793	0	0		BnaC01g26640D	573	388.067	0	0
BnaC01g26650D	363	187.682	0	0		BnaC01g26650D	363	170.804	0	0		BnaC01g26650D	363	178.483	0	0
BnaC01g26660D	264	93.3526	0	0		BnaC01g26660D	264	83.2642	0	0		BnaC01g26660D	264	87.5338	0	0
BnaC01g26670D	1335	1159.48	0	0		BnaC01g26670D	1335	1141.79	0	0		BnaC01g26670D	1335	1150.07	0	0
BnaC01g26680D	369	193.663	0	0		BnaC01g26680D	369	176.665	0	0		BnaC01g26680D	369	184.392	0	0
BnaC01g26690D	1056	880.48	77	0.863306		BnaC01g26690D	1056	862.793	68	0.840576		BnaC01g26690D	1056	871.067	93	1.02298
BnaC01g26700D	297	123.296	0	0		BnaC01g26700D	297	109.814	0	0		BnaC01g26700D	297	115.674	0	0
BnaC01g26710D	384	208.603	7	0.331261		BnaC01g26710D	384	191.388	14	0.780169		BnaC01g26710D	384	199.258	21.301	1.02428
BnaC01g26720D	282	109.343	0	0		BnaC01g26720D	282	97.3407	0	0		BnaC01g26720D	282	102.39	0	0
BnaC01g26730D	267	95.9403	0	0		BnaC01g26730D	267	85.444	0	0		BnaC01g26730D	267	89.8513	0	0
BnaC01g26740D	258	88.2425	2.53439	0.283524		BnaC01g26740D	258	78.8112	6	0.811967		BnaC01g26740D	258	82.6899	2	0.231746
BnaC01g26750D	456	280.48	0	0		BnaC01g26750D	456	262.882	0	0		BnaC01g26750D	456	271.067	0	0
BnaC01g26760D	861	685.48	0	0		BnaC01g26760D	861	667.793	3.26667	0.052172		BnaC01g26760D	861	676.067	6.32967	0.089707
BnaC01g26770D	2583	2407.48	127.608	0.523249		BnaC01g26770D	2583	2389.79	148.701	0.663633		BnaC01g26770D	2583	2398.07	155.429	0.621021
BnaC01g26780D	198	45.7601	0	0		BnaC01g26780D	198	44.3144	0	0		BnaC01g26780D	198	44.1301	0	0
BnaC01g26790D	1305	1129.48	0	0		BnaC01g26790D	1305	1111.79	0	0		BnaC01g26790D	1305	1120.07	0	0
BnaC01g26800D	855	679.48	0	0		BnaC01g26800D	855	661.793	0.5	0.00805791		BnaC01g26800D	855	670.067	0	0
BnaC01g26810D	1011	835.48	21.0373	0.24857		BnaC01g26810D	1011	817.793	31.4008	0.409517		BnaC01g26810D	1011	826.067	70.7663	0.820817
BnaC01g26820D	579	403.48	5.52357	0.135142		BnaC01g26820D	579	385.793	9.44785	0.261188		BnaC01g26820D	579	394.067	30.2186	0.734751
BnaC01g26830D	864	688.48	212.673	3.04939		BnaC01g26830D	864	670.793	310.716	4.94026		BnaC01g26830D	864	679.067	504.871	7.12365
BnaC01g26840D	1497	1321.48	0	0		BnaC01g26840D	1497	1303.79	0	0		BnaC01g26840D	1497	1312.07	0	0
BnaC01g26850D	504	328.48	0	0		BnaC01g26850D	504	310.827	0	0		BnaC01g26850D	504	319.067	0	0
BnaC01g26860D	216	56.5043	0	0		BnaC01g26860D	216	52.7153	0	0		BnaC01g26860D	216	53.5989	0	0
BnaC01g26870D	249	80.9983	0	0		BnaC01g26870D	249	72.5022	0	0		BnaC01g26870D	249	75.6664	0	0
BnaC01g26880D	501	325.48	0	0		BnaC01g26880D	501	307.827	0	0		BnaC01g26880D	501	316.067	0	0
BnaC01g26890D	477	301.48	0	0		BnaC01g26890D	477	283.856	0	0		BnaC01g26890D	477	292.067	0	0
BnaC01g26900D	285	112.152	0	0		BnaC01g26900D	285	99.7859	0	0		BnaC01g26900D	285	104.982	0	0
BnaC01g26910D	801	625.48	0	0		BnaC01g26910D	801	607.793	0	0		BnaC01g26910D	801	616.067	0	0
BnaC01g26920D	264	93.3526	0	0		BnaC01g26920D	264	83.2642	0	0		BnaC01g26920D	264	87.5338	0	0
BnaC01g26930D	633	457.48	0	0		BnaC01g26930D	633	439.793	0	0		BnaC01g26930D	633	448.067	0	0
BnaC01g26940D	303	128.979	1	0.0765376		BnaC01g26940D	303	115.09	1	0.0926698		BnaC01g26940D	303	121.227	1	0.0790377
BnaC01g26950D	96	31.4221	0	0		BnaC01g26950D	96	32.2438	0	0		BnaC01g26950D	96	33.1329	0	0
BnaC01g26960D	306	131.861	0	0		BnaC01g26960D	306	117.706	0	0		BnaC01g26960D	306	123.941	0	0
BnaC01g26970D	771	595.48	0	0		BnaC01g26970D	771	577.793	0	0		BnaC01g26970D	771	586.067	0	0
BnaC01g26980D	114	18.1538	0	0		BnaC01g26980D	114	21.5146	0	0		BnaC01g26980D	114	19.378	0	0
BnaC01g26990D	381	205.603	0	0		BnaC01g26990D	381	188.445	0	0		BnaC01g26990D	381	196.278	0	0
BnaC01g27000D	276	103.951	0	0		BnaC01g27000D	276	92.478	0	0		BnaC01g27000D	276	97.2192	0	0
BnaC01g27010D	834	658.48	0	0		BnaC01g27010D	834	640.793	0	0		BnaC01g27010D	834	649.067	0	0
BnaC01g27020D	264	93.3526	0	0		BnaC01g27020D	264	83.2642	0	0		BnaC01g27020D	264	87.5338	0	0
BnaC01g27030D	306	131.861	0	0		BnaC01g27030D	306	117.706	0	0		BnaC01g27030D	306	123.941	0	0
BnaC01g27040D	432	256.561	0	0		BnaC01g27040D	432	238.907	0	0		BnaC01g27040D	432	247.092	1	0.0387771
BnaC01g27050D	420	244.561	0	0		BnaC01g27050D	420	227	0	0		BnaC01g27050D	420	235.092	0	0
BnaC01g27060D	2190	2014.48	0	0		BnaC01g27060D	2190	1996.79	0	0		BnaC01g27060D	2190	2005.07	0	0
BnaC01g27070D	600	424.48	8.66769	0.201576		BnaC01g27070D	600	406.793	7	0.183527		BnaC01g27070D	600	415.067	40	0.923373
BnaC01g27080D	78	39.2152	0	0		BnaC01g27080D	78	40	0	0		BnaC01g27080D	78	45.6471	0	0
BnaC01g27090D	771	595.48	0	0		BnaC01g27090D	771	577.793	0	0		BnaC01g27090D	771	586.067	0	0
BnaC01g27100D	303	128.979	1	0.0765376		BnaC01g27100D	303	115.09	0	0		BnaC01g27100D	303	121.227	0	0
BnaC01g27110D	615	439.48	0	0		BnaC01g27110D	615	421.793	0	0		BnaC01g27110D	615	430.067	0.5	0.0111396
BnaC01g27120D	387	211.582	0	0		BnaC01g27120D	387	194.349	0	0		BnaC01g27120D	387	202.218	6	0.284293
BnaC01g27130D	585	409.48	6	0.144648		BnaC01g27130D	585	391.793	0	0		BnaC01g27130D	585	400.067	0	0
BnaC01g27140D	495	319.48	1	0.0308994		BnaC01g27140D	495	301.827	1	0.0353359		BnaC01g27140D	495	310.067	3	0.0927046
BnaC01g27150D	1353	1177.48	0	0		BnaC01g27150D	1353	1159.79	0	0		BnaC01g27150D	1353	1168.07	1.69879	0.013935
BnaA06g34110D	3420	3244.48	0	0		BnaA06g34110D	3420	3226.79	0	0		BnaA06g34110D	3420	3235.07	0	0
BnaA06g34120D	357	181.7	0	0		BnaA06g34120D	357	164.973	0	0		BnaA06g34120D	357	172.571	0	0
BnaA06g34130D	357	181.7	0	0		BnaA06g34130D	357	164.973	0	0		BnaA06g34130D	357	172.571	0	0
BnaA06g34140D	1254	1078.48	0	0		BnaA06g34140D	1254	1060.79	0	0		BnaA06g34140D	1254	1069.07	0	0
BnaA06g34150D	939	763.48	0	0		BnaA06g34150D	939	745.793	0	0		BnaA06g34150D	939	754.067	0	0
BnaA06g34160D	642	466.48	1	0.0211622		BnaA06g34160D	642	448.793	14.939	0.355018		BnaA06g34160D	642	457.067	14.8698	0.311718
BnaA06g34170D	1005	829.48	11	0.130912		BnaA06g34170D	1005	811.793	9	0.118242		BnaA06g34170D	1005	820.067	21.5441	0.251718
BnaA06g34180D	852	676.48	3	0.0437784		BnaA06g34180D	852	658.793	5	0.0809461		BnaA06g34180D	852	667.067	4	0.0574547
BnaA06g34190D	861	685.48	101.737	1.46514		BnaA06g34190D	861	667.793	66.7464	1.06601		BnaA06g34190D	861	676.067	83.6471	1.18549
BnaA06g34200D	888	712.48	1	0.0138555		BnaA06g34200D	888	694.793	4	0.0614016		BnaA06g34200D	888	703.067	3	0.0408846
BnaA06g34210D	939	763.48	5	0.0646496		BnaA06g34210D	939	745.793	11	0.157307		BnaA06g34210D	939	754.067	25	0.317662
BnaA06g34220D	1608	1432.48	0	0		BnaA06g34220D	1608	1414.79	0	0		BnaA06g34220D	1608	1423.07	0	0
BnaA06g34230D	330	155.063	0	0		BnaA06g34230D	330	139.396	0	0		BnaA06g34230D	330	146.405	0	0
BnaA06g34240D	885	709.48	12	0.166968		BnaA06g34240D	885	691.793	15	0.231254		BnaA06g34240D	885	700.067	36	0.492718
BnaA06g34250D	384	208.603	4684	221.661		BnaA06g34250D	384	191.388	3012	167.848		BnaA06g34250D	384	199.258	1931	92.854
BnaA06g34260D	1335	1159.48	0	0		BnaA06g34260D	1335	1141.79	1	0.00934088		BnaA06g34260D	1335	1150.07	0	0
BnaA06g34270D	1221	1045.48	0	0		BnaA06g34270D	1221	1027.79	0	0		BnaA06g34270D	1221	1036.07	0	0
BnaA06g34280D	1332	1156.48	0	0		BnaA06g34280D	1332	1138.79	0	0		BnaA06g34280D	1332	1147.07	0	0
BnaA06g34290D	261	90.8313	0	0		BnaA06g34290D	261	80.9994	0	0		BnaA06g34290D	261	85.0903	0	0
BnaA06g34300D	1782	1606.48	0	0		BnaA06g34300D	1782	1588.79	1	0.00671286		BnaA06g34300D	1782	1597.07	0	0
BnaA06g34310D	222	60.5891	0	0		BnaA06g34310D	222	56.1327	5.197	0.987443		BnaA06g34310D	222	57.4085	0	0
BnaA06g34320D	234	69.4563	1	0.142129		BnaA06g34320D	234	62.9967	2	0.338601		BnaA06g34320D	234	65.2203	1	0.14691
BnaA06g34330D	1542	1366.48	2	0.0144484		BnaA06g34330D	1542	1348.79	2	0.0158147		BnaA06g34330D	1542	1357.07	5	0.0353024
BnaA06g34340D	1584	1408.48	0	0		BnaA06g34340D	1584	1390.79	0	0		BnaA06g34340D	1584	1399.07	0	0
BnaA06g34350D	1200	1024.48	437.066	4.2115		BnaA06g34350D	1200	1006.79	454.675	4.81655		BnaA06g34350D	1200	1015.07	287.017	2.70924
BnaA06g34360D	783	607.48	3	0.0487509		BnaA06g34360D	783	589.793	2	0.0361664		BnaA06g34360D	783	598.067	4	0.0640834
BnaA06g34370D	309	134.78	118	8.64269		BnaA06g34370D	309	120.253	165.291	14.6598		BnaA06g34370D	309	126.611	208.589	15.7854
BnaA06g34380D	1974	1798.48	1.00431	0.0055126		BnaA06g34380D	1974	1780.79	0	0		BnaA06g34380D	1974	1789.07	0	0
BnaA06g34390D	1335	1159.48	0	0		BnaA06g34390D	1335	1141.79	0.00037959	3.54571e-06		BnaA06g34390D	1335	1150.07	0	0
BnaA06g34400D	3381	3205.48	0	0		BnaA06g34400D	3381	3187.79	1	0.00334568		BnaA06g34400D	3381	3196.07	0	0
BnaA06g34410D	408	232.561	0	0		BnaA06g34410D	408	215.022	0	0		BnaA06g34410D	408	223.116	0	0
BnaA06g34420D	429	253.561	1	0.0389324		BnaA06g34420D	429	235.93	5	0.226027		BnaA06g34420D	429	244.092	4	0.157015
BnaA06g34430D	1827	1651.48	6	0.035865		BnaA06g34430D	1827	1633.79	3	0.0195839		BnaA06g34430D	1827	1642.07	1	0.00583504
BnaA06g34440D	864	688.48	2	0.0286769		BnaA06g34440D	864	670.793	3	0.0476988		BnaA06g34440D	864	679.067	0	0
BnaA06g34450D	1005	829.48	1	0.0119011		BnaA06g34450D	1005	811.793	0	0		BnaA06g34450D	1005	820.067	0	0
BnaA06g34460D	963	787.48	0	0		BnaA06g34460D	963	769.793	0	0		BnaA06g34460D	963	778.067	0	0
BnaA06g34470D	510	334.48	0	0		BnaA06g34470D	510	316.827	0	0		BnaA06g34470D	510	325.067	0	0
BnaA06g34480D	1392	1216.48	0	0		BnaA06g34480D	1392	1198.79	0	0		BnaA06g34480D	1392	1207.07	0	0
BnaA06g34490D	1002	826.48	0	0		BnaA06g34490D	1002	808.793	1	0.0131867		BnaA06g34490D	1002	817.067	2	0.0234535
BnaA06g34500D	3159	2983.48	0	0		BnaA06g34500D	3159	2965.79	1.33333	0.00479483		BnaA06g34500D	3159	2974.07	2.44558	0.00787892
BnaA06g34510D	948	772.48	0	0		BnaA06g34510D	948	754.793	0	0		BnaA06g34510D	948	763.067	0	0
BnaA06g34520D	414	238.561	0	0		BnaA06g34520D	414	221	0	0		BnaA06g34520D	414	229.116	0	0
BnaA06g34530D	2037	1861.48	41.8851	0.222123		BnaA06g34530D	2037	1843.79	66.4418	0.38433		BnaA06g34530D	2037	1852.07	46	0.237978
BnaA06g34540D	2634	2458.48	1	0.00401538		BnaA06g34540D	2634	2440.79	3	0.0131089		BnaA06g34540D	2634	2449.07	3	0.011737
BnaA06g34550D	492	316.48	15	0.467884		BnaA06g34550D	492	298.827	46	1.64177		BnaA06g34550D	492	307.067	73	2.27785
BnaA06g34560D	195	44.016	1	0.224276		BnaA06g34560D	195	42.7596	9	2.24483		BnaA06g34560D	195	42.6069	15	3.37323
BnaA06g34570D	1077	901.48	117.93	1.2914		BnaA06g34570D	1077	883.793	101.697	1.22724		BnaA06g34570D	1077	892.067	143.805	1.54459
BnaA06g34580D	1872	1696.48	43	0.250215		BnaA06g34580D	1872	1678.79	26	0.165178		BnaA06g34580D	1872	1687.07	27	0.153344
BnaA06g34590D	516	340.48	0	0		BnaA06g34590D	516	322.827	0	0		BnaA06g34590D	516	331.067	0	0
BnaA06g34600D	516	340.48	0	0		BnaA06g34600D	516	322.827	0	0		BnaA06g34600D	516	331.067	0	0
BnaA06g34610D	513	337.48	0	0		BnaA06g34610D	513	319.827	0	0		BnaA06g34610D	513	328.067	0	0
BnaA06g34620D	183	37.6745	28.3856	7.43781		BnaA06g34620D	183	37.6369	134.441	38.0972		BnaA06g34620D	183	37.2321	103.147	26.5444
BnaA06g34630D	1971	1795.48	357.111	1.96343		BnaA06g34630D	1971	1777.79	376.585	2.25921		BnaA06g34630D	1971	1786.07	353.015	1.89378
BnaA06g34640D	702	526.48	0	0		BnaA06g34640D	702	508.793	0	0		BnaA06g34640D	702	517.067	1	0.0185306
BnaA06g34650D	342	166.854	13	0.769131		BnaA06g34650D	342	150.666	16	1.13261		BnaA06g34650D	342	157.934	12	0.728014
BnaA06g34660D	423	247.561	0	0		BnaA06g34660D	423	229.954	0	0		BnaA06g34660D	423	238.092	0	0
BnaA06g34670D	2007	1831.48	0	0		BnaA06g34670D	2007	1813.79	2	0.0117603		BnaA06g34670D	2007	1822.07	3	0.0157758
BnaA06g34680D	165	29.722	0	0		BnaA06g34680D	165	30.4207	0	0		BnaA06g34680D	165	30.2128	0	0
BnaA06g34690D	1395	1219.48	205.882	1.66662		BnaA06g34690D	1395	1201.79	346.943	3.07896		BnaA06g34690D	1395	1210.07	586.044	4.6404
BnaA06g34700D	2181	2005.48	4.06626	0.0200157		BnaA06g34700D	2181	1987.79	12.5346	0.0672533		BnaA06g34700D	2181	1996.07	38.7311	0.185917
BnaA06g34710D	1602	1426.48	0	0		BnaA06g34710D	1602	1408.79	0	0		BnaA06g34710D	1602	1417.07	0	0
BnaA06g34720D	549	373.48	0	0		BnaA06g34720D	549	355.793	0	0		BnaA06g34720D	549	364.067	0	0
BnaA06g34730D	861	685.48	0.5	0.0072006		BnaA06g34730D	861	667.793	0	0		BnaA06g34730D	861	676.067	0	0
BnaA06g34740D	1317	1141.48	360.793	3.1202		BnaA06g34740D	1317	1123.79	399.266	3.78923		BnaA06g34740D	1317	1132.07	401.813	3.40084
BnaA06g34750D	699	523.48	0	0		BnaA06g34750D	699	505.793	0	0		BnaA06g34750D	699	514.067	0	0
BnaA06g34760D	801	625.48	0	0		BnaA06g34760D	801	607.793	0	0		BnaA06g34760D	801	616.067	0	0
BnaA06g34770D	639	463.48	0	0		BnaA06g34770D	639	445.793	1	0.0239244		BnaA06g34770D	639	454.067	1	0.0211016
BnaA06g34780D	618	442.48	3.30156	0.0736579		BnaA06g34780D	618	424.793	22	0.552357		BnaA06g34780D	618	433.067	34.4402	0.761983
BnaA06g34790D	1716	1540.48	497.871	3.19047		BnaA06g34790D	1716	1522.79	496.159	3.475		BnaA06g34790D	1716	1531.07	344.012	2.15286
BnaA06g34800D	414	238.561	0	0		BnaA06g34800D	414	221	0	0		BnaA06g34800D	414	229.116	0	0
BnaA06g34810D	1719	1543.48	0	0		BnaA06g34810D	1719	1525.79	1	0.00699004		BnaA06g34810D	1719	1534.07	0	0
BnaA06g34820D	432	256.561	1498.08	57.6417		BnaA06g34820D	432	238.907	1021.28	45.5925		BnaA06g34820D	432	247.092	1423.13	55.185
BnaA06g34830D	525	349.48	0	0		BnaA06g34830D	525	331.827	0	0		BnaA06g34830D	525	340.067	0	0
BnaA06g34840D	543	367.48	314.947	8.46053		BnaA06g34840D	543	349.793	279.361	8.51783		BnaA06g34840D	543	358.067	225.301	6.02885
BnaA06g34850D	558	382.48	0	0		BnaA06g34850D	558	364.793	0	0		BnaA06g34850D	558	373.067	0	0
BnaA06g34860D	456	280.48	0	0		BnaA06g34860D	456	262.882	0	0		BnaA06g34860D	456	271.067	0	0
BnaA06g34870D	318	143.407	0	0		BnaA06g34870D	318	128.291	0	0		BnaA06g34870D	318	134.938	0	0
BnaA06g34880D	1695	1519.48	336.602	2.18683		BnaA06g34880D	1695	1501.79	410.397	2.91453		BnaA06g34880D	1695	1510.07	243.472	1.54485
BnaA06g34890D	2112	1936.48	0	0		BnaA06g34890D	2112	1918.79	0	0		BnaA06g34890D	2112	1927.07	0	0
BnaA06g34900D	2061	1885.48	0	0		BnaA06g34900D	2061	1867.79	0	0		BnaA06g34900D	2061	1876.07	1	0.00510724
BnaA06g34910D	855	679.48	29	0.421323		BnaA06g34910D	855	661.793	20	0.322317		BnaA06g34910D	855	670.067	32	0.45758
BnaA06g34920D	249	80.9983	12	1.46251		BnaA06g34920D	249	72.5022	9	1.32393		BnaA06g34920D	249	75.6664	19	2.40594
BnaA06g34930D	1464	1288.48	2174.19	16.6576		BnaA06g34930D	1464	1270.79	2256.67	18.9395		BnaA06g34930D	1464	1279.07	1497.6	11.2186
BnaA06g34940D	2925	2749.48	0	0		BnaA06g34940D	2925	2731.79	0	0		BnaA06g34940D	2925	2740.07	0	0
BnaA06g34950D	594	418.48	0	0		BnaA06g34950D	594	400.793	0	0		BnaA06g34950D	594	409.067	0	0
BnaA06g34960D	489	313.48	0	0		BnaA06g34960D	489	295.827	0	0		BnaA06g34960D	489	304.067	0	0
BnaA06g34970D	1689	1513.48	0	0		BnaA06g34970D	1689	1495.79	0	0		BnaA06g34970D	1689	1504.07	0	0
BnaA06g34980D	423	247.561	0	0		BnaA06g34980D	423	229.954	0	0		BnaA06g34980D	423	238.092	0	0
BnaA06g34990D	141	21.6104	0	0		BnaA06g34990D	141	23.5859	0	0		BnaA06g34990D	141	21.8936	0	0
BnaA06g35000D	651	475.48	0	0		BnaA06g35000D	651	457.793	0	0		BnaA06g35000D	651	466.067	0	0
BnaA06g35010D	480	304.48	0	0		BnaA06g35010D	480	286.827	0	0		BnaA06g35010D	480	295.067	0	0
BnaA06g35020D	864	688.48	2	0.0286769		BnaA06g35020D	864	670.793	5	0.079498		BnaA06g35020D	864	679.067	5	0.0705493
BnaA06g35030D	804	628.48	1034.17	16.244		BnaA06g35030D	804	610.793	919.429	16.0546		BnaA06g35030D	804	619.067	719.897	11.1421
BnaA06g35040D	2031	1855.48	2	0.0106406		BnaA06g35040D	2031	1837.79	1	0.00580335		BnaA06g35040D	2031	1846.07	2	0.0103805
BnaA06g35050D	729	553.48	20.0411	0.357448		BnaA06g35050D	729	535.793	48.7764	0.970929		BnaA06g35050D	729	544.067	114.253	2.0121
BnaA06g35060D	1212	1036.48	21	0.20001		BnaA06g35060D	1212	1018.79	26	0.272184		BnaA06g35060D	1212	1027.07	36.7111	0.342479
BnaA06g35070D	2337	2161.48	0	0		BnaA06g35070D	2337	2143.79	0	0		BnaA06g35070D	2337	2152.07	0	0
BnaA06g35080D	573	397.48	0	0		BnaA06g35080D	573	379.793	0	0		BnaA06g35080D	573	388.067	0	0
BnaA06g35090D	2175	1999.48	4	0.0197486		BnaA06g35090D	2175	1981.79	13	0.0699617		BnaA06g35090D	2175	1990.07	10	0.0481468
BnaA06g35100D	951	775.48	28.4427	0.362071		BnaA06g35100D	951	757.793	34.5052	0.485633		BnaA06g35100D	951	766.067	36.9509	0.462161
BnaA06g35110D	1554	1378.48	0	0		BnaA06g35110D	1554	1360.79	0	0		BnaA06g35110D	1554	1369.07	4	0.0279943
BnaA06g35120D	456	280.48	1	0.0351959		BnaA06g35120D	456	262.882	0	0		BnaA06g35120D	456	271.067	1	0.0353475
BnaA06g35130D	3408	3232.48	16	0.0488627		BnaA06g35130D	3408	3214.79	38	0.126068		BnaA06g35130D	3408	3223.07	49	0.145667
BnaA06g35140D	1206	1030.48	49.1785	0.471118		BnaA06g35140D	1206	1012.79	60.4103	0.636158		BnaA06g35140D	1206	1021.07	58.2258	0.546382
BnaA06g35150D	1047	871.48	0	0		BnaA06g35150D	1047	853.793	0	0		BnaA06g35150D	1047	862.067	0	0
BnaA06g35160D	693	517.48	37	0.705832		BnaA06g35160D	693	499.793	48	1.0243		BnaA06g35160D	693	508.067	67.8284	1.27916
BnaA06g35170D	687	511.48	0.5	0.00965017		BnaA06g35170D	687	493.793	0	0		BnaA06g35170D	687	502.067	0	0
BnaA06g35180D	1488	1312.48	307.569	2.31336		BnaA06g35180D	1488	1294.79	463.444	3.81744		BnaA06g35180D	1488	1303.07	491.185	3.61171
BnaA06g35190D	225	62.7001	0	0		BnaA06g35190D	225	57.9105	0	0		BnaA06g35190D	225	59.2704	0	0
BnaA06g35200D	3069	2893.48	444.857	1.51773		BnaA06g35200D	3069	2875.79	474.554	1.75996		BnaA06g35200D	3069	2884.07	293.597	0.975395
BnaA06g35210D	1158	982.48	2	0.0200955		BnaA06g35210D	1158	964.793	6.90852	0.0763705		BnaA06g35210D	1158	973.067	19.8831	0.195784
BnaA06g35220D	1335	1159.48	11.55	0.0983359		BnaA06g35220D	1335	1141.79	20.6429	0.192822		BnaA06g35220D	1335	1150.07	20.7778	0.173106
BnaA06g35230D	1686	1510.48	2	0.013071		BnaA06g35230D	1686	1492.79	0	0		BnaA06g35230D	1686	1501.07	0	0
BnaA06g35240D	1137	961.48	16.4579	0.168977		BnaA06g35240D	1137	943.793	23	0.259912		BnaA06g35240D	1137	952.067	37	0.372365
BnaA06g35250D	1032	856.48	6.911	0.0796558		BnaA06g35250D	1032	838.793	9.23077	0.11737		BnaA06g35250D	1032	847.067	22.0315	0.249207
BnaA06g35260D	306	131.861	0	0		BnaA06g35260D	306	117.706	0	0		BnaA06g35260D	306	123.941	0	0
BnaA06g35270D	1665	1489.48	0	0		BnaA06g35270D	1665	1471.79	0	0		BnaA06g35270D	1665	1480.07	2	0.0129474
BnaA06g35280D	732	556.48	0	0		BnaA06g35280D	732	538.793	0	0		BnaA06g35280D	732	547.067	0	0
BnaA06g35290D	1005	829.48	0	0		BnaA06g35290D	1005	811.793	0	0		BnaA06g35290D	1005	820.067	0	0
BnaA06g35300D	498	322.48	0	0		BnaA06g35300D	498	304.827	0	0		BnaA06g35300D	498	313.067	0	0
BnaA06g35310D	1347	1171.48	1	0.00842672		BnaA06g35310D	1347	1153.79	2	0.0184875		BnaA06g35310D	1347	1162.07	1.02661	0.00846465
BnaA06g35320D	4791	4615.48	66.8551	0.142992		BnaA06g35320D	4791	4597.79	205.015	0.475566		BnaA06g35320D	4791	4606.07	203.657	0.423646
BnaA06g35330D	1047	871.48	0	0		BnaA06g35330D	1047	853.793	0	0		BnaA06g35330D	1047	862.067	0	0
BnaA06g35340D	696	520.48	0	0		BnaA06g35340D	696	502.793	0	0		BnaA06g35340D	696	511.067	0	0
BnaA06g35350D	1044	868.48	0	0		BnaA06g35350D	1044	850.793	0	0		BnaA06g35350D	1044	859.067	0	0
BnaA06g35360D	849	673.48	0	0		BnaA06g35360D	849	655.793	0	0		BnaA06g35360D	849	664.067	0	0
BnaA06g35370D	501	325.48	0	0		BnaA06g35370D	501	307.827	0	0		BnaA06g35370D	501	316.067	0	0
BnaA06g35380D	1248	1072.48	3487.13	32.0976		BnaA06g35380D	1248	1054.79	4373.06	44.2174		BnaA06g35380D	1248	1063.07	2824.33	25.456
BnaA06g35390D	540	364.48	0	0		BnaA06g35390D	540	346.793	0	0		BnaA06g35390D	540	355.067	0	0
BnaA06g35400D	591	415.48	0	0		BnaA06g35400D	591	397.793	0	0		BnaA06g35400D	591	406.067	0	0
BnaA06g35410D	783	607.48	0	0		BnaA06g35410D	783	589.793	0	0		BnaA06g35410D	783	598.067	0	0
BnaA06g35420D	450	274.507	0	0		BnaA06g35420D	450	256.882	0	0		BnaA06g35420D	450	265.067	0	0
BnaA06g35430D	759	583.48	0	0		BnaA06g35430D	759	565.793	0	0		BnaA06g35430D	759	574.067	9	0.150216
BnaA06g35440D	378	202.603	136.414	6.64671		BnaA06g35440D	378	185.501	146.744	8.43702		BnaA06g35440D	378	193.317	268.157	13.2909
BnaA06g35450D	1626	1450.48	0	0		BnaA06g35450D	1626	1432.79	0	0		BnaA06g35450D	1626	1441.07	0	0
BnaA06g35460D	363	187.682	235.283	12.3755		BnaA06g35460D	363	170.804	251.651	15.7136		BnaA06g35460D	363	178.483	268	14.3871
BnaA06g35470D	1005	829.48	4700.18	55.9373		BnaA06g35470D	1005	811.793	5415.58	71.1499		BnaA06g35470D	1005	820.067	3311.4	38.6899
BnaA06g35480D	666	490.48	158.591	3.19192		BnaA06g35480D	666	472.793	210.069	4.73876		BnaA06g35480D	666	481.067	205.018	4.08339
BnaA06g35490D	1209	1033.48	1	0.00955194		BnaA06g35490D	1209	1015.79	1	0.0104995		BnaA06g35490D	1209	1024.07	0	0
BnaC08g21390D	981	805.48	1	0.0122557		BnaC08g21390D	981	787.793	0	0		BnaC08g21390D	981	796.067	0	0
BnaC08g21400D	312	137.562	0	0		BnaC08g21400D	312	122.867	0	0		BnaC08g21400D	312	129.325	0	0
BnaC08g21410D	411	235.561	2.7591	0.115626		BnaC08g21410D	411	218.022	13.0186	0.636853		BnaC08g21410D	411	226.116	9.41285	0.398865
BnaC08g21420D	1005	829.48	0	0		BnaC08g21420D	1005	811.793	0	0		BnaC08g21420D	1005	820.067	0	0
BnaC08g21430D	306	131.861	0	0		BnaC08g21430D	306	117.706	0	0		BnaC08g21430D	306	123.941	0	0
BnaC08g21440D	519	343.48	0	0		BnaC08g21440D	519	325.827	0	0		BnaC08g21440D	519	334.067	0	0
BnaC08g21450D	1422	1246.48	120.082	0.951014		BnaC08g21450D	1422	1228.79	135.775	1.17846		BnaC08g21450D	1422	1237.07	121.986	0.944824
BnaC08g21460D	423	247.561	1	0.0398759		BnaC08g21460D	423	229.954	0	0		BnaC08g21460D	423	238.092	3	0.120729
BnaC08g21470D	1512	1336.48	0	0		BnaC08g21470D	1512	1318.79	0	0		BnaC08g21470D	1512	1327.07	0	0
BnaC08g21480D	441	265.561	0	0		BnaC08g21480D	441	247.882	3.38183	0.145506		BnaC08g21480D	441	256.092	8.09736	0.302958
BnaC08g21490D	660	484.48	0	0		BnaC08g21490D	660	466.793	0	0		BnaC08g21490D	660	475.067	0	0
BnaC08g21500D	1068	892.48	6	0.0663661		BnaC08g21500D	1068	874.793	24	0.292604		BnaC08g21500D	1068	883.067	45	0.488263
BnaC08g21510D	1053	877.48	0	0		BnaC08g21510D	1053	859.793	0	0		BnaC08g21510D	1053	868.067	0	0
BnaC08g21520D	219	58.5685	0	0		BnaC08g21520D	219	54.4693	0	0		BnaC08g21520D	219	55.4353	0	0
BnaC08g21530D	171	32.1225	0	0		BnaC08g21530D	171	32.611	0	0		BnaC08g21530D	171	32.3421	0	0
BnaC08g21540D	549	373.48	0	0		BnaC08g21540D	549	355.793	0	0		BnaC08g21540D	549	364.067	0	0
BnaC08g21550D	1392	1216.48	3	0.024345		BnaC08g21550D	1392	1198.79	0	0		BnaC08g21550D	1392	1207.07	0	0
BnaC08g21560D	1218	1042.48	0	0		BnaC08g21560D	1218	1024.79	0	0		BnaC08g21560D	1218	1033.07	0	0
BnaC08g21570D	1587	1411.48	0	0		BnaC08g21570D	1587	1393.79	0	0		BnaC08g21570D	1587	1402.07	0	0
BnaC08g21580D	1134	958.48	0	0		BnaC08g21580D	1134	940.793	0	0		BnaC08g21580D	1134	949.067	0	0
BnaC08g21590D	279	106.618	0	0		BnaC08g21590D	279	94.8537	0	0		BnaC08g21590D	279	99.7363	0	0
BnaC08g21600D	1002	826.48	26	0.310552		BnaC08g21600D	1002	808.793	8.79935	0.116035		BnaC08g21600D	1002	817.067	18	0.211081
BnaC08g21610D	975	799.48	0	0		BnaC08g21610D	975	781.793	0	0		BnaC08g21610D	975	790.067	0	0
BnaC08g21620D	3090	2914.48	386.354	1.30863		BnaC08g21620D	3090	2896.79	312.247	1.14963		BnaC08g21620D	3090	2905.07	245.243	0.808864
BnaC08g21630D	633	457.48	0	0		BnaC08g21630D	633	439.793	0	0		BnaC08g21630D	633	448.067	2	0.0427683
BnaC08g21640D	489	313.48	1	0.0314908		BnaC08g21640D	489	295.827	0	0		BnaC08g21640D	489	304.067	0	0
BnaC08g21650D	66	39.2586	0	0		BnaC08g21650D	66	34.6232	0	0		BnaC08g21650D	66	36.8889	0	0
BnaC08g21660D	465	289.48	0	0		BnaC08g21660D	465	271.856	0	0		BnaC08g21660D	465	280.067	0	0
BnaC08g21670D	243	76.3791	0	0		BnaC08g21670D	243	68.6377	0	0		BnaC08g21670D	243	71.4657	0	0
BnaC08g21680D	1029	853.48	4	0.0462658		BnaC08g21680D	1029	835.793	4	0.051043		BnaC08g21680D	1029	844.067	4	0.0454065
BnaC08g21690D	93	40.9537	0	0		BnaC08g21690D	93	39.7059	0	0		BnaC08g21690D	93	39.8807	0	0
BnaC08g21700D	39	24.2821	0	0		BnaC08g21700D	39	18.2	0	0		BnaC08g21700D	39	21.3953	0	0
BnaC08g21710D	363	187.682	0	0		BnaC08g21710D	363	170.804	0	0		BnaC08g21710D	363	178.483	0	0
BnaC08g21720D	756	580.48	0	0		BnaC08g21720D	756	562.793	0	0		BnaC08g21720D	756	571.067	0	0
BnaC08g21730D	681	505.48	0	0		BnaC08g21730D	681	487.793	0	0		BnaC08g21730D	681	496.067	0	0
BnaC08g21740D	552	376.48	0	0		BnaC08g21740D	552	358.793	0	0		BnaC08g21740D	552	367.067	1	0.026103
BnaC08g21750D	1212	1036.48	0	0		BnaC08g21750D	1212	1018.79	0	0		BnaC08g21750D	1212	1027.07	0	0
BnaC08g21760D	270	98.4905	0	0		BnaC08g21760D	270	87.6946	0	0		BnaC08g21760D	270	92.2332	0	0
BnaC08g21770D	513	337.48	2.66667	0.0780035		BnaC08g21770D	513	319.827	0	0		BnaC08g21770D	513	328.067	4	0.116824
BnaC08g21780D	5628	5452.48	1076.58	1.94914		BnaC08g21780D	5628	5434.79	1178.65	2.31301		BnaC08g21780D	5628	5443.07	818.623	1.44104
BnaC08g21790D	870	694.48	73	1.03766		BnaC08g21790D	870	676.793	56	0.882484		BnaC08g21790D	870	685.067	56	0.783231
BnaC08g21800D	828	652.48	13	0.196684		BnaC08g21800D	828	634.793	18.6339	0.313073		BnaC08g21800D	828	643.067	40.2861	0.600253
BnaC08g21810D	345	169.77	0	0		BnaC08g21810D	345	153.513	0	0		BnaC08g21810D	345	160.886	0	0
BnaC08g21820D	1236	1060.48	0	0		BnaC08g21820D	1236	1042.79	0	0		BnaC08g21820D	1236	1051.07	2	0.018232
BnaC08g21830D	273	101.234	0	0		BnaC08g21830D	273	89.9521	0	0		BnaC08g21830D	273	94.6817	0	0
BnaC08g21840D	729	553.48	0	0		BnaC08g21840D	729	535.793	0	0		BnaC08g21840D	729	544.067	0	0
BnaC08g21850D	555	379.48	0	0		BnaC08g21850D	555	361.793	0	0		BnaC08g21850D	555	370.067	0	0
BnaC08g21860D	378	202.603	0	0		BnaC08g21860D	378	185.501	0	0		BnaC08g21860D	378	193.317	0	0
BnaC08g21870D	1071	895.48	0	0		BnaC08g21870D	1071	877.793	0	0		BnaC08g21870D	1071	886.067	0	0
BnaC08g21880D	1386	1210.48	748.234	6.10202		BnaC08g21880D	1386	1192.79	594.618	5.31677		BnaC08g21880D	1386	1201.07	416.578	3.32326
BnaC08g21890D	360	184.7	0	0		BnaC08g21890D	360	167.889	0	0		BnaC08g21890D	360	175.553	0	0
BnaC08g21900D	732	556.48	0	0		BnaC08g21900D	732	538.793	0	0		BnaC08g21900D	732	547.067	0	0
BnaC08g21910D	690	514.48	0	0		BnaC08g21910D	690	496.793	0	0		BnaC08g21910D	690	505.067	0	0
BnaC08g21920D	636	460.48	0	0		BnaC08g21920D	636	442.793	0	0		BnaC08g21920D	636	451.067	0	0
BnaC08g21930D	585	409.48	0	0		BnaC08g21930D	585	391.793	0	0		BnaC08g21930D	585	400.067	0	0
BnaC08g21940D	513	337.48	2	0.0585026		BnaC08g21940D	513	319.827	3	0.100042		BnaC08g21940D	513	328.067	4	0.116824
BnaC08g21950D	336	160.968	0	0		BnaC08g21950D	336	145.01	0	0		BnaC08g21950D	336	152.151	0	0
BnaC08g21960D	546	370.48	1	0.0266458		BnaC08g21960D	546	352.793	0	0		BnaC08g21960D	546	361.067	0	0
BnaC08g21970D	525	349.48	0	0		BnaC08g21970D	525	331.827	0	0		BnaC08g21970D	525	340.067	0	0
BnaC08g21980D	630	454.48	0	0		BnaC08g21980D	630	436.793	0	0		BnaC08g21980D	630	445.067	0	0
BnaC08g21990D	4920	4744.48	923.847	1.92223		BnaC08g21990D	4920	4726.79	1123.78	2.53565		BnaC08g21990D	4920	4735.07	991.344	2.00601
BnaC08g22000D	999	823.48	0	0		BnaC08g22000D	999	805.793	0	0		BnaC08g22000D	999	814.067	0	0
BnaC08g22010D	504	328.48	0	0		BnaC08g22010D	504	310.827	0	0		BnaC08g22010D	504	319.067	0	0
BnaC08g22020D	240	74.0366	1	0.133336		BnaC08g22020D	240	66.7508	1	0.159779		BnaC08g22020D	240	69.3306	2	0.276401
BnaC08g22030D	471	295.48	0	0		BnaC08g22030D	471	277.856	0	0		BnaC08g22030D	471	286.067	0	0
BnaC08g04100D	2961	2785.48	1	0.003544		BnaC08g04100D	2961	2767.79	1	0.00385338		BnaC08g04100D	2961	2776.07	0	0
BnaC08g04110D	1134	958.48	53.5057	0.551075		BnaC08g04110D	1134	940.793	53.4788	0.606265		BnaC08g04110D	1134	949.067	48.7886	0.492557
BnaC08g04120D	192	42.3948	0	0		BnaC08g04120D	192	41.5728	0	0		BnaC08g04120D	192	41.2083	0	0
BnaC08g04130D	1305	1129.48	0	0		BnaC08g04130D	1305	1111.79	0	0		BnaC08g04130D	1305	1120.07	1	0.00855443
BnaC08g04140D	507	331.48	78	2.3229		BnaC08g04140D	507	313.827	31	1.05353		BnaC08g04140D	507	322.067	36	1.07101
BnaC08g04150D	123	18.6057	0	0		BnaC08g04150D	123	20.8666	0	0		BnaC08g04150D	123	19.5329	0	0
BnaC08g04160D	231	67.2407	0	0		BnaC08g04160D	231	61.1606	0	0		BnaC08g04160D	231	63.4216	0	0
BnaC08g04170D	249	80.9983	0	0		BnaC08g04170D	249	72.5022	0	0		BnaC08g04170D	249	75.6664	0	0
BnaC08g04180D	450	274.507	0	0		BnaC08g04180D	450	256.882	0	0		BnaC08g04180D	450	265.067	0	0
BnaC08g04190D	522	346.48	0	0		BnaC08g04190D	522	328.827	0	0		BnaC08g04190D	522	337.067	0	0
BnaC08g04200D	834	658.48	0	0		BnaC08g04200D	834	640.793	0	0		BnaC08g04200D	834	649.067	0	0
BnaC08g04210D	423	247.561	0	0		BnaC08g04210D	423	229.954	0	0		BnaC08g04210D	423	238.092	0	0
BnaC08g04220D	552	376.48	0	0		BnaC08g04220D	552	358.793	0	0		BnaC08g04220D	552	367.067	0	0
BnaC08g04230D	324	149.23	0	0		BnaC08g04230D	324	133.825	0	0		BnaC08g04230D	324	140.549	0	0
BnaC08g04240D	468	292.48	9.08176	0.306526		BnaC08g04240D	468	274.856	9.12642	0.354137		BnaC08g04240D	468	283.067	5	0.169245
BnaC08g04250D	135	20.6464	1	0.478133		BnaC08g04250D	135	21.979	2.31459	1.12316		BnaC08g04250D	135	20.5487	1	0.466284
BnaC08g04260D	846	670.48	10.0909	0.148572		BnaC08g04260D	846	652.793	17.4722	0.285461		BnaC08g04260D	846	661.067	14.6829	0.212815
BnaC08g04270D	1038	862.48	0	0		BnaC08g04270D	1038	844.793	0	0		BnaC08g04270D	1038	853.067	0	0
BnaC08g04280D	738	562.48	0	0		BnaC08g04280D	738	544.793	0	0		BnaC08g04280D	738	553.067	0	0
BnaC08g04290D	1329	1153.48	11	0.0941404		BnaC08g04290D	1329	1135.79	17	0.159634		BnaC08g04290D	1329	1144.07	38	0.318249
BnaC08g04300D	375	199.623	0	0		BnaC08g04300D	375	182.612	0	0		BnaC08g04300D	375	190.317	0	0
BnaC08g04310D	537	361.48	1	0.0273092		BnaC08g04310D	537	343.793	0	0		BnaC08g04310D	537	352.067	1	0.0272151
BnaC08g04320D	1191	1015.48	0	0		BnaC08g04320D	1191	997.793	0	0		BnaC08g04320D	1191	1006.07	0	0
BnaC08g04330D	489	313.48	0	0		BnaC08g04330D	489	295.827	0	0		BnaC08g04330D	489	304.067	0	0
BnaC08g04340D	1377	1201.48	0	0		BnaC08g04340D	1377	1183.79	0	0		BnaC08g04340D	1377	1192.07	0	0
BnaC08g04350D	264	93.3526	0	0		BnaC08g04350D	264	83.2642	0	0		BnaC08g04350D	264	87.5338	0	0
BnaC08g04360D	1119	943.48	1.41664	0.0148224		BnaC08g04360D	1119	925.793	1.39027	0.0160162		BnaC08g04360D	1119	934.067	0	0
BnaC08g04370D	399	223.561	0	0		BnaC08g04370D	399	206.168	0	0		BnaC08g04370D	399	214.116	0	0
BnaC08g04380D	285	112.152	0	0		BnaC08g04380D	285	99.7859	0	0		BnaC08g04380D	285	104.982	0	0
BnaC08g04390D	330	155.063	0	0		BnaC08g04390D	330	139.396	0	0		BnaC08g04390D	330	146.405	0	0
BnaC08g04400D	297	123.296	124	9.92811		BnaC08g04400D	297	109.814	142	13.7913		BnaC08g04400D	297	115.674	157	13.0046
BnaC08g04410D	219	58.5685	0	0		BnaC08g04410D	219	54.4693	0	0		BnaC08g04410D	219	55.4353	0	0
BnaC08g04420D	270	98.4905	0	0		BnaC08g04420D	270	87.6946	0	0		BnaC08g04420D	270	92.2332	0	0
BnaC08g04430D	237	71.7187	0	0		BnaC08g04430D	237	64.8358	0	0		BnaC08g04430D	237	67.2509	0	0
BnaC08g04440D	177	34.8126	0	0		BnaC08g04440D	177	34.9126	0	0		BnaC08g04440D	177	34.805	2	0.550584
BnaC08g04450D	246	78.667	0	0		BnaC08g04450D	246	70.5341	0	0		BnaC08g04450D	246	73.4246	1	0.130495
BnaC08g04460D	144	22.2664	0	0		BnaC08g04460D	144	24.4886	0	0		BnaC08g04460D	144	22.9522	0	0
BnaC08g04470D	783	607.48	518.322	8.42289		BnaC08g04470D	783	589.793	521.812	9.43603		BnaC08g04470D	783	598.067	757.611	12.1376
BnaC08g04480D	363	187.682	0	0		BnaC08g04480D	363	170.804	0	0		BnaC08g04480D	363	178.483	0	0
BnaC08g04490D	174	33.5362	0	0		BnaC08g04490D	174	33.7199	0	0		BnaC08g04490D	174	33.4892	0	0
BnaC08g04500D	924	748.48	0	0		BnaC08g04500D	924	730.793	0	0		BnaC08g04500D	924	739.067	0	0
BnaC08g04510D	468	292.48	0	0		BnaC08g04510D	468	274.856	6	0.232821		BnaC08g04510D	468	283.067	8	0.270792
BnaC08g04520D	315	140.464	0	0		BnaC08g04520D	315	125.563	0	0		BnaC08g04520D	315	132.167	0	0
BnaC08g04530D	351	175.735	0	0		BnaC08g04530D	351	159.167	0	0		BnaC08g04530D	351	166.723	0	0
BnaC08g04540D	1287	1111.48	500.989	4.44959		BnaC08g04540D	1287	1093.79	543.806	5.30254		BnaC08g04540D	1287	1102.07	447.751	3.89282
BnaC08g04550D	1185	1009.48	0	0		BnaC08g04550D	1185	991.793	0	0		BnaC08g04550D	1185	1000.07	1	0.00958089
BnaC08g04560D	387	211.582	0	0		BnaC08g04560D	387	194.349	0	0		BnaC08g04560D	387	202.218	0	0
BnaC08g04570D	246	78.667	618.29	77.5877		BnaC08g04570D	246	70.5341	860.881	130.173		BnaC08g04570D	246	73.4246	566.947	73.9836
BnaC08g04580D	240	74.0366	49.5	6.60012		BnaC08g04580D	240	66.7508	48.6275	7.76963		BnaC08g04580D	240	69.3306	85.44	11.8079
BnaC04g03740D	1521	1345.48	0	0		BnaC04g03740D	1521	1327.79	0	0		BnaC04g03740D	1521	1336.07	1	0.00717145
BnaC04g03730D	1524	1348.48	0	0		BnaC04g03730D	1524	1330.79	0	0		BnaC04g03730D	1524	1339.07	0	0
BnaC04g03720D	1701	1525.48	10	0.0647123		BnaC04g03720D	1701	1507.79	11	0.0778083		BnaC04g03720D	1701	1516.07	4	0.02528
BnaC04g03710D	372	196.663	0	0		BnaC04g03710D	372	179.63	7	0.415618		BnaC04g03710D	372	187.373	2.71772	0.138973
BnaC04g03700D	879	703.48	5	0.0701636		BnaC04g03700D	879	685.793	7	0.108863		BnaC04g03700D	879	694.067	10	0.138049
BnaC04g03690D	1734	1558.48	3	0.0190026		BnaC04g03690D	1734	1540.79	26	0.179972		BnaC04g03690D	1734	1549.07	38	0.235044
BnaC04g03680D	1200	1024.48	40	0.385434		BnaC04g03680D	1200	1006.79	41	0.434329		BnaC04g03680D	1200	1015.07	63	0.594677
BnaC04g03670D	1050	874.48	593.169	6.6961		BnaC04g03670D	1050	856.793	615.861	7.66623		BnaC04g03670D	1050	865.067	523.298	5.79608
BnaC04g03660D	552	376.48	0	0		BnaC04g03660D	552	358.793	0	0		BnaC04g03660D	552	367.067	0	0
BnaC04g03650D	360	184.7	0	0		BnaC04g03650D	360	167.889	0	0		BnaC04g03650D	360	175.553	0	0
BnaC04g03640D	729	553.48	0	0		BnaC04g03640D	729	535.793	0	0		BnaC04g03640D	729	544.067	0	0
BnaC04g03630D	558	382.48	0	0		BnaC04g03630D	558	364.793	0	0		BnaC04g03630D	558	373.067	0	0
BnaC04g03620D	492	316.48	0	0		BnaC04g03620D	492	298.827	0	0		BnaC04g03620D	492	307.067	0	0
BnaC04g03610D	408	232.561	38	1.61302		BnaC04g03610D	408	215.022	20	0.992025		BnaC04g03610D	408	223.116	53	2.27605
BnaC04g03600D	543	367.48	0	0		BnaC04g03600D	543	349.793	0	0		BnaC04g03600D	543	358.067	0	0
BnaC04g03590D	1386	1210.48	359.89	2.93498		BnaC04g03590D	1386	1192.79	324.949	2.90553		BnaC04g03590D	1386	1201.07	257.223	2.052
BnaC04g03580D	1044	868.48	0	0		BnaC04g03580D	1044	850.793	0	0		BnaC04g03580D	1044	859.067	0	0
BnaC04g03570D	237	71.7187	19	2.61526		BnaC04g03570D	237	64.8358	13	2.13847		BnaC04g03570D	237	67.2509	15	2.13711
BnaC04g03560D	1215	1039.48	0	0		BnaC04g03560D	1215	1021.79	0	0		BnaC04g03560D	1215	1030.07	0	0
BnaC04g03550D	1215	1039.48	0	0		BnaC04g03550D	1215	1021.79	0	0		BnaC04g03550D	1215	1030.07	0	0
BnaC04g03540D	1197	1021.48	0	0		BnaC04g03540D	1197	1003.79	0	0		BnaC04g03540D	1197	1012.07	0	0
BnaC04g03530D	495	319.48	0	0		BnaC04g03530D	495	301.827	0	0		BnaC04g03530D	495	310.067	0	0
BnaC04g03520D	126	19.0387	0	0		BnaC04g03520D	126	21.0416	0	0		BnaC04g03520D	126	19.6099	0	0
BnaC04g03510D	405	229.561	0	0		BnaC04g03510D	405	212.064	0	0		BnaC04g03510D	405	220.116	0	0
BnaC04g03500D	540	364.48	0	0		BnaC04g03500D	540	346.793	0	0		BnaC04g03500D	540	355.067	0	0
BnaC04g03490D	1137	961.48	0	0		BnaC04g03490D	1137	943.793	0	0		BnaC04g03490D	1137	952.067	0	0
BnaC04g03480D	690	514.48	0	0		BnaC04g03480D	690	496.793	0	0		BnaC04g03480D	690	505.067	0	0
BnaC04g03470D	363	187.682	0	0		BnaC04g03470D	363	170.804	0	0		BnaC04g03470D	363	178.483	0	0
BnaC04g03460D	1023	847.48	0	0		BnaC04g03460D	1023	829.793	1	0.012853		BnaC04g03460D	1023	838.067	0	0
BnaC04g03450D	1299	1123.48	0	0		BnaC04g03450D	1299	1105.79	0	0		BnaC04g03450D	1299	1114.07	0	0
BnaC04g03440D	1209	1033.48	0	0		BnaC04g03440D	1209	1015.79	0	0		BnaC04g03440D	1209	1024.07	0	0
BnaC04g03430D	1260	1084.48	0	0		BnaC04g03430D	1260	1066.79	0	0		BnaC04g03430D	1260	1075.07	0	0
BnaC04g03420D	1284	1108.48	118.571	1.05595		BnaC04g03420D	1284	1090.79	106.382	1.04017		BnaC04g03420D	1284	1099.07	117.906	1.02789
BnaC04g03410D	1344	1168.48	2	0.0168967		BnaC04g03410D	1344	1150.79	2	0.0185356		BnaC04g03410D	1344	1159.07	2	0.0165332
BnaC04g03400D	1785	1609.48	4	0.024534		BnaC04g03400D	1785	1591.79	1	0.00670021		BnaC04g03400D	1785	1600.07	7.58383	0.0454135
BnaC04g03390D	1134	958.48	162.467	1.67331		BnaC04g03390D	1134	940.793	178.467	2.0232		BnaC04g03390D	1134	949.067	144.647	1.46031
BnaC04g03380D	1365	1189.48	14.6376	0.12148		BnaC04g03380D	1365	1171.79	22.6886	0.206506		BnaC04g03380D	1365	1180.07	30.677	0.249082
BnaC04g03370D	1152	976.48	2	0.020219		BnaC04g03370D	1152	958.793	1	0.0111237		BnaC04g03370D	1152	967.067	0	0
BnaC04g03360D	372	196.663	0	0		BnaC04g03360D	372	179.63	0	0		BnaC04g03360D	372	187.373	0	0
BnaC04g03350D	729	553.48	3	0.0535073		BnaC04g03350D	729	535.793	8	0.159246		BnaC04g03350D	729	544.067	32.5899	0.57394
BnaC04g03340D	1335	1159.48	50	0.425697		BnaC04g03340D	1335	1141.79	67	0.625839		BnaC04g03340D	1335	1150.07	104	0.866453
BnaC04g03330D	789	613.48	28	0.450558		BnaC04g03330D	789	595.793	21	0.375923		BnaC04g03330D	789	604.067	34	0.539298
BnaC04g03320D	1800	1624.48	984.24	5.98109		BnaC04g03320D	1800	1606.79	1148.39	7.62263		BnaC04g03320D	1800	1615.07	869.107	5.15606
BnaC04g03310D	330	155.063	0	0		BnaC04g03310D	330	139.396	0	0		BnaC04g03310D	330	146.405	0	0
BnaC04g03300D	648	472.48	13.4563	0.281148		BnaC04g03300D	648	454.793	20.4233	0.478946		BnaC04g03300D	648	463.067	54.1765	1.12099
BnaC04g03290D	1497	1321.48	0	0		BnaC04g03290D	1497	1303.79	0.00648648	5.3061e-05		BnaC04g03290D	1497	1312.07	0	0
BnaC04g03280D	303	128.979	0	0		BnaC04g03280D	303	115.09	0	0		BnaC04g03280D	303	121.227	0	0
BnaC04g03270D	597	421.48	0	0		BnaC04g03270D	597	403.793	0	0		BnaC04g03270D	597	412.067	0	0
BnaC04g03260D	1539	1363.48	0	0		BnaC04g03260D	1539	1345.79	1	0.00792495		BnaC04g03260D	1539	1354.07	1	0.00707611
BnaC04g03250D	1452	1276.48	32.006	0.247521		BnaC04g03250D	1452	1258.79	57.8348	0.490016		BnaC04g03250D	1452	1267.07	108.444	0.820054
BnaC04g03240D	1374	1198.48	0	0		BnaC04g03240D	1374	1180.79	0	0		BnaC04g03240D	1374	1189.07	0	0
BnaC04g03230D	1362	1186.48	22.1698	0.184457		BnaC04g03230D	1362	1168.79	21.1194	0.192717		BnaC04g03230D	1362	1177.07	21.1018	0.171773
BnaC04g03220D	852	676.48	15.8353	0.231081		BnaC04g03220D	852	658.793	26.7902	0.433712		BnaC04g03220D	852	667.067	55.7177	0.80031
BnaC04g03210D	618	442.48	207.597	4.63149		BnaC04g03210D	618	424.793	257.354	6.46144		BnaC04g03210D	618	433.067	462	10.2217
BnaC04g03200D	891	715.48	63	0.869234		BnaC04g03200D	891	697.793	51	0.779504		BnaC04g03200D	891	706.067	41	0.556382
BnaC04g03190D	276	103.951	0	0		BnaC04g03190D	276	92.478	0	0		BnaC04g03190D	276	97.2192	0	0
BnaC04g03180D	681	505.48	0	0		BnaC04g03180D	681	487.793	0	0		BnaC04g03180D	681	496.067	0	0
BnaC04g03170D	1185	1009.48	0	0		BnaC04g03170D	1185	991.793	0	0		BnaC04g03170D	1185	1000.07	0	0
BnaC04g03160D	1182	1006.48	0	0		BnaC04g03160D	1182	988.793	0	0		BnaC04g03160D	1182	997.067	0	0
BnaC04g03150D	429	253.561	0	0		BnaC04g03150D	429	235.93	0	0		BnaC04g03150D	429	244.092	0	0
BnaC04g03140D	1617	1441.48	2.14506	0.0146901		BnaC04g03140D	1617	1423.79	2	0.0149816		BnaC04g03140D	1617	1432.07	2.51903	0.0168541
BnaC04g03130D	1182	1006.48	1.28082	0.0125625		BnaC04g03130D	1182	988.793	0	0		BnaC04g03130D	1182	997.067	0	0
BnaC04g03120D	1350	1174.48	0	0		BnaC04g03120D	1350	1156.79	0	0		BnaC04g03120D	1350	1165.07	0	0
BnaC04g03110D	1356	1180.48	0	0		BnaC04g03110D	1356	1162.79	0	0		BnaC04g03110D	1356	1171.07	0	0
BnaC04g03100D	2547	2371.48	0	0		BnaC04g03100D	2547	2353.79	0	0		BnaC04g03100D	2547	2362.07	1	0.00405642
BnaC04g03090D	630	454.48	40.0848	0.87068		BnaC04g03090D	630	436.793	50	1.22087		BnaC04g03090D	630	445.067	69.7075	1.50068
BnaC04g03080D	1179	1003.48	1558.96	15.3362		BnaC04g03080D	1179	985.793	1611.88	17.4391		BnaC04g03080D	1179	994.067	1313.14	12.657
BnaC04g03070D	1254	1078.48	90	0.823804		BnaC04g03070D	1254	1060.79	92	0.92498		BnaC04g03070D	1254	1069.07	128	1.1472
BnaC04g03060D	546	370.48	23	0.612853		BnaC04g03060D	546	352.793	40	1.20925		BnaC04g03060D	546	361.067	85	2.25562
BnaC04g03050D	1179	1003.48	15.1263	0.148805		BnaC04g03050D	1179	985.793	11.4389	0.123758		BnaC04g03050D	1179	994.067	35.5177	0.342346
BnaC04g03040D	330	155.063	0	0		BnaC04g03040D	330	139.396	0	0		BnaC04g03040D	330	146.405	0	0
BnaC04g03030D	1200	1024.48	34	0.327619		BnaC04g03030D	1200	1006.79	55	0.582636		BnaC04g03030D	1200	1015.07	77.5745	0.73225
BnaC04g03020D	228	64.8938	0	0		BnaC04g03020D	228	59.6046	0	0		BnaC04g03020D	228	61.272	0	0
BnaC04g03010D	957	781.48	28.5567	0.360731		BnaC04g03010D	957	763.793	16.104	0.22487		BnaC04g03010D	957	772.067	119.265	1.48011
BnaC04g03000D	444	268.534	0	0		BnaC04g03000D	444	250.882	0	0		BnaC04g03000D	444	259.067	0	0
BnaC04g02990D	267	95.9403	0	0		BnaC04g02990D	267	85.444	1	0.124823		BnaC04g02990D	267	89.8513	0	0
BnaC04g02980D	2400	2224.48	0	0		BnaC04g02980D	2400	2206.79	2	0.00966593		BnaC04g02980D	2400	2215.07	3	0.0129769
BnaC04g02970D	2082	1906.48	731.731	3.78889		BnaC04g02970D	2082	1888.79	762.083	4.30322		BnaC04g02970D	2082	1897.07	775.646	3.91756
BnaC04g02960D	816	640.48	0	0		BnaC04g02960D	816	622.793	0	0		BnaC04g02960D	816	631.067	0	0
BnaC04g02950D	477	301.48	8	0.261954		BnaC04g02950D	477	283.856	15	0.563597		BnaC04g02950D	477	292.067	2	0.0656119
BnaC04g02940D	1146	970.48	0	0		BnaC04g02940D	1146	952.793	0	0		BnaC04g02940D	1146	961.067	0	0
BnaC04g02930D	408	232.561	14	0.594271		BnaC04g02930D	408	215.022	21	1.04163		BnaC04g02930D	408	223.116	42	1.80366
BnaC04g02920D	5745	5569.48	693.01	1.22834		BnaC04g02920D	5745	5551.79	847.167	1.62746		BnaC04g02920D	5745	5560.07	827.139	1.42539
BnaC04g02910D	1839	1663.48	15.9874	0.0948752		BnaC04g02910D	1839	1645.79	37.9866	0.246167		BnaC04g02910D	1839	1654.07	53.5823	0.310387
BnaC04g02900D	1104	928.48	0	0		BnaC04g02900D	1104	910.793	0	0		BnaC04g02900D	1104	919.067	0	0
BnaC04g02890D	1587	1411.48	1	0.00699389		BnaC04g02890D	1587	1393.79	4	0.0306081		BnaC04g02890D	1587	1402.07	10	0.0683386
BnaC04g02880D	549	373.48	1	0.0264318		BnaC04g02880D	549	355.793	0	0		BnaC04g02880D	549	364.067	0	0
BnaC04g02870D	1512	1336.48	0	0		BnaC04g02870D	1512	1318.79	3	0.0242616		BnaC04g02870D	1512	1327.07	2	0.0144402
BnaC04g02860D	1146	970.48	2	0.020344		BnaC04g02860D	1146	952.793	9.16629	0.102605		BnaC04g02860D	1146	961.067	17	0.169485
BnaC04g02850D	453	277.48	1	0.0355764		BnaC04g02850D	453	259.882	0	0		BnaC04g02850D	453	268.067	0	0
BnaC04g02840D	1641	1465.48	27	0.181877		BnaC04g02840D	1641	1447.79	69.8337	0.514439		BnaC04g02840D	1641	1456.07	102	0.671203
BnaC04g02830D	93	40.9537	0	0		BnaC04g02830D	93	39.7059	0	0		BnaC04g02830D	93	39.8807	0	0
BnaC04g02820D	1008	832.48	0	0		BnaC04g02820D	1008	814.793	0	0		BnaC04g02820D	1008	823.067	0	0
BnaC04g02810D	189	40.9469	0	0		BnaC04g02810D	189	40.3111	0	0		BnaC04g02810D	189	39.841	0	0
BnaC04g02800D	3327	3151.48	0	0		BnaC04g02800D	3327	3133.79	0	0		BnaC04g02800D	3327	3142.07	0	0
BnaC04g02790D	1236	1060.48	1001.66	9.32416		BnaC04g02790D	1236	1042.79	1211.12	12.3869		BnaC04g02790D	1236	1051.07	906.259	8.26147
BnaC04g02780D	978	802.48	2.65643	0.0326782		BnaC04g02780D	978	784.793	12.8525	0.174665		BnaC04g02780D	978	793.067	21	0.253714
BnaC04g02770D	2760	2584.48	2179.87	8.32629		BnaC04g02770D	2760	2566.79	2339.42	9.72057		BnaC04g02770D	2760	2575.07	1610.48	5.99241
BnaC04g02760D	2790	2614.48	0	0		BnaC04g02760D	2790	2596.79	1	0.00410712		BnaC04g02760D	2790	2605.07	0	0
BnaC04g02750D	936	760.48	0	0		BnaC04g02750D	936	742.793	1	0.0143584		BnaC04g02750D	936	751.067	1	0.0127572
BnaC04g02740D	642	466.48	3	0.0634865		BnaC04g02740D	642	448.793	0	0		BnaC04g02740D	642	457.067	0	0
BnaC04g02730D	957	781.48	12.4987	0.157885		BnaC04g02730D	957	763.793	21.5536	0.300967		BnaC04g02730D	957	772.067	61.0869	0.758103
BnaC04g02720D	849	673.48	0	0		BnaC04g02720D	849	655.793	0	0		BnaC04g02720D	849	664.067	0	0
BnaC03g30200D	1134	958.48	0	0		BnaC03g30200D	1134	940.793	0	0		BnaC03g30200D	1134	949.067	2	0.0201915
BnaC03g30210D	2001	1825.48	5.8657	0.0317202		BnaC03g30210D	2001	1807.79	6	0.0353979		BnaC03g30210D	2001	1816.07	7	0.0369319
BnaC03g30220D	501	325.48	1762.94	53.4696		BnaC03g30220D	501	307.827	1930.55	66.8881		BnaC03g30220D	501	316.067	1109.66	33.6393
BnaC03g30230D	696	520.48	0	0		BnaC03g30230D	696	502.793	0	0		BnaC03g30230D	696	511.067	0	0
BnaC03g30240D	1875	1699.48	177.589	1.03155		BnaC03g30240D	1875	1681.79	148	0.938565		BnaC03g30240D	1875	1690.07	155.357	0.88077
BnaC03g30250D	570	394.48	13.2	0.330326		BnaC03g30250D	570	376.793	20.8889	0.591272		BnaC03g30250D	570	385.067	19.2836	0.479829
BnaC03g30260D	411	235.561	0	0		BnaC03g30260D	411	218.022	4	0.195675		BnaC03g30260D	411	226.116	9	0.38137
BnaC03g30270D	339	163.887	0	0		BnaC03g30270D	339	147.862	0	0		BnaC03g30270D	339	154.997	0	0
BnaC03g30280D	366	190.663	6.17852	0.319899		BnaC03g30280D	366	173.718	5	0.306973		BnaC03g30280D	366	181.428	4.82329	0.254726
BnaC03g30290D	555	379.48	8	0.208111		BnaC03g30290D	555	361.793	8	0.235833		BnaC03g30290D	555	370.067	2	0.0517827
BnaC03g30300D	303	128.979	8	0.612301		BnaC03g30300D	303	115.09	10	0.926698		BnaC03g30300D	303	121.227	8.5	0.671821
BnaC03g30310D	573	397.48	0	0		BnaC03g30310D	573	379.793	0	0		BnaC03g30310D	573	388.067	0	0
BnaC03g30320D	378	202.603	0	0		BnaC03g30320D	378	185.501	0	0		BnaC03g30320D	378	193.317	0	0
BnaC03g30330D	594	418.48	0	0		BnaC03g30330D	594	400.793	0	0		BnaC03g30330D	594	409.067	0	0
BnaC03g30340D	474	298.48	0	0		BnaC03g30340D	474	280.856	0	0		BnaC03g30340D	474	289.067	0	0
BnaC03g30350D	1509	1333.48	62	0.458985		BnaC03g30350D	1509	1315.79	82	0.664663		BnaC03g30350D	1509	1324.07	51	0.369059
BnaC03g30360D	2661	2485.48	2.21212	0.00878602		BnaC03g30360D	2661	2467.79	4.30769	0.0186171		BnaC03g30360D	2661	2476.07	6.19565	0.0239751
BnaC03g30370D	960	784.48	0	0		BnaC03g30370D	960	766.793	0	0		BnaC03g30370D	960	775.067	0	0
BnaC03g30380D	675	499.48	1	0.019764		BnaC03g30380D	675	481.793	1	0.0221368		BnaC03g30380D	675	490.067	1	0.0195515
BnaC03g30390D	150	23.8617	0	0		BnaC03g30390D	150	25.465	0	0		BnaC03g30390D	150	24.5153	0	0
BnaC03g30400D	660	484.48	219	4.46233		BnaC03g30400D	660	466.793	197	4.50108		BnaC03g30400D	660	475.067	162	3.26735
BnaC03g30410D	969	793.48	0	0		BnaC03g30410D	969	775.793	0	0		BnaC03g30410D	969	784.067	0	0
BnaC03g30420D	987	811.48	0	0		BnaC03g30420D	987	793.793	0	0		BnaC03g30420D	987	802.067	0	0
BnaC03g30430D	699	523.48	0	0		BnaC03g30430D	699	505.793	0	0		BnaC03g30430D	699	514.067	0	0
BnaC03g30440D	420	244.561	0	0		BnaC03g30440D	420	227	0	0		BnaC03g30440D	420	235.092	0	0
BnaC03g30450D	1077	901.48	0	0		BnaC03g30450D	1077	883.793	0	0		BnaC03g30450D	1077	892.067	0	0
BnaC03g30460D	1476	1300.48	1.46947	0.0111545		BnaC03g30460D	1476	1282.79	3.8207	0.0317659		BnaC03g30460D	1476	1291.07	18.3815	0.136417
BnaC03g30470D	597	421.48	17	0.398167		BnaC03g30470D	597	403.793	23	0.607496		BnaC03g30470D	597	412.067	40.85	0.94986
BnaC03g30480D	1260	1084.48	0	0		BnaC03g30480D	1260	1066.79	0	0		BnaC03g30480D	1260	1075.07	0	0
BnaC03g30490D	852	676.48	0	0		BnaC03g30490D	852	658.793	0	0		BnaC03g30490D	852	667.067	0	0
BnaC03g30500D	1362	1186.48	22	0.183044		BnaC03g30500D	1362	1168.79	38	0.346754		BnaC03g30500D	1362	1177.07	68.6441	0.558775
BnaC03g30510D	1257	1081.48	556.188	5.07688		BnaC03g30510D	1257	1063.79	436.18	4.37304		BnaC03g30510D	1257	1072.07	286.618	2.56164
BnaC03g30520D	117	18.0854	0	0		BnaC03g30520D	117	21.3501	0	0		BnaC03g30520D	117	18.5164	0	0
BnaC03g30530D	2310	2134.48	1736.37	8.03051		BnaC03g30530D	2310	2116.79	1344.06	6.77198		BnaC03g30530D	2310	2125.07	870.919	3.92681
BnaC03g30540D	891	715.48	20	0.275947		BnaC03g30540D	891	697.793	34	0.519669		BnaC03g30540D	891	706.067	41	0.556382
BnaC03g30550D	1596	1420.48	768.996	5.34419		BnaC03g30550D	1596	1402.79	943.881	7.17627		BnaC03g30550D	1596	1411.07	907.585	6.16275
BnaC03g30560D	255	85.8731	0	0		BnaC03g30560D	255	76.7787	0	0		BnaC03g30560D	255	80.3914	0	0
BnaC03g30570D	915	739.48	0	0		BnaC03g30570D	915	721.793	0	0		BnaC03g30570D	915	730.067	0	0
BnaC03g30580D	525	349.48	24	0.677926		BnaC03g30580D	525	331.827	47	1.51064		BnaC03g30580D	525	340.067	56	1.57783
BnaC03g30590D	441	265.561	1	0.0371731		BnaC03g30590D	441	247.882	1.09444	0.0470891		BnaC03g30590D	441	256.092	1	0.0374144
BnaC03g30600D	1014	838.48	0	0		BnaC03g30600D	1014	820.793	0	0		BnaC03g30600D	1014	829.067	0	0
BnaC03g30610D	1155	979.48	4	0.0403142		BnaC03g30610D	1155	961.793	5.57951	0.0618713		BnaC03g30610D	1155	970.067	3.73945	0.0369353
BnaC03g30620D	252	83.4466	0	0		BnaC03g30620D	252	74.5914	0	0		BnaC03g30620D	252	78.0018	0	0
BnaC03g30630D	2415	2239.48	0	0		BnaC03g30630D	2415	2221.79	0	0		BnaC03g30630D	2415	2230.07	0	0
BnaC03g30640D	1065	889.48	0	0		BnaC03g30640D	1065	871.793	0	0		BnaC03g30640D	1065	880.067	0	0
BnaC03g30650D	258	88.2425	0	0		BnaC03g30650D	258	78.8112	1.25747	0.170171		BnaC03g30650D	258	82.6899	0	0
BnaC03g30660D	552	376.48	0	0		BnaC03g30660D	552	358.793	0	0		BnaC03g30660D	552	367.067	0	0
BnaC03g30670D	1365	1189.48	7	0.0580944		BnaC03g30670D	1365	1171.79	7.52223	0.0684653		BnaC03g30670D	1365	1180.07	22.4827	0.182548
BnaC03g30680D	1626	1450.48	176.65	1.20225		BnaC03g30680D	1626	1432.79	206.445	1.53672		BnaC03g30680D	1626	1441.07	295.109	1.96215
BnaC03g30690D	1410	1234.48	49.2197	0.393594		BnaC03g30690D	1410	1216.79	90.9961	0.797592		BnaC03g30690D	1410	1225.07	170.112	1.33049
BnaC03g30700D	159	27.3382	13	4.69425		BnaC03g30700D	159	28.2672	15	5.65957		BnaC03g30700D	159	27.9617	29	9.93732
BnaC03g30710D	1353	1177.48	0	0		BnaC03g30710D	1353	1159.79	1	0.00919591		BnaC03g30710D	1353	1168.07	0	0
BnaC03g30720D	396	220.561	58.7608	2.62998		BnaC03g30720D	396	203.21	129.744	6.80954		BnaC03g30720D	396	211.116	322	14.6141
BnaC03g30730D	231	67.2407	0	0		BnaC03g30730D	231	61.1606	0	0		BnaC03g30730D	231	63.4216	0	0
BnaC03g30740D	330	155.063	0	0		BnaC03g30740D	330	139.396	0	0		BnaC03g30740D	330	146.405	0	0
BnaC03g30750D	2499	2323.48	3	0.0127461		BnaC03g30750D	2499	2305.79	0	0		BnaC03g30750D	2499	2314.07	2	0.00828112
BnaC03g30760D	492	316.48	0	0		BnaC03g30760D	492	298.827	0	0		BnaC03g30760D	492	307.067	4	0.124814
BnaC03g30770D	1146	970.48	0	0		BnaC03g30770D	1146	952.793	0	0		BnaC03g30770D	1146	961.067	0	0
BnaC03g30780D	567	391.48	0	0		BnaC03g30780D	567	373.793	0	0		BnaC03g30780D	567	382.067	0	0
BnaC03g30790D	327	152.109	0	0		BnaC03g30790D	327	136.592	0	0		BnaC03g30790D	327	143.478	0	0
BnaC03g30800D	60	36.6981	0	0		BnaC03g30800D	60	31.5556	0	0		BnaC03g30800D	60	34.4561	0	0
BnaC03g30810D	912	736.48	0	0		BnaC03g30810D	912	718.793	0	0		BnaC03g30810D	912	727.067	0	0
BnaC03g30820D	387	211.582	86.6096	4.04092		BnaC03g30820D	387	194.349	128.282	7.03975		BnaC03g30820D	387	202.218	286.09	13.5555
BnaC03g30830D	915	739.48	0	0		BnaC03g30830D	915	721.793	0	0		BnaC03g30830D	915	730.067	0	0
BnaC03g30840D	756	580.48	667.761	11.3561		BnaC03g30840D	756	562.793	705.883	13.377		BnaC03g30840D	756	571.067	928.535	15.5792
BnaC03g30850D	2217	2041.48	1188.46	5.74688		BnaC03g30850D	2217	2023.79	1330.67	7.01259		BnaC03g30850D	2217	2032.07	1116.18	5.26299
BnaC03g30860D	462	286.48	0	0		BnaC03g30860D	462	268.856	0	0		BnaC03g30860D	462	277.067	0	0
BnaC03g30870D	642	466.48	0	0		BnaC03g30870D	642	448.793	0	0		BnaC03g30870D	642	457.067	0	0
BnaC03g30880D	642	466.48	0	0		BnaC03g30880D	642	448.793	0	0		BnaC03g30880D	642	457.067	0	0
BnaC03g30890D	1008	832.48	4	0.0474329		BnaC03g30890D	1008	814.793	27.827	0.364245		BnaC03g30890D	1008	823.067	68.0297	0.791952
BnaC03g30900D	3663	3487.48	1181.46	3.34426		BnaC03g30900D	3663	3469.79	1165.43	3.58225		BnaC03g30900D	3663	3478.07	912.869	2.51481
BnaC03g30910D	915	739.48	37	0.493934		BnaC03g30910D	915	721.793	49	0.724033		BnaC03g30910D	915	730.067	52	0.682458
BnaC03g30920D	237	71.7187	0	0		BnaC03g30920D	237	64.8358	0	0		BnaC03g30920D	237	67.2509	3	0.427423
BnaC03g30930D	1233	1057.48	1	0.00933515		BnaC03g30930D	1233	1039.79	2	0.0205144		BnaC03g30930D	1233	1048.07	12	0.109705
BnaC03g30940D	1722	1546.48	0	0		BnaC03g30940D	1722	1528.79	0	0		BnaC03g30940D	1722	1537.07	0	0
BnaC03g30950D	1809	1633.48	0	0		BnaC03g30950D	1809	1615.79	0	0		BnaC03g30950D	1809	1624.07	0	0
BnaC03g30960D	969	793.48	8	0.0995285		BnaC03g30960D	969	775.793	18	0.247458		BnaC03g30960D	969	784.067	42	0.513253
BnaC03g30970D	2076	1900.48	3	0.015583		BnaC03g30970D	2076	1882.79	15	0.0849696		BnaC03g30970D	2076	1891.07	10.5691	0.0535509
BnaC03g30980D	489	313.48	46.6318	1.46847		BnaC03g30980D	489	295.827	54.1771	1.95323		BnaC03g30980D	489	304.067	91.2288	2.87473
BnaC03g30990D	498	322.48	0	0		BnaC03g30990D	498	304.827	0	0		BnaC03g30990D	498	313.067	0	0
BnaC03g31000D	477	301.48	5182.83	169.708		BnaC03g31000D	477	283.856	4185.81	157.274		BnaC03g31000D	477	292.067	2935.54	96.3033
BnaC03g31010D	531	355.48	0	0		BnaC03g31010D	531	337.827	0	0		BnaC03g31010D	531	346.067	0	0
BnaC03g31020D	660	484.48	0	0		BnaC03g31020D	660	466.793	0	0		BnaC03g31020D	660	475.067	0	0
BnaC03g31030D	51	30.3469	0	0		BnaC03g31030D	51	25.1379	0	0		BnaC03g31030D	51	29.7	0	0
BnaC03g31040D	873	697.48	0	0		BnaC03g31040D	873	679.793	0	0		BnaC03g31040D	873	688.067	0	0
BnaC03g31050D	1239	1063.48	0	0		BnaC03g31050D	1239	1045.79	0	0		BnaC03g31050D	1239	1054.07	0	0
BnaC07g04360D	2127	1951.48	53.2728	0.269485		BnaC07g04360D	2127	1933.79	57.0345	0.314559		BnaC07g04360D	2127	1942.07	120.277	0.59341
BnaC07g04350D	855	679.48	46.25	0.671937		BnaC07g04350D	855	661.793	72.7516	1.17245		BnaC07g04350D	855	670.067	46.7183	0.668042
BnaC07g04340D	1056	880.48	15	0.168176		BnaC07g04340D	1056	862.793	27.7633	0.343194		BnaC07g04340D	1056	871.067	28.5888	0.31447
BnaC07g04330D	1107	931.48	78.9408	0.836607		BnaC07g04330D	1107	913.793	139.074	1.6232		BnaC07g04330D	1107	922.067	164.416	1.7085
BnaC07g04320D	477	301.48	37	1.21154		BnaC07g04320D	477	283.856	29	1.08962		BnaC07g04320D	477	292.067	62	2.03397
BnaC07g04310D	387	211.582	0	0		BnaC07g04310D	387	194.349	0	0		BnaC07g04310D	387	202.218	0	0
BnaC07g04300D	984	808.48	0	0		BnaC07g04300D	984	790.793	0	0		BnaC07g04300D	984	799.067	0	0
BnaC07g04290D	687	511.48	0	0		BnaC07g04290D	687	493.793	0	0		BnaC07g04290D	687	502.067	0	0
BnaC07g04280D	2214	2038.48	0	0		BnaC07g04280D	2214	2020.79	4	0.0211112		BnaC07g04280D	2214	2029.07	1	0.00472214
BnaC07g04270D	1215	1039.48	0	0		BnaC07g04270D	1215	1021.79	0	0		BnaC07g04270D	1215	1030.07	0	0
BnaC07g04260D	576	400.48	0	0		BnaC07g04260D	576	382.793	0	0		BnaC07g04260D	576	391.067	0	0
BnaC07g04250D	741	565.48	105.079	1.8344		BnaC07g04250D	741	547.793	125.889	2.45101		BnaC07g04250D	741	556.067	197.739	3.40722
BnaC07g04240D	369	193.663	10	0.509738		BnaC07g04240D	369	176.665	21	1.26778		BnaC07g04240D	369	184.392	53	2.75403
BnaC07g04230D	342	166.854	0	0		BnaC07g04230D	342	150.666	0	0		BnaC07g04230D	342	157.934	0	0
BnaC07g04220D	318	143.407	1	0.0688372		BnaC07g04220D	318	128.291	0	0		BnaC07g04220D	318	134.938	1	0.0710067
BnaC07g04210D	1329	1153.48	0	0		BnaC07g04210D	1329	1135.79	1	0.00939022		BnaC07g04210D	1329	1144.07	1.25	0.0104687
BnaC07g04200D	561	385.48	2	0.0512179		BnaC07g04200D	561	367.793	2	0.0579964		BnaC07g04200D	561	376.067	5	0.127391
BnaC07g04190D	711	535.48	0	0		BnaC07g04190D	711	517.793	0	0		BnaC07g04190D	711	526.067	0	0
BnaC07g04180D	426	250.561	0	0		BnaC07g04180D	426	232.954	0	0		BnaC07g04180D	426	241.092	0	0
BnaC07g04170D	1563	1387.48	0	0		BnaC07g04170D	1563	1369.79	0	0		BnaC07g04170D	1563	1378.07	0	0
BnaC07g04160D	2961	2785.48	0	0		BnaC07g04160D	2961	2767.79	0	0		BnaC07g04160D	2961	2776.07	0	0
BnaC07g04150D	396	220.561	273.06	12.2214		BnaC07g04150D	396	203.21	236.266	12.4003		BnaC07g04150D	396	211.116	269.757	12.243
BnaC07g04140D	717	541.48	175	3.19043		BnaC07g04140D	717	523.793	195	3.97054		BnaC07g04140D	717	532.067	205	3.69167
BnaC07g04130D	255	85.8731	0	0		BnaC07g04130D	255	76.7787	1	0.13891		BnaC07g04130D	255	80.3914	1	0.119186
BnaA01g23190D	999	823.48	0	0		BnaA01g23190D	999	805.793	0	0		BnaA01g23190D	999	814.067	0	0
BnaA01g23200D	1830	1654.48	0	0		BnaA01g23200D	1830	1636.79	0	0		BnaA01g23200D	1830	1645.07	1.66126	0.00967584
BnaA01g23210D	699	523.48	0	0		BnaA01g23210D	699	505.793	0	0		BnaA01g23210D	699	514.067	0	0
BnaA01g23220D	1263	1087.48	56.6747	0.514472		BnaA01g23220D	1263	1069.79	102	1.01689		BnaA01g23220D	1263	1078.07	194.479	1.72847
BnaA01g23230D	849	673.48	0	0		BnaA01g23230D	849	655.793	0	0		BnaA01g23230D	849	664.067	0	0
BnaA01g23240D	267	95.9403	0	0		BnaA01g23240D	267	85.444	0	0		BnaA01g23240D	267	89.8513	0	0
BnaA01g23250D	474	298.48	0	0		BnaA01g23250D	474	280.856	0	0		BnaA01g23250D	474	289.067	0	0
BnaA01g23260D	138	20.8837	0.229812	0.108632		BnaA01g23260D	138	22.6017	0	0		BnaA01g23260D	138	21.2572	0.29428	0.132645
BnaA01g23270D	297	123.296	8	0.640523		BnaA01g23270D	297	109.814	5.17824	0.502919		BnaA01g23270D	297	115.674	4.08885	0.338687
BnaA01g23280D	180	36.349	0	0		BnaA01g23280D	180	36.3434	0	0		BnaA01g23280D	180	36.0953	0	0
BnaA01g23290D	768	592.48	729.805	12.1598		BnaA01g23290D	768	574.793	652.436	12.106		BnaA01g23290D	768	583.067	514.812	8.4599
BnaA01g23300D	315	140.464	0	0		BnaA01g23300D	315	125.563	0	0		BnaA01g23300D	315	132.167	0	0
BnaA01g23310D	222	60.5891	435.466	70.9501		BnaA01g23310D	222	56.1327	347.671	66.0582		BnaA01g23310D	222	57.4085	453.216	75.6421
BnaA01g23320D	690	514.48	0	0		BnaA01g23320D	690	496.793	0	0		BnaA01g23320D	690	505.067	0	0
BnaA01g23330D	693	517.48	0	0		BnaA01g23330D	693	499.793	0	0		BnaA01g23330D	693	508.067	0	0
BnaA01g23340D	879	703.48	6.85714	0.0962243		BnaA01g23340D	879	685.793	45.2632	0.703925		BnaA01g23340D	879	694.067	70.9029	0.978809
BnaA01g23350D	198	45.7601	0	0		BnaA01g23350D	198	44.3144	0	0		BnaA01g23350D	198	44.1301	0	0
BnaA01g23360D	1011	835.48	0	0		BnaA01g23360D	1011	817.793	0	0		BnaA01g23360D	1011	826.067	0.5	0.00579949
BnaA01g23370D	87	43.8523	0	0		BnaA01g23370D	87	42.6667	0	0		BnaA01g23370D	87	46.3537	0	0
BnaA01g23380D	990	814.48	0	0		BnaA01g23380D	990	796.793	0	0		BnaA01g23380D	990	805.067	0	0
BnaA01g23390D	1092	916.48	915.773	9.86412		BnaA01g23390D	1092	898.793	965.747	11.4598		BnaA01g23390D	1092	907.067	1027.35	10.8521
BnaA01g23400D	846	670.48	0	0		BnaA01g23400D	846	652.793	0	0		BnaA01g23400D	846	661.067	0	0
BnaA01g23410D	162	28.5307	0	0		BnaA01g23410D	162	29.4484	0	0		BnaA01g23410D	162	28.9487	0	0
BnaA01g23420D	2406	2230.48	0	0		BnaA01g23420D	2406	2212.79	0	0		BnaA01g23420D	2406	2221.07	0	0
BnaA01g23430D	258	88.2425	2	0.223741		BnaA01g23430D	258	78.8112	3	0.405984		BnaA01g23430D	258	82.6899	8	0.926985
BnaA01g23440D	1155	979.48	0	0		BnaA01g23440D	1155	961.793	0	0		BnaA01g23440D	1155	970.067	0	0
BnaA01g23450D	291	117.697	0	0		BnaA01g23450D	291	104.664	0	0		BnaA01g23450D	291	110.275	0	0
BnaA01g23460D	1194	1018.48	0	0		BnaA01g23460D	1194	1000.79	0	0		BnaA01g23460D	1194	1009.07	0	0
BnaA01g23470D	669	493.48	1	0.0200043		BnaA01g23470D	669	475.793	0	0		BnaA01g23470D	669	484.067	0	0
BnaA01g23480D	1383	1207.48	0	0		BnaA01g23480D	1383	1189.79	1	0.00896404		BnaA01g23480D	1383	1198.07	0	0
BnaA01g23490D	384	208.603	0	0		BnaA01g23490D	384	191.388	0	0		BnaA01g23490D	384	199.258	0	0
BnaA01g23500D	885	709.48	8	0.111312		BnaA01g23500D	885	691.793	4	0.0616678		BnaA01g23500D	885	700.067	5	0.068433
BnaA01g23510D	1527	1351.48	990.735	7.23671		BnaA01g23510D	1527	1333.79	1644.98	13.1537		BnaA01g23510D	1527	1342.07	2575.44	18.387
BnaA01g23520D	456	280.48	0	0		BnaA01g23520D	456	262.882	0	0		BnaA01g23520D	456	271.067	0	0
BnaA01g23530D	1431	1255.48	0	0		BnaA01g23530D	1431	1237.79	0	0		BnaA01g23530D	1431	1246.07	0	0
BnaA01g23540D	2361	2185.48	0	0		BnaA01g23540D	2361	2167.79	0	0		BnaA01g23540D	2361	2176.07	2	0.00880628
BnaA01g23550D	816	640.48	136.898	2.11002		BnaA01g23550D	816	622.793	125.828	2.15481		BnaA01g23550D	816	631.067	167.494	2.54307
BnaA01g23560D	924	748.48	1	0.013189		BnaA01g23560D	924	730.793	0	0		BnaA01g23560D	924	739.067	0	0
BnaA01g23570D	537	361.48	0	0		BnaA01g23570D	537	343.793	0	0		BnaA01g23570D	537	352.067	0	0
BnaA01g23580D	348	172.753	6	0.342862		BnaA01g23580D	348	156.373	7	0.477433		BnaA01g23580D	348	163.772	14	0.819073
BnaA01g23590D	1191	1015.48	0	0		BnaA01g23590D	1191	997.793	0	0		BnaA01g23590D	1191	1006.07	0	0
BnaA01g23600D	672	496.48	0	0		BnaA01g23600D	672	478.793	2	0.0445509		BnaA01g23600D	672	487.067	0	0
BnaA01g23610D	3924	3748.48	9.27403	0.0244234		BnaA01g23610D	3924	3730.79	12.7304	0.0363929		BnaA01g23610D	3924	3739.07	11	0.028188
BnaA01g23620D	1386	1210.48	5.03112	0.0410299		BnaA01g23620D	1386	1192.79	15.8624	0.141834		BnaA01g23620D	1386	1201.07	16.9861	0.135507
BnaA01g23630D	3207	3031.48	6.10532	0.0198814		BnaA01g23630D	3207	3013.79	13.7909	0.0488038		BnaA01g23630D	3207	3022.07	7.48577	0.0237338
BnaA01g23640D	363	187.682	0	0		BnaA01g23640D	363	170.804	0	0		BnaA01g23640D	363	178.483	0	0
BnaA01g23650D	852	676.48	8.34987	0.121848		BnaA01g23650D	852	658.793	95.898	1.55251		BnaA01g23650D	852	667.067	58.9108	0.846176
BnaA01g23660D	951	775.48	0	0		BnaA01g23660D	951	757.793	0.5	0.00703711		BnaA01g23660D	951	766.067	0	0
BnaA01g23670D	816	640.48	0	0		BnaA01g23670D	816	622.793	0	0		BnaA01g23670D	816	631.067	2	0.0303661
BnaA01g23680D	585	409.48	58	1.39826		BnaA01g23680D	585	391.793	81.433	2.21676		BnaA01g23680D	585	400.067	82.7872	1.98274
BnaA01g23690D	432	256.561	0	0		BnaA01g23690D	432	238.907	1	0.0446423		BnaA01g23690D	432	247.092	2	0.0775542
BnaA01g23700D	666	490.48	119.424	2.40362		BnaA01g23700D	666	472.793	105.841	2.38757		BnaA01g23700D	666	481.067	182.888	3.64264
BnaA01g23710D	2823	2647.48	28.1082	0.104808		BnaA01g23710D	2823	2629.79	35.9875	0.14595		BnaA01g23710D	2823	2638.07	36.6232	0.133017
BnaA01g23720D	405	229.561	0	0		BnaA01g23720D	405	212.064	0	0		BnaA01g23720D	405	220.116	0	0
BnaA01g23730D	177	34.8126	0	0		BnaA01g23730D	177	34.9126	0	0		BnaA01g23730D	177	34.805	0	0
BnaA01g23740D	105	20.1099	0	0		BnaA01g23740D	105	23.5825	0	0		BnaA01g23740D	105	22.2933	0	0
BnaA01g23750D	1926	1750.48	0	0		BnaA01g23750D	1926	1732.79	0	0		BnaA01g23750D	1926	1741.07	0	0
BnaA01g23760D	474	298.48	0	0		BnaA01g23760D	474	280.856	0	0		BnaA01g23760D	474	289.067	0	0
BnaA01g23770D	1449	1273.48	2	0.0155036		BnaA01g23770D	1449	1255.79	4.43982	0.0377071		BnaA01g23770D	1449	1264.07	2.13128	0.016155
BnaA01g23780D	108	18.4725	2	1.0688		BnaA01g23780D	108	22.8274	0	0		BnaA01g23780D	108	20.4709	5	2.34028
BnaA01g23790D	1353	1177.48	0	0		BnaA01g23790D	1353	1159.79	0	0		BnaA01g23790D	1353	1168.07	0	0
BnaA01g23800D	1575	1399.48	194.276	1.37039		BnaA01g23800D	1575	1381.79	205.943	1.58956		BnaA01g23800D	1575	1390.07	180.56	1.24457
BnaA01g23810D	1383	1207.48	0	0		BnaA01g23810D	1383	1189.79	0	0		BnaA01g23810D	1383	1198.07	1	0.00799749
BnaA01g23820D	171	32.1225	8	2.45853		BnaA01g23820D	171	32.611	10.9901	3.59427		BnaA01g23820D	171	32.3421	15	4.44384
BnaA01g23830D	207	50.9338	31.8104	6.16534		BnaA01g23830D	207	48.3665	16.1077	3.55192		BnaA01g23830D	207	48.4604	29.5996	5.85241
BnaA01g23840D	2292	2116.48	0	0		BnaA01g23840D	2292	2098.79	0	0		BnaA01g23840D	2292	2107.07	0	0
BnaA01g23850D	414	238.561	23	0.951747		BnaA01g23850D	414	221	32	1.54431		BnaA01g23850D	414	229.116	37	1.54733
BnaA01g23860D	537	361.48	758.067	20.7022		BnaA01g23860D	537	343.793	621.192	19.271		BnaA01g23860D	537	352.067	434.501	11.825
BnaA01g23870D	1449	1273.48	0	0		BnaA01g23870D	1449	1255.79	0	0		BnaA01g23870D	1449	1264.07	0	0
BnaA01g23880D	1302	1126.48	3	0.02629		BnaA01g23880D	1302	1108.79	0	0		BnaA01g23880D	1302	1117.07	4.2	0.0360251
BnaC05g01510D	786	610.48	25	0.404261		BnaC05g01510D	786	592.793	33	0.593725		BnaC05g01510D	786	601.067	65.6915	1.04718
BnaC05g01520D	3645	3469.48	355.299	1.01094		BnaC05g01520D	3645	3451.79	425.717	1.31538		BnaC05g01520D	3645	3460.07	367.565	1.01785
BnaC05g01530D	369	193.663	0	0		BnaC05g01530D	369	176.665	0	0		BnaC05g01530D	369	184.392	0	0
BnaC05g01540D	633	457.48	0	0		BnaC05g01540D	633	439.793	0	0		BnaC05g01540D	633	448.067	0	0
BnaC05g01550D	294	120.48	0	0		BnaC05g01550D	294	107.198	0	0		BnaC05g01550D	294	112.989	0	0
BnaC05g01560D	372	196.663	0	0		BnaC05g01560D	372	179.63	0	0		BnaC05g01560D	372	187.373	0	0
BnaC05g01570D	132	19.7077	0	0		BnaC05g01570D	132	21.7434	0	0		BnaC05g01570D	132	20.158	0	0
BnaC05g01580D	189	40.9469	0	0		BnaC05g01580D	189	40.3111	0	0		BnaC05g01580D	189	39.841	0	0
BnaC05g01590D	1002	826.48	1	0.0119443		BnaC05g01590D	1002	808.793	0	0		BnaC05g01590D	1002	817.067	0	0
BnaC05g01600D	4404	4228.48	0	0		BnaC05g01600D	4404	4210.79	1	0.00253286		BnaC05g01600D	4404	4219.07	0	0
BnaC05g01610D	2859	2683.48	87.7024	0.322631		BnaC05g01610D	2859	2665.79	92.5065	0.370101		BnaC05g01610D	2859	2674.07	53.9251	0.193221
BnaC05g01620D	912	736.48	23.4775	0.31469		BnaC05g01620D	912	718.793	27.2044	0.403655		BnaC05g01620D	912	727.067	19.1285	0.252082
BnaC05g01630D	1893	1717.48	0	0		BnaC05g01630D	1893	1699.79	0	0		BnaC05g01630D	1893	1708.07	0	0
BnaC05g01640D	309	134.78	0	0		BnaC05g01640D	309	120.253	0	0		BnaC05g01640D	309	126.611	0	0
BnaC05g01650D	897	721.48	0	0		BnaC05g01650D	897	703.793	0	0		BnaC05g01650D	897	712.067	0	0
BnaC05g01660D	921	745.48	0	0		BnaC05g01660D	921	727.793	0	0		BnaC05g01660D	921	736.067	0	0
BnaC05g01670D	126	19.0387	194.807	101.009		BnaC05g01670D	126	21.0416	147.025	74.5226		BnaC05g01670D	126	19.6099	83.1415	40.6235
BnaC05g01680D	1401	1225.48	4220.54	33.9982		BnaC05g01680D	1401	1207.79	4143.53	36.5892		BnaC05g01680D	1401	1216.07	2834.16	22.3307
BnaC05g01690D	10398	10222.5	790.661	0.763532		BnaC05g01690D	10398	10204.8	874.344	0.913805		BnaC05g01690D	10398	10213.1	336.488	0.315681
BnaC05g01700D	747	571.48	62.8592	1.08583		BnaC05g01700D	747	553.793	46.7154	0.899678		BnaC05g01700D	747	562.067	81.7164	1.39302
BnaC05g01710D	2175	1999.48	0	0		BnaC05g01710D	2175	1981.79	1	0.00538167		BnaC05g01710D	2175	1990.07	1	0.00481468
BnaC05g01720D	2967	2791.48	0	0		BnaC05g01720D	2967	2773.79	0	0		BnaC05g01720D	2967	2782.07	0	0
BnaC05g01730D	2352	2176.48	0	0		BnaC05g01730D	2352	2158.79	0	0		BnaC05g01730D	2352	2167.07	0	0
BnaC05g01740D	1299	1123.48	0	0		BnaC05g01740D	1299	1105.79	0	0		BnaC05g01740D	1299	1114.07	0	0
BnaC05g01750D	534	358.48	65	1.78995		BnaC05g01750D	534	340.793	127	3.97455		BnaC05g01750D	534	349.067	286.459	7.86301
BnaC05g01760D	819	643.48	0	0		BnaC05g01760D	819	625.793	0	0		BnaC05g01760D	819	634.067	0	0
BnaC05g01770D	525	349.48	103.596	2.92626		BnaC05g01770D	525	331.827	148.756	4.7812		BnaC05g01770D	525	340.067	204.595	5.76456
BnaC05g01780D	732	556.48	0	0		BnaC05g01780D	732	538.793	0	0		BnaC05g01780D	732	547.067	0	0
BnaC05g01790D	870	694.48	10	0.142146		BnaC05g01790D	870	676.793	12.9231	0.20365		BnaC05g01790D	870	685.067	13	0.181822
BnaC05g01800D	744	568.48	116.275	2.01913		BnaC05g01800D	744	550.793	121.68	2.35616		BnaC05g01800D	744	559.067	94.9565	1.62741
BnaC05g01810D	216	56.5043	0	0		BnaC05g01810D	216	52.7153	0	0		BnaC05g01810D	216	53.5989	0	0
BnaC05g01820D	603	427.48	0	0		BnaC05g01820D	603	409.793	0	0		BnaC05g01820D	603	418.067	0	0
BnaC05g01830D	537	361.48	0	0		BnaC05g01830D	537	343.793	8	0.24818		BnaC05g01830D	537	352.067	18	0.489872
BnaC05g01840D	279	106.618	1	0.0925901		BnaC05g01840D	279	94.8537	1	0.11244		BnaC05g01840D	279	99.7363	4	0.384275
BnaC05g01850D	1476	1300.48	0	0		BnaC05g01850D	1476	1282.79	4	0.0332566		BnaC05g01850D	1476	1291.07	1	0.00742141
BnaC05g01860D	1692	1516.48	169.206	1.10147		BnaC05g01860D	1692	1498.79	320.63	2.28159		BnaC05g01860D	1692	1507.07	424.481	2.69874
BnaC05g01870D	1572	1396.48	83.2051	0.588178		BnaC05g01870D	1572	1378.79	158.641	1.22713		BnaC05g01870D	1572	1387.07	167.56	1.15746
BnaC05g01880D	2457	2281.48	1	0.0043269		BnaC05g01880D	2457	2263.79	1	0.00471127		BnaC05g01880D	2457	2272.07	0	0
BnaC05g01890D	873	697.48	0	0		BnaC05g01890D	873	679.793	0	0		BnaC05g01890D	873	688.067	0	0
BnaC05g01900D	579	403.48	1	0.0244665		BnaC05g01900D	579	385.793	1	0.0276452		BnaC05g01900D	579	394.067	0	0
BnaC05g01910D	1554	1378.48	11	0.0787745		BnaC05g01910D	1554	1360.79	14.3544	0.112504		BnaC05g01910D	1554	1369.07	21.313	0.149161
BnaC05g01920D	2970	2794.48	10.8849	0.0384517		BnaC05g01920D	2970	2776.79	15.9306	0.0611878		BnaC05g01920D	2970	2785.07	8.55595	0.0294352
BnaC05g01930D	1392	1216.48	0	0		BnaC05g01930D	1392	1198.79	0	0		BnaC05g01930D	1392	1207.07	0	0
BnaC05g01940D	450	274.507	0	0		BnaC05g01940D	450	256.882	0	0		BnaC05g01940D	450	265.067	1	0.0361476
BnaC05g01950D	984	808.48	2	0.0244205		BnaC05g01950D	984	790.793	4	0.0539476		BnaC05g01950D	984	799.067	4	0.0479636
BnaC05g01960D	903	727.48	152.249	2.06598		BnaC05g01960D	903	709.793	173.522	2.60734		BnaC05g01960D	903	718.067	134.743	1.79795
BnaC05g01970D	798	622.48	828.939	13.1459		BnaC05g01970D	798	604.793	746.108	13.1574		BnaC05g01970D	798	613.067	515.782	8.06109
BnaC05g01980D	1203	1027.48	0	0		BnaC05g01980D	1203	1009.79	0	0		BnaC05g01980D	1203	1018.07	0.5	0.00470575
BnaC05g01990D	909	733.48	0	0		BnaC05g01990D	909	715.793	0	0		BnaC05g01990D	909	724.067	0	0
BnaC05g02000D	495	319.48	0	0		BnaC05g02000D	495	301.827	0	0		BnaC05g02000D	495	310.067	0	0
BnaC05g02010D	738	562.48	0	0		BnaC05g02010D	738	544.793	0	0		BnaC05g02010D	738	553.067	0	0
BnaC05g02020D	2232	2056.48	2	0.00960061		BnaC05g02020D	2232	2038.79	12	0.0627745		BnaC05g02020D	2232	2047.07	14	0.0655286
BnaC05g02030D	1029	853.48	2.43998	0.028222		BnaC05g02030D	1029	835.793	22.967	0.293076		BnaC05g02030D	1029	844.067	6.83782	0.0776204
BnaC05g02040D	2172	1996.48	0	0		BnaC05g02040D	2172	1978.79	0	0		BnaC05g02040D	2172	1987.07	0	0
BnaC05g02050D	1695	1519.48	0	0		BnaC05g02050D	1695	1501.79	0	0		BnaC05g02050D	1695	1510.07	0	0
BnaC05g02060D	2343	2167.48	2.34679	0.0106884		BnaC05g02060D	2343	2149.79	9.06419	0.0449684		BnaC05g02060D	2343	2158.07	13.552	0.0601692
BnaC05g02070D	1185	1009.48	0	0		BnaC05g02070D	1185	991.793	0	0		BnaC05g02070D	1185	1000.07	0	0
BnaC05g02080D	543	367.48	0	0		BnaC05g02080D	543	349.793	0	0		BnaC05g02080D	543	358.067	0	0
BnaC05g02090D	423	247.561	0	0		BnaC05g02090D	423	229.954	0	0		BnaC05g02090D	423	238.092	0	0
BnaC05g02100D	663	487.48	0	0		BnaC05g02100D	663	469.793	0	0		BnaC05g02100D	663	478.067	0	0
BnaC05g02110D	1440	1264.48	0	0		BnaC05g02110D	1440	1246.79	0	0		BnaC05g02110D	1440	1255.07	0	0
BnaC05g02120D	402	226.561	1	0.043572		BnaC05g02120D	402	209.086	4	0.204038		BnaC05g02120D	402	217.116	4	0.176524
BnaC05g02130D	468	292.48	0	0		BnaC05g02130D	468	274.856	0	0		BnaC05g02130D	468	283.067	0.5	0.0169245
BnaC05g02140D	867	691.48	3	0.0428287		BnaC05g02140D	867	673.793	2.05714	0.0325621		BnaC05g02140D	867	682.067	2	0.0280956
BnaC05g02150D	753	577.48	0	0		BnaC05g02150D	753	559.793	0	0		BnaC05g02150D	753	568.067	0	0
BnaC05g02160D	1374	1198.48	0	0		BnaC05g02160D	1374	1180.79	0	0		BnaC05g02160D	1374	1189.07	0	0
BnaC05g02170D	1608	1432.48	228.517	1.57479		BnaC05g02170D	1608	1414.79	214.418	1.61638		BnaC05g02170D	1608	1423.07	247.213	1.66449
BnaC05g02180D	2961	2785.48	205.604	0.728662		BnaC05g02180D	2961	2767.79	187.461	0.722357		BnaC05g02180D	2961	2776.07	236.851	0.817485
BnaC05g02190D	636	460.48	122.675	2.62989		BnaC05g02190D	636	442.793	101.796	2.45192		BnaC05g02190D	636	451.067	170.175	3.61484
BnaC05g02200D	810	634.48	16	0.24894		BnaC05g02200D	810	616.793	29	0.501457		BnaC05g02200D	810	625.067	51	0.78177
BnaC05g02210D	573	397.48	537.694	13.3541		BnaC05g02210D	573	379.793	477.045	13.3964		BnaC05g02210D	573	388.067	370.737	9.15365
BnaC05g02220D	2259	2083.48	0	0		BnaC05g02220D	2259	2065.79	0	0		BnaC05g02220D	2259	2074.07	0	0
BnaC05g02230D	465	289.48	22.7432	0.775581		BnaC05g02230D	465	271.856	28.8902	1.13341		BnaC05g02230D	465	280.067	38.0132	1.30049
BnaC05g02240D	1926	1750.48	2	0.0112789		BnaC05g02240D	1926	1732.79	1	0.006155		BnaC05g02240D	1926	1741.07	2	0.0110065
BnaC05g02250D	291	117.697	0	0		BnaC05g02250D	291	104.664	0	0		BnaC05g02250D	291	110.275	0	0
BnaC05g02260D	2388	2212.48	32.4382	0.144734		BnaC05g02260D	2388	2194.79	60.9055	0.295963		BnaC05g02260D	2388	2203.07	70.3924	0.306149
BnaC05g02270D	1665	1489.48	994.876	6.59368		BnaC05g02270D	1665	1471.79	952.367	6.90133		BnaC05g02270D	1665	1480.07	665.277	4.30681
BnaC05g02280D	816	640.48	61.3208	0.945138		BnaC05g02280D	816	622.793	35.5385	0.608597		BnaC05g02280D	816	631.067	44	0.668055
BnaC05g02290D	2334	2158.48	0	0		BnaC05g02290D	2334	2140.79	0	0		BnaC05g02290D	2334	2149.07	0	0
BnaC05g02300D	4530	4354.48	80.0101	0.181385		BnaC05g02300D	4530	4336.79	191.714	0.471477		BnaC05g02300D	4530	4345.07	321.474	0.708899
BnaC05g02310D	1398	1222.48	159.919	1.29137		BnaC05g02310D	1398	1204.79	234.726	2.0779		BnaC05g02310D	1398	1213.07	285.959	2.25868
BnaC05g02320D	1269	1093.48	0	0		BnaC05g02320D	1269	1075.79	0	0		BnaC05g02320D	1269	1084.07	0	0
BnaC05g02330D	2208	2032.48	26.4409	0.128423		BnaC05g02330D	2208	2014.79	37	0.19586		BnaC05g02330D	2208	2023.07	54.7397	0.259255
BnaC05g02340D	3345	3169.48	82.144	0.255848		BnaC05g02340D	3345	3151.79	91.4408	0.309426		BnaC05g02340D	3345	3160.07	63.6706	0.193054
BnaC05g02350D	1590	1414.48	0	0		BnaC05g02350D	1590	1396.79	0	0		BnaC05g02350D	1590	1405.07	0	0
BnaC05g02360D	561	385.48	0	0		BnaC05g02360D	561	367.793	0	0		BnaC05g02360D	561	376.067	0	0
BnaC05g02370D	675	499.48	1	0.019764		BnaC05g02370D	675	481.793	0	0		BnaC05g02370D	675	490.067	0	0
BnaC05g02380D	495	319.48	19.0675	0.589174		BnaC05g02380D	495	301.827	47.4589	1.677		BnaC05g02380D	495	310.067	100.481	3.10503
BnaC05g02390D	1620	1444.48	6.3953	0.0437062		BnaC05g02390D	1620	1426.79	10	0.0747505		BnaC05g02390D	1620	1435.07	4	0.0267069
BnaC05g02400D	465	289.48	568.194	19.3763		BnaC05g02400D	465	271.856	553	21.6951		BnaC05g02400D	465	280.067	699.483	23.9304
BnaC05g02410D	3177	3001.48	388.963	1.27928		BnaC05g02410D	3177	2983.79	417.075	1.4908		BnaC05g02410D	3177	2992.07	253.361	0.811341
BnaC05g02420D	303	128.979	0	0		BnaC05g02420D	303	115.09	0	0		BnaC05g02420D	303	121.227	0	0
BnaC05g02430D	489	313.48	244.784	7.70846		BnaC05g02430D	489	295.827	263.811	9.51107		BnaC05g02430D	489	304.067	315.306	9.93571
BnaC05g02440D	1080	904.48	0	0		BnaC05g02440D	1080	886.793	0	0		BnaC05g02440D	1080	895.067	0	0
BnaC05g02450D	852	676.48	0	0		BnaC05g02450D	852	658.793	0	0		BnaC05g02450D	852	667.067	0	0
BnaC05g02460D	288	114.968	0	0		BnaC05g02460D	288	102.306	0	0		BnaC05g02460D	288	107.632	0	0
BnaC05g02470D	690	514.48	0	0		BnaC05g02470D	690	496.793	0	0		BnaC05g02470D	690	505.067	0	0
BnaC05g02480D	402	226.561	0	0		BnaC05g02480D	402	209.086	0	0		BnaC05g02480D	402	217.116	0	0
BnaC05g02490D	1068	892.48	0	0		BnaC05g02490D	1068	874.793	0	0		BnaC05g02490D	1068	883.067	0	0
BnaC05g02500D	1446	1270.48	34.7516	0.270023		BnaC05g02500D	1446	1252.79	28.9131	0.246145		BnaC05g02500D	1446	1261.07	31.3318	0.238058
BnaC05g02510D	1158	982.48	10	0.100478		BnaC05g02510D	1158	964.793	12	0.132655		BnaC05g02510D	1158	973.067	9	0.0886206
BnaC05g02520D	1731	1555.48	0	0		BnaC05g02520D	1731	1537.79	0	0		BnaC05g02520D	1731	1546.07	0	0
BnaC05g02530D	999	823.48	128.561	1.54116		BnaC05g02530D	999	805.793	118.043	1.5624		BnaC05g02530D	999	814.067	213.36	2.51124
BnaC05g02540D	1242	1066.48	0	0		BnaC05g02540D	1242	1048.79	1	0.0101692		BnaC05g02540D	1242	1057.07	2	0.0181285
BnaC05g02550D	1863	1687.48	97.8512	0.572428		BnaC05g02550D	1863	1669.79	280.3	1.79034		BnaC05g02550D	1863	1678.07	586.216	3.34722
BnaC05g02560D	1419	1243.48	12.7177	0.100964		BnaC05g02560D	1419	1225.79	48.0959	0.418471		BnaC05g02560D	1419	1234.07	67.2484	0.522129
BnaC05g02570D	3078	2902.48	3023.53	10.2834		BnaC05g02570D	3078	2884.79	3768.11	13.9311		BnaC05g02570D	3078	2893.07	2059.2	6.81987
BnaC05g02580D	423	247.561	117.803	4.6975		BnaC05g02580D	423	229.954	113.057	5.24362		BnaC05g02580D	423	238.092	184.004	7.40484
BnaC05g02590D	759	583.48	0	0		BnaC05g02590D	759	565.793	0	0		BnaC05g02590D	759	574.067	0	0
BnaC05g02600D	345	169.77	0	0		BnaC05g02600D	345	153.513	0	0		BnaC05g02600D	345	160.886	0	0
BnaC05g02610D	1137	961.48	855.666	8.78531		BnaC05g02610D	1137	943.793	690.958	7.80818		BnaC05g02610D	1137	952.067	340.678	3.42856
BnaC05g02620D	1656	1480.48	2	0.0133359		BnaC05g02620D	1656	1462.79	6	0.0437465		BnaC05g02620D	1656	1471.07	14.9695	0.0975014
BnaC05g02630D	996	820.48	0	0		BnaC05g02630D	996	802.793	0	0		BnaC05g02630D	996	811.067	1	0.0118135
BnaC05g02640D	873	697.48	29.145	0.412502		BnaC05g02640D	873	679.793	71.644	1.12403		BnaC05g02640D	873	688.067	105.523	1.46944
BnaC05g02650D	1233	1057.48	1.00022	0.00933721		BnaC05g02650D	1233	1039.79	0	0		BnaC05g02650D	1233	1048.07	0	0
BnaC05g02660D	696	520.48	0	0		BnaC05g02660D	696	502.793	0	0		BnaC05g02660D	696	511.067	0	0
BnaC05g02670D	489	313.48	77	2.42479		BnaC05g02670D	489	295.827	90	3.24474		BnaC05g02670D	489	304.067	97	3.05659
BnaC05g02680D	558	382.48	0	0		BnaC05g02680D	558	364.793	0	0		BnaC05g02680D	558	373.067	0	0
BnaC05g02690D	1626	1450.48	21.5836	0.146895		BnaC05g02690D	1626	1432.79	37.8546	0.28178		BnaC05g02690D	1626	1441.07	32	0.212765
BnaC05g02700D	4017	3841.48	40	0.102791		BnaC05g02700D	4017	3823.79	63	0.17572		BnaC05g02700D	4017	3832.07	91	0.227532
BnaC05g02710D	348	172.753	0	0		BnaC05g02710D	348	156.373	1	0.0682047		BnaC05g02710D	348	163.772	0	0
BnaC05g02720D	66	39.2586	0	0		BnaC05g02720D	66	34.6232	0	0		BnaC05g02720D	66	36.8889	0	0
BnaC05g02730D	987	811.48	23	0.279797		BnaC05g02730D	987	793.793	41	0.550873		BnaC05g02730D	987	802.067	116	1.38574
BnaC05g02740D	3027	2851.48	2160.8	7.48063		BnaC05g02740D	3027	2833.79	2467.96	9.28849		BnaC05g02740D	3027	2842.07	1483.16	5.00021
BnaC05g02750D	1977	1801.48	1	0.00547979		BnaC05g02750D	1977	1783.79	3	0.0179371		BnaC05g02750D	1977	1792.07	4.71658	0.0252178
BnaC05g02760D	2802	2626.48	34.8197	0.130871		BnaC05g02760D	2802	2608.79	50	0.204412		BnaC05g02760D	2802	2617.07	47.7805	0.174933
BnaC05g02770D	663	487.48	250.988	5.08265		BnaC05g02770D	663	469.793	241	5.47123		BnaC05g02770D	663	478.067	308.99	6.19286
BnaC05g02780D	915	739.48	26	0.347089		BnaC05g02780D	915	721.793	56.5899	0.836183		BnaC05g02780D	915	730.067	78.3661	1.02849
BnaC05g02790D	1935	1759.48	26.902	0.150936		BnaC05g02790D	1935	1741.79	48.8206	0.298938		BnaC05g02790D	1935	1750.07	61.8767	0.338772
BnaC05g02800D	1803	1627.48	234.3	1.42118		BnaC05g02800D	1803	1609.79	253.017	1.67631		BnaC05g02800D	1803	1618.07	153.853	0.911053
BnaC05g02810D	579	403.48	0	0		BnaC05g02810D	579	385.793	0	0		BnaC05g02810D	579	394.067	0	0
BnaC05g02820D	465	289.48	2	0.0682032		BnaC05g02820D	465	271.856	3	0.117695		BnaC05g02820D	465	280.067	9	0.307904
BnaC05g02830D	294	120.48	3	0.24581		BnaC05g02830D	294	107.198	3	0.298476		BnaC05g02830D	294	112.989	13	1.1024
BnaC05g02840D	177	34.8126	2	0.567136		BnaC05g02840D	177	34.9126	2	0.610974		BnaC05g02840D	177	34.805	15	4.12938
BnaC05g02850D	273	101.234	1	0.0975138		BnaC05g02850D	273	89.9521	6	0.711402		BnaC05g02850D	273	94.6817	8	0.809578
BnaC05g02860D	1356	1180.48	0	0		BnaC05g02860D	1356	1162.79	1	0.00917218		BnaC05g02860D	1356	1171.07	0	0
BnaC05g02870D	510	334.48	0	0		BnaC05g02870D	510	316.827	0	0		BnaC05g02870D	510	325.067	0	0
BnaC05g02880D	1248	1072.48	47.0698	0.433258		BnaC05g02880D	1248	1054.79	53.0435	0.536339		BnaC05g02880D	1248	1063.07	78.0457	0.703434
BnaC05g02890D	1251	1075.48	72.9061	0.669198		BnaC05g02890D	1251	1057.79	123.193	1.24211		BnaC05g02890D	1251	1066.07	120.521	1.08321
BnaC05g02900D	1566	1390.48	812	5.76481		BnaC05g02900D	1566	1372.79	680.11	5.28384		BnaC05g02900D	1566	1381.07	475	3.29544
BnaC05g02910D	1353	1177.48	4.30652	0.0361049		BnaC05g02910D	1353	1159.79	13.4384	0.123578		BnaC05g02910D	1353	1168.07	25.9407	0.212789
BnaC05g02920D	1443	1267.48	117.015	0.911366		BnaC05g02920D	1443	1249.79	170.427	1.45437		BnaC05g02920D	1443	1258.07	306.311	2.33289
BnaC05g02930D	3198	3022.48	592.926	1.93656		BnaC05g02930D	3198	3004.79	795.357	2.82308		BnaC05g02930D	3198	3013.07	973.735	3.09647
BnaC05g02940D	894	718.48	5	0.0686987		BnaC05g02940D	894	700.793	3	0.0456569		BnaC05g02940D	894	709.067	3	0.0405386
BnaC05g02950D	834	658.48	61.6278	0.923905		BnaC05g02950D	834	640.793	46.5963	0.775547		BnaC05g02950D	834	649.067	64	0.944769
BnaC05g02960D	1623	1447.48	140.411	0.957594		BnaC05g02960D	1623	1429.79	133.282	0.994196		BnaC05g02960D	1623	1438.07	137.671	0.917274
BnaC05g02970D	975	799.48	84.4352	1.04258		BnaC05g02970D	975	781.793	96.2896	1.3136		BnaC05g02970D	975	790.067	103.62	1.25666
BnaC05g02980D	1194	1018.48	2	0.0193852		BnaC05g02980D	1194	1000.79	6	0.0639414		BnaC05g02980D	1194	1009.07	8	0.0759635
BnaC05g02990D	1515	1339.48	281.996	2.07826		BnaC05g02990D	1515	1321.79	264.263	2.1323		BnaC05g02990D	1515	1330.07	212.976	1.53424
BnaC05g03000D	603	427.48	51.9268	1.19914		BnaC05g03000D	603	409.793	33	0.858863		BnaC05g03000D	603	418.067	82.3492	1.88733
BnaC05g03010D	1311	1135.48	17	0.147796		BnaC05g03010D	1311	1117.79	16	0.152663		BnaC05g03010D	1311	1126.07	29	0.246757
BnaC05g03020D	1224	1048.48	798.546	7.51854		BnaC05g03020D	1224	1030.79	1146.78	11.8654		BnaC05g03020D	1224	1039.07	1429.79	13.1845
BnaC05g03030D	648	472.48	0	0		BnaC05g03030D	648	454.793	0	0		BnaC05g03030D	648	463.067	0	0
BnaC05g03040D	966	790.48	0	0		BnaC05g03040D	966	772.793	0	0		BnaC05g03040D	966	781.067	1	0.0122672
BnaC05g03050D	273	101.234	38.7722	3.78082		BnaC05g03050D	273	89.9521	12.2207	1.44898		BnaC05g03050D	273	94.6817	25.8337	2.6143
BnaC05g03060D	1443	1267.48	98	0.76327		BnaC05g03060D	1443	1249.79	96.4709	0.823253		BnaC05g03060D	1443	1258.07	40.3708	0.307467
BnaC05g03070D	1863	1687.48	0	0		BnaC05g03070D	1863	1669.79	0	0		BnaC05g03070D	1863	1678.07	0	0
BnaC05g03080D	366	190.663	0	0		BnaC05g03080D	366	173.718	0	0		BnaC05g03080D	366	181.428	2.36364	0.124827
BnaC05g03090D	1530	1354.48	0	0		BnaC05g03090D	1530	1336.79	0	0		BnaC05g03090D	1530	1345.07	0	0
BnaC05g03100D	234	69.4563	0	0		BnaC05g03100D	234	62.9967	0	0		BnaC05g03100D	234	65.2203	0	0
BnaC05g03110D	453	277.48	0	0		BnaC05g03110D	453	259.882	0	0		BnaC05g03110D	453	268.067	0	0
BnaC05g03120D	1989	1813.48	292.135	1.59025		BnaC05g03120D	1989	1795.79	284.771	1.69128		BnaC05g03120D	1989	1804.07	250.584	1.33087
BnaC05g03130D	1014	838.48	0	0		BnaC05g03130D	1014	820.793	0	0		BnaC05g03130D	1014	829.067	0	0
BnaC05g03140D	2520	2344.48	328.207	1.38196		BnaC05g03140D	2520	2326.79	351.193	1.60977		BnaC05g03140D	2520	2335.07	289.94	1.18972
BnaC09g30420D	231	67.2407	0	0		BnaC09g30420D	231	61.1606	0	0		BnaC09g30420D	231	63.4216	0	0
BnaC09g30430D	324	149.23	0	0		BnaC09g30430D	324	133.825	0	0		BnaC09g30430D	324	140.549	0	0
BnaC09g30440D	288	114.968	0	0		BnaC09g30440D	288	102.306	0	0		BnaC09g30440D	288	107.632	0	0
BnaC09g30450D	237	71.7187	0	0		BnaC09g30450D	237	64.8358	0	0		BnaC09g30450D	237	67.2509	0	0
BnaC09g30460D	309	134.78	1.38797	0.101659		BnaC09g30460D	309	120.253	7	0.620837		BnaC09g30460D	309	126.611	10.3993	0.786987
BnaC09g30470D	987	811.48	0	0		BnaC09g30470D	987	793.793	0	0		BnaC09g30470D	987	802.067	1	0.0119461
BnaC09g30480D	744	568.48	1	0.0173651		BnaC09g30480D	744	550.793	0	0		BnaC09g30480D	744	559.067	0	0
BnaC09g30490D	801	625.48	42.3462	0.668336		BnaC09g30490D	801	607.793	37.7874	0.663079		BnaC09g30490D	801	616.067	40.6228	0.631796
BnaC09g30500D	240	74.0366	0	0		BnaC09g30500D	240	66.7508	0	0		BnaC09g30500D	240	69.3306	0	0
BnaC09g30510D	1032	856.48	0	0		BnaC09g30510D	1032	838.793	0	0		BnaC09g30510D	1032	847.067	0	0
BnaC09g30520D	621	445.48	0	0		BnaC09g30520D	621	427.793	0	0		BnaC09g30520D	621	436.067	0.5	0.0109863
BnaC09g30530D	393	217.561	0	0		BnaC09g30530D	393	200.27	0	0		BnaC09g30530D	393	208.137	0	0
BnaC09g30540D	621	445.48	0	0		BnaC09g30540D	621	427.793	0	0		BnaC09g30540D	621	436.067	0.5	0.0109863
BnaC09g30550D	387	211.582	0	0		BnaC09g30550D	387	194.349	0	0		BnaC09g30550D	387	202.218	0	0
BnaC09g30560D	1095	919.48	11	0.118098		BnaC09g30560D	1095	901.793	31.4559	0.372023		BnaC09g30560D	1095	910.067	55.8902	0.588434
BnaC09g30570D	786	610.48	894.764	14.4687		BnaC09g30570D	786	592.793	678.62	12.2095		BnaC09g30570D	786	601.067	519.582	8.28259
BnaC09g30580D	1500	1324.48	0	0		BnaC09g30580D	1500	1306.79	2	0.0163229		BnaC09g30580D	1500	1315.07	1	0.00728597
BnaC09g30590D	1050	874.48	0	0		BnaC09g30590D	1050	856.793	0	0		BnaC09g30590D	1050	865.067	0	0
BnaC09g30600D	2373	2197.48	26.37	0.118462		BnaC09g30600D	2373	2179.79	72.5001	0.354731		BnaC09g30600D	2373	2188.07	94.3059	0.412965
BnaC09g30610D	132	19.7077	0	0		BnaC09g30610D	132	21.7434	0	0		BnaC09g30610D	132	20.158	0	0
BnaC09g30620D	843	667.48	2287.13	33.8256		BnaC09g30620D	843	649.793	1956.83	32.1184		BnaC09g30620D	843	658.067	1310.48	19.0808
BnaC09g30630D	2097	1921.48	0	0		BnaC09g30630D	2097	1903.79	0	0		BnaC09g30630D	2097	1912.07	0	0
BnaC09g30640D	192	42.3948	0	0		BnaC09g30640D	192	41.5728	0	0		BnaC09g30640D	192	41.2083	0	0
BnaC09g30650D	708	532.48	25.044	0.464295		BnaC09g30650D	708	514.793	15.0825	0.312475		BnaC09g30650D	708	523.067	21.4495	0.392913
BnaC09g30660D	321	146.363	22.2539	1.50096		BnaC09g30660D	321	131.053	19.2042	1.56287		BnaC09g30660D	321	137.773	16.4984	1.14739
BnaC09g30670D	240	74.0366	0	0		BnaC09g30670D	240	66.7508	1	0.159779		BnaC09g30670D	240	69.3306	0	0
BnaC09g30680D	1164	988.48	0	0		BnaC09g30680D	1164	970.793	0	0		BnaC09g30680D	1164	979.067	1	0.00978639
BnaC09g30690D	2064	1888.48	38.0913	0.199116		BnaC09g30690D	2064	1870.79	70.401	0.401355		BnaC09g30690D	2064	1879.07	43.8055	0.223368
BnaC09g30700D	705	529.48	0	0		BnaC09g30700D	705	511.793	0	0		BnaC09g30700D	705	520.067	1	0.0184237
BnaC09g30710D	3624	3448.48	170.401	0.487794		BnaC09g30710D	3624	3430.79	138.77	0.431397		BnaC09g30710D	3624	3439.07	105.223	0.29316
BnaC09g30720D	348	172.753	86	4.91436		BnaC09g30720D	348	156.373	71	4.84253		BnaC09g30720D	348	163.772	55	3.21779
BnaC09g30730D	336	160.968	1	0.0613272		BnaC09g30730D	336	145.01	0	0		BnaC09g30730D	336	152.151	5	0.314869
BnaC09g30740D	885	709.48	0	0		BnaC09g30740D	885	691.793	0	0		BnaC09g30740D	885	700.067	0	0
BnaC09g30750D	312	137.562	1	0.0717623		BnaC09g30750D	312	122.867	0	0		BnaC09g30750D	312	129.325	1	0.0740886
BnaC09g30760D	1128	952.48	96.372	0.998823		BnaC09g30760D	1128	934.793	171.756	1.95961		BnaC09g30760D	1128	943.067	228.209	2.3186
BnaC09g30770D	3780	3604.48	71.0392	0.194558		BnaC09g30770D	3780	3586.79	139.889	0.415961		BnaC09g30770D	3780	3595.07	204.2	0.544233
BnaC09g30780D	627	451.48	0	0		BnaC09g30780D	627	433.793	0	0		BnaC09g30780D	627	442.067	0	0
BnaC09g30790D	432	256.561	0	0		BnaC09g30790D	432	238.907	0	0		BnaC09g30790D	432	247.092	0	0
BnaC09g30800D	441	265.561	0	0		BnaC09g30800D	441	247.882	0.683384	0.0294032		BnaC09g30800D	441	256.092	0	0
BnaC09g30810D	507	331.48	0	0		BnaC09g30810D	507	313.827	1	0.0339848		BnaC09g30810D	507	322.067	1.02637	0.0305347
BnaC09g30820D	96	31.4221	0	0		BnaC09g30820D	96	32.2438	0	0		BnaC09g30820D	96	33.1329	0	0
BnaC09g30830D	543	367.48	38	1.02081		BnaC09g30830D	543	349.793	18	0.548828		BnaC09g30830D	543	358.067	18	0.481663
BnaC09g30840D	555	379.48	41.7838	1.08696		BnaC09g30840D	555	361.793	36	1.06125		BnaC09g30840D	555	370.067	23	0.595501
BnaC09g30850D	2124	1948.48	1	0.00506638		BnaC09g30850D	2124	1930.79	0	0		BnaC09g30850D	2124	1939.07	2	0.00988262
BnaC09g30860D	639	463.48	2.67422	0.0569586		BnaC09g30860D	639	445.793	4.75206	0.11369		BnaC09g30860D	639	454.067	7.43913	0.156978
BnaC09g30870D	744	568.48	0	0		BnaC09g30870D	744	550.793	0	0		BnaC09g30870D	744	559.067	0	0
BnaC09g30880D	63	38.9815	0	0		BnaC09g30880D	63	32.597	0	0		BnaC09g30880D	63	36.2542	0	0
BnaC09g30890D	549	373.48	1	0.0264318		BnaC09g30890D	549	355.793	0	0		BnaC09g30890D	549	364.067	1	0.0263181
BnaC09g30900D	1302	1126.48	0	0		BnaC09g30900D	1302	1108.79	0	0		BnaC09g30900D	1302	1117.07	0	0
BnaC09g30910D	591	415.48	0	0		BnaC09g30910D	591	397.793	1	0.0268113		BnaC09g30910D	591	406.067	0	0
BnaC09g30920D	810	634.48	51.6941	0.804296		BnaC09g30920D	810	616.793	56	0.96833		BnaC09g30920D	810	625.067	42.3199	0.648714
BnaC09g30930D	1308	1132.48	0	0		BnaC09g30930D	1308	1114.79	0	0		BnaC09g30930D	1308	1123.07	0	0
BnaC09g30940D	1362	1186.48	0	0		BnaC09g30940D	1362	1168.79	0	0		BnaC09g30940D	1362	1177.07	0	0
BnaC09g30950D	393	217.561	435.968	19.7818		BnaC09g30950D	393	200.27	386.164	20.5651		BnaC09g30950D	393	208.137	324.095	14.9197
BnaC09g30960D	2619	2443.48	414.687	1.67535		BnaC09g30960D	2619	2425.79	351.096	1.54364		BnaC09g30960D	2619	2434.07	220.111	0.866451
BnaC09g30970D	501	325.48	0	0		BnaC09g30970D	501	307.827	0	0		BnaC09g30970D	501	316.067	0	0
BnaC09g30980D	282	109.343	0	0		BnaC09g30980D	282	97.3407	0	0		BnaC09g30980D	282	102.39	0	0
BnaC09g30990D	252	83.4466	0	0		BnaC09g30990D	252	74.5914	0	0		BnaC09g30990D	252	78.0018	0	0
BnaC09g31000D	579	403.48	0	0		BnaC09g31000D	579	385.793	0	0		BnaC09g31000D	579	394.067	0	0
BnaA06g39770D	567	391.48	0	0		BnaA06g39770D	567	373.793	0	0		BnaA06g39770D	567	382.067	0	0
BnaA06g39780D	1326	1150.48	137.656	1.18116		BnaA06g39780D	1326	1132.79	126.185	1.18804		BnaA06g39780D	1326	1141.07	115.096	0.966457
BnaA06g39790D	327	152.109	2	0.129798		BnaA06g39790D	327	136.592	1	0.0780821		BnaA06g39790D	327	143.478	0	0
BnaA06g39800D	675	499.48	0	0		BnaA06g39800D	675	481.793	0	0		BnaA06g39800D	675	490.067	0	0
BnaA06g39810D	774	598.48	0	0		BnaA06g39810D	774	580.793	0	0		BnaA06g39810D	774	589.067	0	0
BnaA06g39820D	681	505.48	6	0.117177		BnaA06g39820D	681	487.793	13	0.284238		BnaA06g39820D	681	496.067	36	0.69534
BnaA06g39830D	360	184.7	6	0.320684		BnaA06g39830D	360	167.889	15	0.952893		BnaA06g39830D	360	175.553	25	1.36447
BnaA06g39840D	3387	3211.48	2	0.00614778		BnaA06g39840D	3387	3193.79	5	0.016697		BnaA06g39840D	3387	3202.07	3	0.00897689
BnaA06g39850D	1233	1057.48	0.0345205	0.000322254		BnaA06g39850D	1233	1039.79	10	0.102572		BnaA06g39850D	1233	1048.07	2	0.0182842
BnaA06g39860D	1266	1090.48	8	0.0724212		BnaA06g39860D	1266	1072.79	10.5714	0.105098		BnaA06g39860D	1266	1081.07	28	0.248165
BnaA06g39870D	1101	925.48	0	0		BnaA06g39870D	1101	907.793	0	0		BnaA06g39870D	1101	916.067	0	0
BnaA06g39880D	1260	1084.48	0	0		BnaA06g39880D	1260	1066.79	0	0		BnaA06g39880D	1260	1075.07	0	0
BnaA06g39890D	1113	937.48	0	0		BnaA06g39890D	1113	919.793	0	0		BnaA06g39890D	1113	928.067	0	0
BnaA06g39900D	366	190.663	0	0		BnaA06g39900D	366	173.718	0	0		BnaA06g39900D	366	181.428	0	0
BnaA06g39910D	519	343.48	1	0.0287403		BnaA06g39910D	519	325.827	1	0.0327331		BnaA06g39910D	519	334.067	0	0
BnaA06g39920D	486	310.48	0	0		BnaA06g39920D	486	292.827	1	0.036422		BnaA06g39920D	486	301.067	0	0
BnaA06g39930D	1272	1096.48	0	0		BnaA06g39930D	1272	1078.79	0	0		BnaA06g39930D	1272	1087.07	0	0
BnaA06g39940D	1896	1720.48	103.8	0.595579		BnaA06g39940D	1896	1702.79	147.293	0.922564		BnaA06g39940D	1896	1711.07	209.313	1.1721
BnaC09g09710D	999	823.48	0	0		BnaC09g09710D	999	805.793	0	0		BnaC09g09710D	999	814.067	0	0
BnaC09g09720D	147	23.3453	0	0		BnaC09g09720D	147	24.9594	0	0		BnaC09g09720D	147	23.7287	0	0
BnaC09g09730D	2154	1978.48	101.916	0.508517		BnaC09g09730D	2154	1960.79	95	0.516734		BnaC09g09730D	2154	1969.07	62.5986	0.304606
BnaC09g09740D	447	271.507	0	0		BnaC09g09740D	447	253.882	0	0		BnaC09g09740D	447	262.067	0	0
BnaC09g09750D	351	175.735	0	0		BnaC09g09750D	351	159.167	0	0		BnaC09g09750D	351	166.723	0	0
BnaC09g09760D	606	430.48	0	0		BnaC09g09760D	606	412.793	0	0		BnaC09g09760D	606	421.067	0	0
BnaC09g09770D	291	117.697	0	0		BnaC09g09770D	291	104.664	0	0		BnaC09g09770D	291	110.275	0	0
BnaC09g09780D	207	50.9338	0	0		BnaC09g09780D	207	48.3665	0	0		BnaC09g09780D	207	48.4604	0	0
BnaC09g09790D	2841	2665.48	2451.71	9.08004		BnaC09g09790D	2841	2647.79	4586.73	18.4754		BnaC09g09790D	2841	2656.07	6702.03	24.177
BnaC09g09800D	693	517.48	1	0.0190766		BnaC09g09800D	693	499.793	0	0		BnaC09g09800D	693	508.067	0	0
BnaA03g07120D	1365	1189.48	55	0.456456		BnaA03g07120D	1365	1171.79	63.5164	0.578109		BnaA03g07120D	1365	1180.07	121	0.982457
BnaA03g07110D	1038	862.48	0	0		BnaA03g07110D	1038	844.793	0	0		BnaA03g07110D	1038	853.067	0	0
BnaA03g07100D	3885	3709.48	6.11679	0.0162781		BnaA03g07100D	3885	3691.79	0	0		BnaA03g07100D	3885	3700.07	6.14759	0.0159195
BnaA03g07090D	813	637.48	30.6571	0.474743		BnaA03g07090D	813	619.793	59.0841	1.01671		BnaA03g07090D	813	628.067	61.372	0.936266
BnaA03g07080D	468	292.48	28.4828	0.961345		BnaA03g07080D	468	274.856	37.5882	1.45855		BnaA03g07080D	468	283.067	41.5616	1.40682
BnaA03g07070D	609	433.48	19	0.432691		BnaA03g07070D	609	415.793	34.8438	0.893764		BnaA03g07070D	609	424.067	35	0.790804
BnaA03g07060D	441	265.561	17.2297	0.640483		BnaA03g07060D	441	247.882	43.9773	1.89216		BnaA03g07060D	441	256.092	59.7564	2.23575
BnaA03g07050D	2175	1999.48	237.897	1.17453		BnaA03g07050D	2175	1981.79	215.856	1.16167		BnaA03g07050D	2175	1990.07	221.216	1.06509
BnaA03g07040D	4974	4798.48	51.3396	0.105619		BnaA03g07040D	4974	4780.79	57.0926	0.127366		BnaA03g07040D	4974	4789.07	45.7795	0.0915915
BnaA03g07030D	1560	1384.48	35	0.24956		BnaA03g07030D	1560	1366.79	43.3012	0.337888		BnaA03g07030D	1560	1375.07	34.4777	0.240242
BnaA03g07020D	1149	973.48	0	0		BnaA03g07020D	1149	955.793	0	0		BnaA03g07020D	1149	964.067	0	0
BnaA03g07010D	1743	1567.48	205.87	1.29653		BnaA03g07010D	1743	1549.79	282.927	1.94704		BnaA03g07010D	1743	1558.07	442.685	2.72235
BnaA03g07000D	1014	838.48	0	0		BnaA03g07000D	1014	820.793	2	0.0259879		BnaA03g07000D	1014	829.067	0	0
BnaA03g06990D	402	226.561	0	0		BnaA03g06990D	402	209.086	0	0		BnaA03g06990D	402	217.116	0	0
BnaA03g06980D	1653	1477.48	19.8348	0.132525		BnaA03g06980D	1653	1459.79	22.4119	0.163743		BnaA03g06980D	1653	1468.07	26.0697	0.170147
BnaA03g06970D	135	20.6464	0	0		BnaA03g06970D	135	21.979	0	0		BnaA03g06970D	135	20.5487	0	0
BnaA03g06960D	2544	2368.48	115.632	0.48195		BnaA03g06960D	2544	2350.79	174.752	0.792835		BnaA03g06960D	2544	2359.07	205.263	0.833691
BnaA03g06950D	2055	1879.48	44.5165	0.233817		BnaA03g06950D	2055	1861.79	72.5655	0.415694		BnaA03g06950D	2055	1870.07	120.3	0.616372
BnaA03g06940D	561	385.48	0	0		BnaA03g06940D	561	367.793	0	0		BnaA03g06940D	561	376.067	0	0
BnaA03g06930D	600	424.48	1	0.0232561		BnaA03g06930D	600	406.793	0	0		BnaA03g06930D	600	415.067	0	0
BnaC03g77700D	663	487.48	3	0.0607516		BnaC03g77700D	663	469.793	0	0		BnaC03g77700D	663	478.067	4	0.080169
BnaC03g77710D	660	484.48	0	0		BnaC03g77710D	660	466.793	0	0		BnaC03g77710D	660	475.067	0	0
BnaC03g77720D	495	319.48	0	0		BnaC03g77720D	495	301.827	0	0		BnaC03g77720D	495	310.067	0	0
BnaC03g77730D	1020	844.48	0	0		BnaC03g77730D	1020	826.793	0	0		BnaC03g77730D	1020	835.067	0	0
BnaC03g77740D	357	181.7	0	0		BnaC03g77740D	357	164.973	0	0		BnaC03g77740D	357	172.571	0	0
BnaC03g77750D	279	106.618	0	0		BnaC03g77750D	279	94.8537	0	0		BnaC03g77750D	279	99.7363	0	0
BnaC03g77760D	66	39.2586	0	0		BnaC03g77760D	66	34.6232	0	0		BnaC03g77760D	66	36.8889	0	0
BnaC03g77770D	195	44.016	0	0		BnaC03g77770D	195	42.7596	0	0		BnaC03g77770D	195	42.6069	0	0
BnaC03g77780D	189	40.9469	124.559	30.0295		BnaC03g77780D	189	40.3111	110.392	29.2071		BnaC03g77780D	189	39.841	150.735	36.2508
BnaC03g77790D	3135	2959.48	0	0		BnaC03g77790D	3135	2941.79	0	0		BnaC03g77790D	3135	2950.07	0	0
BnaC03g77800D	927	751.48	0	0		BnaC03g77800D	927	733.793	0	0		BnaC03g77800D	927	742.067	0	0
BnaC03g77810D	1461	1285.48	0	0		BnaC03g77810D	1461	1267.79	0	0		BnaC03g77810D	1461	1276.07	0	0
BnaCnng20370D	1212	1036.48	8.4	0.080004		BnaCnng20370D	1212	1018.79	28.549	0.298869		BnaCnng20370D	1212	1027.07	57.2159	0.533769
BnaCnng20380D	450	274.507	4288.63	154.226		BnaCnng20380D	450	256.882	3889.84	161.5		BnaCnng20380D	450	265.067	4801.93	173.578
BnaCnng20390D	966	790.48	0	0		BnaCnng20390D	966	772.793	0	0		BnaCnng20390D	966	781.067	0	0
BnaCnng20400D	753	577.48	0	0		BnaCnng20400D	753	559.793	1	0.0190523		BnaCnng20400D	753	568.067	1.03364	0.0174343
BnaCnng20410D	1104	928.48	0	0		BnaCnng20410D	1104	910.793	0.231319	0.00270873		BnaCnng20410D	1104	919.067	0	0
BnaCnng20420D	432	256.561	0	0		BnaCnng20420D	432	238.907	0	0		BnaCnng20420D	432	247.092	0	0
BnaCnng20430D	1422	1246.48	199.121	1.57698		BnaCnng20430D	1422	1228.79	424.971	3.68855		BnaCnng20430D	1422	1237.07	494.2	3.82776
BnaCnng20440D	684	508.48	0	0		BnaCnng20440D	684	490.793	0	0		BnaCnng20440D	684	499.067	0	0
BnaCnng20450D	513	337.48	0	0		BnaCnng20450D	513	319.827	1	0.0333472		BnaCnng20450D	513	328.067	0	0
BnaCnng20460D	1230	1054.48	1	0.00936171		BnaCnng20460D	1230	1036.79	0	0		BnaCnng20460D	1230	1045.07	0	0
BnaCnng20470D	717	541.48	0	0		BnaCnng20470D	717	523.793	0	0		BnaCnng20470D	717	532.067	1	0.0180081
BnaA10g11790D	1479	1303.48	0	0		BnaA10g11790D	1479	1285.79	0	0		BnaA10g11790D	1479	1294.07	0	0
BnaA10g11780D	426	250.561	0	0		BnaA10g11780D	426	232.954	0	0		BnaA10g11780D	426	241.092	0	0
BnaA10g11770D	585	409.48	0	0		BnaA10g11770D	585	391.793	0	0		BnaA10g11770D	585	400.067	0	0
BnaA10g11760D	903	727.48	205.946	2.79464		BnaA10g11760D	903	709.793	224.924	3.3797		BnaA10g11760D	903	718.067	385.929	5.14964
BnaA10g11750D	138	20.8837	0	0		BnaA10g11750D	138	22.6017	0	0		BnaA10g11750D	138	21.2572	2	0.901487
BnaA10g11740D	1206	1030.48	2	0.0191595		BnaA10g11740D	1206	1012.79	2.25162	0.0237109		BnaA10g11740D	1206	1021.07	9.38094	0.0880292
BnaA10g11730D	195	44.016	13	2.91559		BnaA10g11730D	195	42.7596	13	3.24254		BnaA10g11730D	195	42.6069	7	1.57418
BnaA10g11720D	252	83.4466	0	0		BnaA10g11720D	252	74.5914	0	0		BnaA10g11720D	252	78.0018	0	0
BnaA10g11710D	1107	931.48	479.296	5.07953		BnaA10g11710D	1107	913.793	587.439	6.8563		BnaA10g11710D	1107	922.067	442.562	4.59882
BnaA10g11700D	456	280.48	0	0		BnaA10g11700D	456	262.882	0	0		BnaA10g11700D	456	271.067	0	0
BnaA10g11690D	945	769.48	22.6471	0.290541		BnaA10g11690D	945	751.793	47.2836	0.670791		BnaA10g11690D	945	760.067	149.034	1.87875
BnaA10g11680D	1893	1717.48	0	0		BnaA10g11680D	1893	1699.79	0	0		BnaA10g11680D	1893	1708.07	0	0
BnaA10g11670D	423	247.561	0	0		BnaA10g11670D	423	229.954	0	0		BnaA10g11670D	423	238.092	0	0
BnaA10g11660D	222	60.5891	5	0.814646		BnaA10g11660D	222	56.1327	3	0.570007		BnaA10g11660D	222	57.4085	8	1.33521
BnaA10g11650D	1233	1057.48	0	0		BnaA10g11650D	1233	1039.79	0	0		BnaA10g11650D	1233	1048.07	0	0
BnaA10g11640D	1515	1339.48	1194.05	8.79991		BnaA10g11640D	1515	1321.79	1009.96	8.14924		BnaA10g11640D	1515	1330.07	608.638	4.38451
BnaA10g11630D	216	56.5043	0	0		BnaA10g11630D	216	52.7153	0	0		BnaA10g11630D	216	53.5989	0	0
BnaA10g11620D	2826	2650.48	0	0		BnaA10g11620D	2826	2632.79	0	0		BnaA10g11620D	2826	2641.07	0	0
BnaA06g23590D	165	29.722	0	0		BnaA06g23590D	165	30.4207	0	0		BnaA06g23590D	165	30.2128	0	0
BnaA06g23580D	1461	1285.48	30	0.230382		BnaA06g23580D	1461	1267.79	26	0.218726		BnaA06g23580D	1461	1276.07	26	0.195225
BnaA06g23570D	2565	2389.48	0	0		BnaA06g23570D	2565	2371.79	0	0		BnaA06g23570D	2565	2380.07	0	0
BnaA06g23560D	2343	2167.48	0	0		BnaA06g23560D	2343	2149.79	2	0.00992221		BnaA06g23560D	2343	2158.07	2	0.00887974
BnaA06g23550D	216	56.5043	0	0		BnaA06g23550D	216	52.7153	0	0		BnaA06g23550D	216	53.5989	0	0
BnaA06g23540D	1137	961.48	42	0.431224		BnaA06g23540D	1137	943.793	58	0.65543		BnaA06g23540D	1137	952.067	113	1.13722
BnaA06g23530D	1650	1474.48	0	0		BnaA06g23530D	1650	1456.79	0	0		BnaA06g23530D	1650	1465.07	2	0.01308
BnaA06g23520D	1560	1384.48	0	0		BnaA06g23520D	1560	1366.79	1.49168	0.0116399		BnaA06g23520D	1560	1375.07	0	0
BnaA06g23510D	567	391.48	0	0		BnaA06g23510D	567	373.793	0	0		BnaA06g23510D	567	382.067	0	0
BnaA06g23500D	1269	1093.48	1243.17	11.2231		BnaA06g23500D	1269	1075.79	663.418	6.57708		BnaA06g23500D	1269	1084.07	402.9	3.56103
BnaA06g23490D	312	137.562	80	5.74099		BnaA06g23490D	312	122.867	44.1456	3.832		BnaA06g23490D	312	129.325	65	4.81576
BnaA06g23480D	1446	1270.48	151.569	1.1777		BnaA06g23480D	1446	1252.79	174.369	1.48445		BnaA06g23480D	1446	1261.07	151.405	1.15037
BnaA06g23470D	561	385.48	8	0.204872		BnaA06g23470D	561	367.793	12	0.347978		BnaA06g23470D	561	376.067	34	0.866261
BnaA06g23460D	1224	1048.48	13	0.122399		BnaA06g23460D	1224	1030.79	27	0.279362		BnaA06g23460D	1224	1039.07	66.4271	0.612544
BnaA06g23450D	849	673.48	476.677	6.98704		BnaA06g23450D	849	655.793	499.077	8.11662		BnaA06g23450D	849	664.067	659.538	9.51619
BnaA06g23440D	2055	1879.48	55.1849	0.289852		BnaA06g23440D	2055	1861.79	60.5966	0.34713		BnaA06g23440D	2055	1870.07	85.3018	0.437055
BnaCnng20480D	2028	1852.48	581.966	3.10126		BnaCnng20480D	2028	1834.79	538.838	3.13218		BnaCnng20480D	2028	1843.07	242.554	1.26096
BnaCnng20490D	1170	994.48	0	0		BnaCnng20490D	1170	976.793	0	0		BnaCnng20490D	1170	985.067	0	0
BnaCnng20500D	201	47.3393	0	0		BnaCnng20500D	201	45.5436	0	0		BnaCnng20500D	201	45.5241	0	0
BnaCnng20510D	834	658.48	22.8052	0.341889		BnaCnng20510D	834	640.793	30.9187	0.51461		BnaCnng20510D	834	649.067	43.5591	0.64302
BnaCnng20520D	3795	3619.48	2.31259	0.00630734		BnaCnng20520D	3795	3601.79	0	0		BnaCnng20520D	3795	3610.07	2	0.00530823
BnaCnng20530D	684	508.48	0	0		BnaCnng20530D	684	490.793	0	0		BnaCnng20530D	684	499.067	0	0
BnaCnng20540D	348	172.753	0	0		BnaCnng20540D	348	156.373	0	0		BnaCnng20540D	348	163.772	0	0
BnaCnng20550D	948	772.48	0	0		BnaCnng20550D	948	754.793	0	0		BnaCnng20550D	948	763.067	0	0
BnaCnng20560D	228	64.8938	9	1.36909		BnaCnng20560D	228	59.6046	16.1394	2.8879		BnaCnng20560D	228	61.272	16	2.50203
BnaCnng20570D	663	487.48	0	0		BnaCnng20570D	663	469.793	0	0		BnaCnng20570D	663	478.067	0	0
BnaCnng20580D	450	274.507	0	0		BnaCnng20580D	450	256.882	0	0		BnaCnng20580D	450	265.067	0	0
BnaCnng20590D	396	220.561	0	0		BnaCnng20590D	396	203.21	0	0		BnaCnng20590D	396	211.116	0	0
BnaCnng20600D	408	232.561	0	0		BnaCnng20600D	408	215.022	0	0		BnaCnng20600D	408	223.116	0	0
BnaCnng20610D	2913	2737.48	5	0.0180307		BnaCnng20610D	2913	2719.79	9	0.0352924		BnaCnng20610D	2913	2728.07	19	0.0667319
BnaCnng20620D	2361	2185.48	0	0		BnaCnng20620D	2361	2167.79	0	0		BnaCnng20620D	2361	2176.07	0	0
BnaCnng20630D	1167	991.48	0	0		BnaCnng20630D	1167	973.793	0	0		BnaCnng20630D	1167	982.067	0	0
BnaCnng68200D	894	718.48	2	0.0274795		BnaCnng68200D	894	700.793	0	0		BnaCnng68200D	894	709.067	0	0
BnaCnng68210D	1503	1327.48	0	0		BnaCnng68210D	1503	1309.79	0	0		BnaCnng68210D	1503	1318.07	1	0.00726938
BnaAnng33520D	1197	1021.48	22	0.212611		BnaAnng33520D	1197	1003.79	24	0.255001		BnaAnng33520D	1197	1012.07	33	0.312421
BnaAnng33530D	696	520.48	41	0.77763		BnaAnng33530D	696	502.793	35	0.742427		BnaAnng33530D	696	511.067	31	0.581191
BnaAnng33540D	1089	913.48	1	0.0108067		BnaAnng33540D	1089	895.793	0	0		BnaAnng33540D	1089	904.067	0	0
BnaAnng33550D	1479	1303.48	11	0.0833071		BnaAnng33550D	1479	1285.79	28	0.232253		BnaAnng33550D	1479	1294.07	37	0.273955
BnaAnng33560D	690	514.48	30.9786	0.594411		BnaAnng33560D	690	496.793	39.5248	0.848534		BnaAnng33560D	690	505.067	69.6133	1.32062
BnaAnng33570D	1020	844.48	0	0		BnaAnng33570D	1020	826.793	0	0		BnaAnng33570D	1020	835.067	0	0
BnaAnng33580D	825	649.48	0	0		BnaAnng33580D	825	631.793	0	0		BnaAnng33580D	825	640.067	0	0
BnaC05g51890D	1110	934.48	5.04396	0.0532837		BnaC05g51890D	1110	916.793	9.20366	0.107069		BnaC05g51890D	1110	925.067	7.04498	0.0729696
BnaUnng03830D	258	88.2425	39.5528	4.42479		BnaUnng03830D	258	78.8112	51.8465	7.01627		BnaUnng03830D	258	82.6899	33.0206	3.8262
BnaC07g48510D	330	155.063	0	0		BnaC07g48510D	330	139.396	0	0		BnaC07g48510D	330	146.405	0	0
BnaCnng68220D	591	415.48	93	2.20966		BnaCnng68220D	591	397.793	101	2.70794		BnaCnng68220D	591	406.067	165	3.89333
BnaCnng68230D	507	331.48	0	0		BnaCnng68230D	507	313.827	0	0		BnaCnng68230D	507	322.067	0	0
BnaUnng03840D	294	120.48	0	0		BnaUnng03840D	294	107.198	0	0		BnaUnng03840D	294	112.989	0	0
BnaAnng33590D	189	40.9469	0	0		BnaAnng33590D	189	40.3111	2	0.529152		BnaAnng33590D	189	39.841	6	1.44297
BnaAnng33600D	1911	1735.48	1	0.00568819		BnaAnng33600D	1911	1717.79	14.042	0.0871832		BnaAnng33600D	1911	1726.07	11.1939	0.0621383
BnaAnng33610D	309	134.78	0	0		BnaAnng33610D	309	120.253	0	0		BnaAnng33610D	309	126.611	0	0
BnaAnng33620D	345	169.77	0	0		BnaAnng33620D	345	153.513	0	0		BnaAnng33620D	345	160.886	0	0
BnaCnng68240D	810	634.48	3.6008	0.056024		BnaCnng68240D	810	616.793	12.4377	0.215068		BnaCnng68240D	810	625.067	22.3913	0.343231
BnaA04g27220D	1383	1207.48	298.009	2.43637		BnaA04g27220D	1383	1189.79	406.312	3.6422		BnaA04g27220D	1383	1198.07	250.474	2.00316
BnaCnng68250D	87	43.8523	0	0		BnaCnng68250D	87	42.6667	0	0		BnaCnng68250D	87	46.3537	0	0
BnaCnng68260D	243	76.3791	0	0		BnaCnng68260D	243	68.6377	0	0		BnaCnng68260D	243	71.4657	0	0
BnaCnng68270D	354	178.7	0	0		BnaCnng68270D	354	162.038	0	0		BnaCnng68270D	354	169.605	0	0
BnaCnng68280D	186	39.3017	0	0		BnaCnng68280D	186	38.9841	0	0		BnaCnng68280D	186	38.5744	0	0
BnaAnng33630D	747	571.48	0	0		BnaAnng33630D	747	553.793	0	0		BnaAnng33630D	747	562.067	0	0
BnaAnng33640D	618	442.48	0	0		BnaAnng33640D	618	424.793	0	0		BnaAnng33640D	618	433.067	0	0
BnaCnng68290D	291	117.697	0	0		BnaCnng68290D	291	104.664	1	0.101901		BnaCnng68290D	291	110.275	0	0
BnaCnng68300D	1524	1348.48	78.5135	0.574769		BnaCnng68300D	1524	1330.79	46.6939	0.374218		BnaCnng68300D	1524	1339.07	51.6522	0.369591
BnaCnng68310D	228	64.8938	0	0		BnaCnng68310D	228	59.6046	0	0		BnaCnng68310D	228	61.272	0	0
BnaAnng33650D	645	469.48	0	0		BnaAnng33650D	645	451.793	0	0		BnaAnng33650D	645	460.067	0	0
BnaCnng68320D	2664	2488.48	4	0.0158679		BnaCnng68320D	2664	2470.79	7	0.030216		BnaCnng68320D	2664	2479.07	8	0.0309198
BnaA10g03540D	1083	907.48	0	0		BnaA10g03540D	1083	889.793	0	0		BnaA10g03540D	1083	898.067	1	0.0106691
BnaA10g03530D	1422	1246.48	0	0		BnaA10g03530D	1422	1228.79	0	0		BnaA10g03530D	1422	1237.07	0	0
BnaA10g03520D	2646	2470.48	191.673	0.765901		BnaA10g03520D	2646	2452.79	314.685	1.36833		BnaA10g03520D	2646	2461.07	355.333	1.3834
BnaA10g03510D	2064	1888.48	0	0		BnaA10g03510D	2064	1870.79	0	0		BnaA10g03510D	2064	1879.07	3	0.0152973
BnaA10g03500D	540	364.48	0	0		BnaA10g03500D	540	346.793	0	0		BnaA10g03500D	540	355.067	0	0
BnaA10g03490D	465	289.48	0	0		BnaA10g03490D	465	271.856	0	0		BnaA10g03490D	465	280.067	0	0
BnaA10g03480D	3549	3373.48	3	0.00877883		BnaA10g03480D	3549	3355.79	0	0		BnaA10g03480D	3549	3364.07	0	0
BnaA10g03470D	1371	1195.48	1.06202	0.00876965		BnaA10g03470D	1371	1177.79	0	0		BnaA10g03470D	1371	1186.07	2.08101	0.0168113
BnaCnng20640D	1461	1285.48	2026.31	15.5608		BnaCnng20640D	1461	1267.79	1967.95	16.5554		BnaCnng20640D	1461	1276.07	1890.38	14.1942
BnaCnng20650D	876	700.48	107.142	1.50994		BnaCnng20650D	876	682.793	79.1085	1.23569		BnaCnng20650D	876	691.067	94.1149	1.30489
BnaCnng20660D	642	466.48	0	0		BnaCnng20660D	642	448.793	0	0		BnaCnng20660D	642	457.067	0	0
BnaCnng20670D	729	553.48	0	0		BnaCnng20670D	729	535.793	0	0		BnaCnng20670D	729	544.067	0	0
BnaCnng20680D	1596	1420.48	0	0		BnaCnng20680D	1596	1402.79	3	0.0228088		BnaCnng20680D	1596	1411.07	7	0.0475319
BnaCnng20690D	1200	1024.48	0	0		BnaCnng20690D	1200	1006.79	0	0		BnaCnng20690D	1200	1015.07	0	0
BnaCnng20700D	312	137.562	0	0		BnaCnng20700D	312	122.867	0	0		BnaCnng20700D	312	129.325	0	0
[truncated: 99,043 more rows]

## Sheet: Table 9b
Table S9b Kallisto output files containing information of abundance estimates (counts and tpm), and transcript length information length for heat-stressed pollen (HM1, HM2, HM3)
HM1						HM2						HM3
target_id	length	eff_length	est_counts	tpm		target_id	length	eff_length	est_counts	tpm		target_id	length	eff_length	est_counts	tpm
BnaC09g12820D	1818	1645.74	1	0.00587435		BnaC09g12820D	1818	1625.15	0	0		BnaC09g12820D	1818	1627.3	0	0
BnaC09g12810D	1608	1435.74	6.66407	0.044873		BnaC09g12810D	1608	1415.15	6.74774	0.0452277		BnaC09g12810D	1608	1417.3	3	0.0200264
BnaC09g12800D	1785	1612.74	29	0.173842		BnaC09g12800D	1785	1592.15	28	0.16681		BnaC09g12800D	1785	1594.3	11	0.065278
BnaC09g12790D	306	134.627	0	0		BnaC09g12790D	306	118.079	0	0		BnaC09g12790D	306	118.486	0	0
BnaC09g12780D	1620	1447.74	140.571	0.938701		BnaC09g12780D	1620	1427.15	146.654	0.9747		BnaC09g12780D	1620	1429.3	146.37	0.968889
BnaC09g12770D	2613	2440.74	36	0.142594		BnaC09g12770D	2613	2420.15	56.0571	0.219703		BnaC09g12770D	2613	2422.3	32	0.124987
BnaC09g12760D	2520	2347.74	4	0.0164714		BnaC09g12760D	2520	2327.15	1	0.0040759		BnaC09g12760D	2520	2329.3	1	0.0040618
BnaC09g12750D	885	712.74	2.67159	0.0362376		BnaC09g12750D	885	692.151	4.80328	0.0658241		BnaC09g12750D	885	694.299	7.64068	0.104119
BnaC09g12740D	867	694.74	0	0		BnaC09g12740D	867	674.151	0	0		BnaC09g12740D	867	676.299	0	0
BnaC09g12730D	204	49.2992	1	0.196102		BnaC09g12730D	204	46.1902	0	0		BnaC09g12730D	204	44.1888	0	0
BnaC09g12720D	609	436.74	1	0.022136		BnaC09g12720D	609	416.244	0	0		BnaC09g12720D	609	418.299	0	0
BnaC09g12710D	804	631.74	0.0789854	0.00120873		BnaC09g12710D	804	611.151	0	0		BnaC09g12710D	804	613.299	0	0
BnaC09g12700D	213	55.2128	0	0		BnaC09g12700D	213	50.883	0	0		BnaC09g12700D	213	48.9066	0	0
BnaC09g12690D	507	334.74	1	0.0288811		BnaC09g12690D	507	314.327	0	0		BnaC09g12690D	507	316.299	1	0.0299121
BnaC09g12680D	1599	1426.74	1	0.00677604		BnaC09g12680D	1599	1406.15	1	0.00674553		BnaC09g12680D	1599	1408.3	2	0.0134363
BnaC09g12670D	1386	1213.74	0	0		BnaC09g12670D	1386	1193.15	1	0.00794974		BnaC09g12670D	1386	1195.3	0	0
BnaC09g12660D	495	322.74	0	0		BnaC09g12660D	495	302.327	0	0		BnaC09g12660D	495	304.299	0	0
BnaC09g12650D	3126	2953.74	0	0		BnaC09g12650D	3126	2933.15	0	0		BnaC09g12650D	3126	2935.3	0	0
BnaC09g12640D	318	146.361	0	0		BnaC09g12640D	318	128.737	0	0		BnaC09g12640D	318	129.45	0	0
BnaC09g12630D	2532	2359.74	0.999889	0.00409646		BnaC09g12630D	2532	2339.15	2	0.00810998		BnaC09g12630D	2532	2341.3	0	0
BnaC09g12620D	927	754.74	0	0		BnaC09g12620D	927	734.151	0	0		BnaC09g12620D	927	736.299	0	0
BnaC09g12610D	591	418.74	0	0		BnaC09g12610D	591	398.327	0	0		BnaC09g12610D	591	400.299	0	0
BnaC09g12600D	864	691.74	0	0		BnaC09g12600D	864	671.151	0	0		BnaC09g12600D	864	673.299	0	0
BnaC09g12590D	108	15.4619	0	0		BnaC09g12590D	108	17.6799	0	0		BnaC09g12590D	108	19.8131	0	0
BnaC09g12580D	222	61.5196	0	0		BnaC09g12580D	222	55.8538	0	0		BnaC09g12580D	222	54.1825	0	0
BnaC09g12570D	2946	2773.74	0	0		BnaC09g12570D	2946	2753.15	0	0		BnaC09g12570D	2946	2755.3	0	0
BnaC09g12560D	2811	2638.74	0	0		BnaC09g12560D	2811	2618.15	0	0		BnaC09g12560D	2811	2620.3	0	0
BnaC09g12550D	213	55.2128	0	0		BnaC09g12550D	213	50.883	0	0		BnaC09g12550D	213	48.9066	0	0
BnaC09g12540D	234	70.6129	0	0		BnaC09g12540D	234	62.9177	1	0.150756		BnaC09g12540D	234	61.442	0	0
BnaC09g12530D	1110	937.74	0	0		BnaC09g12530D	1110	917.151	0	0		BnaC09g12530D	1110	919.299	2	0.0205834
BnaC09g12520D	693	520.74	1	0.0185652		BnaC09g12520D	693	500.151	0	0		BnaC09g12520D	693	502.299	0	0
BnaC09g12510D	1206	1033.74	15.4924	0.144887		BnaC09g12510D	1206	1013.15	32.5263	0.304515		BnaC09g12510D	1206	1015.3	7.42967	0.0692341
BnaC09g12500D	1950	1777.74	44.4365	0.241653		BnaC09g12500D	1950	1757.15	31	0.16734		BnaC09g12500D	1950	1759.3	56.9429	0.306227
BnaC09g12490D	2835	2662.74	1	0.00363072		BnaC09g12490D	2835	2642.15	0	0		BnaC09g12490D	2835	2644.3	0	0
BnaC09g12480D	1002	829.74	32.4582	0.378184		BnaC09g12480D	1002	809.151	40.774	0.477971		BnaC09g12480D	1002	811.299	37.769	0.440451
BnaC09g12470D	276	106.348	0	0		BnaC09g12470D	276	92.596	0	0		BnaC09g12470D	276	92.3939	0	0
BnaC09g12460D	1233	1060.74	0	0		BnaC09g12460D	1233	1040.15	0	0		BnaC09g12460D	1233	1042.3	0	0
BnaC09g12450D	534	361.74	0	0		BnaC09g12450D	534	341.327	0	0		BnaC09g12450D	534	343.299	0	0
BnaC09g12440D	216	57.2163	0	0		BnaC09g12440D	216	52.4201	0	0		BnaC09g12440D	216	50.6649	0	0
BnaC09g12430D	753	580.74	3	0.0499414		BnaC09g12430D	753	560.151	1.01704	0.0172219		BnaC09g12430D	753	562.299	0	0
BnaC09g12420D	258	90.5051	0	0		BnaC09g12420D	258	78.8981	0	0		BnaC09g12420D	258	78.3944	0	0
BnaC09g12410D	258	90.5051	0	0		BnaC09g12410D	258	78.8981	0	0		BnaC09g12410D	258	78.3944	0	0
BnaC09g12400D	258	90.5051	0	0		BnaC09g12400D	258	78.8981	0	0		BnaC09g12400D	258	78.3944	0	0
BnaC09g12390D	258	90.5051	0	0		BnaC09g12390D	258	78.8981	0	0		BnaC09g12390D	258	78.3944	0	0
BnaC09g12380D	96	22.375	0	0		BnaC09g12380D	96	25.9835	0	0		BnaC09g12380D	96	30.4958	0	0
BnaC09g12370D	258	90.5051	0	0		BnaC09g12370D	258	78.8981	0	0		BnaC09g12370D	258	78.3944	0	0
BnaC09g12360D	2496	2323.74	781.038	3.24942		BnaC09g12360D	2496	2303.15	926.698	3.81649		BnaC09g12360D	2496	2305.3	892.276	3.66198
BnaC09g12350D	1794	1621.74	826.936	4.9296		BnaC09g12350D	1794	1601.15	844.896	5.00517		BnaC09g12350D	1794	1603.3	1010.83	5.96497
BnaC09g12340D	1041	868.74	0	0		BnaC09g12340D	1041	848.151	0	0		BnaC09g12340D	1041	850.299	0	0
BnaC09g12330D	357	184.822	1	0.052308		BnaC09g12330D	357	165.29	1	0.0573854		BnaC09g12330D	357	167.051	2	0.113273
BnaC09g12320D	228	66.0751	6.09524	0.891814		BnaC09g12320D	228	59.3402	10.1613	1.62423		BnaC09g12320D	228	57.7136	1	0.163933
BnaC09g12310D	723	550.74	201.731	3.54117		BnaC09g12310D	723	530.151	255.92	4.57881		BnaC09g12310D	723	532.299	161.152	2.86433
BnaC09g12300D	1770	1597.74	0	0		BnaC09g12300D	1770	1577.15	0	0		BnaC09g12300D	1770	1579.3	0	0
BnaC09g12290D	222	61.5196	0	0		BnaC09g12290D	222	55.8538	0	0		BnaC09g12290D	222	54.1825	1	0.174616
BnaC09g12280D	480	307.74	0	0		BnaC09g12280D	480	287.327	0	0		BnaC09g12280D	480	289.299	0	0
BnaC09g12270D	603	430.74	0	0		BnaC09g12270D	603	410.327	0	0		BnaC09g12270D	603	412.299	0	0
BnaC09g12260D	987	814.74	58.4731	0.693838		BnaC09g12260D	987	794.151	55.3396	0.660969		BnaC09g12260D	987	796.299	53.9312	0.640778
BnaC09g12250D	447	274.74	0	0		BnaC09g12250D	447	254.38	0	0		BnaC09g12250D	447	256.299	0	0
BnaC09g12240D	708	535.74	0	0		BnaC09g12240D	708	515.151	0	0		BnaC09g12240D	708	517.299	0	0
BnaC09g12230D	1269	1096.74	0	0		BnaC09g12230D	1269	1076.15	1.04334	0.00919601		BnaC09g12230D	1269	1078.3	0	0
BnaC09g12220D	207	51.2467	60.2084	11.3583		BnaC09g12220D	207	47.7668	61.8761	12.287		BnaC09g12220D	207	45.7349	59.7924	12.3692
BnaC09g12210D	153	24.3329	7	2.78116		BnaC09g12210D	153	24.89	7	2.66761		BnaC09g12210D	153	24.9069	4.72358	1.79431
BnaC09g12200D	351	178.84	1	0.0540576		BnaC09g12200D	351	159.566	0	0		BnaC09g12200D	351	161.215	0	0
BnaC09g12190D	1689	1516.74	93.1765	0.593904		BnaC09g12190D	1689	1496.15	139.685	0.885569		BnaC09g12190D	1689	1498.3	143.016	0.903086
BnaC09g12180D	1038	865.74	288.933	3.2265		BnaC09g12180D	1038	845.151	277.487	3.11427		BnaC09g12180D	1038	847.299	190.497	2.12714
BnaC09g12170D	630	457.74	0	0		BnaC09g12170D	630	437.244	0	0		BnaC09g12170D	630	439.299	0	0
BnaC09g12160D	1566	1393.74	2489.94	17.2714		BnaC09g12160D	1566	1373.15	1900.29	13.1265		BnaC09g12160D	1566	1375.3	2350.8	16.172
BnaC09g12150D	246	80.1613	0	0		BnaC09g12150D	246	70.6293	0	0		BnaC09g12150D	246	69.5322	0	0
BnaC09g12140D	225	63.7375	0	0		BnaC09g12140D	225	57.6484	0	0		BnaC09g12140D	225	56.0016	0	0
BnaC09g12130D	2154	1981.74	71.0408	0.346563		BnaC09g12130D	2154	1961.15	92.5373	0.447563		BnaC09g12130D	2154	1963.3	55.9731	0.269735
BnaC09g12120D	3489	3316.74	188.995	0.550885		BnaC09g12120D	3489	3296.15	190.035	0.546857		BnaC09g12120D	3489	3298.3	219.921	0.630842
BnaC09g12110D	369	196.803	29	1.42458		BnaC09g12110D	369	176.932	45	2.41243		BnaC09g12110D	369	178.794	53.8742	2.85084
BnaC09g12100D	1338	1165.74	32	0.265381		BnaC09g12100D	1338	1145.15	47	0.389299		BnaC09g12100D	1338	1147.3	20	0.164929
BnaC09g12090D	2676	2503.74	0	0		BnaC09g12090D	2676	2483.15	0	0		BnaC09g12090D	2676	2485.3	2	0.00761369
BnaC09g12080D	1917	1744.74	1053.03	5.83485		BnaC09g12080D	1917	1724.15	1196.48	6.58233		BnaC09g12080D	1917	1726.3	1082.72	5.93398
BnaC09g12070D	132	18.2199	0	0		BnaC09g12070D	132	19.4879	0	0		BnaC09g12070D	132	20.0272	0	0
BnaC09g12060D	162	27.8012	0	0		BnaC09g12060D	162	28.0387	0	0		BnaC09g12060D	162	27.3493	0	0
BnaC09g12050D	1053	880.74	0	0		BnaC09g12050D	1053	860.151	0	0		BnaC09g12050D	1053	862.299	0	0
BnaC09g12040D	1017	844.74	0	0		BnaC09g12040D	1017	824.151	0	0		BnaC09g12040D	1017	826.299	0	0
BnaC09g12030D	669	496.74	1.02521	0.0199529		BnaC09g12030D	669	476.201	0	0		BnaC09g12030D	669	478.299	1.03327	0.020439
BnaA05g26300D	1074	901.74	0	0		BnaA05g26300D	1074	881.151	0	0		BnaA05g26300D	1074	883.299	0	0
BnaA05g26310D	735	562.74	0	0		BnaA05g26310D	735	542.151	0	0		BnaA05g26310D	735	544.299	0	0
BnaA05g26320D	546	373.74	0	0		BnaA05g26320D	546	353.327	0	0		BnaA05g26320D	546	355.299	0	0
BnaA05g26330D	615	442.74	0	0		BnaA05g26330D	615	422.244	1	0.0224639		BnaA05g26330D	615	424.299	1	0.0222983
BnaA05g26340D	75	34.72	0	0		BnaA05g26340D	75	38.2292	0	0		BnaA05g26340D	75	36.2182	0	0
BnaA05g26350D	534	361.74	3	0.0801763		BnaA05g26350D	534	341.327	2	0.0555786		BnaA05g26350D	534	343.299	5	0.137798
BnaA05g26360D	399	226.74	0	0		BnaA05g26360D	399	206.498	0	0		BnaA05g26360D	399	208.434	0	0
BnaA05g26370D	6018	5845.74	62.5076	0.103375		BnaA05g26370D	6018	5825.15	86.489	0.140832		BnaA05g26370D	6018	5827.3	65.8191	0.106863
BnaA05g26380D	885	712.74	20.0527	0.271996		BnaA05g26380D	885	692.151	22.3028	0.305638		BnaA05g26380D	885	694.299	11.4221	0.155648
BnaA05g26390D	1152	979.74	0	0		BnaA05g26390D	1152	959.151	0	0		BnaA05g26390D	1152	961.299	0	0
BnaA05g26400D	2085	1912.74	0	0		BnaA05g26400D	2085	1892.15	1	0.00501294		BnaA05g26400D	2085	1894.3	1	0.00499454
BnaA05g26410D	720	547.74	19.4638	0.343537		BnaA05g26410D	720	527.151	30.4023	0.54704		BnaA05g26410D	720	529.299	8.04255	0.14376
BnaA05g26420D	1062	889.74	1	0.0108657		BnaA05g26420D	1062	869.151	0	0		BnaA05g26420D	1062	871.299	1	0.0108587
BnaA05g26430D	1032	859.74	726.95	8.17445		BnaA05g26430D	1032	839.151	812.432	9.18322		BnaA05g26430D	1032	841.299	954.763	10.7372
BnaA05g26440D	696	523.74	0	0		BnaA05g26440D	696	503.151	0	0		BnaA05g26440D	696	505.299	0	0
BnaA05g26450D	885	712.74	0	0		BnaA05g26450D	885	692.151	0	0		BnaA05g26450D	885	694.299	0	0
BnaA05g26460D	246	80.1613	0	0		BnaA05g26460D	246	70.6293	0	0		BnaA05g26460D	246	69.5322	0.5	0.0680343
BnaA05g26470D	945	772.74	1	0.0125109		BnaA05g26470D	945	752.151	0	0		BnaA05g26470D	945	754.299	1	0.012543
BnaA05g26480D	1350	1177.74	1433.82	11.7697		BnaA05g26480D	1350	1157.15	1508.2	12.3628		BnaA05g26480D	1350	1159.3	1793.41	14.6362
BnaA05g26490D	1329	1156.74	794.238	6.63798		BnaA05g26490D	1329	1136.15	837.429	6.99133		BnaA05g26490D	1329	1138.3	1083.88	9.00883
BnaA05g26500D	1716	1543.74	1702.97	10.6649		BnaA05g26500D	1716	1523.15	1465.16	9.12409		BnaA05g26500D	1716	1525.3	1621.15	10.0557
BnaA05g26510D	1617	1444.74	212.921	1.42479		BnaA05g26510D	1617	1424.15	225.857	1.50427		BnaA05g26510D	1617	1426.3	227.725	1.51058
BnaA05g26520D	1779	1606.74	4	0.0240677		BnaA05g26520D	1779	1586.15	1.1	0.00657804		BnaA05g26520D	1779	1588.3	0	0
BnaA05g26530D	756	583.74	1391.92	23.0523		BnaA05g26530D	756	563.151	2657.97	44.7685		BnaA05g26530D	756	565.299	767.295	12.8419
BnaA05g26540D	708	535.74	0	0		BnaA05g26540D	708	515.151	0	0		BnaA05g26540D	708	517.299	0	0
BnaA05g26550D	480	307.74	615.23	19.3275		BnaA05g26550D	480	287.327	618.543	20.4194		BnaA05g26550D	480	289.299	572.318	18.7169
BnaA05g26560D	1140	967.74	1131.38	11.3024		BnaA05g26560D	1140	947.151	1284.44	12.863		BnaA05g26560D	1140	949.299	1188.96	11.8497
BnaA05g26570D	522	349.74	155.633	4.30207		BnaA05g26570D	522	329.327	131.124	3.77663		BnaA05g26570D	522	331.299	152.575	4.35719
BnaA05g26580D	360	187.803	1	0.0514776		BnaA05g26580D	360	168.123	0	0		BnaA05g26580D	360	169.916	0	0
BnaA05g26590D	1860	1687.74	44.619	0.255585		BnaA05g26590D	1860	1667.15	42.543	0.242048		BnaA05g26590D	1860	1669.3	43.6056	0.247145
BnaA05g26600D	1914	1741.74	765.278	4.24773		BnaA05g26600D	1914	1721.15	862.847	4.75514		BnaA05g26600D	1914	1723.3	763.624	4.1924
BnaA05g26610D	282	111.905	0	0		BnaA05g26610D	282	97.5517	2.21383	0.215258		BnaA05g26610D	282	97.3474	0	0
BnaA05g26620D	1530	1357.74	0	0		BnaA05g26620D	1530	1337.15	0	0		BnaA05g26620D	1530	1339.3	0	0
BnaA05g26630D	384	211.762	0	0		BnaA05g26630D	384	191.618	0	0		BnaA05g26630D	384	193.572	0	0
BnaA05g26640D	969	796.74	0	0		BnaA05g26640D	969	776.151	0	0		BnaA05g26640D	969	778.299	0	0
BnaA05g26650D	690	517.74	10.7519	0.200768		BnaA05g26650D	690	497.151	10.2338	0.195253		BnaA05g26650D	690	499.299	9.14479	0.173283
BnaA05g26660D	705	532.74	103.632	1.88062		BnaA05g26660D	705	512.151	117.944	2.18438		BnaA05g26660D	705	514.299	88.4754	1.62761
BnaA05g26670D	84	37.3167	0	0		BnaA05g26670D	84	42.4815	0	0		BnaA05g26670D	84	35.3014	0	0
BnaA05g26680D	639	466.74	0	0		BnaA05g26680D	639	446.201	0	0		BnaA05g26680D	639	448.299	1	0.0211046
BnaA05g26690D	615	442.74	2.25762	0.0492974		BnaA05g26690D	615	422.244	10	0.224639		BnaA05g26690D	615	424.299	1.19864	0.0267277
BnaA05g26700D	2175	2002.74	25.5478	0.123325		BnaA05g26700D	2175	1982.15	42.3892	0.202846		BnaA05g26700D	2175	1984.3	30.7314	0.146528
BnaA05g26710D	513	340.74	8	0.22698		BnaA05g26710D	513	320.327	16	0.473778		BnaA05g26710D	513	322.299	2	0.0587104
BnaA05g26720D	1983	1810.74	2	0.0106781		BnaA05g26720D	1983	1790.15	0	0		BnaA05g26720D	1983	1792.3	0	0
BnaA05g26730D	537	364.74	0	0		BnaA05g26730D	537	344.327	0	0		BnaA05g26730D	537	346.299	0	0
BnaA05g26740D	822	649.74	0	0		BnaA05g26740D	822	629.151	0	0		BnaA05g26740D	822	631.299	0	0
BnaA05g26750D	897	724.74	48.3934	0.645543		BnaA05g26750D	897	704.151	70.0424	0.943503		BnaA05g26750D	897	706.299	27.3488	0.366348
BnaA05g26760D	3051	2878.74	251.335	0.844057		BnaA05g26760D	3051	2858.15	272.054	0.902855		BnaA05g26760D	3051	2860.3	263.167	0.870491
BnaA05g26770D	1794	1621.74	0	0		BnaA05g26770D	1794	1601.15	1	0.00592401		BnaA05g26770D	1794	1603.3	1	0.00590105
BnaA05g26780D	429	256.74	560.984	21.1241		BnaA05g26780D	429	236.455	663.944	26.6337		BnaA05g26780D	429	238.323	423	16.7926
BnaA05g26790D	996	823.74	0	0		BnaA05g26790D	996	803.151	0	0		BnaA05g26790D	996	805.299	0	0
BnaA05g26800D	639	466.74	0	0		BnaA05g26800D	639	446.201	1.5	0.0318867		BnaA05g26800D	639	448.299	0	0
BnaA05g26810D	441	268.74	1	0.035974		BnaA05g26810D	441	248.406	1	0.0381845		BnaA05g26810D	441	250.299	0	0
BnaA05g26820D	810	637.74	174.265	2.64172		BnaA05g26820D	810	617.151	225.881	3.47165		BnaA05g26820D	810	619.299	181.573	2.77393
BnaA05g26830D	669	496.74	453.797	8.83189		BnaA05g26830D	669	476.201	420.185	8.36949		BnaA05g26830D	669	478.299	489.838	9.68941
BnaA05g26840D	984	811.74	264.243	3.14707		BnaA05g26840D	984	791.151	274.437	3.29027		BnaA05g26840D	984	793.299	169.116	2.01693
BnaA05g26850D	54	27.5	0	0		BnaA05g26850D	54	29.6471	0	0		BnaA05g26850D	54	26.1795	0	0
BnaA05g26860D	972	799.74	561.899	6.79251		BnaA05g26860D	972	779.151	531.522	6.47064		BnaA05g26860D	972	781.299	437.846	5.3021
BnaA05g26870D	981	808.74	0	0		BnaA05g26870D	981	788.151	0	0		BnaA05g26870D	981	790.299	0	0
BnaA05g26880D	1353	1180.74	0	0		BnaA05g26880D	1353	1160.15	0	0		BnaA05g26880D	1353	1162.3	0	0
BnaA05g26890D	735	562.74	2.08906	0.0358893		BnaA05g26890D	735	542.151	5.46601	0.0956309		BnaA05g26890D	735	544.299	3.36657	0.0585187
BnaA05g26900D	1374	1201.74	2042.84	16.4341		BnaA05g26900D	1374	1181.15	2062.79	16.5653		BnaA05g26900D	1374	1183.3	2273.49	18.1778
BnaA05g26910D	1134	961.74	0	0		BnaA05g26910D	1134	941.151	0	0		BnaA05g26910D	1134	943.299	0	0
BnaA05g26920D	1170	997.74	11.3646	0.110118		BnaA05g26920D	1170	977.151	1.08217	0.0105047		BnaA05g26920D	1170	979.299	3.05977	0.0295608
BnaA05g26930D	849	676.74	0	0		BnaA05g26930D	849	656.151	0	0		BnaA05g26930D	849	658.299	0	0
BnaA05g26940D	1980	1807.74	2	0.0106958		BnaA05g26940D	1980	1787.15	5	0.0265373		BnaA05g26940D	1980	1789.3	0	0
BnaA05g26950D	1743	1570.74	13.9176	0.0856607		BnaA05g26950D	1743	1550.15	14	0.0856648		BnaA05g26950D	1743	1552.3	15	0.0914239
BnaA05g26960D	585	412.74	324.725	7.60608		BnaA05g26960D	585	392.327	383.321	9.26751		BnaA05g26960D	585	394.299	233.114	5.59355
BnaA05g26970D	297	126.1	73.9586	5.67013		BnaA05g26970D	297	110.115	123.042	10.5987		BnaA05g26970D	297	110.345	70	6.0019
BnaA05g26980D	765	592.74	3	0.0489303		BnaA05g26980D	765	572.151	4	0.0663128		BnaA05g26980D	765	574.299	1	0.0164743
BnaA05g26990D	2919	2746.74	16.0593	0.0565235		BnaA05g26990D	2919	2726.15	44.5727	0.155084		BnaA05g26990D	2919	2728.3	20.1826	0.0699891
BnaA05g27000D	468	295.74	0	0		BnaA05g27000D	468	275.355	0	0		BnaA05g27000D	468	277.299	0	0
BnaA05g27010D	498	325.74	0	0		BnaA05g27010D	498	305.327	0	0		BnaA05g27010D	498	307.299	0	0
BnaA05g27020D	297	126.1	0	0		BnaA05g27020D	297	110.115	0	0		BnaA05g27020D	297	110.345	0	0
BnaA05g27030D	534	361.74	0	0		BnaA05g27030D	534	341.327	0	0		BnaA05g27030D	534	343.299	0	0
BnaA05g27040D	1860	1687.74	2.42676	0.0139009		BnaA05g27040D	1860	1667.15	0	0		BnaA05g27040D	1860	1669.3	0	0
BnaA05g27050D	498	325.74	0	0		BnaA05g27050D	498	305.327	0	0		BnaA05g27050D	498	307.299	0	0
BnaA05g27060D	432	259.74	1	0.0372205		BnaA05g27060D	432	239.455	0	0		BnaA05g27060D	432	241.323	0	0
BnaA05g27070D	498	325.74	0	0		BnaA05g27070D	498	305.327	1	0.0310658		BnaA05g27070D	498	307.299	0	0
BnaA05g27080D	1842	1669.74	1	0.00578991		BnaA05g27080D	1842	1649.15	0	0		BnaA05g27080D	1842	1651.3	0	0
BnaA05g27090D	618	445.74	141.768	3.07481		BnaA05g27090D	618	425.244	159.533	3.55844		BnaA05g27090D	618	427.299	101.47	2.24673
BnaA05g27100D	5715	5542.74	1	0.0017442		BnaA05g27100D	5715	5522.15	6	0.010306		BnaA05g27100D	5715	5524.3	2.21551	0.00379438
BnaA05g27110D	1320	1147.74	0	0		BnaA05g27110D	1320	1127.15	0	0		BnaA05g27110D	1320	1129.3	0	0
BnaA05g27120D	378	205.783	10	0.469798		BnaA05g27120D	378	185.712	11	0.561825		BnaA05g27120D	378	187.629	6	0.302548
BnaA05g27130D	4083	3910.74	199.412	0.492961		BnaA05g27130D	4083	3890.15	266.515	0.649836		BnaA05g27130D	4083	3892.3	154	0.374333
BnaA05g27140D	1917	1744.74	846.971	4.69309		BnaA05g27140D	1917	1724.15	769.13	4.23129		BnaA05g27140D	1917	1726.3	949.764	5.20527
BnaA05g27150D	1164	991.74	37.8853	0.369313		BnaA05g27150D	1164	971.151	35	0.341845		BnaA05g27150D	1164	973.299	31	0.301342
BnaA05g27160D	624	451.74	0	0		BnaA05g27160D	624	431.244	3.23492	0.0711521		BnaA05g27160D	624	433.299	0	0
BnaA05g27170D	603	430.74	2	0.0448886		BnaA05g27170D	603	410.327	0	0		BnaA05g27170D	603	412.299	0.5	0.0114737
BnaA05g27180D	372	199.803	7	0.338701		BnaA05g27180D	372	179.896	8	0.42181		BnaA05g27180D	372	181.739	4	0.208235
BnaA05g27190D	624	451.74	7.45161	0.159471		BnaA05g27190D	624	431.244	14.0707	0.309485		BnaA05g27190D	624	433.299	10	0.218352
BnaA05g27200D	603	430.74	3	0.0673329		BnaA05g27200D	603	410.327	7	0.161814		BnaA05g27200D	603	412.299	6	0.137684
BnaA05g27210D	2487	2314.74	110.246	0.460449		BnaA05g27210D	2487	2294.15	180.951	0.748147		BnaA05g27210D	2487	2296.3	113.318	0.466889
BnaA05g27220D	813	640.74	45	0.678972		BnaA05g27220D	813	620.151	26.5	0.405319		BnaA05g27220D	813	622.299	35	0.532124
BnaA05g27230D	1254	1081.74	331	2.95819		BnaA05g27230D	1254	1061.15	354.888	3.17221		BnaA05g27230D	1254	1063.3	408	3.63035
BnaA05g27240D	1641	1468.74	0	0		BnaA05g27240D	1641	1448.15	2	0.0130998		BnaA05g27240D	1641	1450.3	0	0
BnaA05g27250D	1164	991.74	666.541	6.49756		BnaA05g27250D	1164	971.151	634.09	6.19316		BnaA05g27250D	1164	973.299	673.086	6.54287
BnaA05g27260D	1329	1156.74	0	0		BnaA05g27260D	1329	1136.15	0	0		BnaA05g27260D	1329	1138.3	0	0
BnaA05g27270D	1515	1342.74	176.943	1.27398		BnaA05g27270D	1515	1322.15	298.745	2.14323		BnaA05g27270D	1515	1324.3	116.611	0.833102
BnaA05g27280D	1020	847.74	0	0		BnaA05g27280D	1020	827.151	0	0		BnaA05g27280D	1020	829.299	0	0
BnaA05g27290D	1056	883.74	0	0		BnaA05g27290D	1056	863.151	0	0		BnaA05g27290D	1056	865.299	0	0
BnaA05g27300D	738	565.74	6.75	0.115347		BnaA05g27300D	738	545.151	10.2	0.177473		BnaA05g27300D	738	547.299	5	0.0864349
BnaA05g27310D	447	274.74	43	1.5131		BnaA05g27310D	447	254.38	50	1.86438		BnaA05g27310D	447	256.299	42	1.55041
BnaA05g27320D	603	430.74	18	0.403997		BnaA05g27320D	603	410.327	14	0.323628		BnaA05g27320D	603	412.299	17	0.390104
BnaA05g27330D	453	280.74	3	0.103309		BnaA05g27330D	453	260.355	10	0.36432		BnaA05g27330D	453	262.299	2	0.0721402
BnaA05g27340D	450	277.74	1	0.0348083		BnaA05g27340D	450	257.355	1	0.0368567		BnaA05g27340D	450	259.299	2	0.0729749
BnaA05g27350D	1593	1420.74	4	0.0272186		BnaA05g27350D	1593	1400.15	4	0.0270978		BnaA05g27350D	1593	1402.3	4	0.0269875
BnaA05g27360D	279	109.13	16168	1432.3		BnaA05g27360D	279	95.0139	15236	1521.01		BnaA05g27360D	279	94.8602	15487	1544.64
BnaA05g27370D	270	100.992	40	3.82908		BnaA05g27370D	270	87.8034	39	4.2131		BnaA05g27370D	270	87.5153	30	3.24325
BnaA05g27380D	1371	1198.74	2.50543	0.0202059		BnaA05g27380D	1371	1178.15	0	0		BnaA05g27380D	1371	1180.3	1	0.00801589
BnaA05g27390D	624	451.74	3009.39	64.4037		BnaA05g27390D	624	431.244	3040.55	66.8771		BnaA05g27390D	624	433.299	3738.82	81.6378
BnaA05g27400D	1470	1297.74	0	0		BnaA05g27400D	1470	1277.15	0	0		BnaA05g27400D	1470	1279.3	0	0
BnaA05g27410D	2430	2257.74	691.002	2.95887		BnaA05g27410D	2430	2237.15	754.514	3.19905		BnaA05g27410D	2430	2239.3	814.525	3.44141
BnaA05g27420D	639	466.74	3	0.0621395		BnaA05g27420D	639	446.201	3.5	0.0744023		BnaA05g27420D	639	448.299	0	0
BnaA05g27430D	912	739.74	2	0.026138		BnaA05g27430D	912	719.151	4	0.052758		BnaA05g27430D	912	721.299	3	0.0393505
BnaA05g27440D	786	613.74	0.0738892	0.00116391		BnaA05g27440D	786	593.151	1.4981	0.0239565		BnaA05g27440D	786	595.299	1	0.0158931
BnaA05g27450D	939	766.74	1	0.0126088		BnaA05g27450D	939	746.151	1	0.0127122		BnaA05g27450D	939	748.299	0	0
BnaA05g27460D	357	184.822	0	0		BnaA05g27460D	357	165.29	0	0		BnaA05g27460D	357	167.051	0	0
BnaA05g27470D	1848	1675.74	1	0.00576918		BnaA05g27470D	1848	1655.15	6	0.0343844		BnaA05g27470D	1848	1657.3	0	0
BnaA05g27480D	747	574.74	0	0		BnaA05g27480D	747	554.151	0	0		BnaA05g27480D	747	556.299	0	0
BnaA05g27490D	2613	2440.74	1	0.00396095		BnaA05g27490D	2613	2420.15	4	0.0156771		BnaA05g27490D	2613	2422.3	1	0.00390586
BnaA05g27500D	606	433.74	0	0		BnaA05g27500D	606	413.244	0	0		BnaA05g27500D	606	415.299	0	0
BnaA05g27510D	2727	2554.74	99.5053	0.376548		BnaA05g27510D	2727	2534.15	108.893	0.407582		BnaA05g27510D	2727	2536.3	95.8331	0.357486
BnaA05g27520D	342	169.91	70	3.9829		BnaA05g27520D	342	150.957	75	4.71255		BnaA05g27520D	342	152.373	56	3.47715
BnaA05g27530D	483	310.74	36.5181	1.13614		BnaA05g27530D	483	290.327	55.4306	1.81097		BnaA05g27530D	483	292.299	20.0635	0.649417
BnaA05g27540D	240	75.2718	27.6986	3.55751		BnaA05g27540D	240	66.757	22.279	3.16554		BnaA05g27540D	240	65.4048	15.2656	2.20825
BnaA05g27550D	1275	1102.74	0	0		BnaA05g27550D	1275	1082.15	0	0		BnaA05g27550D	1275	1084.3	0	0
BnaA05g27560D	1152	979.74	0	0		BnaA05g27560D	1152	959.151	0	0		BnaA05g27560D	1152	961.299	0	0
BnaA05g27570D	357	184.822	0	0		BnaA05g27570D	357	165.29	0	0		BnaA05g27570D	357	167.051	0	0
BnaA05g27580D	828	655.74	0	0		BnaA05g27580D	828	635.151	0	0		BnaA05g27580D	828	637.299	0	0
BnaA05g27590D	903	730.74	0	0		BnaA05g27590D	903	710.151	2	0.0267133		BnaA05g27590D	903	712.299	0	0
BnaA05g27600D	1650	1477.74	18	0.117759		BnaA05g27600D	1650	1457.15	25	0.162736		BnaA05g27600D	1650	1459.3	24	0.1556
BnaA05g27610D	1923	1750.74	150.438	0.830723		BnaA05g27610D	1923	1730.15	221.412	1.21385		BnaA05g27610D	1923	1732.3	123	0.671779
BnaA05g27620D	1509	1336.74	33.8159	0.244566		BnaA05g27620D	1509	1316.15	68.7771	0.495663		BnaA05g27620D	1509	1318.3	23.4113	0.168018
BnaA05g27630D	1005	832.74	2	0.0232189		BnaA05g27630D	1005	812.151	4	0.0467166		BnaA05g27630D	1005	814.299	3	0.0348563
BnaA05g27640D	1218	1045.74	0	0		BnaA05g27640D	1218	1025.15	1	0.00925253		BnaA05g27640D	1218	1027.3	0	0
BnaA05g27650D	1536	1363.74	357.963	2.53763		BnaA05g27650D	1536	1343.15	364.303	2.57268		BnaA05g27650D	1536	1345.3	387.999	2.7287
BnaA05g27660D	1182	1009.74	46.7419	0.447526		BnaA05g27660D	1182	989.151	39.0654	0.374609		BnaA05g27660D	1182	991.299	61.5577	0.587519
BnaA05g27670D	963	790.74	6.48142	0.0792424		BnaA05g27670D	963	770.151	22.32	0.274895		BnaA05g27670D	963	772.299	10.8468	0.13288
BnaA05g27680D	630	457.74	40.3256	0.851694		BnaA05g27680D	630	437.244	34.8952	0.756989		BnaA05g27680D	630	439.299	25.0611	0.539739
BnaA05g27690D	2307	2134.74	1.08824	0.00492832		BnaA05g27690D	2307	2114.15	1.07692	0.00483167		BnaA05g27690D	2307	2116.3	1.02703	0.00459144
BnaA05g27700D	1347	1174.74	0	0		BnaA05g27700D	1347	1154.15	0	0		BnaA05g27700D	1347	1156.3	0	0
BnaA05g27710D	1494	1321.74	906.556	6.63086		BnaA05g27710D	1494	1301.15	958.949	6.99063		BnaA05g27710D	1494	1303.3	799.107	5.80103
BnaA05g27720D	933	760.74	40.88	0.519512		BnaA05g27720D	933	740.151	58.3505	0.747777		BnaA05g27720D	933	742.299	47.8107	0.609383
BnaA05g27730D	1593	1420.74	0	0		BnaA05g27730D	1593	1400.15	0	0		BnaA05g27730D	1593	1402.3	0	0
BnaA05g27740D	762	589.74	0	0		BnaA05g27740D	762	569.151	0	0		BnaA05g27740D	762	571.299	0	0
BnaA05g27750D	576	403.74	0	0		BnaA05g27750D	576	383.327	0	0		BnaA05g27750D	576	385.299	0	0
BnaA05g27760D	1734	1561.74	72.21	0.447002		BnaA05g27760D	1734	1541.15	81.6652	0.502621		BnaA05g27760D	1734	1543.3	66.9285	0.410304
BnaA05g27770D	645	472.74	63.5825	1.30028		BnaA05g27770D	645	452.201	93.5029	1.96129		BnaA05g27770D	645	454.299	49.6664	1.03434
BnaA05g27780D	1128	955.74	0	0		BnaA05g27780D	1128	935.151	0	0		BnaA05g27780D	1128	937.299	0	0
BnaA05g27790D	771	598.74	121.42	1.96053		BnaA05g27790D	771	578.151	179	2.9367		BnaA05g27790D	771	580.299	87.685	1.42961
BnaA05g27800D	744	571.74	178.728	3.02215		BnaA05g27800D	744	551.151	128.856	2.21759		BnaA05g27800D	744	553.299	120.342	2.05779
BnaA05g27810D	1218	1045.74	3.14286	0.0290551		BnaA05g27810D	1218	1025.15	2.08333	0.0192761		BnaA05g27810D	1218	1027.3	1.25	0.0115122
BnaA05g27820D	405	232.74	0	0		BnaA05g27820D	405	212.498	0	0		BnaA05g27820D	405	214.413	0	0
BnaA05g27830D	255	87.8771	504	55.4467		BnaA05g27830D	255	76.8453	507	62.5805		BnaA05g27830D	255	76.1342	336	41.7545
BnaA05g27840D	1314	1141.74	44.354	0.375566		BnaA05g27840D	1314	1121.15	47.8095	0.404481		BnaA05g27840D	1314	1123.3	49.7046	0.418645
BnaA05g27850D	4638	4465.74	977.748	2.11668		BnaA05g27850D	4638	4445.15	1343.84	2.86753		BnaA05g27850D	4638	4447.3	679.245	1.44502
BnaA05g27860D	504	331.74	0	0		BnaA05g27860D	504	311.327	0	0		BnaA05g27860D	504	313.299	0	0
BnaA05g27870D	519	346.74	0	0		BnaA05g27870D	519	326.327	0	0		BnaA05g27870D	519	328.299	0	0
BnaA05g27880D	1509	1336.74	0	0		BnaA05g27880D	1509	1316.15	2	0.0144136		BnaA05g27880D	1509	1318.3	1	0.00717679
BnaA05g27890D	972	799.74	0	0		BnaA05g27890D	972	779.151	0	0		BnaA05g27890D	972	781.299	0	0
BnaA05g27900D	1095	922.74	0	0		BnaA05g27900D	1095	902.151	0	0		BnaA05g27900D	1095	904.299	0	0
BnaA05g27910D	768	595.74	193.115	3.13386		BnaA05g27910D	768	575.151	217.362	3.58467		BnaA05g27910D	768	577.299	70.4276	1.15421
BnaA05g27920D	1344	1171.74	0	0		BnaA05g27920D	1344	1151.15	0	0		BnaA05g27920D	1344	1153.3	0	0
BnaA05g27930D	945	772.74	2	0.0250218		BnaA05g27930D	945	752.151	1	0.0126108		BnaA05g27930D	945	754.299	2	0.0250859
BnaA05g27940D	1353	1180.74	0	0		BnaA05g27940D	1353	1160.15	0	0		BnaA05g27940D	1353	1162.3	0	0
BnaA05g27950D	621	448.74	32.4632	0.699387		BnaA05g27950D	621	428.244	35.169	0.778961		BnaA05g27950D	621	430.299	37.7465	0.829946
BnaA05g27960D	327	155.135	0	0		BnaA05g27960D	327	136.982	0	0		BnaA05g27960D	327	137.896	0	0
BnaA05g27970D	1095	922.74	7	0.0733398		BnaA05g27970D	1095	902.151	8	0.0841122		BnaA05g27970D	1095	904.299	9	0.0941617
BnaA05g27980D	861	688.74	4	0.0561469		BnaA05g27980D	861	668.151	13	0.184551		BnaA05g27980D	861	670.299	2	0.0282296
BnaA05g27990D	294	123.238	0	0		BnaA05g27990D	294	107.546	2	0.176394		BnaA05g27990D	294	107.804	0.5	0.0438812
BnaA05g28000D	696	523.74	212.662	3.92549		BnaA05g28000D	696	503.151	245.166	4.6218		BnaA05g28000D	696	505.299	114.678	2.14722
BnaA05g28010D	255	87.8771	1.64972	0.181491		BnaA05g28010D	255	76.8453	2.7293	0.336885		BnaA05g28010D	255	76.1342	0	0
BnaA05g28020D	696	523.74	0	0		BnaA05g28020D	696	503.151	0	0		BnaA05g28020D	696	505.299	0	0
BnaA05g28030D	726	553.74	7.25231	0.126617		BnaA05g28030D	726	533.151	7.02862	0.125045		BnaA05g28030D	726	535.299	8.42103	0.148838
BnaA05g28040D	315	143.404	0	0		BnaA05g28040D	315	126.049	0	0		BnaA05g28040D	315	126.644	0	0
BnaA05g28050D	828	655.74	0	0		BnaA05g28050D	828	635.151	2	0.0298677		BnaA05g28050D	828	637.299	0	0
BnaA05g28060D	3141	2968.74	1	0.00325648		BnaA05g28060D	3141	2948.15	0	0		BnaA05g28060D	3141	2950.3	0	0
BnaA05g28070D	219	59.3738	46.2026	7.52303		BnaA05g28070D	219	54.0923	63	11.0472		BnaA05g28070D	219	52.3935	26.0105	4.69695
BnaA05g28080D	777	604.74	109.038	1.74314		BnaA05g28080D	777	584.151	121.454	1.97213		BnaA05g28080D	777	586.299	45.5904	0.735695
BnaA05g28090D	1317	1144.74	0	0		BnaA05g28090D	1317	1124.15	0	0		BnaA05g28090D	1317	1126.3	0	0
BnaA05g28100D	1134	961.74	205	2.06071		BnaA05g28100D	1134	941.151	261.398	2.63445		BnaA05g28100D	1134	943.299	200.283	2.0088
BnaA05g28110D	741	568.74	0	0		BnaA05g28110D	741	548.151	0	0		BnaA05g28110D	741	550.299	0	0
BnaA05g28120D	597	424.74	0	0		BnaA05g28120D	597	404.327	0	0		BnaA05g28120D	597	406.299	0	0
BnaA05g28130D	633	460.74	0	0		BnaA05g28130D	633	440.201	0	0		BnaA05g28130D	633	442.299	0.5	0.0106954
BnaA05g28140D	1032	859.74	481.192	5.41094		BnaA05g28140D	1032	839.151	493.056	5.5732		BnaA05g28140D	1032	841.299	502.448	5.65047
BnaA05g28150D	729	556.74	809.824	14.0624		BnaA05g28150D	729	536.151	719.803	12.7343		BnaA05g28150D	729	538.299	830	14.5881
BnaA05g28160D	1245	1072.74	0	0		BnaA05g28160D	1245	1052.15	0	0		BnaA05g28160D	1245	1054.3	0	0
BnaA05g28170D	1083	910.74	0	0		BnaA05g28170D	1083	890.151	0	0		BnaA05g28170D	1083	892.299	0	0
BnaA05g28180D	1350	1177.74	253	2.07679		BnaA05g28180D	1350	1157.15	285.178	2.33762		BnaA05g28180D	1350	1159.3	292.636	2.38823
BnaA05g28190D	651	478.74	1.25781e-08	2.54001e-10		BnaA05g28190D	651	458.201	8.63617	0.178778		BnaA05g28190D	651	460.299	0	0
BnaA05g28200D	1731	1558.74	180.016	1.1165		BnaA05g28200D	1731	1538.15	142.089	0.876212		BnaA05g28200D	1731	1540.3	205.864	1.2645
BnaA05g28210D	1206	1033.74	51	0.476958		BnaA05g28210D	1206	1013.15	31	0.290226		BnaA05g28210D	1206	1015.3	65	0.605708
BnaA05g28220D	1011	838.74	57.8567	0.66688		BnaA05g28220D	1011	818.151	89.2357	1.03455		BnaA05g28220D	1011	820.299	34.2678	0.395237
BnaA05g28230D	462	289.74	0	0		BnaA05g28230D	462	269.355	0	0		BnaA05g28230D	462	271.299	0	0
BnaA05g28240D	207	51.2467	3	0.565947		BnaA05g28240D	207	47.7668	2.75584	0.547238		BnaA05g28240D	207	45.7349	0	0
BnaA05g28250D	231	68.3298	25	3.53713		BnaA05g28250D	231	61.1925	25	3.87516		BnaA05g28250D	231	59.4736	10	1.59081
BnaA05g28260D	975	802.74	38	0.457646		BnaA05g28260D	975	782.151	49	0.594229		BnaA05g28260D	975	784.299	26.2138	0.316222
BnaA05g28270D	1551	1378.74	31	0.21737		BnaA05g28270D	1551	1358.15	24.5106	0.171181		BnaA05g28270D	1551	1360.3	37	0.257342
BnaA05g28280D	1167	994.74	0	0		BnaA05g28280D	1167	974.151	0	0		BnaA05g28280D	1167	976.299	0	0
BnaA05g28290D	1101	928.74	0	0		BnaA05g28290D	1101	908.151	0	0		BnaA05g28290D	1101	910.299	0	0
BnaA05g28300D	1446	1273.74	617.928	4.69005		BnaA05g28300D	1446	1253.15	702.765	5.31931		BnaA05g28300D	1446	1255.3	574.027	4.32642
BnaA05g28310D	1644	1471.74	0	0		BnaA05g28310D	1644	1451.15	0	0		BnaA05g28310D	1644	1453.3	2	0.0130202
BnaA05g28320D	129	17.5898	0	0		BnaA05g28320D	129	19.0144	0	0		BnaA05g28320D	129	19.6193	0	0
BnaA05g28330D	390	217.762	1	0.0443955		BnaA05g28330D	390	197.579	0	0		BnaA05g28330D	390	199.474	0	0
BnaA05g28340D	486	313.74	2	0.0616285		BnaA05g28340D	486	293.327	0	0		BnaA05g28340D	486	295.299	0	0
BnaA05g28350D	2172	1999.74	566.439	2.73842		BnaA05g28350D	2172	1979.15	626.494	3.00252		BnaA05g28350D	2172	1981.3	617.781	2.95004
BnaA05g28360D	951	778.74	1.24773	0.0154899		BnaA05g28360D	951	758.151	0	0		BnaA05g28360D	951	760.299	4.27045	0.0531414
BnaA05g28370D	1368	1195.74	14.433	0.116692		BnaA05g28370D	1368	1175.15	14.2354	0.114901		BnaA05g28370D	1368	1177.3	12	0.0964358
BnaA05g28380D	1017	844.74	523.281	5.9887		BnaA05g28380D	1017	824.151	516.392	5.94321		BnaA05g28380D	1017	826.299	680.137	7.78759
BnaA05g28390D	1332	1159.74	1	0.00833605		BnaA05g28390D	1332	1139.15	0	0		BnaA05g28390D	1332	1141.3	0	0
BnaA05g28400D	2049	1876.74	131.653	0.678185		BnaA05g28400D	2049	1856.15	146.736	0.749845		BnaA05g28400D	2049	1858.3	98.0852	0.499381
BnaA05g28410D	1548	1375.74	2.13306	0.0149896		BnaA05g28410D	1548	1355.15	1	0.0069994		BnaA05g28410D	1548	1357.3	2	0.0139411
BnaA05g28420D	801	628.74	5.55768	0.0854562		BnaA05g28420D	801	608.151	4	0.0623874		BnaA05g28420D	801	610.299	2.5023	0.0387919
BnaA05g28430D	123	16.2722	0	0		BnaA05g28430D	123	17.9558	0	0		BnaA05g28430D	123	19.0318	0	0
BnaA05g28440D	3168	2995.74	387.499	1.25051		BnaA05g28440D	3168	2975.15	495.223	1.57885		BnaA05g28440D	3168	2977.3	394.528	1.25372
BnaA05g28450D	1896	1723.74	1674.68	9.39251		BnaA05g28450D	1896	1703.15	2043	11.3779		BnaA05g28450D	1896	1705.3	1396	7.74512
BnaA05g28460D	1209	1036.74	2	0.0186501		BnaA05g28460D	1209	1016.15	1	0.00933448		BnaA05g28460D	1209	1018.3	2	0.0185823
BnaA05g28470D	2121	1948.74	14.7333	0.0730917		BnaA05g28470D	2121	1928.15	20	0.0983869		BnaA05g28470D	2121	1930.3	19	0.0931264
BnaA05g28480D	1536	1363.74	1	0.00708907		BnaA05g28480D	1536	1343.15	2	0.0141239		BnaA05g28480D	1536	1345.3	2	0.0140655
BnaA05g28490D	2499	2326.74	3.53728	0.0146975		BnaA05g28490D	2499	2306.15	14.9414	0.0614542		BnaA05g28490D	2499	2308.3	3	0.0122963
BnaA05g28500D	951	778.74	226	2.80567		BnaA05g28500D	951	758.151	204	2.55225		BnaA05g28500D	951	760.299	187	2.32703
BnaA05g28510D	2196	2023.74	3	0.0143314		BnaA05g28510D	2196	2003.15	0	0		BnaA05g28510D	2196	2005.3	1	0.00471807
BnaA05g28520D	720	547.74	64	1.12961		BnaA05g28520D	720	527.151	52	0.935656		BnaA05g28520D	720	529.299	69	1.23337
BnaA05g28530D	990	817.74	92.979	1.09923		BnaA05g28530D	990	797.151	114.9	1.36719		BnaA05g28530D	990	799.299	64.8631	0.767772
BnaA05g28540D	1482	1309.74	0	0		BnaA05g28540D	1482	1289.15	0	0		BnaA05g28540D	1482	1291.3	2	0.0146537
BnaA05g28550D	735	562.74	74.6667	1.28274		BnaA05g28550D	735	542.151	100.882	1.76499		BnaA05g28550D	735	544.299	49.8913	0.867224
BnaA05g28560D	714	541.74	43	0.767359		BnaA05g28560D	714	521.151	59	1.07383		BnaA05g28560D	714	523.299	14	0.253117
BnaA05g28570D	1755	1582.74	1	0.00610817		BnaA05g28570D	1755	1562.15	2	0.0121438		BnaA05g28570D	1755	1564.3	0	0
BnaC04g19310D	57	28	0	0		BnaC04g19310D	57	30.9444	0	0		BnaC04g19310D	57	27.8293	0	0
BnaC04g19320D	243	77.7483	0	0		BnaC04g19320D	243	68.6218	0	0		BnaC04g19320D	243	67.5119	0	0
BnaC04g19330D	798	625.74	226.091	3.49309		BnaC04g19330D	798	605.151	192	3.00944		BnaC04g19330D	798	607.299	214.423	3.34051
BnaC04g19340D	606	433.74	0	0		BnaC04g19340D	606	413.244	0	0		BnaC04g19340D	606	415.299	0	0
BnaC04g19350D	330	158.073	0	0		BnaC04g19350D	330	139.772	0	0		BnaC04g19350D	330	140.797	0	0
BnaC04g19360D	69	32.9091	7	2.05638		BnaC04g19360D	69	37.3095	6	1.52539		BnaC04g19360D	69	33.46	10	2.8276
BnaC04g19370D	1164	991.74	0	0		BnaC04g19370D	1164	971.151	0	0		BnaC04g19370D	1164	973.299	1	0.0097207
BnaC04g19380D	756	583.74	5	0.0828079		BnaC04g19380D	756	563.151	12	0.202118		BnaC04g19380D	756	565.299	8.80119	0.147301
BnaC04g19390D	585	412.74	0	0		BnaC04g19390D	585	392.327	0	0		BnaC04g19390D	585	394.299	0	0
BnaC04g19400D	255	87.8771	1	0.110013		BnaC04g19400D	255	76.8453	0	0		BnaC04g19400D	255	76.1342	0	0
BnaC04g19410D	1536	1363.74	13.1548	0.0932551		BnaC04g19410D	1536	1343.15	18.5806	0.131215		BnaC04g19410D	1536	1345.3	7.28	0.0511984
BnaC04g19420D	219	59.3738	0	0		BnaC04g19420D	219	54.0923	0	0		BnaC04g19420D	219	52.3935	0	0
BnaC04g19430D	1512	1339.74	1	0.00721607		BnaC04g19430D	1512	1319.15	0	0		BnaC04g19430D	1512	1321.3	1	0.00716049
BnaC04g19440D	408	235.74	3	0.12303		BnaC04g19440D	408	215.498	17	0.748263		BnaC04g19440D	408	217.413	5	0.217585
BnaC04g19450D	660	487.74	0	0		BnaC04g19450D	660	467.201	0	0		BnaC04g19450D	660	469.299	0	0
BnaC04g19460D	381	208.783	0	0		BnaC04g19460D	381	188.675	0	0		BnaC04g19460D	381	190.61	0	0
BnaC04g19470D	1140	967.74	33.7039	0.336699		BnaC04g19470D	1140	947.151	29.3561	0.293986		BnaC04g19470D	1140	949.299	20.7414	0.206718
BnaC04g19480D	2808	2635.74	0	0		BnaC04g19480D	2808	2615.15	0	0		BnaC04g19480D	2808	2617.3	1	0.00361485
BnaC04g19490D	231	68.3298	0	0		BnaC04g19490D	231	61.1925	0	0		BnaC04g19490D	231	59.4736	0	0
BnaC04g19500D	645	472.74	0	0		BnaC04g19500D	645	452.201	0	0		BnaC04g19500D	645	454.299	0	0
BnaC04g19510D	1818	1645.74	64.7003	0.380072		BnaC04g19510D	1818	1625.15	74.4866	0.434743		BnaC04g19510D	1818	1627.3	59.2721	0.344609
BnaC04g19520D	372	199.803	0	0		BnaC04g19520D	372	179.896	0	0		BnaC04g19520D	372	181.739	0	0
BnaC04g19530D	498	325.74	0	0		BnaC04g19530D	498	305.327	0	0		BnaC04g19530D	498	307.299	0	0
BnaC04g19540D	258	90.5051	58	6.19549		BnaC04g19540D	258	78.8981	39	4.68863		BnaC04g19540D	258	78.3944	55	6.63776
BnaC04g19550D	2502	2329.74	53	0.219932		BnaC04g19550D	2502	2309.15	61	0.250568		BnaC04g19550D	2502	2311.3	57	0.233326
BnaC04g19560D	2151	1978.74	0	0		BnaC04g19560D	2151	1958.15	0	0		BnaC04g19560D	2151	1960.3	0	0
BnaC04g19570D	351	178.84	47.5898	2.57259		BnaC04g19570D	351	159.566	76.7052	4.55966		BnaC04g19570D	351	161.215	51	2.99302
BnaC04g19580D	192	42.3844	0	0		BnaC04g19580D	192	40.4471	0	0		BnaC04g19580D	192	38.4865	0	0
BnaC04g19590D	636	463.74	0	0		BnaC04g19590D	636	443.201	0	0		BnaC04g19590D	636	445.299	1	0.0212467
BnaC04g19600D	336	163.977	23	1.35602		BnaC04g19600D	336	145.271	23	1.50175		BnaC04g19600D	336	146.553	24	1.54939
BnaC04g19610D	225	63.7375	2	0.303358		BnaC04g19610D	225	57.6484	0	0		BnaC04g19610D	225	56.0016	0	0
BnaC04g19620D	201	47.6117	0	0		BnaC04g19620D	201	44.9258	0	0		BnaC04g19620D	201	42.9569	0	0
BnaC04g19630D	963	790.74	0	0		BnaC04g19630D	963	770.151	0	0		BnaC04g19630D	963	772.299	0	0
BnaC04g19640D	597	424.74	0	0		BnaC04g19640D	597	404.327	0	0		BnaC04g19640D	597	406.299	0	0
BnaC04g19650D	366	193.803	0	0		BnaC04g19650D	366	174.037	0	0		BnaC04g19650D	366	175.847	0	0
BnaC04g19660D	762	589.74	0	0		BnaC04g19660D	762	569.151	0	0		BnaC04g19660D	762	571.299	0	0
BnaC04g19670D	285	114.631	0	0		BnaC04g19670D	285	100.039	0	0		BnaC04g19670D	285	99.8755	0	0
BnaC04g19680D	657	484.74	0	0		BnaC04g19680D	657	464.201	2	0.040867		BnaC04g19680D	657	466.299	3	0.0608696
BnaC04g19690D	699	526.74	0	0		BnaC04g19690D	699	506.151	1	0.0187399		BnaC04g19690D	699	508.299	0	0
BnaC04g19700D	1251	1078.74	35.6099	0.319136		BnaC04g19700D	1251	1058.15	24.4565	0.219227		BnaC04g19700D	1251	1060.3	15.5546	0.138795
BnaC04g19710D	204	49.2992	39	7.64796		BnaC04g19710D	204	46.1902	58	11.9104		BnaC04g19710D	204	44.1888	20	4.28214
BnaC04g19720D	285	114.631	0	0		BnaC04g19720D	285	100.039	1	0.0948155		BnaC04g19720D	285	99.8755	0	0
BnaC04g19730D	408	235.74	0	0		BnaC04g19730D	408	215.498	0	0		BnaC04g19730D	408	217.413	0	0
BnaC04g19740D	135	19.0317	0	0		BnaC04g19740D	135	20.4252	0	0		BnaC04g19740D	135	20.731	0	0
BnaC04g19750D	192	42.3844	0	0		BnaC04g19750D	192	40.4471	0	0		BnaC04g19750D	192	38.4865	0	0
BnaC04g19760D	381	208.783	7	0.324134		BnaC04g19760D	381	188.675	14.4851	0.728207		BnaC04g19760D	381	190.61	16.6134	0.824625
BnaC04g19770D	351	178.84	0	0		BnaC04g19770D	351	159.566	0	0		BnaC04g19770D	351	161.215	0	0
BnaC04g19780D	249	82.7318	0	0		BnaC04g19780D	249	72.6329	0	0		BnaC04g19780D	249	71.7371	0	0
BnaC04g19790D	87	37.875	0	0		BnaC04g19790D	87	44.6727	0	0		BnaC04g19790D	87	35.9744	0	0
BnaC04g19800D	438	265.74	0	0		BnaC04g19800D	438	245.43	0	0		BnaC04g19800D	438	247.299	0	0
BnaC04g19810D	99	18.805	0	0		BnaC04g19810D	99	22.3875	0	0		BnaC04g19810D	99	26.0064	0	0
BnaC04g19820D	675	502.74	524.356	10.0833		BnaC04g19820D	675	482.201	558.004	10.9764		BnaC04g19820D	675	484.299	336.244	6.56878
BnaC04g19830D	303	131.854	0	0		BnaC04g19830D	303	115.38	0	0		BnaC04g19830D	303	115.688	0	0
BnaC04g19840D	1053	880.74	4	0.043907		BnaC04g19840D	1053	860.151	2	0.0220548		BnaC04g19840D	1053	862.299	3	0.032916
BnaC04g19850D	327	155.135	0	0		BnaC04g19850D	327	136.982	0	0		BnaC04g19850D	327	137.896	0	0
BnaC04g19860D	186	39.32	167	41.0604		BnaC04g19860D	186	37.5633	182	45.9575		BnaC04g19860D	186	36.2029	105	27.4403
BnaC04g19870D	273	103.647	52	4.85028		BnaC04g19870D	273	90.1365	58.5	6.15607		BnaC04g19870D	273	89.9942	33.5	3.52188
BnaC04g19880D	273	103.647	52	4.85028		BnaC04g19880D	273	90.1365	58.5	6.15607		BnaC04g19880D	273	89.9942	33.5	3.52188
BnaC04g19890D	414	241.74	2	0.079984		BnaC04g19890D	414	221.455	1	0.0428315		BnaC04g19890D	414	223.368	1	0.0423567
BnaC04g19900D	189	40.744	0	0		BnaC04g19900D	189	39.1789	0	0		BnaC04g19900D	189	37.3794	0	0
BnaC03g55000D	711	538.74	0	0		BnaC03g55000D	711	518.151	0	0		BnaC03g55000D	711	520.299	0	0
BnaC03g54990D	714	541.74	325.714	5.81256		BnaC03g54990D	714	521.151	200.98	3.65795		BnaC03g54990D	714	523.299	290.182	5.24643
BnaC03g54980D	1206	1033.74	320.97	3.00175		BnaC03g54980D	1206	1013.15	371.958	3.48231		BnaC03g54980D	1206	1015.3	346.681	3.23058
BnaC03g54970D	714	541.74	3	0.0535367		BnaC03g54970D	714	521.151	4	0.0728022		BnaC03g54970D	714	523.299	4	0.0723193
BnaC03g54960D	2718	2545.74	1.08867	0.00413432		BnaC03g54960D	2718	2525.15	2.10454	0.00790531		BnaC03g54960D	2718	2527.3	0	0
BnaC03g54950D	621	448.74	2	0.043088		BnaC03g54950D	621	428.244	0	0		BnaC03g54950D	621	430.299	0	0
BnaC03g54940D	840	667.74	21	0.304042		BnaC03g54940D	840	647.151	6	0.0879415		BnaC03g54940D	840	649.299	10	0.145713
BnaC03g54930D	681	508.74	18	0.342056		BnaC03g54930D	681	488.201	3	0.0582869		BnaC03g54930D	681	490.299	15	0.28945
BnaC03g54920D	522	349.74	0	0		BnaC03g54920D	522	329.327	0	0		BnaC03g54920D	522	331.299	0	0
BnaC03g54910D	1365	1192.74	0	0		BnaC03g54910D	1365	1172.15	2	0.0161843		BnaC03g54910D	1365	1174.3	0	0
BnaC03g54900D	531	358.74	3	0.0808468		BnaC03g54900D	531	338.327	0	0		BnaC03g54900D	531	340.299	1	0.0278025
BnaC03g54890D	543	370.74	0	0		BnaC03g54890D	543	350.327	0	0		BnaC03g54890D	543	352.299	0	0
BnaC03g54880D	1038	865.74	1	0.0111669		BnaC03g54880D	1038	845.151	0	0		BnaC03g54880D	1038	847.299	0	0
BnaC03g54870D	549	376.74	0	0		BnaC03g54870D	549	356.327	0	0		BnaC03g54870D	549	358.299	0	0
BnaC03g54860D	186	39.32	0	0		BnaC03g54860D	186	37.5633	0	0		BnaC03g54860D	186	36.2029	0	0
BnaC03g54850D	768	595.74	0	0		BnaC03g54850D	768	575.151	0	0		BnaC03g54850D	768	577.299	0	0
BnaC03g54840D	1392	1219.74	19.1299	0.151624		BnaC03g54840D	1392	1199.15	13.6328	0.107835		BnaC03g54840D	1392	1201.3	8.81082	0.069392
BnaC03g54830D	1503	1330.74	8	0.058119		BnaC03g54830D	1503	1310.15	8	0.0579184		BnaC03g54830D	1503	1312.3	2	0.0144192
BnaC03g54820D	408	235.74	17.4697	0.716431		BnaC03g54820D	408	215.498	13.2381	0.582682		BnaC03g54820D	408	217.413	11	0.478687
BnaC03g54810D	1041	868.74	0	0		BnaC03g54810D	1041	848.151	0	0		BnaC03g54810D	1041	850.299	0	0
BnaC03g54800D	603	430.74	0	0		BnaC03g54800D	603	410.327	0	0		BnaC03g54800D	603	412.299	0	0
BnaC03g54790D	429	256.74	1	0.0376555		BnaC03g54790D	429	236.455	4	0.160458		BnaC03g54790D	429	238.323	0	0
BnaC03g54780D	3051	2878.74	48.4795	0.162808		BnaC03g54780D	3051	2858.15	43.1265	0.143122		BnaC03g54780D	3051	2860.3	34.0274	0.112554
BnaC03g54770D	894	721.74	0	0		BnaC03g54770D	894	701.151	0	0		BnaC03g54770D	894	703.299	0	0
BnaC03g54760D	273	103.647	2	0.186549		BnaC03g54760D	273	90.1365	1	0.105232		BnaC03g54760D	273	89.9942	2	0.210261
BnaC03g54750D	1500	1327.74	54	0.393189		BnaC03g54750D	1500	1307.15	48	0.348308		BnaC03g54750D	1500	1309.3	27	0.195105
BnaC03g54740D	1869	1696.74	16.8571	0.0960483		BnaC03g54740D	1869	1676.15	27.6825	0.156654		BnaC03g54740D	1869	1678.3	14.25	0.0803322
BnaC03g54730D	354	181.84	0	0		BnaC03g54730D	354	162.389	0	0		BnaC03g54730D	354	164.101	0	0
BnaC03g54720D	1326	1153.74	7.10135	0.0595051		BnaC03g54720D	1326	1133.15	24.7597	0.207255		BnaC03g54720D	1326	1135.3	5.79043	0.0482553
BnaC03g54710D	183	37.7609	0	0		BnaC03g54710D	183	36.2352	0	0		BnaC03g54710D	183	35.0314	0	0
BnaC03g54700D	222	61.5196	0	0		BnaC03g54700D	222	55.8538	0	0		BnaC03g54700D	222	54.1825	0	0
BnaC03g54690D	321	149.272	0	0		BnaC03g54690D	321	131.459	0	0		BnaC03g54690D	321	132.304	0	0
BnaC03g54680D	276	106.348	0	0		BnaC03g54680D	276	92.596	0	0		BnaC03g54680D	276	92.3939	0	0
BnaC03g54670D	153	24.3329	0	0		BnaC03g54670D	153	24.89	0	0		BnaC03g54670D	153	24.9069	0	0
BnaC03g54660D	708	535.74	136.211	2.45799		BnaC03g54660D	708	515.151	153.667	2.82939		BnaC03g54660D	708	517.299	130.323	2.38354
BnaA06g25070D	4680	4507.74	156.465	0.335568		BnaA06g25070D	4680	4487.15	353.721	0.74772		BnaA06g25070D	4680	4489.3	123.885	0.261086
BnaA06g25060D	726	553.74	0	0		BnaA06g25060D	726	533.151	1	0.0177909		BnaA06g25060D	726	535.299	0	0
BnaA06g25050D	141	20.2491	0	0		BnaA06g25050D	141	21.5402	1	0.440351		BnaA06g25050D	141	21.8532	0	0
BnaA06g25040D	2184	2011.74	6	0.0288337		BnaA06g25040D	2184	1991.15	9.32994	0.044445		BnaA06g25040D	2184	1993.3	5.33003	0.0252989
BnaA06g25030D	1143	970.74	2858.02	28.4631		BnaA06g25030D	1143	950.151	3094.22	30.8892		BnaA06g25030D	1143	952.299	3527.58	35.0467
BnaA06g25020D	330	158.073	11.8462	0.724505		BnaA06g25020D	330	139.772	20.9524	1.42188		BnaA06g25020D	330	140.797	4	0.268787
BnaA06g25010D	831	658.74	360.891	5.29643		BnaA06g25010D	831	638.151	451.905	6.71694		BnaA06g25010D	831	640.299	209.381	3.09385
BnaA06g25000D	852	679.74	23	0.327119		BnaA06g25000D	852	659.151	25	0.359752		BnaA06g25000D	852	661.299	7	0.100148
BnaA06g24990D	1794	1621.74	46.9737	0.280023		BnaA06g24990D	1794	1601.15	46.4381	0.2751		BnaA06g24990D	1794	1603.3	43.5088	0.256748
BnaA06g24980D	1410	1237.74	1	0.00781073		BnaA06g24980D	1410	1217.15	1	0.00779298		BnaA06g24980D	1410	1219.3	1	0.0077595
BnaA06g24970D	555	382.74	2219.86	56.0716		BnaA06g24970D	555	362.327	1887.51	49.4126		BnaA06g24970D	555	364.299	2155.15	55.971
BnaA06g24960D	2430	2257.74	23	0.0984861		BnaA06g24960D	2430	2237.15	35.6384	0.151102		BnaA06g24960D	2430	2239.3	27.5991	0.116608
BnaA06g24950D	873	700.74	407.194	5.61779		BnaA06g24950D	873	680.151	422.309	5.88943		BnaA06g24950D	873	682.299	416.461	5.77489
BnaA06g24940D	462	289.74	338.664	11.3001		BnaA06g24940D	462	269.355	443.266	15.6095		BnaA06g24940D	462	271.299	328.5	11.456
BnaA06g24930D	246	80.1613	2	0.241205		BnaA06g24930D	246	70.6293	2.4	0.322311		BnaA06g24930D	246	69.5322	0	0
BnaA06g24920D	1473	1300.74	155.888	1.15863		BnaA06g24920D	1473	1280.15	132.437	0.98129		BnaA06g24920D	1473	1282.3	162.889	1.20184
BnaA06g24910D	498	325.74	0	0		BnaA06g24910D	498	305.327	0	0		BnaA06g24910D	498	307.299	0	0
BnaA06g24900D	990	817.74	6	0.0709344		BnaA06g24900D	990	797.151	4	0.0475957		BnaA06g24900D	990	799.299	3	0.0355104
BnaA06g24890D	63	31.5	0	0		BnaA06g24890D	63	36.1081	0	0		BnaA06g24890D	63	32.4186	3	0.87553
BnaA06g24880D	504	331.74	1	0.0291423		BnaA06g24880D	504	311.327	0	0		BnaA06g24880D	504	313.299	2	0.060397
BnaA06g24870D	450	277.74	0	0		BnaA06g24870D	450	257.355	0	0		BnaA06g24870D	450	259.299	1	0.0364874
BnaA06g24860D	606	433.74	0	0		BnaA06g24860D	606	413.244	0	0		BnaA06g24860D	606	415.299	0	0
BnaA06g24850D	1200	1027.74	49.6146	0.46671		BnaA06g24850D	1200	1007.15	53.9343	0.507948		BnaA06g24850D	1200	1009.3	29.5494	0.276996
BnaA06g24840D	1785	1612.74	1	0.00599455		BnaA06g24840D	1785	1592.15	1	0.0059575		BnaA06g24840D	1785	1594.3	2	0.0118687
BnaA06g24830D	1434	1261.74	2645.95	20.2737		BnaA06g24830D	1434	1241.15	2788.72	21.3122		BnaA06g24830D	1434	1243.3	3147.91	23.9547
BnaA06g24820D	237	72.9024	0	0		BnaA06g24820D	237	64.8781	0	0		BnaA06g24820D	237	63.3273	1	0.149401
BnaA06g24810D	597	424.74	1	0.0227614		BnaA06g24810D	597	404.327	1	0.0234593		BnaA06g24810D	597	406.299	1	0.0232862
BnaA06g24800D	981	808.74	1	0.011954		BnaA06g24800D	981	788.151	1	0.0120348		BnaA06g24800D	981	790.299	0	0
BnaA06g24790D	1890	1717.74	2	0.0112562		BnaA06g24790D	1890	1697.15	5	0.0279446		BnaA06g24790D	1890	1699.3	2	0.0111354
BnaA06g24780D	786	613.74	127.92	2.015		BnaA06g24780D	786	593.151	156.781	2.50713		BnaA06g24780D	786	595.299	91.2039	1.44951
BnaA06g24770D	270	100.992	2	0.191454		BnaA06g24770D	270	87.8034	0	0		BnaA06g24770D	270	87.5153	0	0
BnaA06g24760D	1107	934.74	0	0		BnaA06g24760D	1107	914.151	0	0		BnaA06g24760D	1107	916.299	0	0
BnaA06g24750D	156	25.4893	0	0		BnaA06g24750D	156	26.0393	0	0		BnaA06g24750D	156	25.8713	0	0
BnaA06g24740D	1650	1477.74	0	0		BnaA06g24740D	1650	1457.15	0	0		BnaA06g24740D	1650	1459.3	1	0.00648335
BnaA06g24730D	300	128.985	1	0.0749516		BnaA06g24730D	300	112.745	0	0		BnaA06g24730D	300	112.98	1.01365	0.0848854
BnaA06g24720D	204	49.2992	1	0.196102		BnaA06g24720D	204	46.1902	9	1.84817		BnaA06g24720D	204	44.1888	0	0
BnaA06g24710D	1521	1348.74	3.16667	0.0226984		BnaA06g24710D	1521	1328.15	13	0.0928419		BnaA06g24710D	1521	1330.3	2	0.0142241
BnaA06g24700D	2715	2542.74	391.985	1.49035		BnaA06g24700D	2715	2522.15	635.487	2.38992		BnaA06g24700D	2715	2524.3	252.959	0.948098
BnaA06g24690D	888	715.74	26.7477	0.361287		BnaA06g24690D	888	695.151	32.5217	0.443754		BnaA06g24690D	888	697.299	22.653	0.307363
BnaA06g24680D	858	685.74	1	0.0140981		BnaA06g24680D	858	665.151	0.5	0.00713014		BnaA06g24680D	858	667.299	0	0
BnaA06g24670D	192	42.3844	8	1.82476		BnaA06g24670D	192	40.4471	8	1.87608		BnaA06g24670D	192	38.4865	2	0.491661
BnaA06g24660D	129	17.5898	5	2.74809		BnaA06g24660D	129	19.0144	7	3.49192		BnaA06g24660D	129	19.6193	9	4.34013
BnaA06g24650D	2916	2743.74	6.97	0.024559		BnaA06g24650D	2916	2723.15	4	0.0139327		BnaA06g24650D	2916	2725.3	3	0.0104148
BnaA06g24640D	2061	1888.74	5	0.0255929		BnaA06g24640D	2061	1868.15	10	0.0507734		BnaA06g24640D	2061	1870.3	4	0.0202345
BnaA06g24630D	180	36.3692	0	0		BnaA06g24630D	180	35.2575	0	0		BnaA06g24630D	180	33.8908	0	0
BnaA06g24620D	1503	1330.74	21.6982	0.157635		BnaA06g24620D	1503	1310.15	40.1908	0.290974		BnaA06g24620D	1503	1312.3	8	0.0576768
BnaA06g24610D	816	643.74	6.08867	0.0914394		BnaA06g24610D	816	623.151	5.08641	0.0774223		BnaA06g24610D	816	625.299	7.09442	0.107343
BnaA06g24600D	2001	1828.74	9410.49	49.7486		BnaA06g24600D	2001	1808.15	7808.06	40.9597		BnaA06g24600D	2001	1810.3	9108.8	47.6052
BnaA06g24590D	2127	1954.74	1.04364	0.00516159		BnaA06g24590D	2127	1934.15	0	0		BnaA06g24590D	2127	1936.3	0	0
BnaA06g24580D	360	187.803	0	0		BnaA06g24580D	360	168.123	0	0		BnaA06g24580D	360	169.916	0	0
BnaA06g24570D	999	826.74	5.72925	0.0669961		BnaA06g24570D	999	806.151	12.4079	0.145992		BnaA06g24570D	999	808.299	14.7674	0.172853
BnaA06g24560D	426	253.74	9	0.342906		BnaA06g24560D	426	233.455	14	0.568819		BnaA06g24560D	426	235.323	6	0.24123
BnaA06g24550D	1080	907.74	2	0.0213005		BnaA06g24550D	1080	887.151	0	0		BnaA06g24550D	1080	889.299	0	0
BnaA06g24540D	258	90.5051	122.335	13.0677		BnaA06g24540D	258	78.8981	160.158	19.2544		BnaA06g24540D	258	78.3944	196.852	23.7573
BnaA06g24530D	1065	892.74	538.039	5.82652		BnaA06g24530D	1065	872.151	482.357	5.24596		BnaA06g24530D	1065	874.299	535.223	5.79187
BnaA06g24520D	2424	2251.74	39.3687	0.169026		BnaA06g24520D	2424	2231.15	63.76	0.271061		BnaA06g24520D	2424	2233.3	18.6557	0.0790331
BnaA06g24510D	477	304.74	0	0		BnaA06g24510D	477	284.327	0	0		BnaA06g24510D	477	286.299	0	0
BnaA06g24500D	945	772.74	0	0		BnaA06g24500D	945	752.151	0	0		BnaA06g24500D	945	754.299	0	0
BnaA06g24490D	591	418.74	0	0		BnaA06g24490D	591	398.327	0	0		BnaA06g24490D	591	400.299	0	0
BnaA06g24480D	261	93.1071	0	0		BnaA06g24480D	261	81.115	0	0		BnaA06g24480D	261	80.7564	0	0
BnaA06g24470D	864	691.74	0	0		BnaA06g24470D	864	671.151	0	0		BnaA06g24470D	864	673.299	0	0
BnaA06g24460D	369	196.803	0	0		BnaA06g24460D	369	176.932	0	0		BnaA06g24460D	369	178.794	1	0.0529166
BnaA06g24450D	435	262.74	17	0.625524		BnaA06g24450D	435	242.43	22	0.860763		BnaA06g24450D	435	244.299	17	0.658372
BnaA06g24440D	1062	889.74	63	0.68454		BnaA06g24440D	1062	869.151	75	0.818492		BnaA06g24440D	1062	871.299	69	0.749248
BnaA06g24430D	873	700.74	82	1.1313		BnaA06g24430D	873	680.151	85	1.18539		BnaA06g24430D	873	682.299	78	1.08159
BnaA06g24420D	1836	1663.74	153	0.889052		BnaA06g24420D	1836	1643.15	177.834	1.02656		BnaA06g24420D	1836	1645.3	132.952	0.764532
BnaA06g24410D	1371	1198.74	1809.17	14.5906		BnaA06g24410D	1371	1178.15	1917.29	15.436		BnaA06g24410D	1371	1180.3	2207.54	17.6954
BnaA06g24400D	1536	1363.74	0	0		BnaA06g24400D	1536	1343.15	0	0		BnaA06g24400D	1536	1345.3	0	0
BnaA06g24390D	777	604.74	0	0		BnaA06g24390D	777	584.151	0	0		BnaA06g24390D	777	586.299	0	0
BnaA06g24380D	375	202.783	0	0		BnaA06g24380D	375	182.878	0	0		BnaA06g24380D	375	184.666	0	0
BnaA06g24370D	720	547.74	1	0.0176501		BnaA06g24370D	720	527.151	0	0		BnaA06g24370D	720	529.299	1	0.0178749
BnaA06g24360D	1938	1765.74	174.981	0.958043		BnaA06g24360D	1938	1745.15	218.367	1.18687		BnaA06g24360D	1938	1747.3	175.576	0.950697
BnaA06g24350D	444	271.74	723.429	25.7373		BnaA06g24350D	444	251.406	769.333	29.026		BnaA06g24350D	444	253.299	931.74	34.8021
BnaA06g24340D	1512	1339.74	17.3566	0.125247		BnaA06g24340D	1512	1319.15	35	0.251664		BnaA06g24340D	1512	1321.3	28.4941	0.204032
BnaA06g24330D	3789	3616.74	51.0911	0.136568		BnaA06g24330D	3789	3596.15	75.1716	0.198273		BnaA06g24330D	3789	3598.3	64.4289	0.169405
BnaA06g24320D	2250	2077.74	14.9461	0.0695439		BnaA06g24320D	2250	2057.15	17.9871	0.0829361		BnaA06g24320D	2250	2059.3	15.5221	0.071314
BnaA06g24310D	3231	3058.74	31.6229	0.0999493		BnaA06g24310D	3231	3038.15	43	0.134248		BnaA06g24310D	3231	3040.3	39.0582	0.121546
BnaA06g24300D	747	574.74	6.33333	0.106532		BnaA06g24300D	747	554.151	9.26471	0.158581		BnaA06g24300D	747	556.299	8.25	0.14031
BnaA06g24290D	927	754.74	0	0		BnaA06g24290D	927	734.151	0	0		BnaA06g24290D	927	736.299	0	0
BnaA06g24280D	1629	1456.74	333.029	2.21014		BnaA06g24280D	1629	1436.15	341.965	2.25855		BnaA06g24280D	1629	1438.3	442.444	2.9104
BnaA06g24270D	1698	1525.74	0	0		BnaA06g24270D	1698	1505.15	0	0		BnaA06g24270D	1698	1507.3	0	0
BnaA06g24260D	966	793.74	0	0		BnaA06g24260D	966	773.151	0	0		BnaA06g24260D	966	775.299	0	0
BnaA06g24250D	522	349.74	0	0		BnaA06g24250D	522	329.327	0	0		BnaA06g24250D	522	331.299	0	0
BnaA06g24240D	438	265.74	1	0.0363802		BnaA06g24240D	438	245.43	2	0.0772947		BnaA06g24240D	438	247.299	4	0.153032
BnaA06g24230D	423	250.74	0	0		BnaA06g24230D	423	230.455	0	0		BnaA06g24230D	423	232.323	0	0
BnaA06g24220D	2268	2095.74	19.3676	0.0893426		BnaA06g24220D	2268	2075.15	21	0.0959882		BnaA06g24220D	2268	2077.3	13.4139	0.0610942
BnaA06g24210D	1293	1120.74	0	0		BnaA06g24210D	1293	1100.15	0	0		BnaA06g24210D	1293	1102.3	2	0.0171662
BnaA06g24200D	408	235.74	107.877	4.42401		BnaA06g24200D	408	215.498	119.307	5.25135		BnaA06g24200D	408	217.413	104.159	4.53268
BnaA06g24190D	663	490.74	92.4855	1.82198		BnaA06g24190D	663	470.201	134.466	2.71254		BnaA06g24190D	663	472.299	115.577	2.31526
BnaA06g24180D	879	706.74	149	2.0382		BnaA06g24180D	879	686.151	195.99	2.70933		BnaA06g24180D	879	688.299	157	2.15807
BnaA06g24170D	1827	1654.74	9	0.0525816		BnaA06g24170D	1827	1634.15	7	0.0406307		BnaA06g24170D	1827	1636.3	11	0.0636025
BnaA06g24160D	927	754.74	0	0		BnaA06g24160D	927	734.151	0	0		BnaA06g24160D	927	736.299	0	0
BnaA06g24150D	510	337.74	4	0.114498		BnaA06g24150D	510	317.327	3	0.0896732		BnaA06g24150D	510	319.299	1	0.029631
BnaA06g24140D	1104	931.74	0	0		BnaA06g24140D	1104	911.151	0	0		BnaA06g24140D	1104	913.299	0	0
BnaA06g24130D	753	580.74	0	0		BnaA06g24130D	753	560.151	0	0		BnaA06g24130D	753	562.299	0	0
BnaA06g24120D	1092	919.74	0	0		BnaA06g24120D	1092	899.151	0	0		BnaA06g24120D	1092	901.299	0	0
BnaA06g24110D	435	262.74	138	5.07779		BnaA06g24110D	435	242.43	176.446	6.90357		BnaA06g24110D	435	244.299	202.897	7.85776
BnaA06g24100D	1263	1090.74	612.966	5.43296		BnaA06g24100D	1263	1070.15	702.737	6.22868		BnaA06g24100D	1263	1072.3	766.414	6.76225
BnaA06g24090D	1092	919.74	0	0		BnaA06g24090D	1092	899.151	0	0		BnaA06g24090D	1092	901.299	0	0
BnaA06g24080D	849	676.74	0	0		BnaA06g24080D	849	656.151	0	0		BnaA06g24080D	849	658.299	0	0
BnaA06g24070D	372	199.803	0	0		BnaA06g24070D	372	179.896	0	0		BnaA06g24070D	372	181.739	0	0
BnaA06g24060D	120	15.1734	0	0		BnaA06g24060D	120	17.1062	0	0		BnaA06g24060D	120	18.034	0	0
BnaA06g24050D	966	793.74	0	0		BnaA06g24050D	966	773.151	0	0		BnaA06g24050D	966	775.299	0	0
BnaA06g24040D	2073	1900.74	1059.12	5.38697		BnaA06g24040D	2073	1880.15	1149.41	5.79869		BnaA06g24040D	2073	1882.3	1083.84	5.4478
BnaA06g24030D	1068	895.74	0	0		BnaA06g24030D	1068	875.151	0	0		BnaA06g24030D	1068	877.299	0	0
BnaA06g24020D	1740	1567.74	526.56	3.24709		BnaA06g24020D	1740	1547.15	516.108	3.16414		BnaA06g24020D	1740	1549.3	545.379	3.33048
BnaA06g24010D	1044	871.74	0	0		BnaA06g24010D	1044	851.151	0	0		BnaA06g24010D	1044	853.299	0	0
BnaA06g24000D	606	433.74	54	1.20361		BnaA06g24000D	606	413.244	43	0.986983		BnaA06g24000D	606	415.299	47.9586	1.09257
BnaA06g23990D	1032	859.74	1	0.0112449		BnaA06g23990D	1032	839.151	0	0		BnaA06g23990D	1032	841.299	0	0
BnaA06g23980D	198	45.8697	1	0.210763		BnaA06g23980D	198	43.3428	0	0		BnaA06g23980D	198	41.4073	0	0
BnaA06g23970D	330	158.073	0	0		BnaA06g23970D	330	139.772	0	0		BnaA06g23970D	330	140.797	0	0
BnaA06g23960D	714	541.74	149.077	2.66036		BnaA06g23960D	714	521.151	169.487	3.08475		BnaA06g23960D	714	523.299	73.303	1.32531
BnaA06g23950D	1698	1525.74	5	0.0316818		BnaA06g23950D	1698	1505.15	1.04	0.00655393		BnaA06g23950D	1698	1507.3	7	0.0439382
BnaA06g23940D	1290	1117.74	193.543	1.67401		BnaA06g23940D	1290	1097.15	184.335	1.59363		BnaA06g23940D	1290	1099.3	183.954	1.58321
BnaA06g23930D	1134	961.74	0	0		BnaA06g23930D	1134	941.151	0	0		BnaA06g23930D	1134	943.299	0	0
BnaA06g23920D	462	289.74	0	0		BnaA06g23920D	462	269.355	0	0		BnaA06g23920D	462	271.299	0	0
BnaA06g23910D	225	63.7375	2	0.303358		BnaA06g23910D	225	57.6484	2	0.329072		BnaA06g23910D	225	56.0016	0.25	0.0422361
BnaA06g23900D	1257	1084.74	20.4993	0.182698		BnaA06g23900D	1257	1064.15	26	0.231749		BnaA06g23900D	1257	1066.3	15	0.133093
BnaA06g23890D	1287	1114.74	112.166	0.97277		BnaA06g23890D	1287	1094.15	144.826	1.25551		BnaA06g23890D	1287	1096.3	144.033	1.24302
BnaA06g23880D	2418	2245.74	0	0		BnaA06g23880D	2418	2225.15	0	0		BnaA06g23880D	2418	2227.3	0	0
BnaA06g23870D	2262	2089.74	35.9537	0.166331		BnaA06g23870D	2262	2069.15	42.1158	0.193064		BnaA06g23870D	2262	2071.3	17.4958	0.0799161
BnaA06g23860D	129	17.5898	0	0		BnaA06g23860D	129	19.0144	0	0		BnaA06g23860D	129	19.6193	0	0
BnaA06g23850D	1683	1510.74	293.115	1.87573		BnaA06g23850D	1683	1490.15	316.508	2.01466		BnaA06g23850D	1683	1492.3	340	2.15559
BnaA06g23840D	273	103.647	0	0		BnaA06g23840D	273	90.1365	0	0		BnaA06g23840D	273	89.9942	0	0
BnaA06g23830D	327	155.135	0	0		BnaA06g23830D	327	136.982	1	0.0692444		BnaA06g23830D	327	137.896	0	0
BnaA06g23820D	423	250.74	1	0.0385565		BnaA06g23820D	423	230.455	0	0		BnaA06g23820D	423	232.323	0	0
BnaA06g23810D	1413	1240.74	0	0		BnaA06g23810D	1413	1220.15	1	0.00777382		BnaA06g23810D	1413	1222.3	0	0
BnaA06g23800D	351	178.84	1	0.0540576		BnaA06g23800D	351	159.566	0	0		BnaA06g23800D	351	161.215	0	0
BnaA06g23790D	1128	955.74	1	0.0101154		BnaA06g23790D	1128	935.151	0	0		BnaA06g23790D	1128	937.299	0	0
BnaA06g23780D	444	271.74	210	7.47114		BnaA06g23780D	444	251.406	301	11.3564		BnaA06g23780D	444	253.299	138	5.15454
BnaA06g23770D	390	217.762	0	0		BnaA06g23770D	390	197.579	0	0		BnaA06g23770D	390	199.474	1	0.0474304
BnaA06g23760D	1119	946.74	134.669	1.37518		BnaA06g23760D	1119	926.151	171.361	1.755		BnaA06g23760D	1119	928.299	119.502	1.21795
BnaA06g23750D	621	448.74	4	0.086176		BnaA06g23750D	621	428.244	4	0.0885965		BnaA06g23750D	621	430.299	4	0.0879496
BnaA06g23740D	324	152.197	0	0		BnaA06g23740D	324	134.23	0	0		BnaA06g23740D	324	135.129	0	0
BnaA06g23730D	525	352.74	232.001	6.35853		BnaA06g23730D	525	332.327	204.428	5.83476		BnaA06g23730D	525	334.299	229.186	6.48631
BnaA06g23720D	243	77.7483	0	0		BnaA06g23720D	243	68.6218	0	0		BnaA06g23720D	243	67.5119	0	0
BnaA06g23710D	1188	1015.74	0	0		BnaA06g23710D	1188	995.151	0	0		BnaA06g23710D	1188	997.299	0	0
BnaA06g23700D	3249	3076.74	220.596	0.69315		BnaA06g23700D	3249	3056.15	251.878	0.781742		BnaA06g23700D	3249	3058.3	181.537	0.561601
BnaA06g23690D	267	98.3492	69.2291	6.80517		BnaA06g23690D	267	85.5915	100.337	11.1194		BnaA06g23690D	267	85.2574	74.8744	8.30893
BnaA06g23680D	894	721.74	4.95787	0.0664103		BnaA06g23680D	894	701.151	1.16903	0.0158147		BnaA06g23680D	894	703.299	1.22531	0.0164836
BnaA06g23670D	330	158.073	0	0		BnaA06g23670D	330	139.772	0	0		BnaA06g23670D	330	140.797	0	0
BnaA06g23660D	945	772.74	0	0		BnaA06g23660D	945	752.151	0	0		BnaA06g23660D	945	754.299	0	0
BnaA06g23650D	816	643.74	0	0		BnaA06g23650D	816	623.151	0	0		BnaA06g23650D	816	625.299	0	0
BnaA06g23640D	846	673.74	22	0.315683		BnaA06g23640D	846	653.151	27.1774	0.394677		BnaA06g23640D	846	655.299	13.2266	0.190965
BnaA06g23630D	258	90.5051	0	0		BnaA06g23630D	258	78.8981	0	0		BnaA06g23630D	258	78.3944	0	0
BnaA06g23620D	636	463.74	0	0		BnaA06g23620D	636	443.201	1	0.0214017		BnaA06g23620D	636	445.299	0	0
BnaA06g23610D	420	247.74	0	0		BnaA06g23610D	420	227.455	0	0		BnaA06g23610D	420	229.323	0	0
BnaA06g23600D	1260	1087.74	5.83333	0.0518457		BnaA06g23600D	1260	1067.15	4	0.0355535		BnaA06g23600D	1260	1069.3	7	0.061936
BnaC08g10950D	291	120.336	0	0		BnaC08g10950D	291	105.123	0	0		BnaC08g10950D	291	105.101	0	0
BnaC08g10960D	2211	2038.74	0.17934	0.000850426		BnaC08g10960D	2211	2018.15	2	0.00939993		BnaC08g10960D	2211	2020.3	1	0.00468304
BnaC08g10970D	258	90.5051	0	0		BnaC08g10970D	258	78.8981	0	0		BnaC08g10970D	258	78.3944	0	0
BnaC08g10980D	273	103.647	0	0		BnaC08g10980D	273	90.1365	0	0		BnaC08g10980D	273	89.9942	0	0
BnaC08g10990D	921	748.74	0	0		BnaC08g10990D	921	728.151	0	0		BnaC08g10990D	921	730.299	0	0
BnaC08g11000D	54	27.5	0	0		BnaC08g11000D	54	29.6471	0	0		BnaC08g11000D	54	26.1795	0	0
BnaC08g11010D	420	247.74	0	0		BnaC08g11010D	420	227.455	0	0		BnaC08g11010D	420	229.323	0	0
BnaC08g11020D	894	721.74	0	0		BnaC08g11020D	894	701.151	0	0		BnaC08g11020D	894	703.299	1.20918	0.0162665
BnaC08g11030D	171	31.7025	0	0		BnaC08g11030D	171	31.609	0	0		BnaC08g11030D	171	30.3524	0	0
BnaC08g11040D	198	45.8697	1	0.210763		BnaC08g11040D	198	43.3428	0	0		BnaC08g11040D	198	41.4073	0	0
BnaC08g11050D	1095	922.74	0	0		BnaC08g11050D	1095	902.151	0	0		BnaC08g11050D	1095	904.299	0	0
BnaC08g11060D	4860	4687.74	945.547	1.95003		BnaC08g11060D	4860	4667.15	1030.39	2.09411		BnaC08g11060D	4860	4669.3	980	1.98572
BnaC08g11070D	468	295.74	0	0		BnaC08g11070D	468	275.355	0	0		BnaC08g11070D	468	277.299	1	0.034119
BnaC08g11080D	558	385.74	10	0.250626		BnaC08g11080D	558	365.327	18	0.467347		BnaC08g11080D	558	367.299	23	0.592451
BnaC08g11090D	948	775.74	0	0		BnaC08g11090D	948	755.151	0	0		BnaC08g11090D	948	757.299	0	0
BnaC08g11100D	675	502.74	0	0		BnaC08g11100D	675	482.201	3.42857	0.0674425		BnaC08g11100D	675	484.299	0	0
BnaC08g11110D	783	610.74	3114.47	49.3002		BnaC08g11110D	783	590.151	3290.5	52.8868		BnaC08g11110D	783	592.299	3699.75	59.0984
BnaC08g11120D	1308	1135.74	317.432	2.70205		BnaC08g11120D	1308	1115.15	473.086	4.02397		BnaC08g11120D	1308	1117.3	211	1.78672
BnaC08g11130D	705	532.74	47.8393	0.868142		BnaC08g11130D	705	512.151	55.4862	1.02763		BnaC08g11130D	705	514.299	27.4091	0.504223
BnaC08g11140D	675	502.74	8	0.153839		BnaC08g11140D	675	482.201	3.15789	0.0621181		BnaC08g11140D	675	484.299	2	0.0390715
BnaC08g11150D	387	214.762	0	0		BnaC08g11150D	387	194.598	0	0		BnaC08g11150D	387	196.494	0	0
BnaC08g11160D	402	229.74	6.83571	0.287653		BnaC08g11160D	402	209.498	8.11161	0.367262		BnaC08g11160D	402	211.413	11	0.492273
BnaC08g11170D	294	123.238	0	0		BnaC08g11170D	294	107.546	0	0		BnaC08g11170D	294	107.804	0	0
BnaC08g11180D	1734	1561.74	0	0		BnaC08g11180D	1734	1541.15	0	0		BnaC08g11180D	1734	1543.3	0	0
BnaC08g11190D	843	670.74	0	0		BnaC08g11190D	843	650.151	0	0		BnaC08g11190D	843	652.299	0	0
BnaC08g11200D	405	232.74	0	0		BnaC08g11200D	405	212.498	0	0		BnaC08g11200D	405	214.413	0	0
BnaC08g11210D	87	37.875	0	0		BnaC08g11210D	87	44.6727	0	0		BnaC08g11210D	87	35.9744	0	0
BnaC08g11220D	273	103.647	2	0.186549		BnaC08g11220D	273	90.1365	6	0.631391		BnaC08g11220D	273	89.9942	3.94861	0.41512
BnaC08g11230D	300	128.985	3.88824	0.29143		BnaC08g11230D	300	112.745	7	0.588909		BnaC08g11230D	300	112.98	2.125	0.177952
BnaC08g11240D	885	712.74	0	0		BnaC08g11240D	885	692.151	0	0		BnaC08g11240D	885	694.299	0	0
BnaC08g11250D	1188	1015.74	0	0		BnaC08g11250D	1188	995.151	0	0		BnaC08g11250D	1188	997.299	0	0
BnaC08g11260D	363	190.803	0	0		BnaC08g11260D	363	171.106	0	0		BnaC08g11260D	363	172.881	0	0
BnaC08g11270D	1176	1003.74	0	0		BnaC08g11270D	1176	983.151	0	0		BnaC08g11270D	1176	985.299	0	0
BnaC08g11280D	231	68.3298	0	0		BnaC08g11280D	231	61.1925	1.99396	0.309078		BnaC08g11280D	231	59.4736	1.74398	0.277434
BnaC08g11290D	1173	1000.74	0	0		BnaC08g11290D	1173	980.151	0	0		BnaC08g11290D	1173	982.299	0	0
BnaC08g11300D	936	763.74	0	0		BnaC08g11300D	936	743.151	0	0		BnaC08g11300D	936	745.299	0	0
BnaC08g11310D	261	93.1071	0	0		BnaC08g11310D	261	81.115	0	0		BnaC08g11310D	261	80.7564	0	0
BnaC08g11320D	3063	2890.74	66	0.220727		BnaC08g11320D	3063	2870.15	85	0.280907		BnaC08g11320D	3063	2872.3	64.8205	0.213514
BnaC08g11330D	135	19.0317	0	0		BnaC08g11330D	135	20.4252	0	0		BnaC08g11330D	135	20.731	0	0
BnaC08g11340D	663	490.74	0	0		BnaC08g11340D	663	470.201	0	0		BnaC08g11340D	663	472.299	0	0
BnaC08g11350D	840	667.74	0	0		BnaC08g11350D	840	647.151	0	0		BnaC08g11350D	840	649.299	0	0
BnaC08g11360D	126	16.8157	1	0.574919		BnaC08g11360D	126	18.2413	0	0		BnaC08g11360D	126	19.3914	2	0.975811
BnaC08g11370D	351	178.84	0	0		BnaC08g11370D	351	159.566	1	0.059444		BnaC08g11370D	351	161.215	0	0
BnaC08g11380D	927	754.74	0	0		BnaC08g11380D	927	734.151	0	0		BnaC08g11380D	927	736.299	0	0
BnaC08g11390D	315	143.404	0	0		BnaC08g11390D	315	126.049	0	0		BnaC08g11390D	315	126.644	0	0
BnaC08g11400D	2352	2179.74	119	0.527793		BnaC08g11400D	2352	2159.15	211.065	0.927215		BnaC08g11400D	2352	2161.3	68.324	0.29909
BnaC08g11410D	1173	1000.74	573.07	5.53614		BnaC08g11410D	1173	980.151	615.837	5.95965		BnaC08g11410D	1173	982.299	530.308	5.10773
BnaC08g11420D	276	106.348	0	0		BnaC08g11420D	276	92.596	0	0		BnaC08g11420D	276	92.3939	0	0
BnaC08g11430D	78	35.6981	15	4.06225		BnaC08g11430D	78	38.9216	10	2.43701		BnaC08g11430D	78	34.9516	16	4.33108
BnaC08g11440D	1866	1693.74	167.016	0.953305		BnaC08g11440D	1866	1673.15	156.564	0.887577		BnaC08g11440D	1866	1675.3	208	1.17467
BnaC08g11450D	852	679.74	46.8461	0.666272		BnaC08g11450D	852	659.151	79.7839	1.1481		BnaC08g11450D	852	661.299	36.8223	0.526814
BnaC08g11460D	2868	2695.74	0	0		BnaC08g11460D	2868	2675.15	0	0		BnaC08g11460D	2868	2677.3	0	0
BnaC08g11470D	288	117.444	0	0		BnaC08g11470D	288	102.483	0	0		BnaC08g11470D	288	102.455	0	0
BnaC08g11480D	1437	1264.74	0	0		BnaC08g11480D	1437	1244.15	0	0		BnaC08g11480D	1437	1246.3	0	0
BnaC08g11490D	672	499.74	0	0		BnaC08g11490D	672	479.201	1	0.0197939		BnaC08g11490D	672	481.299	0	0
BnaC08g11500D	720	547.74	11.7798	0.207915		BnaC08g11500D	720	527.151	13.5804	0.244357		BnaC08g11500D	720	529.299	14	0.250248
BnaC08g11510D	4878	4705.74	1	0.00205444		BnaC08g11510D	4878	4685.15	0	0		BnaC08g11510D	4878	4687.3	0	0
BnaC08g11520D	471	298.74	0	0		BnaC08g11520D	471	278.355	0	0		BnaC08g11520D	471	280.299	0	0
BnaC08g11530D	276	106.348	0	0		BnaC08g11530D	276	92.596	0	0		BnaC08g11530D	276	92.3939	0	0
BnaC08g11540D	633	460.74	0	0		BnaC08g11540D	633	440.201	0	0		BnaC08g11540D	633	442.299	0	0
BnaC08g11550D	480	307.74	1.44591	0.0454232		BnaC08g11550D	480	287.327	1.2292	0.0405784		BnaC08g11550D	480	289.299	0	0
BnaC08g11560D	63	31.5	0	0		BnaC08g11560D	63	36.1081	0	0		BnaC08g11560D	63	32.4186	0	0
BnaC08g11570D	1491	1318.74	5	0.0366549		BnaC08g11570D	1491	1298.15	5	0.0365336		BnaC08g11570D	1491	1300.3	2.87242	0.0209001
BnaC08g11580D	1392	1219.74	0	0		BnaC08g11580D	1392	1199.15	0	0		BnaC08g11580D	1392	1201.3	0	0
BnaC08g11590D	744	571.74	0	0		BnaC08g11590D	744	551.151	0	0		BnaC08g11590D	744	553.299	0	0
BnaC08g11600D	663	490.74	0	0		BnaC08g11600D	663	470.201	0	0		BnaC08g11600D	663	472.299	0	0
BnaC08g11610D	525	352.74	0	0		BnaC08g11610D	525	332.327	0	0		BnaC08g11610D	525	334.299	0	0
BnaC08g11620D	1824	1651.74	2.5	0.0146325		BnaC08g11620D	1824	1631.15	10.1818	0.0592079		BnaC08g11620D	1824	1633.3	1.33333	0.00772355
BnaC08g11630D	666	493.74	0	0		BnaC08g11630D	666	473.201	0	0		BnaC08g11630D	666	475.299	0	0
BnaC08g11640D	450	277.74	0	0		BnaC08g11640D	450	257.355	2	0.0737133		BnaC08g11640D	450	259.299	0	0
BnaC08g11650D	708	535.74	3.75	0.0676703		BnaC08g11650D	708	515.151	19.5	0.359044		BnaC08g11650D	708	517.299	17.1613	0.313872
BnaC08g11660D	321	149.272	240.094	15.5497		BnaC08g11660D	321	131.459	262.217	18.9199		BnaC08g11660D	321	132.304	248.241	17.7519
BnaC08g11670D	1371	1198.74	352.05	2.83923		BnaC08g11670D	1371	1178.15	407.607	3.28163		BnaC08g11670D	1371	1180.3	219.26	1.75757
BnaC08g11680D	2721	2548.74	1702.72	6.4586		BnaC08g11680D	2721	2528.15	1768.81	6.63632		BnaC08g11680D	2721	2530.3	1846.12	6.90293
BnaC08g11690D	795	622.74	9.19754	0.142786		BnaC08g11690D	795	602.151	9	0.14177		BnaC08g11690D	795	604.299	2	0.0313128
BnaC08g11700D	198	45.8697	0	0		BnaC08g11700D	198	43.3428	0	0		BnaC08g11700D	198	41.4073	0	0
BnaC08g11710D	1206	1033.74	394.202	3.68662		BnaC08g11710D	1206	1013.15	330.414	3.09337		BnaC08g11710D	1206	1015.3	405	3.77403
BnaC08g11720D	366	193.803	607.091	30.2841		BnaC08g11720D	366	174.037	677.135	36.9047		BnaC08g11720D	366	175.847	881.109	47.4067
BnaC08g11730D	270	100.992	0	0		BnaC08g11730D	270	87.8034	0	0		BnaC08g11730D	270	87.5153	0	0
BnaC08g11740D	729	556.74	0	0		BnaC08g11740D	729	536.151	0	0		BnaC08g11740D	729	538.299	0	0
BnaC08g11750D	633	460.74	0	0		BnaC08g11750D	633	440.201	0	0		BnaC08g11750D	633	442.299	2	0.0427817
BnaC08g11760D	1950	1777.74	440.418	2.39507		BnaC08g11760D	1950	1757.15	426.285	2.30112		BnaC08g11760D	1950	1759.3	475.832	2.55893
BnaC08g11770D	873	700.74	4	0.0551854		BnaC08g11770D	873	680.151	1	0.0139458		BnaC08g11770D	873	682.299	1.19795	0.0166114
BnaC08g11780D	1221	1048.74	0	0		BnaC08g11780D	1221	1028.15	0	0		BnaC08g11780D	1221	1030.3	0	0
BnaC08g11790D	1416	1243.74	0	0		BnaC08g11790D	1416	1223.15	0	0		BnaC08g11790D	1416	1225.3	0.5	0.00386075
BnaC08g11800D	1164	991.74	0	0		BnaC08g11800D	1164	971.151	2	0.019534		BnaC08g11800D	1164	973.299	0	0
BnaC08g11810D	582	409.74	13	0.30673		BnaC08g11810D	582	389.327	15	0.365448		BnaC08g11810D	582	391.299	9	0.217609
BnaC08g11820D	1242	1069.74	12.3228	0.111366		BnaC08g11820D	1242	1049.15	8.13886	0.0735824		BnaC08g11820D	1242	1051.3	4.08039	0.0367214
BnaC08g11830D	57	28	0	0		BnaC08g11830D	57	30.9444	0	0		BnaC08g11830D	57	27.8293	0	0
BnaC08g11840D	528	355.74	1.19333	0.0324303		BnaC08g11840D	528	335.327	0	0		BnaC08g11840D	528	337.299	1	0.0280497
BnaC08g11850D	321	149.272	0	0		BnaC08g11850D	321	131.459	0	0		BnaC08g11850D	321	132.304	0	0
BnaC08g11860D	1005	832.74	1.94077	0.0225313		BnaC08g11860D	1005	812.151	0	0		BnaC08g11860D	1005	814.299	0	0
BnaC08g11870D	759	586.74	23.9226	0.394171		BnaC08g11870D	759	566.151	28.8059	0.482611		BnaC08g11870D	759	568.299	24	0.399557
BnaC08g11880D	306	134.627	2.5	0.179526		BnaC08g11880D	306	118.079	9.5	0.763132		BnaC08g11880D	306	118.486	7.5	0.598879
BnaC08g11890D	903	730.74	46.2715	0.61217		BnaC08g11890D	903	710.151	42.8949	0.572932		BnaC08g11890D	903	712.299	26.3128	0.349501
BnaC08g11900D	195	44.0671	2	0.438769		BnaC08g11900D	195	41.8647	4.87509	1.10454		BnaC08g11900D	195	40.0898	2.89809	0.683946
BnaC08g11910D	426	253.74	3	0.114302		BnaC08g11910D	426	233.455	6	0.243779		BnaC08g11910D	426	235.323	2	0.0804099
BnaC08g11920D	324	152.197	0	0		BnaC08g11920D	324	134.23	0	0		BnaC08g11920D	324	135.129	0	0
BnaC08g11930D	357	184.822	5	0.26154		BnaC08g11930D	357	165.29	7.23168	0.414993		BnaC08g11930D	357	167.051	12.8	0.724945
BnaC08g11940D	867	694.74	1	0.0139155		BnaC08g11940D	867	674.151	1	0.0140699		BnaC08g11940D	867	676.299	2	0.0279792
BnaC08g11950D	357	184.822	460	24.0617		BnaC08g11950D	357	165.29	915	52.5076		BnaC08g11950D	357	167.051	267	15.1219
BnaC08g11960D	525	352.74	0	0		BnaC08g11960D	525	332.327	0	0		BnaC08g11960D	525	334.299	0	0
BnaC08g11970D	540	367.74	0	0		BnaC08g11970D	540	347.327	0	0		BnaC08g11970D	540	349.299	0	0
BnaC08g11980D	1092	919.74	0	0		BnaC08g11980D	1092	899.151	0	0		BnaC08g11980D	1092	901.299	0	0
BnaC08g11990D	1782	1609.74	108.091	0.649165		BnaC08g11990D	1782	1589.15	126.845	0.757103		BnaC08g11990D	1782	1591.3	153.738	0.914054
BnaC08g12000D	1077	904.74	0	0		BnaC08g12000D	1077	884.151	0	0		BnaC08g12000D	1077	886.299	0	0
BnaC08g12010D	372	199.803	0	0		BnaC08g12010D	372	179.896	0	0		BnaC08g12010D	372	181.739	0	0
BnaC08g12020D	312	140.475	0	0		BnaC08g12020D	312	123.265	0	0		BnaC08g12020D	312	123.847	0	0
BnaC08g12030D	804	631.74	0	0		BnaC08g12030D	804	611.151	0	0		BnaC08g12030D	804	613.299	0	0
BnaC08g12040D	576	403.74	0	0		BnaC08g12040D	576	383.327	0	0		BnaC08g12040D	576	385.299	0	0
BnaC08g12050D	2193	2020.74	1	0.00478421		BnaC08g12050D	2193	2000.15	0	0		BnaC08g12050D	2193	2002.3	0	0
BnaC01g31150D	915	742.74	0	0		BnaC01g31150D	915	722.151	0	0		BnaC01g31150D	915	724.299	0	0
BnaC01g31140D	474	301.74	10	0.320397		BnaC01g31140D	474	281.327	6	0.202296		BnaC01g31140D	474	283.299	17	0.567738
BnaC01g31130D	2445	2272.74	0	0		BnaC01g31130D	2445	2252.15	0	0		BnaC01g31130D	2445	2254.3	0	0
BnaC01g31120D	408	235.74	0	0		BnaC01g31120D	408	215.498	0	0		BnaC01g31120D	408	217.413	0	0
BnaC01g31110D	654	481.74	0	0		BnaC01g31110D	654	461.201	0	0		BnaC01g31110D	654	463.299	0	0
BnaC01g31100D	651	478.74	0	0		BnaC01g31100D	651	458.201	0	0		BnaC01g31100D	651	460.299	0	0
BnaC01g31090D	459	286.74	19	0.6406		BnaC01g31090D	459	266.355	18	0.641003		BnaC01g31090D	459	268.299	25	0.881587
BnaC01g31080D	891	718.74	19	0.255566		BnaC01g31080D	891	698.151	30	0.407587		BnaC01g31080D	891	700.299	11	0.148612
BnaC01g31070D	249	82.7318	0	0		BnaC01g31070D	249	72.6329	0	0		BnaC01g31070D	249	71.7371	0	0
BnaC01g31060D	291	120.336	0	0		BnaC01g31060D	291	105.123	0	0		BnaC01g31060D	291	105.101	0	0
BnaC01g31050D	639	466.74	0	0		BnaC01g31050D	639	446.201	0	0		BnaC01g31050D	639	448.299	0	0
BnaC01g31040D	420	247.74	0	0		BnaC01g31040D	420	227.455	0	0		BnaC01g31040D	420	229.323	0	0
BnaC01g31030D	426	253.74	0	0		BnaC01g31030D	426	233.455	0	0		BnaC01g31030D	426	235.323	0	0
BnaC01g31020D	795	622.74	0	0		BnaC01g31020D	795	602.151	0	0		BnaC01g31020D	795	604.299	0	0
BnaC01g31010D	300	128.985	0	0		BnaC01g31010D	300	112.745	0	0		BnaC01g31010D	300	112.98	0	0
BnaC01g31000D	297	126.1	23	1.76333		BnaC01g31000D	297	110.115	36	3.10102		BnaC01g31000D	297	110.345	12	1.0289
BnaC01g30990D	1326	1153.74	29	0.243003		BnaC01g30990D	1326	1133.15	34.8726	0.291907		BnaC01g30990D	1326	1135.3	40	0.333345
BnaC01g30980D	543	370.74	178.027	4.64235		BnaC01g30980D	543	350.327	152.883	4.13937		BnaC01g30980D	543	352.299	161.34	4.33286
BnaC01g30970D	462	289.74	0	0		BnaC01g30970D	462	269.355	3.49868	0.123205		BnaC01g30970D	462	271.299	4	0.139494
BnaC01g30960D	135	19.0317	1	0.507976		BnaC01g30960D	135	20.4252	0	0		BnaC01g30960D	135	20.731	0	0
BnaC01g30950D	498	325.74	0	0		BnaC01g30950D	498	305.327	0	0		BnaC01g30950D	498	307.299	0	0
BnaC01g30940D	1131	958.74	0	0		BnaC01g30940D	1131	938.151	0	0		BnaC01g30940D	1131	940.299	0	0
BnaC01g30930D	948	775.74	0	0		BnaC01g30930D	948	755.151	0	0		BnaC01g30930D	948	757.299	0	0
BnaC01g30920D	291	120.336	0	0		BnaC01g30920D	291	105.123	0	0		BnaC01g30920D	291	105.101	0	0
BnaC01g30910D	453	280.74	0	0		BnaC01g30910D	453	260.355	0	0		BnaC01g30910D	453	262.299	0	0
BnaC01g30900D	438	265.74	0	0		BnaC01g30900D	438	245.43	0	0		BnaC01g30900D	438	247.299	0	0
BnaC01g30890D	558	385.74	0	0		BnaC01g30890D	558	365.327	0	0		BnaC01g30890D	558	367.299	0	0
BnaC01g30880D	135	19.0317	0	0		BnaC01g30880D	135	20.4252	0	0		BnaC01g30880D	135	20.731	0	0
BnaC01g30870D	993	820.74	0	0		BnaC01g30870D	993	800.151	0	0		BnaC01g30870D	993	802.299	0	0
BnaC01g30860D	1410	1237.74	1	0.00781073		BnaC01g30860D	1410	1217.15	2	0.015586		BnaC01g30860D	1410	1219.3	1	0.0077595
BnaC01g30850D	918	745.74	0	0		BnaC01g30850D	918	725.151	0	0		BnaC01g30850D	918	727.299	1	0.0130086
BnaC01g30840D	291	120.336	5	0.401693		BnaC01g30840D	291	105.123	3	0.270689		BnaC01g30840D	291	105.101	6	0.540118
BnaC01g30830D	1080	907.74	0	0		BnaC01g30830D	1080	887.151	0	0		BnaC01g30830D	1080	889.299	0	0
BnaC01g30820D	555	382.74	1140.33	28.8036		BnaC01g30820D	555	362.327	1001.26	26.2116		BnaC01g30820D	555	364.299	1233.22	32.0278
BnaC01g30810D	462	289.74	32.5709	1.08678		BnaC01g30810D	462	269.355	45	1.58466		BnaC01g30810D	462	271.299	33	1.15083
BnaC01g30800D	1797	1624.74	1	0.00595028		BnaC01g30800D	1797	1604.15	0	0		BnaC01g30800D	1797	1606.3	1	0.00589003
BnaC01g30790D	711	538.74	0	0		BnaC01g30790D	711	518.151	0	0		BnaC01g30790D	711	520.299	0	0
BnaC01g30780D	597	424.74	0	0		BnaC01g30780D	597	404.327	0	0		BnaC01g30780D	597	406.299	0	0
BnaC01g30770D	417	244.74	15.4921	0.611964		BnaC01g30770D	417	224.455	10.4987	0.443663		BnaC01g30770D	417	226.346	24.9296	1.04205
BnaC01g30760D	1083	910.74	6	0.063691		BnaC01g30760D	1083	890.151	3	0.0319673		BnaC01g30760D	1083	892.299	2	0.0212062
BnaC01g30750D	189	40.744	57	13.5248		BnaC01g30750D	189	39.1789	97	23.4838		BnaC01g30750D	189	37.3794	47	11.8962
BnaC01g30740D	318	146.361	0	0		BnaC01g30740D	318	128.737	0	0		BnaC01g30740D	318	129.45	0	0
BnaC01g30730D	231	68.3298	0	0		BnaC01g30730D	231	61.1925	0	0		BnaC01g30730D	231	59.4736	0	0
BnaC01g30720D	834	661.74	0	0		BnaC01g30720D	834	641.151	0	0		BnaC01g30720D	834	643.299	0	0
BnaC01g30710D	402	229.74	3	0.126243		BnaC01g30710D	402	209.498	9	0.407484		BnaC01g30710D	402	211.413	9	0.402769
BnaC01g30700D	2415	2242.74	0	0		BnaC01g30700D	2415	2222.15	0	0		BnaC01g30700D	2415	2224.3	0	0
BnaC01g30690D	228	66.0751	0	0		BnaC01g30690D	228	59.3402	0	0		BnaC01g30690D	228	57.7136	0	0
BnaC01g30680D	381	208.783	0	0		BnaC01g30680D	381	188.675	1	0.050273		BnaC01g30680D	381	190.61	0	0
BnaC01g30670D	939	766.74	0	0		BnaC01g30670D	939	746.151	0	0		BnaC01g30670D	939	748.299	0	0
BnaC01g30660D	414	241.74	0	0		BnaC01g30660D	414	221.455	0	0		BnaC01g30660D	414	223.368	0	0
BnaC01g30650D	186	39.32	0	0		BnaC01g30650D	186	37.5633	0	0		BnaC01g30650D	186	36.2029	0	0
BnaC01g30640D	1599	1426.74	128.789	0.872678		BnaC01g30640D	1599	1406.15	112.52	0.759006		BnaC01g30640D	1599	1408.3	133.686	0.89812
BnaC01g30630D	654	481.74	8	0.160546		BnaC01g30630D	654	461.201	4	0.0822656		BnaC01g30630D	654	463.299	1	0.0204213
BnaC01g30620D	600	427.74	0	0		BnaC01g30620D	600	407.327	0	0		BnaC01g30620D	600	409.299	0	0
BnaC01g30610D	489	316.74	0	0		BnaC01g30610D	489	296.327	0	0		BnaC01g30610D	489	298.299	0	0
BnaC01g30600D	1428	1255.74	3	0.0230963		BnaC01g30600D	1428	1235.15	7	0.0537559		BnaC01g30600D	1428	1237.3	2	0.0152932
BnaC01g30590D	1143	970.74	0	0		BnaC01g30590D	1143	950.151	0	0		BnaC01g30590D	1143	952.299	0	0
BnaC01g30580D	807	634.74	0	0		BnaC01g30580D	807	614.151	0	0		BnaC01g30580D	807	616.299	0	0
BnaC01g30570D	774	601.74	0	0		BnaC01g30570D	774	581.151	0	0		BnaC01g30570D	774	583.299	0	0
BnaC01g30560D	2739	2566.74	19.8793	0.0748757		BnaC01g30560D	2739	2546.15	13.6436	0.0508267		BnaC01g30560D	2739	2548.3	25.3308	0.0940464
BnaC01g30550D	717	544.74	37.1214	0.658804		BnaC01g30550D	717	524.151	39.8308	0.720793		BnaC01g30550D	717	526.299	18.6678	0.335586
BnaC01g30540D	720	547.74	81.3273	1.43543		BnaC01g30540D	720	527.151	58.6133	1.05465		BnaC01g30540D	720	529.299	30.8837	0.552042
BnaC08g09920D	321	149.272	0	0		BnaC08g09920D	321	131.459	0	0		BnaC08g09920D	321	132.304	0	0
BnaC08g09930D	939	766.74	80.7943	1.01872		BnaC08g09930D	939	746.151	114.251	1.45238		BnaC08g09930D	939	748.299	44.8512	0.567078
BnaC08g09940D	924	751.74	87.6375	1.12705		BnaC08g09940D	924	731.151	100.896	1.30893		BnaC08g09940D	924	733.299	42.557	0.549077
BnaC08g09950D	1293	1120.74	113.675	0.980577		BnaC08g09950D	1293	1100.15	134.071	1.15593		BnaC08g09950D	1293	1102.3	80.4003	0.690085
BnaC08g09960D	1587	1414.74	0	0		BnaC08g09960D	1587	1394.15	0	0		BnaC08g09960D	1587	1396.3	0	0
BnaC08g09970D	4431	4258.74	2	0.00454015		BnaC08g09970D	4431	4238.15	4	0.00895224		BnaC08g09970D	4431	4240.3	1	0.00223125
BnaC08g09980D	330	158.073	22	1.34551		BnaC08g09980D	330	139.772	29.8125	2.02314		BnaC08g09980D	330	140.797	10.125	0.680368
BnaC08g09990D	1470	1297.74	0	0		BnaC08g09990D	1470	1277.15	0	0		BnaC08g09990D	1470	1279.3	0	0
BnaC08g10000D	234	70.6129	0	0		BnaC08g10000D	234	62.9177	0	0		BnaC08g10000D	234	61.442	0	0
BnaC08g10010D	1356	1183.74	0	0		BnaC08g10010D	1356	1163.15	1	0.00815478		BnaC08g10010D	1356	1165.3	0	0
BnaC08g10020D	327	155.135	0	0		BnaC08g10020D	327	136.982	0	0		BnaC08g10020D	327	137.896	0	0
BnaC08g10030D	822	649.74	92	1.36889		BnaC08g10030D	822	629.151	95.9251	1.44619		BnaC08g10030D	822	631.299	89	1.33383
BnaC08g10040D	288	117.444	0	0		BnaC08g10040D	288	102.483	0	0		BnaC08g10040D	288	102.455	0	0
BnaC08g10050D	1251	1078.74	0	0		BnaC08g10050D	1251	1058.15	0	0		BnaC08g10050D	1251	1060.3	0	0
BnaC08g10060D	438	265.74	0	0		BnaC08g10060D	438	245.43	0	0		BnaC08g10060D	438	247.299	0	0
BnaC08g10070D	69	32.9091	0	0		BnaC08g10070D	69	37.3095	0	0		BnaC08g10070D	69	33.46	0	0
BnaC08g10080D	1479	1306.74	0	0		BnaC08g10080D	1479	1286.15	0	0		BnaC08g10080D	1479	1288.3	0	0
BnaC08g10090D	645	472.74	0	0		BnaC08g10090D	645	452.201	0	0		BnaC08g10090D	645	454.299	0	0
BnaC08g10100D	906	733.74	0	0		BnaC08g10100D	906	713.151	2.0749	0.0275971		BnaC08g10100D	906	715.299	0	0
BnaC08g10110D	1698	1525.74	33.2511	0.210691		BnaC08g10110D	1698	1505.15	56.258	0.354529		BnaC08g10110D	1698	1507.3	21.438	0.134564
BnaC08g10120D	483	310.74	0	0		BnaC08g10120D	483	290.327	0	0		BnaC08g10120D	483	292.299	0	0
BnaC08g10130D	582	409.74	0	0		BnaC08g10130D	582	389.327	0	0		BnaC08g10130D	582	391.299	0	0
BnaC08g10140D	381	208.783	5	0.231524		BnaC08g10140D	381	188.675	6	0.301638		BnaC08g10140D	381	190.61	2	0.0992722
BnaC08g10150D	771	598.74	7.42917	0.119956		BnaC08g10150D	771	578.151	10	0.164062		BnaC08g10150D	771	580.299	2.12283	0.0346105
BnaC08g10160D	1170	997.74	179.842	1.74259		BnaC08g10160D	1170	977.151	177.521	1.7232		BnaC08g10160D	1170	979.299	199.108	1.92361
BnaC08g10170D	1683	1510.74	23.5308	0.15058		BnaC08g10170D	1683	1490.15	24.4	0.155313		BnaC08g10170D	1683	1492.3	20.8772	0.132361
BnaC08g10180D	2286	2113.74	4	0.0182949		BnaC08g10180D	2286	2093.15	11	0.0498472		BnaC08g10180D	2286	2095.3	7	0.0316079
BnaC08g10190D	228	66.0751	0	0		BnaC08g10190D	228	59.3402	0	0		BnaC08g10190D	228	57.7136	0	0
BnaC08g10200D	771	598.74	1812.87	29.2718		BnaC08g10200D	771	578.151	1728.74	28.362		BnaC08g10200D	771	580.299	1855.98	30.2598
BnaC08g10210D	780	607.74	18.7894	0.298893		BnaC08g10210D	780	587.151	32.771	0.529405		BnaC08g10210D	780	589.299	48.6248	0.780668
BnaC08g10220D	1389	1216.74	0	0		BnaC08g10220D	1389	1196.15	0	0		BnaC08g10220D	1389	1198.3	0	0
BnaC08g10230D	1419	1246.74	0	0		BnaC08g10230D	1419	1226.15	0	0		BnaC08g10230D	1419	1228.3	0	0
BnaC08g10240D	1314	1141.74	0	0		BnaC08g10240D	1314	1121.15	0	0		BnaC08g10240D	1314	1123.3	0	0
BnaC08g10250D	318	146.361	0	0		BnaC08g10250D	318	128.737	0	0		BnaC08g10250D	318	129.45	0	0
BnaC08g10260D	264	95.6881	6	0.606198		BnaC08g10260D	264	83.3179	4	0.455376		BnaC08g10260D	264	82.978	3	0.34206
BnaC08g10270D	612	439.74	0	0		BnaC08g10270D	612	419.244	0	0		BnaC08g10270D	612	421.299	0	0
BnaC08g10280D	186	39.32	0	0		BnaC08g10280D	186	37.5633	0	0		BnaC08g10280D	186	36.2029	0	0
BnaC08g10290D	573	400.74	0	0		BnaC08g10290D	573	380.327	0	0		BnaC08g10290D	573	382.299	0	0
BnaC08g10300D	177	34.7901	1074	298.449		BnaC08g10300D	177	34.1479	979	271.936		BnaC08g10300D	177	32.6937	1279	370.127
BnaC08g10310D	1215	1042.74	1	0.00927139		BnaC08g10310D	1215	1022.15	1	0.00927968		BnaC08g10310D	1215	1024.3	0	0
BnaC08g10320D	306	134.627	0	0		BnaC08g10320D	306	118.079	1.5	0.120495		BnaC08g10320D	306	118.486	1	0.0798505
BnaC08g10330D	309	137.586	0	0		BnaC08g10330D	309	120.577	0	0		BnaC08g10330D	309	121.132	0	0
BnaC08g10340D	195	44.0671	0	0		BnaC08g10340D	195	41.8647	0	0		BnaC08g10340D	195	40.0898	0	0
BnaC08g10350D	1347	1174.74	0	0		BnaC08g10350D	1347	1154.15	0	0		BnaC08g10350D	1347	1156.3	0	0
BnaC08g10360D	597	424.74	0	0		BnaC08g10360D	597	404.327	0	0		BnaC08g10360D	597	406.299	0	0
BnaC08g10370D	942	769.74	0	0		BnaC08g10370D	942	749.151	0	0		BnaC08g10370D	942	751.299	0	0
BnaC08g10380D	1023	850.74	0	0		BnaC08g10380D	1023	830.151	0	0		BnaC08g10380D	1023	832.299	1	0.0113675
BnaA02g05110D	1584	1411.74	86.1633	0.59005		BnaA02g05110D	1584	1391.15	136.109	0.928028		BnaA02g05110D	1584	1393.3	53.9832	0.366571
BnaA02g05120D	666	493.74	16	0.313287		BnaA02g05120D	666	473.201	13	0.260583		BnaA02g05120D	666	475.299	16	0.318491
BnaA02g05130D	819	646.74	221.347	3.30876		BnaA02g05130D	819	626.151	222.081	3.36419		BnaA02g05130D	819	628.299	204.336	3.07696
BnaA02g05140D	2052	1879.74	70	0.360016		BnaA02g05140D	2052	1859.15	81	0.413255		BnaA02g05140D	2052	1861.3	79.5446	0.404332
BnaA02g05150D	312	140.475	1	0.0688213		BnaA02g05150D	312	123.265	1	0.07695		BnaA02g05150D	312	123.847	1	0.0763941
BnaA02g05160D	1905	1732.74	7	0.0390558		BnaA02g05160D	1905	1712.15	4	0.0221598		BnaA02g05160D	1905	1714.3	7	0.0386327
BnaA02g05170D	4041	3868.74	0	0		BnaA02g05170D	4041	3848.15	1	0.00246488		BnaA02g05170D	4041	3850.3	2	0.0049145
BnaA02g05180D	672	499.74	0	0		BnaA02g05180D	672	479.201	0	0		BnaA02g05180D	672	481.299	0	0
BnaA02g05190D	1104	931.74	412	4.27488		BnaA02g05190D	1104	911.151	387	4.02874		BnaA02g05190D	1104	913.299	375	3.88474
BnaA02g05200D	678	505.74	109	2.08363		BnaA02g05200D	678	485.201	141	2.75642		BnaA02g05200D	678	487.299	66	1.28142
BnaA02g05210D	2991	2818.74	3536	12.1277		BnaA02g05210D	2991	2798.15	3277	11.1085		BnaA02g05210D	2991	2800.3	3989	13.4773
BnaA02g05220D	660	487.74	9.26359	0.183617		BnaA02g05220D	660	467.201	4.06116	0.0824508		BnaA02g05220D	660	469.299	12	0.241922
BnaA02g05230D	1719	1546.74	5	0.0312517		BnaA02g05230D	1719	1526.15	3	0.0186454		BnaA02g05230D	1719	1528.3	3	0.0185719
BnaA02g05240D	1713	1540.74	11	0.0690215		BnaA02g05240D	1713	1520.15	9	0.056157		BnaA02g05240D	1713	1522.3	9	0.0559354
BnaA02g05250D	1167	994.74	1	0.00971877		BnaA02g05250D	1167	974.151	0	0		BnaA02g05250D	1167	976.299	2	0.0193817
BnaA02g05260D	912	739.74	0	0		BnaA02g05260D	912	719.151	0	0		BnaA02g05260D	912	721.299	0	0
BnaA02g05270D	882	709.74	0	0		BnaA02g05270D	882	689.151	0	0		BnaA02g05270D	882	691.299	0	0
BnaA02g05280D	786	613.74	0	0		BnaA02g05280D	786	593.151	0	0		BnaA02g05280D	786	595.299	1	0.0158931
BnaA02g05290D	2721	2548.74	1532	5.81104		BnaA02g05290D	2721	2528.15	1515	5.68405		BnaA02g05290D	2721	2530.3	1504	5.62367
BnaA02g05300D	2388	2215.74	23	0.100353		BnaA02g05300D	2388	2195.15	53	0.229013		BnaA02g05300D	2388	2197.3	35	0.150703
BnaA02g05310D	840	667.74	7	0.101347		BnaA02g05310D	840	647.151	17	0.249168		BnaA02g05310D	840	649.299	8	0.116571
BnaA02g05320D	450	277.74	970	33.7641		BnaA02g05320D	450	257.355	1009.41	37.2036		BnaA02g05320D	450	259.299	659.707	24.071
BnaA02g05330D	1326	1153.74	4	0.0335176		BnaA02g05330D	1326	1133.15	5	0.0418534		BnaA02g05330D	1326	1135.3	1	0.00833362
BnaA02g05340D	1554	1381.74	64	0.44779		BnaA02g05340D	1554	1361.15	77	0.536578		BnaA02g05340D	1554	1363.3	86	0.596831
BnaA02g05350D	216	57.2163	0	0		BnaA02g05350D	216	52.4201	0	0		BnaA02g05350D	216	50.6649	0	0
BnaA02g05360D	750	577.74	4	0.0669343		BnaA02g05360D	750	557.151	4	0.0680981		BnaA02g05360D	750	559.299	7	0.118413
BnaA02g05370D	1281	1108.74	0	0		BnaA02g05370D	1281	1088.15	0	0		BnaA02g05370D	1281	1090.3	0	0
BnaA02g05380D	939	766.74	1	0.0126088		BnaA02g05380D	939	746.151	1	0.0127122		BnaA02g05380D	939	748.299	0	0
BnaA02g05390D	885	712.74	0	0		BnaA02g05390D	885	692.151	0	0		BnaA02g05390D	885	694.299	0	0
BnaA02g05400D	627	454.74	71.138	1.51238		BnaA02g05400D	627	434.244	75	1.63823		BnaA02g05400D	627	436.299	76.154	1.6514
BnaA02g05410D	1113	940.74	6635.52	68.1909		BnaA02g05410D	1113	920.151	6630.2	68.3464		BnaA02g05410D	1113	922.299	7973.03	81.7891
BnaA02g05420D	2898	2725.74	566.522	2.00934		BnaA02g05420D	2898	2705.15	711.55	2.49495		BnaA02g05420D	2898	2707.3	708.374	2.47554
BnaA02g05430D	1272	1099.74	1377	12.105		BnaA02g05430D	1272	1079.15	1692.76	14.8786		BnaA02g05430D	1272	1081.3	1224.37	10.713
BnaA02g05440D	741	568.74	94.6726	1.60928		BnaA02g05440D	741	548.151	124.709	2.15797		BnaA02g05440D	741	550.299	113.457	1.95064
BnaA02g05450D	1341	1168.74	73	0.603846		BnaA02g05450D	1341	1148.15	83	0.685689		BnaA02g05450D	1341	1150.3	73	0.600421
BnaA02g05460D	2094	1921.74	26.293	0.132272		BnaA02g05460D	2094	1901.15	11.3483	0.0566192		BnaA02g05460D	2094	1903.3	21.7555	0.108145
BnaA02g05470D	588	415.74	5	0.11627		BnaA02g05470D	588	395.327	7	0.167954		BnaA02g05470D	588	397.299	2	0.0476274
BnaA02g05480D	1680	1507.74	36	0.230833		BnaA02g05480D	1680	1487.15	26	0.165831		BnaA02g05480D	1680	1489.3	33	0.209641
BnaA02g05490D	630	457.74	0	0		BnaA02g05490D	630	437.244	0	0		BnaA02g05490D	630	439.299	0	0
BnaA02g05500D	489	316.74	0	0		BnaA02g05500D	489	296.327	0	0		BnaA02g05500D	489	298.299	0	0
BnaA02g05510D	813	640.74	0	0		BnaA02g05510D	813	620.151	0	0		BnaA02g05510D	813	622.299	0.5	0.00760177
BnaA02g05520D	267	98.3492	0	0		BnaA02g05520D	267	85.5915	0	0		BnaA02g05520D	267	85.2574	0	0
BnaA02g05530D	327	155.135	33.4177	2.08251		BnaA02g05530D	327	136.982	58.8923	4.07796		BnaA02g05530D	327	137.896	37	2.5386
BnaA02g05540D	1032	859.74	0	0		BnaA02g05540D	1032	839.151	0	0		BnaA02g05540D	1032	841.299	0	0
BnaA02g05550D	789	616.74	0	0		BnaA02g05550D	789	596.151	0	0		BnaA02g05550D	789	598.299	0	0
BnaA02g05560D	1074	901.74	2.00963	0.0215455		BnaA02g05560D	1074	881.151	1.00506	0.0108191		BnaA02g05560D	1074	883.299	0	0
BnaA02g05570D	1377	1204.74	1.06667	0.00855966		BnaA02g05570D	1377	1184.15	1	0.00801016		BnaA02g05570D	1377	1186.3	0	0
BnaA02g05580D	1275	1102.74	105.981	0.929132		BnaA02g05580D	1275	1082.15	129.824	1.13793		BnaA02g05580D	1275	1084.3	129.063	1.12615
BnaA02g05590D	666	493.74	54	1.05734		BnaA02g05590D	666	473.201	68	1.36305		BnaA02g05590D	666	475.299	50	0.995284
BnaA02g05600D	708	535.74	0	0		BnaA02g05600D	708	515.151	0	0		BnaA02g05600D	708	517.299	0	0
BnaA02g05610D	618	445.74	0	0		BnaA02g05610D	618	425.244	0	0		BnaA02g05610D	618	427.299	0	0
BnaA02g05620D	1326	1153.74	15.7618	0.132075		BnaA02g05620D	1326	1133.15	26.4383	0.221306		BnaA02g05620D	1326	1135.3	24.8924	0.207444
BnaA02g05630D	225	63.7375	2	0.303358		BnaA02g05630D	225	57.6484	2	0.329072		BnaA02g05630D	225	56.0016	0.25	0.0422361
BnaA02g05640D	609	436.74	3.24539	0.0718399		BnaA02g05640D	609	416.244	1	0.0227877		BnaA02g05640D	609	418.299	0	0
BnaA02g05650D	519	346.74	4	0.111526		BnaA02g05650D	519	326.327	1	0.0290667		BnaA02g05650D	519	328.299	3	0.0864561
BnaA02g05660D	945	772.74	6.37829	0.079798		BnaA02g05660D	945	752.151	11.2739	0.142173		BnaA02g05660D	945	754.299	0	0
BnaA02g05670D	1026	853.74	0	0		BnaA02g05670D	1026	833.151	0	0		BnaA02g05670D	1026	835.299	0	0
BnaA02g05680D	168	30.4103	0	0		BnaA02g05680D	168	30.5931	0	0		BnaA02g05680D	168	29.539	0	0
BnaA02g05690D	429	256.74	19	0.715454		BnaA02g05690D	429	236.455	21	0.842403		BnaA02g05690D	429	238.323	14	0.555784
BnaA02g05700D	1479	1306.74	0	0		BnaA02g05700D	1479	1286.15	0	0		BnaA02g05700D	1479	1288.3	0	0
BnaA02g05710D	246	80.1613	0	0		BnaA02g05710D	246	70.6293	0	0		BnaA02g05710D	246	69.5322	0	0
BnaA02g05720D	360	187.803	0	0		BnaA02g05720D	360	168.123	0	0		BnaA02g05720D	360	169.916	0	0
BnaA02g05730D	840	667.74	0	0		BnaA02g05730D	840	647.151	0	0		BnaA02g05730D	840	649.299	0	0
BnaA02g05740D	63	31.5	0	0		BnaA02g05740D	63	36.1081	0	0		BnaA02g05740D	63	32.4186	0	0
BnaA02g05750D	336	163.977	5	0.294787		BnaA02g05750D	336	145.271	1	0.0652936		BnaA02g05750D	336	146.553	6.39023	0.412539
BnaA02g05760D	1752	1579.74	0	0		BnaA02g05760D	1752	1559.15	0	0		BnaA02g05760D	1752	1561.3	0	0
BnaA02g05770D	1470	1297.74	47.2311	0.351853		BnaA02g05770D	1470	1277.15	35.6949	0.265101		BnaA02g05770D	1470	1279.3	49.7796	0.368149
BnaA02g05780D	1278	1105.74	1	0.00874315		BnaA02g05780D	1278	1085.15	5.09434	0.0445293		BnaA02g05780D	1278	1087.3	4.16	0.0361983
BnaA02g05790D	525	352.74	0	0		BnaA02g05790D	525	332.327	1	0.0285419		BnaA02g05790D	525	334.299	0	0
BnaA02g05800D	1704	1531.74	0	0		BnaA02g05800D	1704	1511.15	0	0		BnaA02g05800D	1704	1513.3	0	0
BnaA02g05810D	555	382.74	0	0		BnaA02g05810D	555	362.327	0	0		BnaA02g05810D	555	364.299	2	0.0519417
BnaA02g05820D	933	760.74	61	0.775202		BnaA02g05820D	933	740.151	73	0.935515		BnaA02g05820D	933	742.299	79	1.00691
BnaA02g05830D	372	199.803	0	0		BnaA02g05830D	372	179.896	0	0		BnaA02g05830D	372	181.739	0	0
BnaA02g05840D	1047	874.74	5.57639	0.0616305		BnaA02g05840D	1047	854.151	10	0.111049		BnaA02g05840D	1047	856.299	7	0.0773422
BnaA02g05850D	1344	1171.74	1	0.00825068		BnaA02g05850D	1344	1151.15	6	0.0494387		BnaA02g05850D	1344	1153.3	2	0.0164071
BnaA02g05860D	63	31.5	0	0		BnaA02g05860D	63	36.1081	0	0		BnaA02g05860D	63	32.4186	0	0
BnaA02g05870D	336	163.977	0	0		BnaA02g05870D	336	145.271	0	0		BnaA02g05870D	336	146.553	0	0
BnaA02g05880D	207	51.2467	0	0		BnaA02g05880D	207	47.7668	0	0		BnaA02g05880D	207	45.7349	0	0
BnaA02g05890D	261	93.1071	0	0		BnaA02g05890D	261	81.115	1	0.116936		BnaA02g05890D	261	80.7564	0	0
BnaA02g05900D	1533	1360.74	0	0		BnaA02g05900D	1533	1340.15	0	0		BnaA02g05900D	1533	1342.3	0	0
BnaA02g05910D	4599	4426.74	40.3476	0.088116		BnaA02g05910D	4599	4406.15	52.7939	0.113651		BnaA02g05910D	4599	4408.3	35.1757	0.0754946
BnaA02g05920D	1191	1018.74	1	0.00948981		BnaA02g05920D	1191	998.151	1	0.00950281		BnaA02g05920D	1191	1000.3	0	0
BnaA02g05930D	1224	1051.74	0	0		BnaA02g05930D	1224	1031.15	0	0		BnaA02g05930D	1224	1033.3	0	0
BnaA02g05940D	2910	2737.74	0	0		BnaA02g05940D	2910	2717.15	0	0		BnaA02g05940D	2910	2719.3	0	0
BnaA02g05950D	1086	913.74	0	0		BnaA02g05950D	1086	893.151	0	0		BnaA02g05950D	1086	895.299	0	0
BnaA02g05960D	1581	1408.74	0	0		BnaA02g05960D	1581	1388.15	0	0		BnaA02g05960D	1581	1390.3	0	0
BnaA02g05970D	1491	1318.74	10	0.0733098		BnaA02g05970D	1491	1298.15	14	0.102294		BnaA02g05970D	1491	1300.3	11	0.0800375
BnaA02g05980D	1215	1042.74	7.72604	0.0716311		BnaA02g05980D	1215	1022.15	14.5195	0.134737		BnaA02g05980D	1215	1024.3	10.407	0.0961267
BnaA02g05990D	1554	1381.74	0	0		BnaA02g05990D	1554	1361.15	2	0.0139371		BnaA02g05990D	1554	1363.3	1	0.00693989
BnaA02g06000D	1509	1336.74	0	0		BnaA02g06000D	1509	1316.15	0	0		BnaA02g06000D	1509	1318.3	1	0.00717679
BnaA02g06010D	1158	985.74	0	0		BnaA02g06010D	1158	965.151	0	0		BnaA02g06010D	1158	967.299	0	0
BnaA02g06020D	600	427.74	0	0		BnaA02g06020D	600	407.327	1	0.0232866		BnaA02g06020D	600	409.299	0	0
BnaA02g06030D	222	61.5196	0	0		BnaA02g06030D	222	55.8538	4	0.679291		BnaA02g06030D	222	54.1825	0	0
BnaA02g06040D	1110	937.74	0	0		BnaA02g06040D	1110	917.151	0	0		BnaA02g06040D	1110	919.299	0	0
BnaA02g06050D	975	802.74	0	0		BnaA02g06050D	975	782.151	0	0		BnaA02g06050D	975	784.299	0	0
BnaA02g06060D	2445	2272.74	0	0		BnaA02g06060D	2445	2252.15	0	0		BnaA02g06060D	2445	2254.3	0	0
BnaA02g06070D	693	520.74	14.0553	0.26094		BnaA02g06070D	693	500.151	23.1429	0.438898		BnaA02g06070D	693	502.299	10.7147	0.201818
BnaA02g06080D	786	613.74	0	0		BnaA02g06080D	786	593.151	0	0		BnaA02g06080D	786	595.299	0	0
BnaA02g06090D	1515	1342.74	6	0.0431997		BnaA02g06090D	1515	1322.15	6	0.0430446		BnaA02g06090D	1515	1324.3	3	0.0214328
BnaA02g06100D	990	817.74	8	0.0945792		BnaA02g06100D	990	797.151	16	0.190383		BnaA02g06100D	990	799.299	18	0.213063
BnaA02g06110D	2112	1939.74	293.275	1.46168		BnaA02g06110D	2112	1919.15	374.664	1.85174		BnaA02g06110D	2112	1921.3	198.94	0.97965
BnaA02g06120D	1041	868.74	18.7432	0.208581		BnaA02g06120D	1041	848.151	18.8707	0.211039		BnaA02g06120D	1041	850.299	12.4653	0.138699
BnaA02g06130D	1200	1027.74	0	0		BnaA02g06130D	1200	1007.15	0	0		BnaA02g06130D	1200	1009.3	2.30108	0.0215703
BnaA02g06140D	690	517.74	0	0		BnaA02g06140D	690	497.151	5.5	0.104935		BnaA02g06140D	690	499.299	2	0.0378977
BnaA02g06150D	129	17.5898	0	0		BnaA02g06150D	129	19.0144	0	0		BnaA02g06150D	129	19.6193	0	0
BnaA02g06160D	2772	2599.74	0	0		BnaA02g06160D	2772	2579.15	0	0		BnaA02g06160D	2772	2581.3	0	0
BnaA02g06170D	2238	2065.74	1	0.00467999		BnaA02g06170D	2238	2045.15	2	0.00927583		BnaA02g06170D	2238	2047.3	0	0
BnaA02g06180D	780	607.74	0	0		BnaA02g06180D	780	587.151	0	0		BnaA02g06180D	780	589.299	0	0
BnaA02g06190D	1764	1591.74	202	1.22687		BnaA02g06190D	1764	1571.15	224	1.35232		BnaA02g06190D	1764	1573.3	206	1.2388
BnaA02g06200D	1440	1267.74	11	0.0838848		BnaA02g06200D	1440	1247.15	9	0.0684497		BnaA02g06200D	1440	1249.3	1	0.00757317
BnaA02g06210D	1224	1051.74	800.965	7.36252		BnaA02g06210D	1224	1031.15	760.439	6.99504		BnaA02g06210D	1224	1033.3	857.016	7.84706
BnaA02g06220D	696	523.74	618	11.4076		BnaA02g06220D	696	503.151	617	11.6315		BnaA02g06220D	696	505.299	736	13.7808
BnaA02g06230D	420	247.74	50071	1953.94		BnaA02g06230D	420	227.455	47804	1993.51		BnaA02g06230D	420	229.323	39427	1626.63
BnaA02g06240D	222	61.5196	2485	390.511		BnaA02g06240D	222	55.8538	1909	324.192		BnaA02g06240D	222	54.1825	2489	434.62
BnaA02g06250D	747	574.74	0.483529	0.00813341		BnaA02g06250D	747	554.151	0	0		BnaA02g06250D	747	556.299	0	0
BnaA02g06260D	435	262.74	0	0		BnaA02g06260D	435	242.43	0	0		BnaA02g06260D	435	244.299	0	0
BnaA02g06270D	432	259.74	0	0		BnaA02g06270D	432	239.455	0	0		BnaA02g06270D	432	241.323	0	0
BnaA02g06280D	258	90.5051	1	0.106819		BnaA02g06280D	258	78.8981	1	0.120221		BnaA02g06280D	258	78.3944	0	0
BnaA02g06290D	306	134.627	0	0		BnaA02g06290D	306	118.079	0	0		BnaA02g06290D	306	118.486	0	0
BnaA02g06300D	750	577.74	0.0329412	0.000551224		BnaA02g06300D	750	557.151	0	0		BnaA02g06300D	750	559.299	0	0
BnaA02g06310D	846	673.74	0	0		BnaA02g06310D	846	653.151	0	0		BnaA02g06310D	846	655.299	0	0
BnaA02g06320D	180	36.3692	0	0		BnaA02g06320D	180	35.2575	0	0		BnaA02g06320D	180	33.8908	0	0
BnaA02g06330D	342	169.91	1	0.0568986		BnaA02g06330D	342	150.957	1	0.062834		BnaA02g06330D	342	152.373	0	0
BnaA02g06340D	189	40.744	0	0		BnaA02g06340D	189	39.1789	0	0		BnaA02g06340D	189	37.3794	0	0
BnaA02g06350D	2538	2365.74	794.972	3.24867		BnaA02g06350D	2538	2345.15	851.007	3.442		BnaA02g06350D	2538	2347.3	941.49	3.79482
BnaA02g06360D	267	98.3492	0	0		BnaA02g06360D	267	85.5915	0	0		BnaA02g06360D	267	85.2574	0	0
BnaA02g06370D	1287	1114.74	150.04	1.30123		BnaA02g06370D	1287	1094.15	200.254	1.73601		BnaA02g06370D	1287	1096.3	67.8118	0.585222
BnaA02g06380D	1242	1069.74	220.686	1.99442		BnaA02g06380D	1242	1049.15	191.599	1.73222		BnaA02g06380D	1242	1051.3	138.774	1.2489
BnaA02g06390D	1080	907.74	0	0		BnaA02g06390D	1080	887.151	0	0		BnaA02g06390D	1080	889.299	0	0
BnaA02g06400D	483	310.74	45.7228	1.42252		BnaA02g06400D	483	290.327	55.7317	1.8208		BnaA02g06400D	483	292.299	21.2872	0.689026
BnaA02g06410D	1242	1069.74	464.314	4.19619		BnaA02g06410D	1242	1049.15	459.401	4.15339		BnaA02g06410D	1242	1051.3	339.226	3.05286
BnaA02g06420D	1080	907.74	0	0		BnaA02g06420D	1080	887.151	0	0		BnaA02g06420D	1080	889.299	2	0.0212778
BnaA02g06430D	453	280.74	0	0		BnaA02g06430D	453	260.355	1	0.036432		BnaA02g06430D	453	262.299	0	0
BnaA02g06440D	1845	1672.74	0	0		BnaA02g06440D	1845	1652.15	0	0		BnaA02g06440D	1845	1654.3	0	0
BnaA02g06450D	1938	1765.74	0	0		BnaA02g06450D	1938	1745.15	0	0		BnaA02g06450D	1938	1747.3	0	0
BnaA02g06460D	1602	1429.74	1	0.00676183		BnaA02g06460D	1602	1409.15	3	0.0201935		BnaA02g06460D	1602	1411.3	0	0
BnaA02g06470D	777	604.74	0	0		BnaA02g06470D	777	584.151	0	0		BnaA02g06470D	777	586.299	0	0
BnaA02g06480D	990	817.74	0	0		BnaA02g06480D	990	797.151	0	0		BnaA02g06480D	990	799.299	0	0
BnaA02g06490D	1296	1123.74	2	0.0172062		BnaA02g06490D	1296	1103.15	6	0.0515899		BnaA02g06490D	1296	1105.3	0	0
BnaA02g06500D	387	214.762	0	0		BnaA02g06500D	387	194.598	0	0		BnaA02g06500D	387	196.494	0	0
BnaA02g06510D	1890	1717.74	0	0		BnaA02g06510D	1890	1697.15	0	0		BnaA02g06510D	1890	1699.3	0	0
BnaA02g06520D	393	220.762	0	0		BnaA02g06520D	393	200.559	0	0		BnaA02g06520D	393	202.454	0	0
BnaA02g06530D	243	77.7483	0	0		BnaA02g06530D	243	68.6218	0	0		BnaA02g06530D	243	67.5119	0	0
BnaA02g06540D	1161	988.74	0	0		BnaA02g06540D	1161	968.151	0	0		BnaA02g06540D	1161	970.299	0	0
BnaA02g06550D	1494	1321.74	86	0.629033		BnaA02g06550D	1494	1301.15	142	1.03516		BnaA02g06550D	1494	1303.3	60	0.435563
BnaA02g06560D	4113	3940.74	15	0.0367989		BnaA02g06560D	4113	3920.15	18	0.043553		BnaA02g06560D	4113	3922.3	10	0.0241214
BnaA02g06570D	546	373.74	5	0.129337		BnaA02g06570D	546	353.327	13	0.348992		BnaA02g06570D	546	355.299	8	0.21303
BnaA02g06580D	1719	1546.74	2.66724	0.0166712		BnaA02g06580D	1719	1526.15	1	0.00621514		BnaA02g06580D	1719	1528.3	0	0
BnaA02g06590D	2655	2482.74	854	3.32543		BnaA02g06590D	2655	2462.15	757.677	2.91889		BnaA02g06590D	2655	2464.3	1039	3.98902
BnaA02g06600D	726	553.74	0	0		BnaA02g06600D	726	533.151	0	0		BnaA02g06600D	726	535.299	0	0
BnaA02g06610D	2022	1849.74	22	0.114983		BnaA02g06610D	2022	1829.15	26	0.134825		BnaA02g06610D	2022	1831.3	18	0.0929945
BnaA02g06620D	657	484.74	12.0161	0.239649		BnaA02g06620D	657	464.201	17.0879	0.349166		BnaA02g06620D	657	466.299	7.3074	0.148266
BnaA02g06630D	144	21.292	0	0		BnaA02g06630D	144	22.497	1	0.421622		BnaA02g06630D	144	22.7578	0	0
BnaA02g06640D	1428	1255.74	3	0.0230963		BnaA02g06640D	1428	1235.15	1	0.00767942		BnaA02g06640D	1428	1237.3	0.5	0.00382331
BnaA02g06650D	144	21.292	0	0		BnaA02g06650D	144	22.497	1	0.421622		BnaA02g06650D	144	22.7578	0	0
BnaA02g06660D	1428	1255.74	0	0		BnaA02g06660D	1428	1235.15	0	0		BnaA02g06660D	1428	1237.3	0.5	0.00382331
BnaA02g06670D	429	256.74	129.986	4.89468		BnaA02g06670D	429	236.455	101	4.05156		BnaA02g06670D	429	238.323	132.365	5.25475
BnaA02g06680D	462	289.74	9	0.3003		BnaA02g06680D	462	269.355	7	0.246503		BnaA02g06680D	462	271.299	12	0.418482
BnaA02g06690D	447	274.74	514	18.0868		BnaA02g06690D	447	254.38	507.966	18.9409		BnaA02g06690D	447	256.299	539.854	19.9285
BnaA02g06700D	315	143.404	2	0.134831		BnaA02g06700D	315	126.049	10	0.752507		BnaA02g06700D	315	126.644	1	0.0747068
BnaA02g06710D	147	22.2324	7.77603	3.38137		BnaA02g06710D	147	23.1193	19.785	8.11728		BnaA02g06710D	147	23.4579	8.21369	3.31279
BnaA02g06720D	120	15.1734	0	0		BnaA02g06720D	120	17.1062	0	0		BnaA02g06720D	120	18.034	0	0
BnaA02g06730D	393	220.762	2.22397	0.0973925		BnaA02g06730D	393	200.559	19.215	0.908755		BnaA02g06730D	393	202.454	6.78631	0.31714
BnaA02g06740D	270	100.992	1	0.0957269		BnaA02g06740D	270	87.8034	1	0.108028		BnaA02g06740D	270	87.5153	1	0.108108
BnaA02g06750D	651	478.74	53	1.07028		BnaA02g06750D	651	458.201	85	1.75959		BnaA02g06750D	651	460.299	33	0.678294
BnaA02g06760D	375	202.783	53	2.52677		BnaA02g06760D	375	182.878	50	2.59332		BnaA02g06760D	375	184.666	43	2.20305
BnaA02g06770D	597	424.74	70	1.59329		BnaA02g06770D	597	404.327	54	1.2668		BnaA02g06770D	597	406.299	49	1.14102
BnaA02g06780D	474	301.74	0	0		BnaA02g06780D	474	281.327	0	0		BnaA02g06780D	474	283.299	0	0
BnaC03g62830D	1281	1108.74	0	0		BnaC03g62830D	1281	1088.15	0	0		BnaC03g62830D	1281	1090.3	0	0
BnaC03g62840D	651	478.74	2	0.0403879		BnaC03g62840D	651	458.201	6	0.124206		BnaC03g62840D	651	460.299	2	0.0411087
BnaC03g62850D	822	649.74	0	0		BnaC03g62850D	822	629.151	0	0		BnaC03g62850D	822	631.299	0	0
BnaC03g62860D	753	580.74	10.6171	0.176744		BnaC03g62860D	753	560.151	14.6397	0.2479		BnaC03g62860D	753	562.299	6.0209	0.101307
BnaC03g62870D	372	199.803	31.2972	1.51434		BnaC03g62870D	372	179.896	50.9459	2.68618		BnaC03g62870D	372	181.739	31.1569	1.62199
BnaC03g62880D	963	790.74	0	0		BnaC03g62880D	963	770.151	0	0		BnaC03g62880D	963	772.299	0	0
BnaC03g62890D	1089	916.74	226.026	2.3836		BnaC03g62890D	1089	896.151	370.495	3.92148		BnaC03g62890D	1089	898.299	104.765	1.10341
BnaC03g62900D	141	20.2491	0	0		BnaC03g62900D	141	21.5402	0	0		BnaC03g62900D	141	21.8532	0	0
BnaC03g62910D	1434	1261.74	0	0		BnaC03g62910D	1434	1241.15	0	0		BnaC03g62910D	1434	1243.3	0	0
BnaC03g62920D	219	59.3738	0	0		BnaC03g62920D	219	54.0923	0	0		BnaC03g62920D	219	52.3935	0	0
BnaC03g62930D	1284	1111.74	3	0.0260879		BnaC03g62930D	1284	1091.15	2	0.0173857		BnaC03g62930D	1284	1093.3	2	0.0173075
BnaC03g62940D	585	412.74	0	0		BnaC03g62940D	585	392.327	0	0		BnaC03g62940D	585	394.299	0	0
BnaC03g62950D	339	166.944	4	0.231638		BnaC03g62950D	339	148.123	3	0.192109		BnaC03g62950D	339	149.479	4	0.253176
BnaC03g62960D	381	208.783	0	0		BnaC03g62960D	381	188.675	0	0		BnaC03g62960D	381	190.61	0	0
BnaC03g62970D	750	577.74	0	0		BnaC03g62970D	750	557.151	0	0		BnaC03g62970D	750	559.299	0	0
BnaC03g62980D	333	161.009	0	0		BnaC03g62980D	333	142.445	0	0		BnaC03g62980D	333	143.641	0	0
BnaC03g62990D	1698	1525.74	16	0.101382		BnaC03g62990D	1698	1505.15	32	0.201659		BnaC03g62990D	1698	1507.3	14	0.0878765
BnaC03g63000D	450	277.74	0	0		BnaC03g63000D	450	257.355	0	0		BnaC03g63000D	450	259.299	0	0
BnaC03g63010D	615	442.74	2	0.0436719		BnaC03g63010D	615	422.244	0	0		BnaC03g63010D	615	424.299	2	0.0445966
BnaC03g63020D	1386	1213.74	4156.11	33.1041		BnaC03g63020D	1386	1193.15	4191.63	33.3224		BnaC03g63020D	1386	1195.3	4595.9	36.3779
BnaC03g63030D	531	358.74	0	0		BnaC03g63030D	531	338.327	0	0		BnaC03g63030D	531	340.299	0	0
BnaC03g63040D	1776	1603.74	499.311	3.00994		BnaC03g63040D	1776	1583.15	445.981	2.67204		BnaC03g63040D	1776	1585.3	566.51	3.38096
BnaC03g63050D	237	72.9024	1	0.132611		BnaC03g63050D	237	64.8781	0	0		BnaC03g63050D	237	63.3273	0	0
BnaC03g63060D	480	307.74	1	0.031415		BnaC03g63060D	480	287.327	3	0.099036		BnaC03g63060D	480	289.299	1	0.0327037
BnaC03g63070D	1293	1120.74	0	0		BnaC03g63070D	1293	1100.15	0	0		BnaC03g63070D	1293	1102.3	0	0
BnaC03g63080D	270	100.992	0	0		BnaC03g63080D	270	87.8034	0	0		BnaC03g63080D	270	87.5153	0	0
BnaC03g63090D	1197	1024.74	0	0		BnaC03g63090D	1197	1004.15	0	0		BnaC03g63090D	1197	1006.3	0	0
BnaC03g63100D	1548	1375.74	0	0		BnaC03g63100D	1548	1355.15	0	0		BnaC03g63100D	1548	1357.3	0	0
BnaC03g63110D	546	373.74	2458.97	63.6069		BnaC03g63110D	546	353.327	2299.94	61.7431		BnaC03g63110D	546	355.299	2460.94	65.5316
BnaC03g63120D	1788	1615.74	0	0		BnaC03g63120D	1788	1595.15	0	0		BnaC03g63120D	1788	1597.3	1.07363	0.00635932
BnaC03g63130D	861	688.74	0	0		BnaC03g63130D	861	668.151	0	0		BnaC03g63130D	861	670.299	0	0
BnaC03g63140D	648	475.74	0	0		BnaC03g63140D	648	455.201	0	0		BnaC03g63140D	648	457.299	0	0
BnaC03g63150D	345	172.91	0	0		BnaC03g63150D	345	153.819	0	0		BnaC03g63150D	345	155.342	0	0
BnaC03g63160D	462	289.74	17.1187	0.571193		BnaC03g63160D	462	269.355	12.145	0.427683		BnaC03g63160D	462	271.299	7	0.244115
BnaC03g63170D	1176	1003.74	2	0.0192633		BnaC03g63170D	1176	983.151	2	0.0192956		BnaC03g63170D	1176	985.299	0	0
BnaC03g63180D	561	388.74	0	0		BnaC03g63180D	561	368.327	0	0		BnaC03g63180D	561	370.299	0	0
BnaC03g63190D	1194	1021.74	0	0		BnaC03g63190D	1194	1001.15	0	0		BnaC03g63190D	1194	1003.3	0	0
BnaC03g63200D	573	400.74	0	0		BnaC03g63200D	573	380.327	0	0		BnaC03g63200D	573	382.299	0	0
BnaC03g63210D	2178	2005.74	42	0.20244		BnaC03g63210D	2178	1985.15	51	0.243683		BnaC03g63210D	2178	1987.3	36	0.171389
BnaC03g63220D	1275	1102.74	0	0		BnaC03g63220D	1275	1082.15	0	0		BnaC03g63220D	1275	1084.3	0	0
BnaC03g63230D	3675	3502.74	38	0.104881		BnaC03g63230D	3675	3482.15	63	0.171609		BnaC03g63230D	3675	3484.3	33	0.0896071
BnaC03g63240D	3630	3457.74	43	0.120226		BnaC03g63240D	3630	3437.15	67	0.184895		BnaC03g63240D	3630	3439.3	30	0.0825268
BnaC03g63250D	321	149.272	4	0.259062		BnaC03g63250D	321	131.459	0	0		BnaC03g63250D	321	132.304	2	0.143021
BnaC03g63260D	1242	1069.74	6.38859	0.0577361		BnaC03g63260D	1242	1049.15	14.9828	0.135457		BnaC03g63260D	1242	1051.3	6.11537	0.0550352
BnaC03g63270D	1392	1219.74	19	0.150594		BnaC03g63270D	1392	1199.15	17	0.134469		BnaC03g63270D	1392	1201.3	9	0.0708819
BnaC03g63280D	2109	1936.74	0	0		BnaC03g63280D	2109	1916.15	0.5	0.00247508		BnaC03g63280D	2109	1918.3	0	0
BnaC03g63290D	3843	3670.74	5.61141	0.0147788		BnaC03g63290D	3843	3650.15	6.64231	0.0172606		BnaC03g63290D	3843	3652.3	8.88463	0.0230153
BnaC03g63300D	210	53.2858	0	0		BnaC03g63300D	210	49.4773	0	0		BnaC03g63300D	210	47.3445	0	0
BnaC03g63310D	930	757.74	1	0.0127585		BnaC03g63310D	930	737.151	3	0.0386023		BnaC03g63310D	930	739.299	0	0
BnaC03g63320D	240	75.2718	0	0		BnaC03g63320D	240	66.757	0	0		BnaC03g63320D	240	65.4048	0	0
BnaC03g63330D	216	57.2163	41	6.92764		BnaC03g63330D	216	52.4201	46	8.32355		BnaC03g63330D	216	50.6649	44	8.21655
BnaC03g63340D	1155	982.74	43	0.42301		BnaC03g63340D	1155	962.151	46.6473	0.459866		BnaC03g63340D	1155	964.299	55.6889	0.546387
BnaC03g63350D	186	39.32	0	0		BnaC03g63350D	186	37.5633	0	0		BnaC03g63350D	186	36.2029	0	0
BnaC03g63360D	315	143.404	2	0.134831		BnaC03g63360D	315	126.049	0	0		BnaC03g63360D	315	126.644	0	0
BnaC03g63370D	111	14.9363	0	0		BnaC03g63370D	111	17.4045	0	0		BnaC03g63370D	111	19.3361	0	0
BnaC03g63380D	333	161.009	0	0		BnaC03g63380D	333	142.445	0	0		BnaC03g63380D	333	143.641	0	0
BnaC03g63390D	330	158.073	0	0		BnaC03g63390D	330	139.772	0	0		BnaC03g63390D	330	140.797	0	0
BnaC03g63400D	456	283.74	0	0		BnaC03g63400D	456	263.355	0	0		BnaC03g63400D	456	265.299	0	0
BnaC03g63410D	681	508.74	3	0.0570094		BnaC03g63410D	681	488.201	2	0.0388579		BnaC03g63410D	681	490.299	1	0.0192967
BnaC03g63420D	657	484.74	34.7683	0.693418		BnaC03g63420D	657	464.201	34.4923	0.704798		BnaC03g63420D	657	466.299	16.0531	0.325716
BnaC03g63430D	291	120.336	0	0		BnaC03g63430D	291	105.123	0	0		BnaC03g63430D	291	105.101	0	0
BnaC03g63440D	816	643.74	0	0		BnaC03g63440D	816	623.151	0	0		BnaC03g63440D	816	625.299	0	0
BnaC03g63450D	438	265.74	0	0		BnaC03g63450D	438	245.43	0	0		BnaC03g63450D	438	247.299	0	0
BnaC03g63460D	312	140.475	0	0		BnaC03g63460D	312	123.265	0	0		BnaC03g63460D	312	123.847	0	0
BnaC03g63470D	684	511.74	26.7347	0.505065		BnaC03g63470D	684	491.201	24.6808	0.476595		BnaC03g63470D	684	493.299	21.3478	0.409436
BnaC03g63480D	705	532.74	0	0		BnaC03g63480D	705	512.151	0	0		BnaC03g63480D	705	514.299	0	0
BnaC03g63490D	1059	886.74	0	0		BnaC03g63490D	1059	866.151	0	0		BnaC03g63490D	1059	868.299	0	0
BnaC03g63500D	102	17.7341	0	0		BnaC03g63500D	102	20.5347	0	0		BnaC03g63500D	102	24.9185	0	0
BnaC03g63510D	741	568.74	0	0		BnaC03g63510D	741	548.151	0	0		BnaC03g63510D	741	550.299	0	0
BnaC03g63520D	288	117.444	0	0		BnaC03g63520D	288	102.483	0	0		BnaC03g63520D	288	102.455	0	0
BnaC03g63530D	345	172.91	0	0		BnaC03g63530D	345	153.819	0	0		BnaC03g63530D	345	155.342	0	0
BnaC03g63540D	1800	1627.74	0	0		BnaC03g63540D	1800	1607.15	0	0		BnaC03g63540D	1800	1609.3	0	0
BnaC03g63550D	813	640.74	0	0		BnaC03g63550D	813	620.151	0	0		BnaC03g63550D	813	622.299	0	0
BnaC03g63560D	399	226.74	1	0.0426377		BnaC03g63560D	399	206.498	2	0.0918676		BnaC03g63560D	399	208.434	2	0.0907833
BnaC03g63570D	105	16.827	0	0		BnaC03g63570D	105	18.3849	0	0		BnaC03g63570D	105	22.5345	0	0
BnaC03g63580D	870	697.74	0	0		BnaC03g63580D	870	677.151	0	0		BnaC03g63580D	870	679.299	0	0
BnaC03g63590D	1596	1423.74	73.9173	0.501922		BnaC03g63590D	1596	1403.15	102.656	0.693953		BnaC03g63590D	1596	1405.3	70.0387	0.471535
BnaC03g63600D	678	505.74	0	0		BnaC03g63600D	678	485.201	0	0		BnaC03g63600D	678	487.299	0	0
BnaC01g26630D	303	131.854	1	0.0733208		BnaC01g26630D	303	115.38	0	0		BnaC01g26630D	303	115.688	0	0
BnaC01g26640D	573	400.74	1	0.0241245		BnaC01g26640D	573	380.327	1	0.0249397		BnaC01g26640D	573	382.299	1	0.024748
BnaC01g26650D	363	190.803	0	0		BnaC01g26650D	363	171.106	0	0		BnaC01g26650D	363	172.881	0	0
BnaC01g26660D	264	95.6881	0	0		BnaC01g26660D	264	83.3179	0	0		BnaC01g26660D	264	82.978	0	0
BnaC01g26670D	1335	1162.74	0	0		BnaC01g26670D	1335	1142.15	0	0		BnaC01g26670D	1335	1144.3	0	0
BnaC01g26680D	369	196.803	0	0		BnaC01g26680D	369	176.932	0	0		BnaC01g26680D	369	178.794	0	0
BnaC01g26690D	1056	883.74	67	0.732945		BnaC01g26690D	1056	863.151	66	0.725279		BnaC01g26690D	1056	865.299	54	0.590434
BnaC01g26700D	297	126.1	0	0		BnaC01g26700D	297	110.115	0	0		BnaC01g26700D	297	110.345	0	0
BnaC01g26710D	384	211.762	33.4312	1.52625		BnaC01g26710D	384	191.618	27.7175	1.37204		BnaC01g26710D	384	193.572	17.4289	0.851865
BnaC01g26720D	282	111.905	0	0		BnaC01g26720D	282	97.5517	0	0		BnaC01g26720D	282	97.3474	0	0
BnaC01g26730D	267	98.3492	0	0		BnaC01g26730D	267	85.5915	0	0		BnaC01g26730D	267	85.2574	0	0
BnaC01g26740D	258	90.5051	8	0.854551		BnaC01g26740D	258	78.8981	9.15383	1.10049		BnaC01g26740D	258	78.3944	7.12799	0.860252
BnaC01g26750D	456	283.74	0	0		BnaC01g26750D	456	263.355	0	0		BnaC01g26750D	456	265.299	0	0
BnaC01g26760D	861	688.74	0	0		BnaC01g26760D	861	668.151	7.43448	0.105542		BnaC01g26760D	861	670.299	2.0625	0.0291118
BnaC01g26770D	2583	2410.74	93.03	0.373073		BnaC01g26770D	2583	2390.15	102.825	0.408058		BnaC01g26770D	2583	2392.3	77.005	0.304542
BnaC01g26780D	198	45.8697	0	0		BnaC01g26780D	198	43.3428	0	0		BnaC01g26780D	198	41.4073	0	0
BnaC01g26790D	1305	1132.74	0	0		BnaC01g26790D	1305	1112.15	0	0		BnaC01g26790D	1305	1114.3	0	0
BnaC01g26800D	855	682.74	3	0.0424802		BnaC01g26800D	855	662.151	3	0.0429746		BnaC01g26800D	855	664.299	2.33333	0.0332321
BnaC01g26810D	1011	838.74	25.3071	0.2917		BnaC01g26810D	1011	818.151	31.7033	0.367552		BnaC01g26810D	1011	820.299	24.7015	0.284902
BnaC01g26820D	579	406.74	20.0489	0.476536		BnaC01g26820D	579	386.327	13.4417	0.330025		BnaC01g26820D	579	388.299	6.52864	0.159074
BnaC01g26830D	864	691.74	309.7	4.32832		BnaC01g26830D	864	671.151	358.943	5.07287		BnaC01g26830D	864	673.299	154.673	2.17346
BnaC01g26840D	1497	1324.74	3	0.0218933		BnaC01g26840D	1497	1304.15	0	0		BnaC01g26840D	1497	1306.3	0	0
BnaC01g26850D	504	331.74	0	0		BnaC01g26850D	504	311.327	0	0		BnaC01g26850D	504	313.299	0	0
BnaC01g26860D	216	57.2163	0	0		BnaC01g26860D	216	52.4201	0	0		BnaC01g26860D	216	50.6649	0	0
BnaC01g26870D	249	82.7318	0	0		BnaC01g26870D	249	72.6329	0	0		BnaC01g26870D	249	71.7371	0	0
BnaC01g26880D	501	328.74	0	0		BnaC01g26880D	501	308.327	0	0		BnaC01g26880D	501	310.299	0	0
BnaC01g26890D	477	304.74	0	0		BnaC01g26890D	477	284.327	0	0		BnaC01g26890D	477	286.299	0	0
BnaC01g26900D	285	114.631	0	0		BnaC01g26900D	285	100.039	0	0		BnaC01g26900D	285	99.8755	0	0
BnaC01g26910D	801	628.74	0	0		BnaC01g26910D	801	608.151	0	0		BnaC01g26910D	801	610.299	0	0
BnaC01g26920D	264	95.6881	0	0		BnaC01g26920D	264	83.3179	0	0		BnaC01g26920D	264	82.978	0	0
BnaC01g26930D	633	460.74	0	0		BnaC01g26930D	633	440.201	2.37451	0.0511649		BnaC01g26930D	633	442.299	0	0
BnaC01g26940D	303	131.854	5	0.366604		BnaC01g26940D	303	115.38	5	0.411045		BnaC01g26940D	303	115.688	2	0.163563
BnaC01g26950D	96	22.375	0	0		BnaC01g26950D	96	25.9835	0	0		BnaC01g26950D	96	30.4958	0	0
BnaC01g26960D	306	134.627	0	0		BnaC01g26960D	306	118.079	0	0		BnaC01g26960D	306	118.486	0	0
BnaC01g26970D	771	598.74	0	0		BnaC01g26970D	771	578.151	4	0.0656246		BnaC01g26970D	771	580.299	2.93116	0.0477895
BnaC01g26980D	114	14.81	0	0		BnaC01g26980D	114	17.3648	0	0		BnaC01g26980D	114	18.7986	0	0
BnaC01g26990D	381	208.783	0	0		BnaC01g26990D	381	188.675	0	0		BnaC01g26990D	381	190.61	1	0.0496361
BnaC01g27000D	276	106.348	0	0		BnaC01g27000D	276	92.596	1	0.102437		BnaC01g27000D	276	92.3939	2	0.2048
BnaC01g27010D	834	661.74	10	0.146094		BnaC01g27010D	834	641.151	3	0.0443822		BnaC01g27010D	834	643.299	0	0
BnaC01g27020D	264	95.6881	0	0		BnaC01g27020D	264	83.3179	0	0		BnaC01g27020D	264	82.978	0	0
BnaC01g27030D	306	134.627	0	0		BnaC01g27030D	306	118.079	0	0		BnaC01g27030D	306	118.486	0	0
BnaC01g27040D	432	259.74	1	0.0372205		BnaC01g27040D	432	239.455	1	0.0396118		BnaC01g27040D	432	241.323	0	0
BnaC01g27050D	420	247.74	0	0		BnaC01g27050D	420	227.455	0	0		BnaC01g27050D	420	229.323	0	0
BnaC01g27060D	2190	2017.74	3	0.014374		BnaC01g27060D	2190	1997.15	5.35991	0.0254563		BnaC01g27060D	2190	1999.3	2.30266	0.0108967
BnaC01g27070D	600	427.74	9.86638	0.222997		BnaC01g27070D	600	407.327	11.7612	0.273878		BnaC01g27070D	600	409.299	23.7511	0.549019
BnaC01g27080D	78	35.6981	0	0		BnaC01g27080D	78	38.9216	1	0.243701		BnaC01g27080D	78	34.9516	0	0
BnaC01g27090D	771	598.74	0	0		BnaC01g27090D	771	578.151	0	0		BnaC01g27090D	771	580.299	0	0
BnaC01g27100D	303	131.854	0	0		BnaC01g27100D	303	115.38	0	0		BnaC01g27100D	303	115.688	0	0
BnaC01g27110D	615	442.74	3	0.0655079		BnaC01g27110D	615	422.244	2.5	0.0561596		BnaC01g27110D	615	424.299	2.5	0.0557458
BnaC01g27120D	387	214.762	0	0		BnaC01g27120D	387	194.598	0	0		BnaC01g27120D	387	196.494	0	0
BnaC01g27130D	585	412.74	0	0		BnaC01g27130D	585	392.327	0	0		BnaC01g27130D	585	394.299	13	0.311933
BnaC01g27140D	495	322.74	6	0.17973		BnaC01g27140D	495	302.327	4	0.125496		BnaC01g27140D	495	304.299	4	0.124367
BnaC01g27150D	1353	1180.74	4.87019	0.0398761		BnaC01g27150D	1353	1160.15	2.05206	0.0167774		BnaC01g27150D	1353	1162.3	0	0
BnaA06g34110D	3420	3247.74	0	0		BnaA06g34110D	3420	3227.15	0	0		BnaA06g34110D	3420	3229.3	1	0.00292978
BnaA06g34120D	357	184.822	0	0		BnaA06g34120D	357	165.29	0	0		BnaA06g34120D	357	167.051	0	0
BnaA06g34130D	357	184.822	0	0		BnaA06g34130D	357	165.29	0	0		BnaA06g34130D	357	167.051	0	0
BnaA06g34140D	1254	1081.74	0.0132418	0.000118344		BnaA06g34140D	1254	1061.15	0	0		BnaA06g34140D	1254	1063.3	0	0
BnaA06g34150D	939	766.74	0	0		BnaA06g34150D	939	746.151	0	0		BnaA06g34150D	939	748.299	0	0
BnaA06g34160D	642	469.74	7.71937	0.158871		BnaA06g34160D	642	449.201	16.5147	0.348721		BnaA06g34160D	642	451.299	4	0.0838571
BnaA06g34170D	1005	832.74	8	0.0928756		BnaA06g34170D	1005	812.151	4	0.0467166		BnaA06g34170D	1005	814.299	3	0.0348563
BnaA06g34180D	852	679.74	7	0.099558		BnaA06g34180D	852	659.151	11	0.158291		BnaA06g34180D	852	661.299	5	0.0715346
BnaA06g34190D	861	688.74	95.1743	1.33594		BnaA06g34190D	861	668.151	90.7853	1.28881		BnaA06g34190D	861	670.299	110.088	1.55387
BnaA06g34200D	888	715.74	0	0		BnaA06g34200D	888	695.151	2	0.0272897		BnaA06g34200D	888	697.299	0	0
BnaA06g34210D	939	766.74	4	0.0504351		BnaA06g34210D	939	746.151	8	0.101698		BnaA06g34210D	939	748.299	4	0.0505742
BnaA06g34220D	1608	1435.74	1	0.00673357		BnaA06g34220D	1608	1415.15	1	0.00670263		BnaA06g34220D	1608	1417.3	2	0.013351
BnaA06g34230D	330	158.073	0	0		BnaA06g34230D	330	139.772	0	0		BnaA06g34230D	330	140.797	0	0
BnaA06g34240D	885	712.74	13	0.176333		BnaA06g34240D	885	692.151	17	0.232968		BnaA06g34240D	885	694.299	9	0.122642
BnaA06g34250D	384	211.762	3811	173.985		BnaA06g34250D	384	191.618	2450.68	121.311		BnaA06g34250D	384	193.572	3706	181.137
BnaA06g34260D	1335	1162.74	0	0		BnaA06g34260D	1335	1142.15	0	0		BnaA06g34260D	1335	1144.3	0	0
BnaA06g34270D	1221	1048.74	0	0		BnaA06g34270D	1221	1028.15	0	0		BnaA06g34270D	1221	1030.3	0	0
BnaA06g34280D	1332	1159.74	0	0		BnaA06g34280D	1332	1139.15	0	0		BnaA06g34280D	1332	1141.3	0	0
BnaA06g34290D	261	93.1071	0	0		BnaA06g34290D	261	81.115	0	0		BnaA06g34290D	261	80.7564	0	0
BnaA06g34300D	1782	1609.74	1	0.00600572		BnaA06g34300D	1782	1589.15	2	0.0119375		BnaA06g34300D	1782	1591.3	2	0.0118911
BnaA06g34310D	222	61.5196	2.07082	0.325425		BnaA06g34310D	222	55.8538	1.03321	0.175463		BnaA06g34310D	222	54.1825	2.06158	0.359985
BnaA06g34320D	234	70.6129	6	0.821463		BnaA06g34320D	234	62.9177	1	0.150756		BnaA06g34320D	234	61.442	1.125	0.173233
BnaA06g34330D	1542	1369.74	2	0.014116		BnaA06g34330D	1542	1349.15	1	0.00703052		BnaA06g34330D	1542	1351.3	0	0
BnaA06g34340D	1584	1411.74	0	0		BnaA06g34340D	1584	1391.15	1	0.00681827		BnaA06g34340D	1584	1393.3	0	0
BnaA06g34350D	1200	1027.74	628.254	5.9098		BnaA06g34350D	1200	1007.15	631.168	5.94427		BnaA06g34350D	1200	1009.3	696.917	6.53289
BnaA06g34360D	783	610.74	1	0.0158294		BnaA06g34360D	783	590.151	5	0.0803628		BnaA06g34360D	783	592.299	4	0.0638944
BnaA06g34370D	309	137.586	133	9.34539		BnaA06g34370D	309	120.577	173	13.6092		BnaA06g34370D	309	121.132	109	8.51354
BnaA06g34380D	1974	1801.74	1.00459	0.00539038		BnaA06g34380D	1974	1781.15	0	0		BnaA06g34380D	1974	1783.3	0	0
BnaA06g34390D	1335	1162.74	0.000315931	2.62682e-06		BnaA06g34390D	1335	1142.15	0	0		BnaA06g34390D	1335	1144.3	0	0
BnaA06g34400D	3381	3208.74	0	0		BnaA06g34400D	3381	3188.15	0	0		BnaA06g34400D	3381	3190.3	1	0.0029656
BnaA06g34410D	408	235.74	0	0		BnaA06g34410D	408	215.498	0	0		BnaA06g34410D	408	217.413	0	0
BnaA06g34420D	429	256.74	2	0.0753109		BnaA06g34420D	429	236.455	4	0.160458		BnaA06g34420D	429	238.323	0	0
BnaA06g34430D	1827	1654.74	6.86037	0.040081		BnaA06g34430D	1827	1634.15	5.71975	0.0331996		BnaA06g34430D	1827	1636.3	5	0.0289102
BnaA06g34440D	864	691.74	8	0.111807		BnaA06g34440D	864	671.151	6	0.0847967		BnaA06g34440D	864	673.299	5	0.0702597
BnaA06g34450D	1005	832.74	2	0.0232189		BnaA06g34450D	1005	812.151	1	0.0116792		BnaA06g34450D	1005	814.299	3	0.0348563
BnaA06g34460D	963	790.74	0	0		BnaA06g34460D	963	770.151	0	0		BnaA06g34460D	963	772.299	0	0
BnaA06g34470D	510	337.74	0	0		BnaA06g34470D	510	317.327	1	0.0298911		BnaA06g34470D	510	319.299	0	0
BnaA06g34480D	1392	1219.74	0	0		BnaA06g34480D	1392	1199.15	0	0		BnaA06g34480D	1392	1201.3	0	0
BnaA06g34490D	1002	829.74	0	0		BnaA06g34490D	1002	809.151	2	0.0234449		BnaA06g34490D	1002	811.299	1	0.0116617
BnaA06g34500D	3159	2986.74	0	0		BnaA06g34500D	3159	2966.15	2.03715	0.00651446		BnaA06g34500D	3159	2968.3	3.0539	0.00973401
BnaA06g34510D	948	775.74	0	0		BnaA06g34510D	948	755.151	0	0		BnaA06g34510D	948	757.299	0	0
BnaA06g34520D	414	241.74	0	0		BnaA06g34520D	414	221.455	0	0		BnaA06g34520D	414	223.368	0	0
BnaA06g34530D	2037	1864.74	51.4291	0.266632		BnaA06g34530D	2037	1844.15	37	0.190306		BnaA06g34530D	2037	1846.3	51.9493	0.266208
BnaA06g34540D	2634	2461.74	2	0.00785432		BnaA06g34540D	2634	2441.15	2	0.00777112		BnaA06g34540D	2634	2443.3	1	0.00387228
BnaA06g34550D	492	319.74	28	0.846608		BnaA06g34550D	492	299.327	55	1.74287		BnaA06g34550D	492	301.299	17	0.533821
BnaA06g34560D	195	44.0671	6	1.31631		BnaA06g34560D	195	41.8647	11	2.49226		BnaA06g34560D	195	40.0898	4	0.943995
BnaA06g34570D	1077	904.74	56	0.598391		BnaA06g34570D	1077	884.151	62	0.665141		BnaA06g34570D	1077	886.299	61.6703	0.658324
BnaA06g34580D	1872	1699.74	45.8664	0.260876		BnaA06g34580D	1872	1679.15	55.9649	0.316136		BnaA06g34580D	1872	1681.3	56	0.315128
BnaA06g34590D	516	343.74	0	0		BnaA06g34590D	516	323.327	0	0		BnaA06g34590D	516	325.299	0	0
BnaA06g34600D	516	343.74	0	0		BnaA06g34600D	516	323.327	0	0		BnaA06g34600D	516	325.299	0	0
BnaA06g34610D	513	340.74	0	0		BnaA06g34610D	513	320.327	0	0		BnaA06g34610D	513	322.299	0	0
BnaA06g34620D	183	37.7609	201.548	51.6008		BnaA06g34620D	183	36.2352	209.545	54.8523		BnaA06g34620D	183	35.0314	191.687	51.7701
BnaA06g34630D	1971	1798.74	563.334	3.02774		BnaA06g34630D	1971	1778.15	557.337	2.97302		BnaA06g34630D	1971	1780.3	628.192	3.33844
BnaA06g34640D	702	529.74	0	0		BnaA06g34640D	702	509.151	0	0		BnaA06g34640D	702	511.299	0	0
BnaA06g34650D	342	169.91	4	0.227594		BnaA06g34650D	342	150.957	5	0.31417		BnaA06g34650D	342	152.373	14	0.869287
BnaA06g34660D	423	250.74	0	0		BnaA06g34660D	423	230.455	0	0		BnaA06g34660D	423	232.323	0	0
BnaA06g34670D	2007	1834.74	6	0.0316153		BnaA06g34670D	2007	1814.15	25	0.130712		BnaA06g34670D	2007	1816.3	6	0.0312542
BnaA06g34680D	165	29.0453	0	0		BnaA06g34680D	165	29.4353	1	0.32224		BnaA06g34680D	165	28.2565	1	0.334831
BnaA06g34690D	1395	1222.74	102.131	0.807503		BnaA06g34690D	1395	1202.15	129.283	1.02007		BnaA06g34690D	1395	1204.3	80.0206	0.628654
BnaA06g34700D	2181	2008.74	10.4157	0.0501287		BnaA06g34700D	2181	1988.15	17.4242	0.083129		BnaA06g34700D	2181	1990.3	4.10679	0.0195222
BnaA06g34710D	1602	1429.74	0	0		BnaA06g34710D	1602	1409.15	0	0		BnaA06g34710D	1602	1411.3	0	0
BnaA06g34720D	549	376.74	0	0		BnaA06g34720D	549	356.327	0	0		BnaA06g34720D	549	358.299	0	0
BnaA06g34730D	861	688.74	0	0		BnaA06g34730D	861	668.151	0	0		BnaA06g34730D	861	670.299	0	0
BnaA06g34740D	1317	1144.74	400.026	3.37834		BnaA06g34740D	1317	1124.15	330.032	2.78471		BnaA06g34740D	1317	1126.3	363.153	3.05056
BnaA06g34750D	699	526.74	0	0		BnaA06g34750D	699	506.151	0	0		BnaA06g34750D	699	508.299	0	0
BnaA06g34760D	801	628.74	0	0		BnaA06g34760D	801	608.151	0	0		BnaA06g34760D	801	610.299	0	0
BnaA06g34770D	639	466.74	1	0.0207132		BnaA06g34770D	639	446.201	0	0		BnaA06g34770D	639	448.299	0	0
BnaA06g34780D	618	445.74	16	0.347024		BnaA06g34780D	618	425.244	34.5879	0.771497		BnaA06g34780D	618	427.299	13	0.287843
BnaA06g34790D	1716	1543.74	623.3	3.90341		BnaA06g34790D	1716	1523.15	689.407	4.2932		BnaA06g34790D	1716	1525.3	799.027	4.95622
BnaA06g34800D	414	241.74	0	0		BnaA06g34800D	414	221.455	0	0		BnaA06g34800D	414	223.368	0	0
BnaA06g34810D	1719	1546.74	1	0.00625034		BnaA06g34810D	1719	1526.15	2	0.0124303		BnaA06g34810D	1719	1528.3	1	0.00619064
BnaA06g34820D	432	259.74	1299.89	48.3827		BnaA06g34820D	432	239.455	1255.97	49.7515		BnaA06g34820D	432	241.323	1104.22	43.2914
BnaA06g34830D	525	352.74	0	0		BnaA06g34830D	525	332.327	0	0		BnaA06g34830D	525	334.299	0	0
BnaA06g34840D	543	370.74	448.242	11.6886		BnaA06g34840D	543	350.327	328.033	8.88164		BnaA06g34840D	543	352.299	445.832	11.973
BnaA06g34850D	558	385.74	0	0		BnaA06g34850D	558	365.327	0	0		BnaA06g34850D	558	367.299	0	0
BnaA06g34860D	456	283.74	1	0.0340723		BnaA06g34860D	456	263.355	0	0		BnaA06g34860D	456	265.299	0	0
BnaA06g34870D	318	146.361	0	0		BnaA06g34870D	318	128.737	0	0		BnaA06g34870D	318	129.45	0	0
BnaA06g34880D	1695	1522.74	304.569	1.93366		BnaA06g34880D	1695	1502.15	341.116	2.15396		BnaA06g34880D	1695	1504.3	351.275	2.20931
BnaA06g34890D	2112	1939.74	0	0		BnaA06g34890D	2112	1919.15	0	0		BnaA06g34890D	2112	1921.3	0	0
BnaA06g34900D	2061	1888.74	0	0		BnaA06g34900D	2061	1868.15	1	0.00507734		BnaA06g34900D	2061	1870.3	0	0
BnaA06g34910D	855	682.74	36	0.509763		BnaA06g34910D	855	662.151	26.4128	0.378361		BnaA06g34910D	855	664.299	38	0.541208
BnaA06g34920D	249	82.7318	9	1.0517		BnaA06g34920D	249	72.6329	13	1.69769		BnaA06g34920D	249	71.7371	9	1.18698
BnaA06g34930D	1464	1291.74	3961.13	29.646		BnaA06g34930D	1464	1271.15	3771.25	28.1408		BnaA06g34930D	1464	1273.3	4735.56	35.1872
BnaA06g34940D	2925	2752.74	1	0.00351201		BnaA06g34940D	2925	2732.15	2	0.00694342		BnaA06g34940D	2925	2734.3	0	0
BnaA06g34950D	594	421.74	0	0		BnaA06g34950D	594	401.327	0	0		BnaA06g34950D	594	403.299	0	0
BnaA06g34960D	489	316.74	0	0		BnaA06g34960D	489	296.327	0	0		BnaA06g34960D	489	298.299	0	0
BnaA06g34970D	1689	1516.74	1	0.00637397		BnaA06g34970D	1689	1496.15	1	0.00633976		BnaA06g34970D	1689	1498.3	0	0
BnaA06g34980D	423	250.74	0	0		BnaA06g34980D	423	230.455	0	0		BnaA06g34980D	423	232.323	0	0
BnaA06g34990D	141	20.2491	0	0		BnaA06g34990D	141	21.5402	0	0		BnaA06g34990D	141	21.8532	0	0
BnaA06g35000D	651	478.74	0	0		BnaA06g35000D	651	458.201	0	0		BnaA06g35000D	651	460.299	0	0
BnaA06g35010D	480	307.74	0	0		BnaA06g35010D	480	287.327	0	0		BnaA06g35010D	480	289.299	0	0
BnaA06g35020D	864	691.74	11	0.153734		BnaA06g35020D	864	671.151	3	0.0423984		BnaA06g35020D	864	673.299	15.0032	0.210825
BnaA06g35030D	804	631.74	528.116	8.08188		BnaA06g35030D	804	611.151	432.431	6.71145		BnaA06g35030D	804	613.299	548.867	8.46718
BnaA06g35040D	2031	1858.74	5	0.0260059		BnaA06g35040D	2031	1838.15	10	0.0516021		BnaA06g35040D	2031	1840.3	4	0.0205644
BnaA06g35050D	729	556.74	42.1948	0.732702		BnaA06g35050D	729	536.151	71.8344	1.27085		BnaA06g35050D	729	538.299	32.7076	0.57487
BnaA06g35060D	1212	1039.74	23	0.213857		BnaA06g35060D	1212	1019.15	20	0.18614		BnaA06g35060D	1212	1021.3	18.9481	0.175532
BnaA06g35070D	2337	2164.74	0	0		BnaA06g35070D	2337	2144.15	0	0		BnaA06g35070D	2337	2146.3	0	0
BnaA06g35080D	573	400.74	0	0		BnaA06g35080D	573	380.327	0	0		BnaA06g35080D	573	382.299	0	0
BnaA06g35090D	2175	2002.74	7	0.0337905		BnaA06g35090D	2175	1982.15	18	0.0861359		BnaA06g35090D	2175	1984.3	11	0.0524481
BnaA06g35100D	951	778.74	28.5709	0.354693		BnaA06g35100D	951	758.151	13	0.162643		BnaA06g35100D	951	760.299	17	0.211548
BnaA06g35110D	1554	1381.74	0	0		BnaA06g35110D	1554	1361.15	0	0		BnaA06g35110D	1554	1363.3	0	0
BnaA06g35120D	456	283.74	6	0.204434		BnaA06g35120D	456	263.355	0	0		BnaA06g35120D	456	265.299	1	0.0356622
BnaA06g35130D	3408	3235.74	25	0.0746943		BnaA06g35130D	3408	3215.15	31	0.0914552		BnaA06g35130D	3408	3217.3	17	0.0499921
BnaA06g35140D	1206	1033.74	68.6375	0.641906		BnaA06g35140D	1206	1013.15	78.1901	0.732025		BnaA06g35140D	1206	1015.3	75.1931	0.700693
BnaA06g35150D	1047	874.74	0	0		BnaA06g35150D	1047	854.151	0	0		BnaA06g35150D	1047	856.299	0	0
BnaA06g35160D	693	520.74	29.7541	0.552391		BnaA06g35160D	693	500.151	44	0.834449		BnaA06g35160D	693	502.299	30	0.565071
BnaA06g35170D	687	514.74	0	0		BnaA06g35170D	687	494.201	0	0		BnaA06g35170D	687	496.299	0	0
BnaA06g35180D	1488	1315.74	372.057	2.73376		BnaA06g35180D	1488	1295.15	403.162	2.95262		BnaA06g35180D	1488	1297.3	318.562	2.32326
BnaA06g35190D	225	63.7375	0	0		BnaA06g35190D	225	57.6484	0	0		BnaA06g35190D	225	56.0016	0	0
BnaA06g35200D	3069	2896.74	551.78	1.84152		BnaA06g35200D	3069	2876.15	520.106	1.71526		BnaA06g35200D	3069	2878.3	592.49	1.94755
BnaA06g35210D	1158	985.74	2	0.019615		BnaA06g35210D	1158	965.151	7	0.0687941		BnaA06g35210D	1158	967.299	5	0.048905
BnaA06g35220D	1335	1162.74	22.32	0.185581		BnaA06g35220D	1335	1142.15	28	0.232532		BnaA06g35220D	1335	1144.3	10.6875	0.0883651
BnaA06g35230D	1686	1513.74	0	0		BnaA06g35230D	1686	1493.15	0	0		BnaA06g35230D	1686	1495.3	0	0
BnaA06g35240D	1137	964.74	28	0.280588		BnaA06g35240D	1137	944.151	33	0.331528		BnaA06g35240D	1137	946.299	30	0.299942
BnaA06g35250D	1032	859.74	10.069	0.113224		BnaA06g35250D	1032	839.151	23.7042	0.267937		BnaA06g35250D	1032	841.299	9.4	0.105711
BnaA06g35260D	306	134.627	0	0		BnaA06g35260D	306	118.079	0	0		BnaA06g35260D	306	118.486	0	0
BnaA06g35270D	1665	1492.74	0	0		BnaA06g35270D	1665	1472.15	1	0.00644311		BnaA06g35270D	1665	1474.3	1	0.00641739
BnaA06g35280D	732	559.74	0	0		BnaA06g35280D	732	539.151	0	0		BnaA06g35280D	732	541.299	0	0
BnaA06g35290D	1005	832.74	0	0		BnaA06g35290D	1005	812.151	0	0		BnaA06g35290D	1005	814.299	0	0
BnaA06g35300D	498	325.74	0	0		BnaA06g35300D	498	305.327	0	0		BnaA06g35300D	498	307.299	0	0
BnaA06g35310D	1347	1174.74	1.01427	0.00834705		BnaA06g35310D	1347	1154.15	2	0.0164367		BnaA06g35310D	1347	1156.3	4.05971	0.0332176
BnaA06g35320D	4791	4618.74	141.121	0.295386		BnaA06g35320D	4791	4598.15	216.49	0.446584		BnaA06g35320D	4791	4600.3	99.3521	0.204331
BnaA06g35330D	1047	874.74	0	0		BnaA06g35330D	1047	854.151	0	0		BnaA06g35330D	1047	856.299	0	0
BnaA06g35340D	696	523.74	0	0		BnaA06g35340D	696	503.151	0	0		BnaA06g35340D	696	505.299	0	0
BnaA06g35350D	1044	871.74	0	0		BnaA06g35350D	1044	851.151	0	0		BnaA06g35350D	1044	853.299	0	0
BnaA06g35360D	849	676.74	0	0		BnaA06g35360D	849	656.151	1	0.0144559		BnaA06g35360D	849	658.299	1	0.0143721
BnaA06g35370D	501	328.74	0	0		BnaA06g35370D	501	308.327	0	0		BnaA06g35370D	501	310.299	0	0
BnaA06g35380D	1248	1075.74	7407.7	66.5728		BnaA06g35380D	1248	1055.15	6973.41	62.6872		BnaA06g35380D	1248	1057.3	7161.75	64.0863
BnaA06g35390D	540	367.74	3.25	0.0854405		BnaA06g35390D	540	347.327	3	0.0819278		BnaA06g35390D	540	349.299	0	0
BnaA06g35400D	591	418.74	0	0		BnaA06g35400D	591	398.327	0	0		BnaA06g35400D	591	400.299	0.54007	0.0127647
BnaA06g35410D	783	610.74	1	0.0158294		BnaA06g35410D	783	590.151	0	0		BnaA06g35410D	783	592.299	1	0.0159736
BnaA06g35420D	450	277.74	1.33333	0.0464111		BnaA06g35420D	450	257.355	1	0.0368567		BnaA06g35420D	450	259.299	5	0.182437
BnaA06g35430D	759	586.74	0	0		BnaA06g35430D	759	566.151	0	0		BnaA06g35430D	759	568.299	4.22348	0.0703134
BnaA06g35440D	378	205.783	215.852	10.1407		BnaA06g35440D	378	185.712	245.151	12.5211		BnaA06g35440D	378	187.629	125.152	6.31073
BnaA06g35450D	1626	1453.74	0	0		BnaA06g35450D	1626	1433.15	0	0		BnaA06g35450D	1626	1435.3	0	0
BnaA06g35460D	363	190.803	173	8.76561		BnaA06g35460D	363	171.106	140	7.76087		BnaA06g35460D	363	172.881	147	8.04476
BnaA06g35470D	1005	832.74	8122.15	94.2937		BnaA06g35470D	1005	812.151	8762.52	102.339		BnaA06g35470D	1005	814.299	10845.7	126.014
BnaA06g35480D	666	493.74	201.704	3.94947		BnaA06g35480D	666	473.201	249.919	5.00959		BnaA06g35480D	666	475.299	212.513	4.23021
BnaA06g35490D	1209	1036.74	3	0.0279752		BnaA06g35490D	1209	1016.15	1	0.00933448		BnaA06g35490D	1209	1018.3	0	0
BnaC08g21390D	981	808.74	1	0.011954		BnaC08g21390D	981	788.151	1	0.0120348		BnaC08g21390D	981	790.299	0	0
BnaC08g21400D	312	140.475	0	0		BnaC08g21400D	312	123.265	1	0.07695		BnaC08g21400D	312	123.847	0	0
BnaC08g21410D	411	238.74	9.17931	0.371712		BnaC08g21410D	411	218.455	6.96671	0.302493		BnaC08g21410D	411	220.413	4.43718	0.190465
BnaC08g21420D	1005	832.74	0	0		BnaC08g21420D	1005	812.151	0	0		BnaC08g21420D	1005	814.299	0	0
BnaC08g21430D	306	134.627	0	0		BnaC08g21430D	306	118.079	0	0		BnaC08g21430D	306	118.486	0	0
BnaC08g21440D	519	346.74	0	0		BnaC08g21440D	519	326.327	0	0		BnaC08g21440D	519	328.299	0	0
BnaC08g21450D	1422	1249.74	35.3978	0.273828		BnaC08g21450D	1422	1229.15	32	0.246941		BnaC08g21450D	1422	1231.3	42.7903	0.328795
BnaC08g21460D	423	250.74	2	0.077113		BnaC08g21460D	423	230.455	5	0.205794		BnaC08g21460D	423	232.323	0	0
BnaC08g21470D	1512	1339.74	0	0		BnaC08g21470D	1512	1319.15	0	0		BnaC08g21470D	1512	1321.3	0	0
BnaC08g21480D	441	268.74	5.90625	0.212472		BnaC08g21480D	441	248.406	6.67698	0.254957		BnaC08g21480D	441	250.299	1.23731	0.0467695
BnaC08g21490D	660	487.74	2	0.0396427		BnaC08g21490D	660	467.201	0	0		BnaC08g21490D	660	469.299	0	0
BnaC08g21500D	1068	895.74	14.6347	0.157952		BnaC08g21500D	1068	875.151	37	0.401021		BnaC08g21500D	1068	877.299	12	0.129413
BnaC08g21510D	1053	880.74	0	0		BnaC08g21510D	1053	860.151	0	0		BnaC08g21510D	1053	862.299	0	0
BnaC08g21520D	219	59.3738	0	0		BnaC08g21520D	219	54.0923	2	0.350706		BnaC08g21520D	219	52.3935	0	0
BnaC08g21530D	171	31.7025	0	0		BnaC08g21530D	171	31.609	0	0		BnaC08g21530D	171	30.3524	0	0
BnaC08g21540D	549	376.74	0	0		BnaC08g21540D	549	356.327	0	0		BnaC08g21540D	549	358.299	0	0
BnaC08g21550D	1392	1219.74	0	0		BnaC08g21550D	1392	1199.15	0	0		BnaC08g21550D	1392	1201.3	0	0
BnaC08g21560D	1218	1045.74	1	0.0092448		BnaC08g21560D	1218	1025.15	0	0		BnaC08g21560D	1218	1027.3	1	0.00920973
BnaC08g21570D	1587	1414.74	0	0		BnaC08g21570D	1587	1394.15	0	0		BnaC08g21570D	1587	1396.3	0	0
BnaC08g21580D	1134	961.74	0	0		BnaC08g21580D	1134	941.151	0	0		BnaC08g21580D	1134	943.299	0	0
BnaC08g21590D	279	109.13	0	0		BnaC08g21590D	279	95.0139	0	0		BnaC08g21590D	279	94.8602	0	0
BnaC08g21600D	1002	829.74	11.6987	0.136307		BnaC08g21600D	1002	809.151	17	0.199282		BnaC08g21600D	1002	811.299	19	0.221573
BnaC08g21610D	975	802.74	0	0		BnaC08g21610D	975	782.151	0	0		BnaC08g21610D	975	784.299	0	0
BnaC08g21620D	3090	2917.74	446.691	1.48007		BnaC08g21620D	3090	2897.15	422.676	1.38384		BnaC08g21620D	3090	2899.3	393.19	1.28308
BnaC08g21630D	633	460.74	1	0.0209829		BnaC08g21630D	633	440.201	2	0.0430951		BnaC08g21630D	633	442.299	0	0
BnaC08g21640D	489	316.74	0	0		BnaC08g21640D	489	296.327	1	0.0320094		BnaC08g21640D	489	298.299	0	0
BnaC08g21650D	66	31.381	0	0		BnaC08g21650D	66	38.1053	0	0		BnaC08g21650D	66	33.9333	0	0
BnaC08g21660D	465	292.74	0	0		BnaC08g21660D	465	272.355	1	0.0348268		BnaC08g21660D	465	274.299	0	0
BnaC08g21670D	243	77.7483	0	0		BnaC08g21670D	243	68.6218	0	0		BnaC08g21670D	243	67.5119	0	0
BnaC08g21680D	1029	856.74	3	0.0338527		BnaC08g21680D	1029	836.151	3	0.0340318		BnaC08g21680D	1029	838.299	2	0.0225723
BnaC08g21690D	93	32.2955	0	0		BnaC08g21690D	93	38.7808	0	0		BnaC08g21690D	93	37.4659	0	0
BnaC08g21700D	39	20.9091	0	0		BnaC08g21700D	39	19.5714	0	0		BnaC08g21700D	39	19.4615	0	0
BnaC08g21710D	363	190.803	0	0		BnaC08g21710D	363	171.106	0	0		BnaC08g21710D	363	172.881	0	0
BnaC08g21720D	756	583.74	0	0		BnaC08g21720D	756	563.151	0	0		BnaC08g21720D	756	565.299	0	0
BnaC08g21730D	681	508.74	0	0		BnaC08g21730D	681	488.201	0	0		BnaC08g21730D	681	490.299	0	0
BnaC08g21740D	552	379.74	1	0.0254586		BnaC08g21740D	552	359.327	1	0.0263972		BnaC08g21740D	552	361.299	0	0
BnaC08g21750D	1212	1039.74	0	0		BnaC08g21750D	1212	1019.15	0	0		BnaC08g21750D	1212	1021.3	0	0
BnaC08g21760D	270	100.992	0	0		BnaC08g21760D	270	87.8034	0	0		BnaC08g21760D	270	87.5153	0	0
BnaC08g21770D	513	340.74	3	0.0851176		BnaC08g21770D	513	320.327	1.25	0.0370139		BnaC08g21770D	513	322.299	1	0.0293552
BnaC08g21780D	5628	5455.74	1163.73	2.06214		BnaC08g21780D	5628	5435.15	1340.18	2.33883		BnaC08g21780D	5628	5437.3	1352.78	2.35389
BnaC08g21790D	870	697.74	73	1.01146		BnaC08g21790D	870	677.151	69	0.966522		BnaC08g21790D	870	679.299	45	0.626752
BnaC08g21800D	828	655.74	48.3009	0.712105		BnaC08g21800D	828	635.151	67.751	1.01178		BnaC08g21800D	828	637.299	35.454	0.52634
BnaC08g21810D	345	172.91	0	0		BnaC08g21810D	345	153.819	1	0.0616649		BnaC08g21810D	345	155.342	0	0
BnaC08g21820D	1236	1063.74	0	0		BnaC08g21820D	1236	1043.15	0	0		BnaC08g21820D	1236	1045.3	0	0
BnaC08g21830D	273	103.647	0	0		BnaC08g21830D	273	90.1365	0	0		BnaC08g21830D	273	89.9942	0	0
BnaC08g21840D	729	556.74	0	0		BnaC08g21840D	729	536.151	0	0		BnaC08g21840D	729	538.299	0	0
BnaC08g21850D	555	382.74	0	0		BnaC08g21850D	555	362.327	0	0		BnaC08g21850D	555	364.299	0	0
BnaC08g21860D	378	205.783	0	0		BnaC08g21860D	378	185.712	0	0		BnaC08g21860D	378	187.629	0	0
BnaC08g21870D	1071	898.74	0	0		BnaC08g21870D	1071	878.151	0	0		BnaC08g21870D	1071	880.299	0	0
BnaC08g21880D	1386	1213.74	515.941	4.10956		BnaC08g21880D	1386	1193.15	401.988	3.1957		BnaC08g21880D	1386	1195.3	563.898	4.46342
BnaC08g21890D	360	187.803	0	0		BnaC08g21890D	360	168.123	0	0		BnaC08g21890D	360	169.916	0	0
BnaC08g21900D	732	559.74	0	0		BnaC08g21900D	732	539.151	0	0		BnaC08g21900D	732	541.299	0	0
BnaC08g21910D	690	517.74	0	0		BnaC08g21910D	690	497.151	0	0		BnaC08g21910D	690	499.299	0	0
BnaC08g21920D	636	463.74	0	0		BnaC08g21920D	636	443.201	0	0		BnaC08g21920D	636	445.299	0	0
BnaC08g21930D	585	412.74	0	0		BnaC08g21930D	585	392.327	0	0		BnaC08g21930D	585	394.299	0	0
BnaC08g21940D	513	340.74	5	0.141863		BnaC08g21940D	513	320.327	5	0.148056		BnaC08g21940D	513	322.299	7	0.205486
BnaC08g21950D	336	163.977	0	0		BnaC08g21950D	336	145.271	0	0		BnaC08g21950D	336	146.553	0	0
BnaC08g21960D	546	373.74	0	0		BnaC08g21960D	546	353.327	0	0		BnaC08g21960D	546	355.299	0	0
BnaC08g21970D	525	352.74	0	0		BnaC08g21970D	525	332.327	1	0.0285419		BnaC08g21970D	525	334.299	0	0
BnaC08g21980D	630	457.74	0	0		BnaC08g21980D	630	437.244	0	0		BnaC08g21980D	630	439.299	0	0
BnaC08g21990D	4920	4747.74	682.607	1.38997		BnaC08g21990D	4920	4727.15	887.462	1.78073		BnaC08g21990D	4920	4729.3	698.757	1.39789
BnaC08g22000D	999	826.74	0	0		BnaC08g22000D	999	806.151	0	0		BnaC08g22000D	999	808.299	1	0.011705
BnaC08g22010D	504	331.74	0	0		BnaC08g22010D	504	311.327	1.90983e-07	5.81871e-09		BnaC08g22010D	504	313.299	4.31592e-08	1.30334e-09
BnaC08g22020D	240	75.2718	1	0.128437		BnaC08g22020D	240	66.757	0	0		BnaC08g22020D	240	65.4048	0	0
BnaC08g22030D	471	298.74	0	0		BnaC08g22030D	471	278.355	0	0		BnaC08g22030D	471	280.299	0	0
BnaC08g04100D	2961	2788.74	2	0.00693335		BnaC08g04100D	2961	2768.15	4	0.0137062		BnaC08g04100D	2961	2770.3	1	0.00341521
BnaC08g04110D	1134	961.74	40.9042	0.41118		BnaC08g04110D	1134	941.151	61.8299	0.623142		BnaC08g04110D	1134	943.299	48.7489	0.488944
BnaC08g04120D	192	42.3844	0	0		BnaC08g04120D	192	40.4471	0	0		BnaC08g04120D	192	38.4865	0	0
BnaC08g04130D	1305	1132.74	0	0		BnaC08g04130D	1305	1112.15	0	0		BnaC08g04130D	1305	1114.3	0	0
BnaC08g04140D	507	334.74	61	1.76175		BnaC08g04140D	507	314.327	45	1.35794		BnaC08g04140D	507	316.299	50	1.4956
BnaC08g04150D	123	16.2722	0	0		BnaC08g04150D	123	17.9558	0	0		BnaC08g04150D	123	19.0318	0	0
BnaC08g04160D	231	68.3298	0	0		BnaC08g04160D	231	61.1925	0	0		BnaC08g04160D	231	59.4736	0	0
BnaC08g04170D	249	82.7318	0	0		BnaC08g04170D	249	72.6329	0	0		BnaC08g04170D	249	71.7371	0	0
BnaC08g04180D	450	277.74	0	0		BnaC08g04180D	450	257.355	0	0		BnaC08g04180D	450	259.299	0	0
BnaC08g04190D	522	349.74	0	0		BnaC08g04190D	522	329.327	0	0		BnaC08g04190D	522	331.299	0	0
BnaC08g04200D	834	661.74	0	0		BnaC08g04200D	834	641.151	0	0		BnaC08g04200D	834	643.299	0	0
BnaC08g04210D	423	250.74	0	0		BnaC08g04210D	423	230.455	0	0		BnaC08g04210D	423	232.323	0	0
BnaC08g04220D	552	379.74	0	0		BnaC08g04220D	552	359.327	0	0		BnaC08g04220D	552	361.299	0	0
BnaC08g04230D	324	152.197	0	0		BnaC08g04230D	324	134.23	0	0		BnaC08g04230D	324	135.129	0	0
BnaC08g04240D	468	295.74	10.0887	0.329798		BnaC08g04240D	468	275.355	6.20037	0.213586		BnaC08g04240D	468	277.299	5.04854	0.172251
BnaC08g04250D	135	19.0317	0	0		BnaC08g04250D	135	20.4252	0	0		BnaC08g04250D	135	20.731	1	0.456377
BnaC08g04260D	846	673.74	23.1186	0.331735		BnaC08g04260D	846	653.151	20.551	0.298447		BnaC08g04260D	846	655.299	22.4583	0.324251
BnaC08g04270D	1038	865.74	0	0		BnaC08g04270D	1038	845.151	0	0		BnaC08g04270D	1038	847.299	0	0
BnaC08g04280D	738	565.74	0	0		BnaC08g04280D	738	545.151	0	0		BnaC08g04280D	738	547.299	0	0
BnaC08g04290D	1329	1156.74	19	0.158796		BnaC08g04290D	1329	1136.15	22	0.183669		BnaC08g04290D	1329	1138.3	12	0.0997399
BnaC08g04300D	375	202.783	0	0		BnaC08g04300D	375	182.878	0	0		BnaC08g04300D	375	184.666	0	0
BnaC08g04310D	537	364.74	1	0.0265056		BnaC08g04310D	537	344.327	2	0.0550944		BnaC08g04310D	537	346.299	4	0.109283
BnaC08g04320D	1191	1018.74	0	0		BnaC08g04320D	1191	998.151	0	0		BnaC08g04320D	1191	1000.3	0	0
BnaC08g04330D	489	316.74	0	0		BnaC08g04330D	489	296.327	0	0		BnaC08g04330D	489	298.299	0	0
BnaC08g04340D	1377	1204.74	0	0		BnaC08g04340D	1377	1184.15	0	0		BnaC08g04340D	1377	1186.3	0	0
BnaC08g04350D	264	95.6881	0	0		BnaC08g04350D	264	83.3179	0	0		BnaC08g04350D	264	82.978	0	0
BnaC08g04360D	1119	946.74	3	0.0306346		BnaC08g04360D	1119	926.151	2.79111	0.0285854		BnaC08g04360D	1119	928.299	1.39384	0.0142059
BnaC08g04370D	399	226.74	0	0		BnaC08g04370D	399	206.498	0	0		BnaC08g04370D	399	208.434	0	0
BnaC08g04380D	285	114.631	0	0		BnaC08g04380D	285	100.039	0	0		BnaC08g04380D	285	99.8755	0	0
BnaC08g04390D	330	158.073	0	0		BnaC08g04390D	330	139.772	0	0		BnaC08g04390D	330	140.797	0	0
BnaC08g04400D	297	126.1	212	16.2533		BnaC08g04400D	297	110.115	212	18.2615		BnaC08g04400D	297	110.345	192	16.4624
BnaC08g04410D	219	59.3738	0	0		BnaC08g04410D	219	54.0923	0	0		BnaC08g04410D	219	52.3935	0	0
BnaC08g04420D	270	100.992	0	0		BnaC08g04420D	270	87.8034	0	0		BnaC08g04420D	270	87.5153	0	0
BnaC08g04430D	237	72.9024	0	0		BnaC08g04430D	237	64.8781	0	0		BnaC08g04430D	237	63.3273	0	0
BnaC08g04440D	177	34.7901	0	0		BnaC08g04440D	177	34.1479	0	0		BnaC08g04440D	177	32.6937	0	0
BnaC08g04450D	246	80.1613	0	0		BnaC08g04450D	246	70.6293	1	0.134296		BnaC08g04450D	246	69.5322	0	0
BnaC08g04460D	144	21.292	0	0		BnaC08g04460D	144	22.497	0	0		BnaC08g04460D	144	22.7578	0	0
BnaC08g04470D	783	610.74	522.009	8.2631		BnaC08g04470D	783	590.151	587.429	9.44149		BnaC08g04470D	783	592.299	464.461	7.41911
BnaC08g04480D	363	190.803	0	0		BnaC08g04480D	363	171.106	0	0		BnaC08g04480D	363	172.881	0	0
BnaC08g04490D	174	33.188	0	0		BnaC08g04490D	174	32.8787	0	0		BnaC08g04490D	174	31.5269	0	0
BnaC08g04500D	924	751.74	0	0		BnaC08g04500D	924	731.151	0	0		BnaC08g04500D	924	733.299	0	0
BnaC08g04510D	468	295.74	0	0		BnaC08g04510D	468	275.355	6	0.206684		BnaC08g04510D	468	277.299	4	0.136476
BnaC08g04520D	315	143.404	0	0		BnaC08g04520D	315	126.049	0	0		BnaC08g04520D	315	126.644	0	0
BnaC08g04530D	351	178.84	0	0		BnaC08g04530D	351	159.566	0	0		BnaC08g04530D	351	161.215	0	0
BnaC08g04540D	1287	1114.74	597.148	5.1788		BnaC08g04540D	1287	1094.15	587.622	5.09412		BnaC08g04540D	1287	1096.3	657.728	5.67625
BnaC08g04550D	1185	1012.74	0	0		BnaC08g04550D	1185	992.151	0	0		BnaC08g04550D	1185	994.299	0	0
BnaC08g04560D	387	214.762	0	0		BnaC08g04560D	387	194.598	0	0		BnaC08g04560D	387	196.494	0	0
BnaC08g04570D	246	80.1613	752.632	90.7693		BnaC08g04570D	246	70.6293	926.542	124.431		BnaC08g04570D	246	69.5322	1003.29	136.517
BnaC08g04580D	240	75.2718	82.6506	10.6154		BnaC08g04580D	240	66.757	99.1294	14.0849		BnaC08g04580D	240	65.4048	59.1429	8.55533
BnaC04g03740D	1521	1348.74	0	0		BnaC04g03740D	1521	1328.15	0	0		BnaC04g03740D	1521	1330.3	0	0
BnaC04g03730D	1524	1351.74	0	0		BnaC04g03730D	1524	1331.15	0	0		BnaC04g03730D	1524	1333.3	0	0
BnaC04g03720D	1701	1528.74	10	0.0632393		BnaC04g03720D	1701	1508.15	11	0.0691825		BnaC04g03720D	1701	1510.3	18	0.11276
BnaC04g03710D	372	199.803	1	0.0483859		BnaC04g03710D	372	179.896	2.10966	0.111234		BnaC04g03710D	372	181.739	3	0.156177
BnaC04g03700D	879	706.74	8	0.109434		BnaC04g03700D	879	686.151	16	0.221181		BnaC04g03700D	879	688.299	8	0.109966
BnaC04g03690D	1734	1561.74	13	0.080474		BnaC04g03690D	1734	1541.15	21	0.129248		BnaC04g03690D	1734	1543.3	3	0.0183914
BnaC04g03680D	1200	1027.74	31	0.291608		BnaC04g03680D	1200	1007.15	28	0.263701		BnaC04g03680D	1200	1009.3	20	0.18748
BnaC04g03670D	1050	877.74	764.98	8.42569		BnaC04g03670D	1050	857.151	650.199	7.1951		BnaC04g03670D	1050	859.299	663.362	7.30382
BnaC04g03660D	552	379.74	0	0		BnaC04g03660D	552	359.327	0	0		BnaC04g03660D	552	361.299	0	0
BnaC04g03650D	360	187.803	0	0		BnaC04g03650D	360	168.123	0.25	0.0141046		BnaC04g03650D	360	169.916	0	0
BnaC04g03640D	729	556.74	0	0		BnaC04g03640D	729	536.151	0	0		BnaC04g03640D	729	538.299	0	0
BnaC04g03630D	558	385.74	0	0		BnaC04g03630D	558	365.327	0	0		BnaC04g03630D	558	367.299	0	0
BnaC04g03620D	492	319.74	0	0		BnaC04g03620D	492	299.327	0	0		BnaC04g03620D	492	301.299	0	0
BnaC04g03610D	408	235.74	26	1.06626		BnaC04g03610D	408	215.498	29	1.27645		BnaC04g03610D	408	217.413	19	0.826823
BnaC04g03600D	543	370.74	0	0		BnaC04g03600D	543	350.327	0	0		BnaC04g03600D	543	352.299	0	0
BnaC04g03590D	1386	1213.74	263.131	2.09588		BnaC04g03590D	1386	1193.15	237.6	1.88886		BnaC04g03590D	1386	1195.3	279.781	2.21455
BnaC04g03580D	1044	871.74	0	0		BnaC04g03580D	1044	851.151	2	0.022288		BnaC04g03580D	1044	853.299	0	0
BnaC04g03570D	237	72.9024	23	3.05005		BnaC04g03570D	237	64.8781	14	2.04681		BnaC04g03570D	237	63.3273	15	2.24101
BnaC04g03560D	1215	1042.74	0	0		BnaC04g03560D	1215	1022.15	0	0		BnaC04g03560D	1215	1024.3	0	0
BnaC04g03550D	1215	1042.74	0	0		BnaC04g03550D	1215	1022.15	0	0		BnaC04g03550D	1215	1024.3	0	0
BnaC04g03540D	1197	1024.74	0	0		BnaC04g03540D	1197	1004.15	0	0		BnaC04g03540D	1197	1006.3	0	0
BnaC04g03530D	495	322.74	0	0		BnaC04g03530D	495	302.327	0	0		BnaC04g03530D	495	304.299	0	0
BnaC04g03520D	126	16.8157	0	0		BnaC04g03520D	126	18.2413	0	0		BnaC04g03520D	126	19.3914	0	0
BnaC04g03510D	405	232.74	0	0		BnaC04g03510D	405	212.498	0	0		BnaC04g03510D	405	214.413	0	0
BnaC04g03500D	540	367.74	0	0		BnaC04g03500D	540	347.327	0	0		BnaC04g03500D	540	349.299	0	0
BnaC04g03490D	1137	964.74	0	0		BnaC04g03490D	1137	944.151	0	0		BnaC04g03490D	1137	946.299	0	0
BnaC04g03480D	690	517.74	0	0		BnaC04g03480D	690	497.151	0	0		BnaC04g03480D	690	499.299	0	0
BnaC04g03470D	363	190.803	0	0		BnaC04g03470D	363	171.106	1	0.0554348		BnaC04g03470D	363	172.881	0	0
BnaC04g03460D	1023	850.74	0	0		BnaC04g03460D	1023	830.151	1	0.0114259		BnaC04g03460D	1023	832.299	0	0
BnaC04g03450D	1299	1126.74	0	0		BnaC04g03450D	1299	1106.15	0	0		BnaC04g03450D	1299	1108.3	0	0
BnaC04g03440D	1209	1036.74	0	0		BnaC04g03440D	1209	1016.15	0	0		BnaC04g03440D	1209	1018.3	0	0
BnaC04g03430D	1260	1087.74	0	0		BnaC04g03430D	1260	1067.15	0	0		BnaC04g03430D	1260	1069.3	0	0
BnaC04g03420D	1284	1111.74	149.083	1.29642		BnaC04g03420D	1284	1091.15	146.738	1.27557		BnaC04g03420D	1284	1093.3	151.913	1.31462
BnaC04g03410D	1344	1171.74	2	0.0165014		BnaC04g03410D	1344	1151.15	3	0.0247194		BnaC04g03410D	1344	1153.3	2	0.0164071
BnaC04g03400D	1785	1612.74	4	0.0239782		BnaC04g03400D	1785	1592.15	1	0.0059575		BnaC04g03400D	1785	1594.3	4.00287	0.0237545
BnaC04g03390D	1134	961.74	202.157	2.03213		BnaC04g03390D	1134	941.151	236.139	2.37989		BnaC04g03390D	1134	943.299	214.055	2.14694
BnaC04g03380D	1365	1192.74	22.7343	0.184271		BnaC04g03380D	1365	1172.15	21.2147	0.171673		BnaC04g03380D	1365	1174.3	12.751	0.102733
BnaC04g03370D	1152	979.74	1	0.00986757		BnaC04g03370D	1152	959.151	2	0.0197784		BnaC04g03370D	1152	961.299	2	0.0196841
BnaC04g03360D	372	199.803	0	0		BnaC04g03360D	372	179.896	0	0		BnaC04g03360D	372	181.739	0	0
BnaC04g03350D	729	556.74	8.17649	0.141983		BnaC04g03350D	729	536.151	26.3919	0.466908		BnaC04g03350D	729	538.299	8.57631	0.150737
BnaC04g03340D	1335	1162.74	67.9437	0.564921		BnaC04g03340D	1335	1142.15	91.9681	0.763769		BnaC04g03340D	1335	1144.3	49.027	0.405359
BnaC04g03330D	789	616.74	31	0.485938		BnaC04g03330D	789	596.151	28	0.445502		BnaC04g03330D	789	598.299	17	0.268828
BnaC04g03320D	1800	1627.74	1797.09	10.6735		BnaC04g03320D	1800	1607.15	1791.17	10.5713		BnaC04g03320D	1800	1609.3	2055.1	12.0821
BnaC04g03310D	330	158.073	0	0		BnaC04g03310D	330	139.772	0	0		BnaC04g03310D	330	140.797	2	0.134394
BnaC04g03300D	648	475.74	20.8069	0.422824		BnaC04g03300D	648	455.201	31.4394	0.655118		BnaC04g03300D	648	457.299	9.1755	0.189834
BnaC04g03290D	1497	1324.74	0	0		BnaC04g03290D	1497	1304.15	0	0		BnaC04g03290D	1497	1306.3	1	0.00724271
BnaC04g03280D	303	131.854	0	0		BnaC04g03280D	303	115.38	0	0		BnaC04g03280D	303	115.688	0	0
BnaC04g03270D	597	424.74	0	0		BnaC04g03270D	597	404.327	0	0		BnaC04g03270D	597	406.299	0	0
BnaC04g03260D	1539	1366.74	0	0		BnaC04g03260D	1539	1346.15	1	0.00704619		BnaC04g03260D	1539	1348.3	0	0
BnaC04g03250D	1452	1279.74	48.9138	0.369514		BnaC04g03250D	1452	1259.15	78.333	0.590085		BnaC04g03250D	1452	1261.3	31.5666	0.236785
BnaC04g03240D	1374	1201.74	0	0		BnaC04g03240D	1374	1181.15	0	0		BnaC04g03240D	1374	1183.3	0	0
BnaC04g03230D	1362	1189.74	27.2445	0.221385		BnaC04g03230D	1362	1169.15	25.7571	0.208966		BnaC04g03230D	1362	1171.3	31.3317	0.253081
BnaC04g03220D	852	679.74	31	0.4409		BnaC04g03220D	852	659.151	39.8556	0.573525		BnaC04g03220D	852	661.299	14	0.200297
BnaC04g03210D	618	445.74	269.769	5.85101		BnaC04g03210D	618	425.244	318.637	7.10733		BnaC04g03210D	618	427.299	183.779	4.06918
BnaC04g03200D	891	718.74	46	0.618738		BnaC04g03200D	891	698.151	54	0.733656		BnaC04g03200D	891	700.299	49	0.661998
BnaC04g03190D	276	106.348	0	0		BnaC04g03190D	276	92.596	0	0		BnaC04g03190D	276	92.3939	0	0
BnaC04g03180D	681	508.74	1	0.0190031		BnaC04g03180D	681	488.201	0	0		BnaC04g03180D	681	490.299	4	0.0771868
BnaC04g03170D	1185	1012.74	0	0		BnaC04g03170D	1185	992.151	0	0		BnaC04g03170D	1185	994.299	0	0
BnaC04g03160D	1182	1009.74	0	0		BnaC04g03160D	1182	989.151	0	0		BnaC04g03160D	1182	991.299	0	0
BnaC04g03150D	429	256.74	0	0		BnaC04g03150D	429	236.455	0	0		BnaC04g03150D	429	238.323	0	0
BnaC04g03140D	1617	1444.74	6	0.0401497		BnaC04g03140D	1617	1424.15	2.11927	0.0141149		BnaC04g03140D	1617	1426.3	3	0.0199001
BnaC04g03130D	1182	1009.74	0	0		BnaC04g03130D	1182	989.151	0	0		BnaC04g03130D	1182	991.299	0	0
BnaC04g03120D	1350	1177.74	1	0.00820865		BnaC04g03120D	1350	1157.15	0	0		BnaC04g03120D	1350	1159.3	0	0
BnaC04g03110D	1356	1183.74	0	0		BnaC04g03110D	1356	1163.15	0	0		BnaC04g03110D	1356	1165.3	0	0
BnaC04g03100D	2547	2374.74	1	0.00407104		BnaC04g03100D	2547	2354.15	2	0.00805831		BnaC04g03100D	2547	2356.3	1	0.00401526
BnaC04g03090D	630	457.74	42.6397	0.900568		BnaC04g03090D	630	437.244	58	1.25821		BnaC04g03090D	630	439.299	70	1.50759
BnaC04g03080D	1179	1006.74	1569.38	15.0707		BnaC04g03080D	1179	986.151	1445.87	13.907		BnaC04g03080D	1179	988.299	1792.46	17.1595
BnaC04g03070D	1254	1081.74	116	1.03671		BnaC04g03070D	1254	1061.15	109	0.974311		BnaC04g03070D	1254	1063.3	79	0.702936
BnaC04g03060D	546	373.74	32	0.827755		BnaC04g03060D	546	353.327	47	1.26174		BnaC04g03060D	546	355.299	11	0.292916
BnaC04g03050D	1179	1006.74	12.8061	0.122976		BnaC04g03050D	1179	986.151	31.5164	0.303139		BnaC04g03050D	1179	988.299	5	0.0478658
BnaC04g03040D	330	158.073	0	0		BnaC04g03040D	330	139.772	0	0		BnaC04g03040D	330	140.797	0	0
BnaC04g03030D	1200	1027.74	66.6806	0.627245		BnaC04g03030D	1200	1007.15	62.1927	0.585724		BnaC04g03030D	1200	1009.3	26	0.243724
BnaC04g03020D	228	66.0751	0	0		BnaC04g03020D	228	59.3402	0	0		BnaC04g03020D	228	57.7136	0	0
BnaC04g03010D	957	784.74	30.5298	0.376114		BnaC04g03010D	957	764.151	47.2992	0.587115		BnaC04g03010D	957	766.299	14.4871	0.178865
BnaC04g03000D	444	271.74	0	0		BnaC04g03000D	444	251.406	0	0		BnaC04g03000D	444	253.299	0	0
BnaC04g02990D	267	98.3492	0	0		BnaC04g02990D	267	85.5915	2	0.22164		BnaC04g02990D	267	85.2574	0	0
BnaC04g02980D	2400	2227.74	2	0.00867934		BnaC04g02980D	2400	2207.15	4	0.01719		BnaC04g02980D	2400	2209.3	1	0.00428242
BnaC04g02970D	2082	1909.74	758.339	3.83893		BnaC04g02970D	2082	1889.15	915.022	4.59423		BnaC04g02970D	2082	1891.3	750	3.75185
BnaC04g02960D	816	643.74	0	0		BnaC04g02960D	816	623.151	0.5	0.0076107		BnaC04g02960D	816	625.299	0	0
BnaC04g02950D	477	304.74	5	0.158621		BnaC04g02950D	477	284.327	5	0.166802		BnaC04g02950D	477	286.299	4	0.132186
BnaC04g02940D	1146	973.74	0	0		BnaC04g02940D	1146	953.151	0	0		BnaC04g02940D	1146	955.299	0	0
BnaC04g02930D	408	235.74	24	0.984236		BnaC04g02930D	408	215.498	23	1.01236		BnaC04g02930D	408	217.413	12	0.522204
BnaC04g02920D	5745	5572.74	894.185	1.55124		BnaC04g02920D	5745	5552.15	866.004	1.47947		BnaC04g02920D	5745	5554.3	747.653	1.27355
BnaC04g02910D	1839	1666.74	29.6116	0.171757		BnaC04g02910D	1839	1646.15	24.7586	0.142661		BnaC04g02910D	1839	1648.3	13	0.0746193
BnaC04g02900D	1104	931.74	0	0		BnaC04g02900D	1104	911.151	0	0		BnaC04g02900D	1104	913.299	0	0
BnaC04g02890D	1587	1414.74	3	0.0205006		BnaC04g02890D	1587	1394.15	3	0.0204108		BnaC04g02890D	1587	1396.3	2	0.0135518
BnaC04g02880D	549	376.74	9.81688	0.251914		BnaC04g02880D	549	356.327	4.79837	0.12773		BnaC04g02880D	549	358.299	5	0.132029
BnaC04g02870D	1512	1339.74	2	0.0144321		BnaC04g02870D	1512	1319.15	4	0.0287616		BnaC04g02870D	1512	1321.3	1	0.00716049
BnaC04g02860D	1146	973.74	12.3305	0.122422		BnaC04g02860D	1146	953.151	10	0.0995145		BnaC04g02860D	1146	955.299	8	0.0792309
BnaC04g02850D	453	280.74	1	0.0344363		BnaC04g02850D	453	260.355	0	0		BnaC04g02850D	453	262.299	0	0
BnaC04g02840D	1641	1468.74	37.6695	0.247951		BnaC04g02840D	1641	1448.15	54	0.353694		BnaC04g02840D	1641	1450.3	18	0.117425
BnaC04g02830D	93	32.2955	0	0		BnaC04g02830D	93	38.7808	0	0		BnaC04g02830D	93	37.4659	0	0
BnaC04g02820D	1008	835.74	0	0		BnaC04g02820D	1008	815.151	0	0		BnaC04g02820D	1008	817.299	0	0
BnaC04g02810D	189	40.744	0	0		BnaC04g02810D	189	39.1789	0	0		BnaC04g02810D	189	37.3794	0	0
BnaC04g02800D	3327	3154.74	0	0		BnaC04g02800D	3327	3134.15	0	0		BnaC04g02800D	3327	3136.3	0	0
BnaC04g02790D	1236	1063.74	1328.26	12.0718		BnaC04g02790D	1236	1043.15	1257.19	11.4315		BnaC04g02790D	1236	1045.3	1420.42	12.8564
BnaC04g02780D	978	805.74	12	0.143982		BnaC04g02780D	978	785.151	34	0.410746		BnaC04g02780D	978	787.299	20	0.240345
BnaC04g02770D	2760	2587.74	2553.64	9.54026		BnaC04g02770D	2760	2567.15	2913.62	10.7654		BnaC04g02770D	2760	2569.3	3093.84	11.3927
BnaC04g02760D	2790	2617.74	0	0		BnaC04g02760D	2790	2597.15	0	0		BnaC04g02760D	2790	2599.3	0	0
BnaC04g02750D	936	763.74	0	0		BnaC04g02750D	936	743.151	0	0		BnaC04g02750D	936	745.299	0	0
BnaC04g02740D	642	469.74	1	0.0205809		BnaC04g02740D	642	449.201	1	0.0211158		BnaC04g02740D	642	451.299	0	0
BnaC04g02730D	957	784.74	116.086	1.43013		BnaC04g02730D	957	764.151	173.325	2.15144		BnaC04g02730D	957	766.299	76.8862	0.94928
BnaC04g02720D	849	676.74	0	0		BnaC04g02720D	849	656.151	1	0.0144559		BnaC04g02720D	849	658.299	0	0
BnaC03g30200D	1134	961.74	0	0		BnaC03g30200D	1134	941.151	0	0		BnaC03g30200D	1134	943.299	0	0
BnaC03g30210D	2001	1828.74	1	0.00528651		BnaC03g30210D	2001	1808.15	4	0.0209833		BnaC03g30210D	2001	1810.3	4	0.0209052
BnaC03g30220D	501	328.74	3189.85	93.8079		BnaC03g30220D	501	308.327	2736.2	84.1754		BnaC03g30220D	501	310.299	3401.39	103.71
BnaC03g30230D	696	523.74	4.8	0.0886026		BnaC03g30230D	696	503.151	1	0.0188517		BnaC03g30230D	696	505.299	0	0
BnaC03g30240D	1875	1702.74	193.515	1.09872		BnaC03g30240D	1875	1682.15	203.963	1.1501		BnaC03g30240D	1875	1684.3	209.124	1.17471
BnaC03g30250D	570	397.74	81.7627	1.98736		BnaC03g30250D	570	377.327	73.8136	1.85552		BnaC03g30250D	570	379.299	64.7561	1.61526
BnaC03g30260D	411	238.74	5	0.202473		BnaC03g30260D	411	218.455	0	0		BnaC03g30260D	411	220.413	2	0.0858494
BnaC03g30270D	339	166.944	0	0		BnaC03g30270D	339	148.123	0	0		BnaC03g30270D	339	149.479	0	0
BnaC03g30280D	366	193.803	2	0.0997678		BnaC03g30280D	366	174.037	6	0.327007		BnaC03g30280D	366	175.847	3.8392	0.206562
BnaC03g30290D	555	382.74	4	0.101036		BnaC03g30290D	555	362.327	9	0.235608		BnaC03g30290D	555	364.299	5	0.129854
BnaC03g30300D	303	131.854	6.5	0.476585		BnaC03g30300D	303	115.38	8.5	0.698777		BnaC03g30300D	303	115.688	3	0.245344
BnaC03g30310D	573	400.74	0	0		BnaC03g30310D	573	380.327	0	0		BnaC03g30310D	573	382.299	0	0
BnaC03g30320D	378	205.783	0	0		BnaC03g30320D	378	185.712	0	0		BnaC03g30320D	378	187.629	0	0
BnaC03g30330D	594	421.74	0	0		BnaC03g30330D	594	401.327	0	0		BnaC03g30330D	594	403.299	0	0
BnaC03g30340D	474	301.74	0	0		BnaC03g30340D	474	281.327	0	0		BnaC03g30340D	474	283.299	0	0
BnaC03g30350D	1509	1336.74	28.8647	0.208757		BnaC03g30350D	1509	1316.15	32.8803	0.236962		BnaC03g30350D	1509	1318.3	50	0.358839
BnaC03g30360D	2661	2488.74	3.55932	0.0138264		BnaC03g30360D	2661	2468.15	6.2381	0.0239733		BnaC03g30360D	2661	2470.3	6.48649	0.024843
BnaC03g30370D	960	787.74	0	0		BnaC03g30370D	960	767.151	0	0		BnaC03g30370D	960	769.299	0	0
BnaC03g30380D	675	502.74	1	0.0192299		BnaC03g30380D	675	482.201	2	0.0393415		BnaC03g30380D	675	484.299	1	0.0195358
BnaC03g30390D	150	23.1692	0	0		BnaC03g30390D	150	23.9425	0	0		BnaC03g30390D	150	24.0165	0	0
BnaC03g30400D	660	487.74	269	5.33194		BnaC03g30400D	660	467.201	226	4.58832		BnaC03g30400D	660	469.299	261	5.26181
BnaC03g30410D	969	796.74	0	0		BnaC03g30410D	969	776.151	0	0		BnaC03g30410D	969	778.299	0	0
BnaC03g30420D	987	814.74	0	0		BnaC03g30420D	987	794.151	0	0		BnaC03g30420D	987	796.299	0	0
BnaC03g30430D	699	526.74	0	0		BnaC03g30430D	699	506.151	0	0		BnaC03g30430D	699	508.299	0	0
BnaC03g30440D	420	247.74	0	0		BnaC03g30440D	420	227.455	0	0		BnaC03g30440D	420	229.323	0	0
BnaC03g30450D	1077	904.74	0	0		BnaC03g30450D	1077	884.151	0	0		BnaC03g30450D	1077	886.299	0	0
BnaC03g30460D	1476	1303.74	5.10273	0.0378384		BnaC03g30460D	1476	1283.15	0	0		BnaC03g30460D	1476	1285.3	5	0.0368052
BnaC03g30470D	597	424.74	7.875	0.179246		BnaC03g30470D	597	404.327	15.3846	0.360913		BnaC03g30470D	597	406.299	2	0.0465724
BnaC03g30480D	1260	1087.74	0	0		BnaC03g30480D	1260	1067.15	0	0		BnaC03g30480D	1260	1069.3	0	0
BnaC03g30490D	852	679.74	0	0		BnaC03g30490D	852	659.151	0	0		BnaC03g30490D	852	661.299	0	0
BnaC03g30500D	1362	1189.74	33.5312	0.27247		BnaC03g30500D	1362	1169.15	80.96	0.656823		BnaC03g30500D	1362	1171.3	23	0.185782
BnaC03g30510D	1257	1084.74	1069.95	9.53583		BnaC03g30510D	1257	1064.15	1027.67	9.1601		BnaC03g30510D	1257	1066.3	1156.58	10.2622
BnaC03g30520D	117	14.404	5.19471	3.48657		BnaC03g30520D	117	16.8998	0	0		BnaC03g30520D	117	18.1793	0	0
BnaC03g30530D	2310	2137.74	516.876	2.3375		BnaC03g30530D	2310	2117.15	398.306	1.78449		BnaC03g30530D	2310	2119.3	546.456	2.43953
BnaC03g30540D	891	718.74	17	0.228664		BnaC03g30540D	891	698.151	22	0.298897		BnaC03g30540D	891	700.299	6	0.081061
BnaC03g30550D	1596	1423.74	1121.4	7.61464		BnaC03g30550D	1596	1403.15	1334.5	9.02115		BnaC03g30550D	1596	1405.3	1183.88	7.97043
BnaC03g30560D	255	87.8771	0	0		BnaC03g30560D	255	76.8453	0	0		BnaC03g30560D	255	76.1342	0	0
BnaC03g30570D	915	742.74	0	0		BnaC03g30570D	915	722.151	0	0		BnaC03g30570D	915	724.299	0	0
BnaC03g30580D	525	352.74	75	2.05555		BnaC03g30580D	525	332.327	80	2.28335		BnaC03g30580D	525	334.299	113	3.19807
BnaC03g30590D	441	268.74	1.4126	0.050817		BnaC03g30590D	441	248.406	0	0		BnaC03g30590D	441	250.299	0	0
BnaC03g30600D	1014	841.74	0	0		BnaC03g30600D	1014	821.151	0	0		BnaC03g30600D	1014	823.299	0	0
BnaC03g30610D	1155	982.74	7.86951	0.0774159		BnaC03g30610D	1155	962.151	4	0.0394335		BnaC03g30610D	1155	964.299	9	0.0883029
BnaC03g30620D	252	85.2752	0	0		BnaC03g30620D	252	74.6986	0	0		BnaC03g30620D	252	73.9015	0	0
BnaC03g30630D	2415	2242.74	0	0		BnaC03g30630D	2415	2222.15	0	0		BnaC03g30630D	2415	2224.3	0	0
BnaC03g30640D	1065	892.74	0	0		BnaC03g30640D	1065	872.151	0	0		BnaC03g30640D	1065	874.299	0	0
BnaC03g30650D	258	90.5051	1.70639	0.182275		BnaC03g30650D	258	78.8981	1.41299	0.169872		BnaC03g30650D	258	78.3944	0	0
BnaC03g30660D	552	379.74	0	0		BnaC03g30660D	552	359.327	0	0		BnaC03g30660D	552	361.299	0	0
BnaC03g30670D	1365	1192.74	17.1831	0.139277		BnaC03g30670D	1365	1172.15	37.0975	0.300199		BnaC03g30670D	1365	1174.3	9.09915	0.0733105
BnaC03g30680D	1626	1453.74	203.83	1.35551		BnaC03g30680D	1626	1433.15	310.118	2.0525		BnaC03g30680D	1626	1435.3	101.044	0.666061
BnaC03g30690D	1410	1237.74	79.5307	0.621193		BnaC03g30690D	1410	1217.15	116.341	0.906642		BnaC03g30690D	1410	1219.3	55.7878	0.432886
BnaC03g30700D	159	26.7019	12	4.3447		BnaC03g30700D	159	27.2559	16	5.5681		BnaC03g30700D	159	26.6713	4	1.41893
BnaC03g30710D	1353	1180.74	0	0		BnaC03g30710D	1353	1160.15	0	0		BnaC03g30710D	1353	1162.3	0	0
BnaC03g30720D	396	223.74	83	3.58638		BnaC03g30720D	396	203.539	156	7.26986		BnaC03g30720D	396	205.434	57	2.62511
BnaC03g30730D	231	68.3298	0	0		BnaC03g30730D	231	61.1925	0	0		BnaC03g30730D	231	59.4736	0	0
BnaC03g30740D	330	158.073	0	0		BnaC03g30740D	330	139.772	0	0		BnaC03g30740D	330	140.797	0	0
BnaC03g30750D	2499	2326.74	1	0.00415502		BnaC03g30750D	2499	2306.15	25	0.102825		BnaC03g30750D	2499	2308.3	7	0.0286913
BnaC03g30760D	492	319.74	9.03464e-08	2.73171e-09		BnaC03g30760D	492	299.327	0	0		BnaC03g30760D	492	301.299	0	0
BnaC03g30770D	1146	973.74	0	0		BnaC03g30770D	1146	953.151	0	0		BnaC03g30770D	1146	955.299	0	0
BnaC03g30780D	567	394.74	0	0		BnaC03g30780D	567	374.327	0	0		BnaC03g30780D	567	376.299	0	0
BnaC03g30790D	327	155.135	0	0		BnaC03g30790D	327	136.982	0	0		BnaC03g30790D	327	137.896	0	0
BnaC03g30800D	60	31	0	0		BnaC03g30800D	60	33.1081	0	0		BnaC03g30800D	60	30.1667	0	0
BnaC03g30810D	912	739.74	0	0		BnaC03g30810D	912	719.151	0	0		BnaC03g30810D	912	721.299	0	0
BnaC03g30820D	387	214.762	137.738	6.20035		BnaC03g30820D	387	194.598	125.964	6.13984		BnaC03g30820D	387	196.494	86.923	4.18533
BnaC03g30830D	915	742.74	1	0.0130162		BnaC03g30830D	915	722.151	0	0		BnaC03g30830D	915	724.299	0	0
BnaC03g30840D	756	583.74	868.887	14.3901		BnaC03g30840D	756	563.151	889.869	14.9882		BnaC03g30840D	756	565.299	754.827	12.6332
BnaC03g30850D	2217	2044.74	1766.24	8.35089		BnaC03g30850D	2217	2024.15	1798.15	8.42621		BnaC03g30850D	2217	2026.3	1977.45	9.23307
BnaC03g30860D	462	289.74	0	0		BnaC03g30860D	462	269.355	2	0.0704293		BnaC03g30860D	462	271.299	0	0
BnaC03g30870D	642	469.74	0	0		BnaC03g30870D	642	449.201	0	0		BnaC03g30870D	642	451.299	0	0
BnaC03g30880D	642	469.74	0	0		BnaC03g30880D	642	449.201	0	0		BnaC03g30880D	642	451.299	0.5	0.0104821
BnaC03g30890D	1008	835.74	15	0.173517		BnaC03g30890D	1008	815.151	29.2873	0.340792		BnaC03g30890D	1008	817.299	7	0.0810328
BnaC03g30900D	3663	3490.74	1591.23	4.40693		BnaC03g30900D	3663	3470.15	1624.79	4.44117		BnaC03g30900D	3663	3472.3	1695.93	4.62099
BnaC03g30910D	915	742.74	60	0.780972		BnaC03g30910D	915	722.151	64	0.840621		BnaC03g30910D	915	724.299	61	0.796812
BnaC03g30920D	237	72.9024	0	0		BnaC03g30920D	237	64.8781	0	0		BnaC03g30920D	237	63.3273	0	0
BnaC03g30930D	1233	1060.74	1	0.00911406		BnaC03g30930D	1233	1040.15	1	0.0091191		BnaC03g30930D	1233	1042.3	0	0
BnaC03g30940D	1722	1549.74	0	0		BnaC03g30940D	1722	1529.15	0	0		BnaC03g30940D	1722	1531.3	0	0
BnaC03g30950D	1809	1636.74	0	0		BnaC03g30950D	1809	1616.15	0	0		BnaC03g30950D	1809	1618.3	0	0
BnaC03g30960D	969	796.74	13.8449	0.167994		BnaC03g30960D	969	776.151	20	0.244417		BnaC03g30960D	969	778.299	6	0.0729371
BnaC03g30970D	2076	1903.74	14	0.0710954		BnaC03g30970D	2076	1883.15	6.20584	0.0312582		BnaC03g30970D	2076	1885.3	10	0.0501838
BnaC03g30980D	489	316.74	49.9787	1.52547		BnaC03g30980D	489	296.327	50.9654	1.63137		BnaC03g30980D	489	298.299	40.2391	1.27626
BnaC03g30990D	498	325.74	0	0		BnaC03g30990D	498	305.327	0	0		BnaC03g30990D	498	307.299	0	0
BnaC03g31000D	477	304.74	827.468	26.2508		BnaC03g31000D	477	284.327	648.462	21.6329		BnaC03g31000D	477	286.299	837.629	27.6806
BnaC03g31010D	531	358.74	0	0		BnaC03g31010D	531	338.327	0	0		BnaC03g31010D	531	340.299	0	0
BnaC03g31020D	660	487.74	0	0		BnaC03g31020D	660	467.201	0	0		BnaC03g31020D	660	469.299	0	0
BnaC03g31030D	51	27.1724	0	0		BnaC03g31030D	51	28.3438	0	0		BnaC03g31030D	51	25.1389	0	0
BnaC03g31040D	873	700.74	0	0		BnaC03g31040D	873	680.151	0	0		BnaC03g31040D	873	682.299	0	0
BnaC03g31050D	1239	1066.74	0	0		BnaC03g31050D	1239	1046.15	0	0		BnaC03g31050D	1239	1048.3	0	0
BnaC07g04360D	2127	1954.74	73.5286	0.363654		BnaC07g04360D	2127	1934.15	83.1522	0.407785		BnaC07g04360D	2127	1936.3	51.5502	0.251885
BnaC07g04350D	855	682.74	106.533	1.50851		BnaC07g04350D	855	662.151	105.11	1.50569		BnaC07g04350D	855	664.299	128.383	1.82847
BnaC07g04340D	1056	883.74	23.7117	0.259394		BnaC07g04340D	1056	863.151	14.2885	0.157018		BnaC07g04340D	1056	865.299	18.6594	0.204021
BnaC07g04330D	1107	934.74	116.578	1.20572		BnaC07g04330D	1107	914.151	183.08	1.89964		BnaC07g04330D	1107	916.299	126.208	1.30314
BnaC07g04320D	477	304.74	56	1.77656		BnaC07g04320D	477	284.327	57	1.90154		BnaC07g04320D	477	286.299	25	0.82616
BnaC07g04310D	387	214.762	0	0		BnaC07g04310D	387	194.598	0	0		BnaC07g04310D	387	196.494	0	0
BnaC07g04300D	984	811.74	0	0		BnaC07g04300D	984	791.151	0	0		BnaC07g04300D	984	793.299	0	0
BnaC07g04290D	687	514.74	0	0		BnaC07g04290D	687	494.201	0	0		BnaC07g04290D	687	496.299	0	0
BnaC07g04280D	2214	2041.74	6.26188	0.0296501		BnaC07g04280D	2214	2021.15	1.33946	0.00628608		BnaC07g04280D	2214	2023.3	5	0.0233805
BnaC07g04270D	1215	1042.74	0	0		BnaC07g04270D	1215	1022.15	0	0		BnaC07g04270D	1215	1024.3	0	0
BnaC07g04260D	576	403.74	0	0		BnaC07g04260D	576	383.327	0	0		BnaC07g04260D	576	385.299	0	0
BnaC07g04250D	741	568.74	86.7026	1.4738		BnaC07g04250D	741	548.151	132.955	2.30066		BnaC07g04250D	741	550.299	62.4524	1.07373
BnaC07g04240D	369	196.803	3	0.147371		BnaC07g04240D	369	176.932	22	1.17941		BnaC07g04240D	369	178.794	5	0.264583
BnaC07g04230D	342	169.91	0	0		BnaC07g04230D	342	150.957	0	0		BnaC07g04230D	342	152.373	0	0
BnaC07g04220D	318	146.361	1	0.0660537		BnaC07g04220D	318	128.737	2	0.147359		BnaC07g04220D	318	129.45	0	0
BnaC07g04210D	1329	1156.74	1	0.00835767		BnaC07g04210D	1329	1136.15	2.5	0.0208714		BnaC07g04210D	1329	1138.3	1	0.00831166
BnaC07g04200D	561	388.74	0	0		BnaC07g04200D	561	368.327	5	0.128761		BnaC07g04200D	561	370.299	4	0.1022
BnaC07g04190D	711	538.74	0	0		BnaC07g04190D	711	518.151	0	0		BnaC07g04190D	711	520.299	0	0
BnaC07g04180D	426	253.74	0	0		BnaC07g04180D	426	233.455	0	0		BnaC07g04180D	426	235.323	0	0
BnaC07g04170D	1563	1390.74	1	0.00695144		BnaC07g04170D	1563	1370.15	0	0		BnaC07g04170D	1563	1372.3	1	0.00689438
BnaC07g04160D	2961	2788.74	0	0		BnaC07g04160D	2961	2768.15	0	0		BnaC07g04160D	2961	2770.3	0	0
BnaC07g04150D	396	223.74	402.933	17.4105		BnaC07g04150D	396	203.539	359.179	16.7383		BnaC07g04150D	396	205.434	352.436	16.2313
BnaC07g04140D	717	544.74	198	3.51396		BnaC07g04140D	717	524.151	183	3.31164		BnaC07g04140D	717	526.299	188	3.37963
BnaC07g04130D	255	87.8771	0	0		BnaC07g04130D	255	76.8453	0.00130241	0.00016076		BnaC07g04130D	255	76.1342	0	0
BnaA01g23190D	999	826.74	0	0		BnaA01g23190D	999	806.151	0	0		BnaA01g23190D	999	808.299	0	0
BnaA01g23200D	1830	1657.74	1	0.00583183		BnaA01g23200D	1830	1637.15	3	0.0173812		BnaA01g23200D	1830	1639.3	0	0
BnaA01g23210D	699	526.74	0	0		BnaA01g23210D	699	506.151	0	0		BnaA01g23210D	699	508.299	0	0
BnaA01g23220D	1263	1090.74	14	0.124087		BnaA01g23220D	1263	1070.15	28	0.248177		BnaA01g23220D	1263	1072.3	9	0.0794092
BnaA01g23230D	849	676.74	0	0		BnaA01g23230D	849	656.151	0	0		BnaA01g23230D	849	658.299	0	0
BnaA01g23240D	267	98.3492	0	0		BnaA01g23240D	267	85.5915	0	0		BnaA01g23240D	267	85.2574	0	0
BnaA01g23250D	474	301.74	0	0		BnaA01g23250D	474	281.327	0	0		BnaA01g23250D	474	283.299	0	0
BnaA01g23260D	138	19.6045	3.4981	1.72504		BnaA01g23260D	138	20.8334	5.0128	2.28227		BnaA01g23260D	138	21.1395	1.16249	0.520282
BnaA01g23270D	297	126.1	5	0.383332		BnaA01g23270D	297	110.115	6	0.516836		BnaA01g23270D	297	110.345	7.08554	0.607524
BnaA01g23280D	180	36.3692	0	0		BnaA01g23280D	180	35.2575	0	0		BnaA01g23280D	180	33.8908	0	0
BnaA01g23290D	768	595.74	872.851	14.1646		BnaA01g23290D	768	575.151	883.638	14.5727		BnaA01g23290D	768	577.299	998.705	16.3674
BnaA01g23300D	315	143.404	0	0		BnaA01g23300D	315	126.049	0	0		BnaA01g23300D	315	126.644	0	0
BnaA01g23310D	222	61.5196	622.474	97.8203		BnaA01g23310D	222	55.8538	647.68	109.991		BnaA01g23310D	222	54.1825	601.399	105.014
BnaA01g23320D	690	517.74	0	0		BnaA01g23320D	690	497.151	0	0		BnaA01g23320D	690	499.299	0	0
BnaA01g23330D	693	520.74	0	0		BnaA01g23330D	693	500.151	0	0		BnaA01g23330D	693	502.299	0	0
BnaA01g23340D	879	706.74	30	0.410377		BnaA01g23340D	879	686.151	39.5902	0.547288		BnaA01g23340D	879	688.299	11	0.151203
BnaA01g23350D	198	45.8697	0	0		BnaA01g23350D	198	43.3428	0	0		BnaA01g23350D	198	41.4073	0	0
BnaA01g23360D	1011	838.74	0	0		BnaA01g23360D	1011	818.151	0.333333	0.0038645		BnaA01g23360D	1011	820.299	0.5	0.00576689
BnaA01g23370D	87	37.875	0	0		BnaA01g23370D	87	44.6727	0	0		BnaA01g23370D	87	35.9744	0	0
BnaA01g23380D	990	817.74	0	0		BnaA01g23380D	990	797.151	0	0		BnaA01g23380D	990	799.299	0	0
BnaA01g23390D	1092	919.74	748.5	7.8677		BnaA01g23390D	1092	899.151	709.758	7.48731		BnaA01g23390D	1092	901.299	744.823	7.81858
BnaA01g23400D	846	673.74	1	0.0143492		BnaA01g23400D	846	653.151	2	0.0290445		BnaA01g23400D	846	655.299	0	0
BnaA01g23410D	162	27.8012	0	0		BnaA01g23410D	162	28.0387	0	0		BnaA01g23410D	162	27.3493	0	0
BnaA01g23420D	2406	2233.74	0	0		BnaA01g23420D	2406	2213.15	0	0		BnaA01g23420D	2406	2215.3	0	0
BnaA01g23430D	258	90.5051	2	0.213638		BnaA01g23430D	258	78.8981	5	0.601107		BnaA01g23430D	258	78.3944	1	0.120687
BnaA01g23440D	1155	982.74	0	0		BnaA01g23440D	1155	962.151	0	0		BnaA01g23440D	1155	964.299	0	0
BnaA01g23450D	291	120.336	0	0		BnaA01g23450D	291	105.123	0	0		BnaA01g23450D	291	105.101	0	0
BnaA01g23460D	1194	1021.74	0	0		BnaA01g23460D	1194	1001.15	1	0.00947433		BnaA01g23460D	1194	1003.3	0	0
BnaA01g23470D	669	496.74	0	0		BnaA01g23470D	669	476.201	0	0		BnaA01g23470D	669	478.299	0	0
BnaA01g23480D	1383	1210.74	1	0.00798491		BnaA01g23480D	1383	1190.15	1	0.00796978		BnaA01g23480D	1383	1192.3	0	0
BnaA01g23490D	384	211.762	0	0		BnaA01g23490D	384	191.618	0	0		BnaA01g23490D	384	193.572	0	0
BnaA01g23500D	885	712.74	6	0.0813844		BnaA01g23500D	885	692.151	1	0.013704		BnaA01g23500D	885	694.299	8	0.109015
BnaA01g23510D	1527	1354.74	989.262	7.05954		BnaA01g23510D	1527	1334.15	1338.16	9.51373		BnaA01g23510D	1527	1336.3	526.601	3.7284
BnaA01g23520D	456	283.74	0	0		BnaA01g23520D	456	263.355	0	0		BnaA01g23520D	456	265.299	0	0
BnaA01g23530D	1431	1258.74	0	0		BnaA01g23530D	1431	1238.15	0	0		BnaA01g23530D	1431	1240.3	0	0
BnaA01g23540D	2361	2188.74	2.44548	0.0108017		BnaA01g23540D	2361	2168.15	2	0.0087496		BnaA01g23540D	2361	2170.3	1	0.00435938
BnaA01g23550D	816	643.74	192.209	2.88659		BnaA01g23550D	816	623.151	161.866	2.46383		BnaA01g23550D	816	625.299	176.008	2.66311
BnaA01g23560D	924	751.74	1	0.0128604		BnaA01g23560D	924	731.151	0	0		BnaA01g23560D	924	733.299	2	0.0258043
BnaA01g23570D	537	364.74	0	0		BnaA01g23570D	537	344.327	0	0		BnaA01g23570D	537	346.299	0	0
BnaA01g23580D	348	175.875	8	0.43975		BnaA01g23580D	348	156.725	6	0.363129		BnaA01g23580D	348	158.311	5	0.298815
BnaA01g23590D	1191	1018.74	0	0		BnaA01g23590D	1191	998.151	0	0		BnaA01g23590D	1191	1000.3	0	0
BnaA01g23600D	672	499.74	2	0.0386907		BnaA01g23600D	672	479.201	7	0.138557		BnaA01g23600D	672	481.299	7.78925	0.153117
BnaA01g23610D	3924	3751.74	10.1416	0.0261334		BnaA01g23610D	3924	3731.15	11.1515	0.0283491		BnaA01g23610D	3924	3733.3	15.4786	0.0392268
BnaA01g23620D	1386	1213.74	17.022	0.135583		BnaA01g23620D	1386	1193.15	22.5304	0.179111		BnaA01g23620D	1386	1195.3	5.87703	0.0465184
BnaA01g23630D	3207	3034.74	12.1333	0.0386527		BnaA01g23630D	3207	3014.15	10.5493	0.0331977		BnaA01g23630D	3207	3016.3	9.0575	0.0284104
BnaA01g23640D	363	190.803	0	0		BnaA01g23640D	363	171.106	0	0		BnaA01g23640D	363	172.881	0	0
BnaA01g23650D	852	679.74	13.4483	0.19127		BnaA01g23650D	852	659.151	22.253	0.320222		BnaA01g23650D	852	661.299	34.7925	0.497773
BnaA01g23660D	951	778.74	0	0		BnaA01g23660D	951	758.151	0	0		BnaA01g23660D	951	760.299	0	0
BnaA01g23670D	816	643.74	0	0		BnaA01g23670D	816	623.151	1	0.0152214		BnaA01g23670D	816	625.299	2	0.0302612
BnaA01g23680D	585	412.74	102.917	2.41065		BnaA01g23680D	585	392.327	153.081	3.70103		BnaA01g23680D	585	394.299	100.455	2.4104
BnaA01g23690D	432	259.74	2.4	0.0893293		BnaA01g23690D	432	239.455	3.6	0.142603		BnaA01g23690D	432	241.323	0	0
BnaA01g23700D	666	493.74	165.551	3.24157		BnaA01g23700D	666	473.201	202.556	4.0602		BnaA01g23700D	666	475.299	107.449	2.13884
BnaA01g23710D	2823	2650.74	15.1207	0.0551474		BnaA01g23710D	2823	2630.15	37.3564	0.13472		BnaA01g23710D	2823	2632.3	18.7388	0.067352
BnaA01g23720D	405	232.74	0	0		BnaA01g23720D	405	212.498	0	0		BnaA01g23720D	405	214.413	0	0
BnaA01g23730D	177	34.7901	0	0		BnaA01g23730D	177	34.1479	0	0		BnaA01g23730D	177	32.6937	0	0
BnaA01g23740D	105	16.827	0	0		BnaA01g23740D	105	18.3849	0	0		BnaA01g23740D	105	22.5345	0	0
BnaA01g23750D	1926	1753.74	0	0		BnaA01g23750D	1926	1733.15	0	0		BnaA01g23750D	1926	1735.3	0	0
BnaA01g23760D	474	301.74	0	0		BnaA01g23760D	474	281.327	0	0		BnaA01g23760D	474	283.299	0	0
BnaA01g23770D	1449	1276.74	1	0.00757214		BnaA01g23770D	1449	1256.15	1	0.00755103		BnaA01g23770D	1449	1258.3	1	0.007519
BnaA01g23780D	108	15.4619	0	0		BnaA01g23780D	108	17.6799	1	0.536499		BnaA01g23780D	108	19.8131	1	0.47752
BnaA01g23790D	1353	1180.74	0	0		BnaA01g23790D	1353	1160.15	0	0		BnaA01g23790D	1353	1162.3	0	0
BnaA01g23800D	1575	1402.74	191.211	1.31782		BnaA01g23800D	1575	1382.15	180.48	1.23857		BnaA01g23800D	1575	1384.3	195.989	1.33951
BnaA01g23810D	1383	1210.74	1	0.00798491		BnaA01g23810D	1383	1190.15	1	0.00796978		BnaA01g23810D	1383	1192.3	0	0
BnaA01g23820D	171	31.7025	3	0.914848		BnaA01g23820D	171	31.609	3	0.900242		BnaA01g23820D	171	30.3524	4	1.24684
BnaA01g23830D	207	51.2467	22.9529	4.33005		BnaA01g23830D	207	47.7668	25.3834	5.04047		BnaA01g23830D	207	45.7349	20.6914	4.28042
BnaA01g23840D	2292	2119.74	0	0		BnaA01g23840D	2292	2099.15	0	0		BnaA01g23840D	2292	2101.3	0	0
BnaA01g23850D	414	241.74	20.4291	0.817002		BnaA01g23850D	414	221.455	40	1.71326		BnaA01g23850D	414	223.368	17	0.720064
BnaA01g23860D	537	364.74	729.249	19.3292		BnaA01g23860D	537	344.327	802.453	22.1053		BnaA01g23860D	537	346.299	962.481	26.2957
BnaA01g23870D	1449	1276.74	0	0		BnaA01g23870D	1449	1256.15	0	0		BnaA01g23870D	1449	1258.3	0	0
BnaA01g23880D	1302	1129.74	4	0.0342297		BnaA01g23880D	1302	1109.15	4.66667	0.0399084		BnaA01g23880D	1302	1111.3	9	0.0766224
BnaC05g01510D	786	613.74	63.9398	1.00718		BnaC05g01510D	786	593.151	80.7547	1.29137		BnaC05g01510D	786	595.299	37	0.588045
BnaC05g01520D	3645	3472.74	426.573	1.18752		BnaC05g01520D	3645	3452.15	482.96	1.327		BnaC05g01520D	3645	3454.3	444.994	1.21882
BnaC05g01530D	369	196.803	0	0		BnaC05g01530D	369	176.932	0	0		BnaC05g01530D	369	178.794	0	0
BnaC05g01540D	633	460.74	0	0		BnaC05g01540D	633	440.201	0	0		BnaC05g01540D	633	442.299	0	0
BnaC05g01550D	294	123.238	0	0		BnaC05g01550D	294	107.546	0	0		BnaC05g01550D	294	107.804	0	0
BnaC05g01560D	372	199.803	0	0		BnaC05g01560D	372	179.896	0	0		BnaC05g01560D	372	181.739	0	0
BnaC05g01570D	132	18.2199	0	0		BnaC05g01570D	132	19.4879	0	0		BnaC05g01570D	132	20.0272	0	0
BnaC05g01580D	189	40.744	0	0		BnaC05g01580D	189	39.1789	0	0		BnaC05g01580D	189	37.3794	0	0
BnaC05g01590D	1002	829.74	0	0		BnaC05g01590D	1002	809.151	0	0		BnaC05g01590D	1002	811.299	0	0
BnaC05g01600D	4404	4231.74	1	0.00228456		BnaC05g01600D	4404	4211.15	1	0.00225241		BnaC05g01600D	4404	4213.3	0	0
BnaC05g01610D	2859	2686.74	105.717	0.380399		BnaC05g01610D	2859	2666.15	117.537	0.418157		BnaC05g01610D	2859	2668.3	91.6625	0.325013
BnaC05g01620D	912	739.74	15.5966	0.203832		BnaC05g01620D	912	719.151	24.5605	0.32394		BnaC05g01620D	912	721.299	22.8232	0.299368
BnaC05g01630D	1893	1720.74	0	0		BnaC05g01630D	1893	1700.15	0	0		BnaC05g01630D	1893	1702.3	0	0
BnaC05g01640D	309	137.586	0	0		BnaC05g01640D	309	120.577	0	0		BnaC05g01640D	309	121.132	0	0
BnaC05g01650D	897	724.74	0	0		BnaC05g01650D	897	704.151	0	0		BnaC05g01650D	897	706.299	0	0
BnaC05g01660D	921	748.74	0	0		BnaC05g01660D	921	728.151	0	0		BnaC05g01660D	921	730.299	1	0.0129552
BnaC05g01670D	126	16.8157	502.032	288.628		BnaC05g01670D	126	18.2413	260.994	135.713		BnaC05g01670D	126	19.3914	439.875	214.617
BnaC05g01680D	1401	1228.74	6055.17	47.6417		BnaC05g01680D	1401	1208.15	5988.25	47.014		BnaC05g01680D	1401	1210.3	7572.63	59.1967
BnaC05g01690D	10398	10225.7	1237.29	1.16977		BnaC05g01690D	10398	10205.2	1463.68	1.36042		BnaC05g01690D	10398	10207.3	1495.48	1.38616
BnaC05g01700D	747	574.74	1231.41	20.7134		BnaC05g01700D	747	554.151	1642.7	28.1175		BnaC05g01700D	747	556.299	1183.55	20.129
BnaC05g01710D	2175	2002.74	4	0.0193089		BnaC05g01710D	2175	1982.15	1	0.00478533		BnaC05g01710D	2175	1984.3	0	0
BnaC05g01720D	2967	2794.74	1	0.00345923		BnaC05g01720D	2967	2774.15	0	0		BnaC05g01720D	2967	2776.3	1	0.00340783
BnaC05g01730D	2352	2179.74	0	0		BnaC05g01730D	2352	2159.15	1	0.00439304		BnaC05g01730D	2352	2161.3	0	0
BnaC05g01740D	1299	1126.74	0	0		BnaC05g01740D	1299	1106.15	1	0.00857499		BnaC05g01740D	1299	1108.3	0	0
BnaC05g01750D	534	361.74	65	1.73715		BnaC05g01750D	534	341.327	127	3.52924		BnaC05g01750D	534	343.299	45.5357	1.25494
BnaC05g01760D	819	646.74	1	0.0149483		BnaC05g01760D	819	626.151	0	0		BnaC05g01760D	819	628.299	0	0
BnaC05g01770D	525	352.74	143.738	3.93947		BnaC05g01770D	525	332.327	141.756	4.04599		BnaC05g01770D	525	334.299	111.281	3.14941
BnaC05g01780D	732	559.74	0	0		BnaC05g01780D	732	539.151	1	0.0175929		BnaC05g01780D	732	541.299	0	0
BnaC05g01790D	870	697.74	9.64286	0.133608		BnaC05g01790D	870	677.151	16.7273	0.234308		BnaC05g01790D	870	679.299	11.6111	0.161717
BnaC05g01800D	744	571.74	140.639	2.37808		BnaC05g01800D	744	551.151	109.438	1.8834		BnaC05g01800D	744	553.299	138.201	2.36318
BnaC05g01810D	216	57.2163	0	0		BnaC05g01810D	216	52.4201	0	0		BnaC05g01810D	216	50.6649	0	0
BnaC05g01820D	603	430.74	0	0		BnaC05g01820D	603	410.327	0	0		BnaC05g01820D	603	412.299	0	0
BnaC05g01830D	537	364.74	6	0.159034		BnaC05g01830D	537	344.327	16	0.440755		BnaC05g01830D	537	346.299	6	0.163925
BnaC05g01840D	279	109.13	0	0		BnaC05g01840D	279	95.0139	6	0.59898		BnaC05g01840D	279	94.8602	3	0.299214
BnaC05g01850D	1476	1303.74	2	0.0148306		BnaC05g01850D	1476	1283.15	0	0		BnaC05g01850D	1476	1285.3	1	0.00736105
BnaC05g01860D	1692	1519.74	267.977	1.70471		BnaC05g01860D	1692	1499.15	383.12	2.42403		BnaC05g01860D	1692	1501.3	285.135	1.79691
BnaC05g01870D	1572	1399.74	129.291	0.892984		BnaC05g01870D	1572	1379.15	160.703	1.10525		BnaC05g01870D	1572	1381.3	125.988	0.862951
BnaC05g01880D	2457	2284.74	1	0.0042314		BnaC05g01880D	2457	2264.15	1	0.00418931		BnaC05g01880D	2457	2266.3	0	0
BnaC05g01890D	873	700.74	5	0.0689818		BnaC05g01890D	873	680.151	4	0.0557831		BnaC05g01890D	873	682.299	2	0.0277332
BnaC05g01900D	579	406.74	1	0.0237686		BnaC05g01900D	579	386.327	0	0		BnaC05g01900D	579	388.299	0	0
BnaC05g01910D	1554	1381.74	3.33762	0.0233524		BnaC05g01910D	1554	1361.15	30	0.209056		BnaC05g01910D	1554	1363.3	15	0.104098
BnaC05g01920D	2970	2797.74	2.57975	0.00891438		BnaC05g01920D	2970	2777.15	10.6382	0.0363343		BnaC05g01920D	2970	2779.3	9.45748	0.0321947
BnaC05g01930D	1392	1219.74	0	0		BnaC05g01930D	1392	1199.15	0	0		BnaC05g01930D	1392	1201.3	0	0
BnaC05g01940D	450	277.74	0	0		BnaC05g01940D	450	257.355	0	0		BnaC05g01940D	450	259.299	0	0
BnaC05g01950D	984	811.74	5	0.059549		BnaC05g01950D	984	791.151	1	0.0119892		BnaC05g01950D	984	793.299	1	0.0119263
BnaC05g01960D	903	730.74	230.872	3.05443		BnaC05g01960D	903	710.151	167.898	2.24255		BnaC05g01960D	903	712.299	180.697	2.40012
BnaC05g01970D	798	625.74	1053.69	16.2795		BnaC05g01970D	798	605.151	991.164	15.5357		BnaC05g01970D	798	607.299	1207.14	18.8062
BnaC05g01980D	1203	1030.74	0	0		BnaC05g01980D	1203	1010.15	3	0.0281698		BnaC05g01980D	1203	1012.3	1	0.0093462
BnaC05g01990D	909	736.74	0	0		BnaC05g01990D	909	716.151	0	0		BnaC05g01990D	909	718.299	0	0
BnaC05g02000D	495	322.74	0	0		BnaC05g02000D	495	302.327	0	0		BnaC05g02000D	495	304.299	0	0
BnaC05g02010D	738	565.74	0	0		BnaC05g02010D	738	545.151	0	0		BnaC05g02010D	738	547.299	2	0.034574
BnaC05g02020D	2232	2059.74	4	0.0187745		BnaC05g02020D	2232	2039.15	5	0.0232578		BnaC05g02020D	2232	2041.3	5	0.0231743
BnaC05g02030D	1029	856.74	11.5762	0.130629		BnaC05g02030D	1029	836.151	25.7042	0.291587		BnaC05g02030D	1029	838.299	22.4949	0.253881
BnaC05g02040D	2172	1999.74	0	0		BnaC05g02040D	2172	1979.15	0	0		BnaC05g02040D	2172	1981.3	0	0
BnaC05g02050D	1695	1522.74	0	0		BnaC05g02050D	1695	1502.15	0	0		BnaC05g02050D	1695	1504.3	0	0
BnaC05g02060D	2343	2170.74	4	0.0178145		BnaC05g02060D	2343	2150.15	8.68785	0.0383258		BnaC05g02060D	2343	2152.3	6.64697	0.029219
BnaC05g02070D	1185	1012.74	0	0		BnaC05g02070D	1185	992.151	0	0		BnaC05g02070D	1185	994.299	0	0
BnaC05g02080D	543	370.74	0	0		BnaC05g02080D	543	350.327	1	0.0270754		BnaC05g02080D	543	352.299	0	0
BnaC05g02090D	423	250.74	0	0		BnaC05g02090D	423	230.455	0	0		BnaC05g02090D	423	232.323	0	0
BnaC05g02100D	663	490.74	0	0		BnaC05g02100D	663	470.201	0	0		BnaC05g02100D	663	472.299	0	0
BnaC05g02110D	1440	1267.74	0	0		BnaC05g02110D	1440	1247.15	0	0		BnaC05g02110D	1440	1249.3	0	0
BnaC05g02120D	402	229.74	1	0.0420809		BnaC05g02120D	402	209.498	2	0.0905521		BnaC05g02120D	402	211.413	1	0.0447521
BnaC05g02130D	468	295.74	0	0		BnaC05g02130D	468	275.355	0	0		BnaC05g02130D	468	277.299	1	0.034119
BnaC05g02140D	867	694.74	1	0.0139155		BnaC05g02140D	867	674.151	9	0.126629		BnaC05g02140D	867	676.299	0	0
BnaC05g02150D	753	580.74	0	0		BnaC05g02150D	753	560.151	0	0		BnaC05g02150D	753	562.299	0	0
BnaC05g02160D	1374	1201.74	0	0		BnaC05g02160D	1374	1181.15	0	0		BnaC05g02160D	1374	1183.3	0	0
BnaC05g02170D	1608	1435.74	192.042	1.29313		BnaC05g02170D	1608	1415.15	248.663	1.6667		BnaC05g02170D	1608	1417.3	238.534	1.59233
BnaC05g02180D	2961	2788.74	415.097	1.43901		BnaC05g02180D	2961	2768.15	509.203	1.74482		BnaC05g02180D	2961	2770.3	468.779	1.60098
BnaC05g02190D	636	463.74	98.4066	2.0515		BnaC05g02190D	636	443.201	135.967	2.90993		BnaC05g02190D	636	445.299	84.356	1.79229
BnaC05g02200D	810	637.74	29	0.439618		BnaC05g02200D	810	617.151	62	0.952902		BnaC05g02200D	810	619.299	18	0.274989
BnaC05g02210D	573	400.74	651.795	15.7242		BnaC05g02210D	573	380.327	676.962	16.8832		BnaC05g02210D	573	382.299	796.429	19.71
BnaC05g02220D	2259	2086.74	0	0		BnaC05g02220D	2259	2066.15	1	0.00459078		BnaC05g02220D	2259	2068.3	0	0
BnaC05g02230D	465	292.74	52.8387	1.74498		BnaC05g02230D	465	272.355	91.115	3.17324		BnaC05g02230D	465	274.299	76.1641	2.62706
BnaC05g02240D	1926	1753.74	1	0.00551259		BnaC05g02240D	1926	1733.15	3	0.0164185		BnaC05g02240D	1926	1735.3	1	0.00545217
BnaC05g02250D	291	120.336	0	0		BnaC05g02250D	291	105.123	0	0		BnaC05g02250D	291	105.101	0	0
BnaC05g02260D	2388	2215.74	56.2714	0.245522		BnaC05g02260D	2388	2195.15	77.6856	0.335679		BnaC05g02260D	2388	2197.3	41.5945	0.179098
BnaC05g02270D	1665	1492.74	1037.31	6.71808		BnaC05g02270D	1665	1472.15	1007.09	6.48879		BnaC05g02270D	1665	1474.3	1101.91	7.07138
BnaC05g02280D	816	643.74	39	0.5857		BnaC05g02280D	816	623.151	43.9535	0.669034		BnaC05g02280D	816	625.299	39.8095	0.602342
BnaC05g02290D	2334	2161.74	0	0		BnaC05g02290D	2334	2141.15	0	0		BnaC05g02290D	2334	2143.3	0	0
BnaC05g02300D	4530	4357.74	51.1518	0.11348		BnaC05g02300D	4530	4337.15	106.855	0.233689		BnaC05g02300D	4530	4339.3	48.7739	0.106344
BnaC05g02310D	1398	1225.74	133.33	1.0516		BnaC05g02310D	1398	1205.15	152	1.19633		BnaC05g02310D	1398	1207.3	87.8529	0.688471
BnaC05g02320D	1269	1096.74	0	0		BnaC05g02320D	1269	1076.15	0	0		BnaC05g02320D	1269	1078.3	0	0
BnaC05g02330D	2208	2035.74	21.0644	0.100034		BnaC05g02330D	2208	2015.15	54.5893	0.25695		BnaC05g02330D	2208	2017.3	20	0.0938002
BnaC05g02340D	3345	3172.74	90.9502	0.277134		BnaC05g02340D	3345	3152.15	111.42	0.335278		BnaC05g02340D	3345	3154.3	89.4526	0.268308
BnaC05g02350D	1590	1417.74	2	0.0136381		BnaC05g02350D	1590	1397.15	0	0		BnaC05g02350D	1590	1399.3	0	0
BnaC05g02360D	561	388.74	0	0		BnaC05g02360D	561	368.327	0	0		BnaC05g02360D	561	370.299	0	0
BnaC05g02370D	675	502.74	0	0		BnaC05g02370D	675	482.201	1	0.0196707		BnaC05g02370D	675	484.299	1	0.0195358
BnaC05g02380D	495	322.74	50.6276	1.51655		BnaC05g02380D	495	302.327	76.8932	2.41246		BnaC05g02380D	495	304.299	21.8144	0.678244
BnaC05g02390D	1620	1447.74	10.8968	0.0727662		BnaC05g02390D	1620	1427.15	10.8966	0.0724218		BnaC05g02390D	1620	1429.3	7	0.046336
[truncated: 99,345 more rows]
