# Supplementary material for: RNA-Seq Highlights Molecular Events Associated With Impaired Pollen-Pistil Interactions Following Short-Term Heat Stress in Brassica napus
Source: Front Plant Sci. 2021 Jan 7;11:622748. doi: 10.3389/fpls.2020.622748 (PMC7872974; doi:10.3389/fpls.2020.622748)
Supplement: Supplementary file 4 [file Data_Sheet_4.xlsx]

## Sheet: Table S9c
Table S9c Kallisto output files containing information of abundance estimates (counts and tpm), and transcript length information length for non-stressed pistil (CF1, CF2, CF3)
CF1						CF2						CF3
target_id	length	eff_length	est_counts	tpm		target_id	length	eff_length	est_counts	tpm		target_id	length	eff_length	est_counts	tpm
BnaC09g12820D	1818	1629.15	33.2593	0.32972		BnaC09g12820D	1818	1655.47	49.9575	0.564339		BnaC09g12820D	1818	1638.67	28.8216	0.314883
BnaC09g12810D	1608	1419.15	891.423	10.1449		BnaC09g12810D	1608	1445.47	1257.42	16.2679		BnaC09g12810D	1608	1428.67	1106.64	13.8675
BnaC09g12800D	1785	1596.15	220.421	2.23035		BnaC09g12800D	1785	1622.47	235.58	2.71532		BnaC09g12800D	1785	1605.67	196.07	2.18614
BnaC09g12790D	306	122.191	0	0		BnaC09g12790D	306	144.443	0	0		BnaC09g12790D	306	129.526	0	0
BnaC09g12780D	1620	1431.15	874.541	9.86935		BnaC09g12780D	1620	1457.47	978.348	12.5532		BnaC09g12780D	1620	1440.67	1115.5	13.862
BnaC09g12770D	2613	2424.15	483.27	3.21977		BnaC09g12770D	2613	2450.47	614.552	4.68996		BnaC09g12770D	2613	2433.67	782.127	5.75358
BnaC09g12760D	2520	2331.15	78	0.540404		BnaC09g12760D	2520	2357.47	85	0.674268		BnaC09g12760D	2520	2340.67	142	1.0861
BnaC09g12750D	885	696.154	552.455	12.817		BnaC09g12750D	885	722.466	616.701	15.9631		BnaC09g12750D	885	705.67	549.815	13.9488
BnaC09g12740D	867	678.154	5	0.119079		BnaC09g12740D	867	704.466	3.46154	0.09189		BnaC09g12740D	867	687.67	1	0.0260341
BnaC09g12730D	204	48.2946	2	0.668846		BnaC09g12730D	204	55.8518	0	0		BnaC09g12730D	204	50.8316	1.13978	0.401431
BnaC09g12720D	609	420.154	3.08138	0.118449		BnaC09g12720D	609	446.466	1.0128	0.0424225		BnaC09g12720D	609	429.671	12	0.499998
BnaC09g12710D	804	615.154	21.0924	0.55378		BnaC09g12710D	804	641.466	14.6577	0.42732		BnaC09g12710D	804	624.67	14.9231	0.42769
BnaC09g12700D	213	53.3683	6	1.81578		BnaC09g12700D	213	62.4297	2	0.599098		BnaC09g12700D	213	56.2279	21.7921	6.93855
BnaC09g12690D	507	318.19	349.989	17.7649		BnaC09g12690D	507	344.505	517.01	28.0648		BnaC09g12690D	507	327.671	289.656	15.8259
BnaC09g12680D	1599	1410.15	218.002	2.49682		BnaC09g12680D	1599	1436.47	192.317	2.5037		BnaC09g12680D	1599	1419.67	192.901	2.4326
BnaC09g12670D	1386	1197.15	1	0.013491		BnaC09g12670D	1386	1223.47	3.29389	0.0503473		BnaC09g12670D	1386	1206.67	1.28422	0.0190535
BnaC09g12660D	495	306.19	0	0		BnaC09g12660D	495	332.505	0	0		BnaC09g12660D	495	315.671	0	0
BnaC09g12650D	3126	2937.15	0	0		BnaC09g12650D	3126	2963.47	0	0		BnaC09g12650D	3126	2946.67	1	0.00607563
BnaC09g12640D	318	132.876	0	0		BnaC09g12640D	318	156.052	0	0		BnaC09g12640D	318	140.764	0	0
BnaC09g12630D	2532	2343.15	0	0		BnaC09g12630D	2532	2369.47	0	0		BnaC09g12630D	2532	2352.67	0	0
BnaC09g12620D	927	738.154	0	0		BnaC09g12620D	927	764.466	0	0		BnaC09g12620D	927	747.67	2	0.0478897
BnaC09g12610D	591	402.154	0	0		BnaC09g12610D	591	428.466	0	0		BnaC09g12610D	591	411.671	0	0
BnaC09g12600D	864	675.154	0	0		BnaC09g12600D	864	701.466	0	0		BnaC09g12600D	864	684.67	1	0.0261481
BnaC09g12590D	108	21.3247	0	0		BnaC09g12590D	108	14.3881	0	0		BnaC09g12590D	108	15.6387	0	0
BnaC09g12580D	222	58.7733	0	0		BnaC09g12580D	222	69.062	0	0		BnaC09g12580D	222	62.1418	0	0
BnaC09g12570D	2946	2757.15	1	0.00585779		BnaC09g12570D	2946	2783.47	4	0.0268741		BnaC09g12570D	2946	2766.67	4	0.0258836
BnaC09g12560D	2811	2622.15	46	0.283331		BnaC09g12560D	2811	2648.47	51	0.36011		BnaC09g12560D	2811	2631.67	62	0.421777
BnaC09g12550D	213	53.3683	0	0		BnaC09g12550D	213	62.4297	0	0		BnaC09g12550D	213	56.2279	0	0
BnaC09g12540D	234	66.0606	0	0		BnaC09g12540D	234	78.6968	1	0.23763		BnaC09g12540D	234	70.1801	0	0
BnaC09g12530D	1110	921.154	26.8085	0.47004		BnaC09g12530D	1110	947.466	40.2759	0.794951		BnaC09g12530D	1110	930.67	43.3973	0.834812
BnaC09g12520D	693	504.154	370.418	11.8665		BnaC09g12520D	693	530.466	296.156	10.4405		BnaC09g12520D	693	513.67	346.033	12.0602
BnaC09g12510D	1206	1017.15	824.869	13.0976		BnaC09g12510D	1206	1043.47	826.287	14.8085		BnaC09g12510D	1206	1026.67	983.522	17.1505
BnaC09g12500D	1950	1761.15	243.049	2.22891		BnaC09g12500D	1950	1787.47	344.184	3.60091		BnaC09g12500D	1950	1770.67	442.668	4.47572
BnaC09g12490D	2835	2646.15	88.3423	0.539198		BnaC09g12490D	2835	2672.47	116.333	0.814051		BnaC09g12490D	2835	2655.67	188.973	1.27394
BnaC09g12480D	1002	813.154	4	0.0794478		BnaC09g12480D	1002	839.466	1	0.022277		BnaC09g12480D	1002	822.67	1	0.0217619
BnaC09g12470D	276	96.4521	0	0		BnaC09g12470D	276	115.81	0	0		BnaC09g12470D	276	102.925	0	0
BnaC09g12460D	1233	1044.15	102.61	1.58716		BnaC09g12460D	1233	1070.47	60.5455	1.05771		BnaC09g12460D	1233	1053.67	73.4317	1.24767
BnaC09g12450D	534	345.19	0	0		BnaC09g12450D	534	371.505	0	0		BnaC09g12450D	534	354.671	0	0
BnaC09g12440D	216	55.1639	0	0		BnaC09g12440D	216	64.4492	0	0		BnaC09g12440D	216	58.0916	0	0
BnaC09g12430D	753	564.154	2053.99	58.8025		BnaC09g12430D	753	590.466	2037.31	64.5239		BnaC09g12430D	753	573.67	1954.91	61.0079
BnaC09g12420D	258	82.5147	0	0		BnaC09g12420D	258	99.3551	0	0		BnaC09g12420D	258	88.1687	0	0
BnaC09g12410D	258	82.5147	0	0		BnaC09g12410D	258	99.3551	0	0		BnaC09g12410D	258	88.1687	0	0
BnaC09g12400D	258	82.5147	0	0		BnaC09g12400D	258	99.3551	0	0		BnaC09g12400D	258	88.1687	0	0
BnaC09g12390D	258	82.5147	0	0		BnaC09g12390D	258	99.3551	0	0		BnaC09g12390D	258	88.1687	0	0
BnaC09g12380D	96	32.5321	0	0		BnaC09g12380D	96	24.6	0	0		BnaC09g12380D	96	21.5769	0	0
BnaC09g12370D	258	82.5147	0	0		BnaC09g12370D	258	99.3551	0	0		BnaC09g12370D	258	88.1687	0	0
BnaC09g12360D	2496	2307.15	35.7143	0.250012		BnaC09g12360D	2496	2333.47	42.5849	0.341282		BnaC09g12360D	2496	2316.67	52.8286	0.408251
BnaC09g12350D	1794	1605.15	1305.73	13.1381		BnaC09g12350D	1794	1631.47	1657.98	19.0046		BnaC09g12350D	1794	1614.67	1784.35	19.7842
BnaC09g12340D	1041	852.154	193.09	3.65962		BnaC09g12340D	1041	878.466	267.161	5.68731		BnaC09g12340D	1041	861.67	266.462	5.53626
BnaC09g12330D	357	169.174	117.374	11.2055		BnaC09g12330D	357	194.58	74.3931	7.14981		BnaC09g12330D	357	178.238	79.4026	7.97546
BnaC09g12320D	228	62.1787	0	0		BnaC09g12320D	228	73.8414	0	0		BnaC09g12320D	228	65.9677	0	0
BnaC09g12310D	723	534.154	840.184	25.404		BnaC09g12310D	723	560.466	535.248	17.8593		BnaC09g12310D	723	543.67	628.261	20.6884
BnaC09g12300D	1770	1581.15	0	0		BnaC09g12300D	1770	1607.47	0	0		BnaC09g12300D	1770	1590.67	0	0
BnaC09g12290D	222	58.7733	70	19.2359		BnaC09g12290D	222	69.062	95.3274	25.813		BnaC09g12290D	222	62.1418	68	19.5906
BnaC09g12280D	480	291.19	44.843	2.48721		BnaC09g12280D	480	317.505	41.7157	2.45702		BnaC09g12280D	480	300.671	27.9426	1.66379
BnaC09g12270D	603	414.154	0	0		BnaC09g12270D	603	440.466	0	0		BnaC09g12270D	603	423.671	1	0.0422566
BnaC09g12260D	987	798.154	429.026	8.68144		BnaC09g12260D	987	824.466	438.34	9.94255		BnaC09g12260D	987	807.67	450.435	9.98436
BnaC09g12250D	447	258.3	175.136	10.9508		BnaC09g12250D	447	284.535	141.012	9.26786		BnaC09g12250D	447	267.671	185.172	12.385
BnaC09g12240D	708	519.154	2	0.0622198		BnaC09g12240D	708	545.466	9	0.308556		BnaC09g12240D	708	528.67	6	0.203184
BnaC09g12230D	1269	1080.15	23.5992	0.352863		BnaC09g12230D	1269	1106.47	20.0699	0.339207		BnaC09g12230D	1269	1089.67	11.4322	0.187827
BnaC09g12220D	207	49.9465	44.9425	14.5327		BnaC09g12220D	207	58.0613	58	18.681		BnaC09g12220D	207	52.5605	67.7567	23.0789
BnaC09g12210D	153	26.1182	33	20.4063		BnaC09g12210D	153	25.981	28.961	20.8457		BnaC09g12210D	153	26.0467	54.9605	37.7764
BnaC09g12200D	351	163.357	107.17	10.5957		BnaC09g12200D	351	188.58	97	9.61914		BnaC09g12200D	351	172.362	38	3.94699
BnaC09g12190D	1689	1500.15	173.372	1.86654		BnaC09g12190D	1689	1526.47	156.108	1.91248		BnaC09g12190D	1689	1509.67	226.954	2.69139
BnaC09g12180D	1038	849.154	259.688	4.93924		BnaC09g12180D	1038	875.466	417.16	8.91093		BnaC09g12180D	1038	858.67	388.166	8.09307
BnaC09g12170D	630	441.154	207.909	7.61163		BnaC09g12170D	630	467.466	279.175	11.1683		BnaC09g12170D	630	450.671	253.425	10.0673
BnaC09g12160D	1566	1377.15	310.329	3.63944		BnaC09g12160D	1566	1403.47	287.7	3.83351		BnaC09g12160D	1566	1386.67	248.771	3.2118
BnaC09g12150D	246	73.6259	0	0		BnaC09g12150D	246	88.715	0	0		BnaC09g12150D	246	78.9361	0	0
BnaC09g12140D	225	60.4002	12	3.20876		BnaC09g12140D	225	71.4482	24	6.28173		BnaC09g12140D	225	63.9454	16	4.47954
BnaC09g12130D	2154	1965.15	743.581	6.1112		BnaC09g12130D	2154	1991.47	1003.96	9.42767		BnaC09g12130D	2154	1974.67	972.65	8.81829
BnaC09g12120D	3489	3300.15	156.458	0.765698		BnaC09g12120D	3489	3326.47	512.522	2.8813		BnaC09g12120D	3489	3309.67	454.293	2.45739
BnaC09g12110D	369	180.878	174	15.5366		BnaC09g12110D	369	206.58	125	11.3157		BnaC09g12110D	369	190.002	130	12.2492
BnaC09g12100D	1338	1149.15	2	0.0281091		BnaC09g12100D	1338	1175.47	7	0.111365		BnaC09g12100D	1338	1158.67	1	0.0154512
BnaC09g12090D	2676	2487.15	146.648	0.95229		BnaC09g12090D	2676	2513.47	252.418	1.87805		BnaC09g12090D	2676	2496.67	236.743	1.69761
BnaC09g12080D	1917	1728.15	928.287	8.6755		BnaC09g12080D	1917	1754.47	1430.92	15.2521		BnaC09g12080D	1917	1737.67	1427.02	14.7023
BnaC09g12070D	132	21.1509	0	0		BnaC09g12070D	132	18.4176	0	0		BnaC09g12070D	132	19.5833	0	0
BnaC09g12060D	162	28.9233	0	0		BnaC09g12060D	162	30.0695	0	0		BnaC09g12060D	162	29.6257	0	0
BnaC09g12050D	1053	864.154	0	0		BnaC09g12050D	1053	890.466	0	0		BnaC09g12050D	1053	873.67	0	0
BnaC09g12040D	1017	828.154	187.654	3.65967		BnaC09g12040D	1017	854.466	316.514	6.92719		BnaC09g12040D	1017	837.67	296.047	6.32719
BnaC09g12030D	669	480.154	134.547	4.52573		BnaC09g12030D	669	506.466	85.7678	3.16689		BnaC09g12030D	669	489.671	108.557	3.96895
BnaA05g26300D	1074	885.154	0	0		BnaA05g26300D	1074	911.466	0	0		BnaA05g26300D	1074	894.67	0	0
BnaA05g26310D	735	546.154	0	0		BnaA05g26310D	735	572.466	10.1563	0.331774		BnaA05g26310D	735	555.67	23.5714	0.759436
BnaA05g26320D	546	357.19	0	0		BnaA05g26320D	546	383.505	0	0		BnaA05g26320D	546	366.671	0	0
BnaA05g26330D	615	426.154	73	2.76663		BnaA05g26330D	615	452.466	71.5322	2.95648		BnaA05g26330D	615	435.671	37	1.52043
BnaA05g26340D	75	38.4416	0	0		BnaA05g26340D	75	39.8939	0	0		BnaA05g26340D	75	34.25	1	0.522711
BnaA05g26350D	534	345.19	1	0.0467882		BnaA05g26350D	534	371.505	2	0.100676		BnaA05g26350D	534	354.671	7	0.353342
BnaA05g26360D	399	210.455	288	22.1018		BnaA05g26360D	399	236.535	240	18.9747		BnaA05g26360D	399	219.718	222	18.0888
BnaA05g26370D	6018	5829.15	277.727	0.769497		BnaA05g26370D	6018	5855.47	653.247	2.08629		BnaA05g26370D	6018	5838.67	699.561	2.14503
BnaA05g26380D	885	696.154	293.044	6.79865		BnaA05g26380D	885	722.466	277.356	7.17927		BnaA05g26380D	885	705.67	288.699	7.32431
BnaA05g26390D	1152	963.154	0	0		BnaA05g26390D	1152	989.466	0	0		BnaA05g26390D	1152	972.67	1	0.0184059
BnaA05g26400D	2085	1896.15	60	0.511061		BnaA05g26400D	2085	1922.47	79	0.768471		BnaA05g26400D	2085	1905.67	63	0.591855
BnaA05g26410D	720	531.154	400.855	12.1888		BnaA05g26410D	720	557.466	484.637	16.2576		BnaA05g26410D	720	540.67	425.234	14.0805
BnaA05g26420D	1062	873.154	626.538	11.5891		BnaA05g26420D	1062	899.466	524.042	10.8953		BnaA05g26420D	1062	882.67	413.28	8.38241
BnaA05g26430D	1032	843.154	743.9	14.2496		BnaA05g26430D	1032	869.466	748.707	16.1034		BnaA05g26430D	1032	852.67	829.42	17.4147
BnaA05g26440D	696	507.154	15.5294	0.49455		BnaA05g26440D	696	533.466	22.8	0.799259		BnaA05g26440D	696	516.67	25.5143	0.884082
BnaA05g26450D	885	696.154	0.716652	0.0166264		BnaA05g26450D	885	722.466	0	0		BnaA05g26450D	885	705.67	0	0
BnaA05g26460D	246	73.6259	0	0		BnaA05g26460D	246	88.715	0	0		BnaA05g26460D	246	78.9361	0	0
BnaA05g26470D	945	756.154	1073.39	22.9267		BnaA05g26470D	945	782.466	1290.22	30.8359		BnaA05g26470D	945	765.67	2675.8	62.5653
BnaA05g26480D	1350	1161.15	7.5	0.10432		BnaA05g26480D	1350	1187.47	17.4525	0.274851		BnaA05g26480D	1350	1170.67	3.75	0.0573481
BnaA05g26490D	1329	1140.15	11	0.15582		BnaA05g26490D	1329	1166.47	40	0.641279		BnaA05g26490D	1329	1149.67	2	0.0311443
BnaA05g26500D	1716	1527.15	2	0.0211515		BnaA05g26500D	1716	1553.47	12	0.144457		BnaA05g26500D	1716	1536.67	1	0.0116504
BnaA05g26510D	1617	1428.15	1354.26	15.3152		BnaA05g26510D	1617	1454.47	1201.65	15.4501		BnaA05g26510D	1617	1437.67	1377.45	17.1529
BnaA05g26520D	1779	1590.15	337.825	3.43121		BnaA05g26520D	1779	1616.47	271.302	3.13866		BnaA05g26520D	1779	1599.67	295.78	3.31025
BnaA05g26530D	756	567.154	75.9494	2.16281		BnaA05g26530D	756	593.466	5.77778	0.182064		BnaA05g26530D	756	576.67	3.5	0.108658
BnaA05g26540D	708	519.154	4	0.12444		BnaA05g26540D	708	545.466	4	0.137136		BnaA05g26540D	708	528.67	6	0.203184
BnaA05g26550D	480	291.19	386.734	21.4502		BnaA05g26550D	480	317.505	357.703	21.0684		BnaA05g26550D	480	300.671	450.757	26.8395
BnaA05g26560D	1140	951.154	94.0832	1.59756		BnaA05g26560D	1140	977.466	115.197	2.20394		BnaA05g26560D	1140	960.67	107.395	2.0014
BnaA05g26570D	522	333.19	33.0892	1.60394		BnaA05g26570D	522	359.505	18.3018	0.952027		BnaA05g26570D	522	342.671	29.3494	1.53336
BnaA05g26580D	360	172.037	0	0		BnaA05g26580D	360	197.58	0	0		BnaA05g26580D	360	181.113	0	0
BnaA05g26590D	1860	1671.15	215.292	2.08068		BnaA05g26590D	1860	1697.47	251.551	2.7713		BnaA05g26590D	1860	1680.67	226.755	2.41544
BnaA05g26600D	1914	1725.15	176.022	1.64791		BnaA05g26600D	1914	1751.47	115.282	1.23089		BnaA05g26600D	1914	1734.67	149.811	1.54614
BnaA05g26610D	282	101.327	0	0		BnaA05g26610D	282	121.416	0	0		BnaA05g26610D	282	107.982	0	0
BnaA05g26620D	1530	1341.15	0	0		BnaA05g26620D	1530	1367.47	0	0		BnaA05g26620D	1530	1350.67	0	0
BnaA05g26630D	384	195.598	0	0		BnaA05g26630D	384	221.559	0	0		BnaA05g26630D	384	204.824	0	0
BnaA05g26640D	969	780.154	5.69065	0.117808		BnaA05g26640D	969	806.466	3.47933	0.0806806		BnaA05g26640D	969	789.67	7.68963	0.174334
BnaA05g26650D	690	501.154	20.3661	0.656342		BnaA05g26650D	690	527.466	290.933	10.3147		BnaA05g26650D	690	510.671	463.024	16.2325
BnaA05g26660D	705	516.154	197.669	6.18521		BnaA05g26660D	705	542.466	933.772	32.1905		BnaA05g26660D	705	525.67	1328.85	45.257
BnaA05g26670D	84	40.0108	0	0		BnaA05g26670D	84	42.0641	0	0		BnaA05g26670D	84	36.7397	0	0
BnaA05g26680D	639	450.154	0	0		BnaA05g26680D	639	476.466	0	0		BnaA05g26680D	639	459.671	0	0
BnaA05g26690D	615	426.154	1315.33	49.8496		BnaA05g26690D	615	452.466	1142.34	47.2137		BnaA05g26690D	615	435.671	1136.18	46.6886
BnaA05g26700D	2175	1986.15	221.417	1.8005		BnaA05g26700D	2175	2012.47	230.263	2.13971		BnaA05g26700D	2175	1995.67	224.841	2.01702
BnaA05g26710D	513	324.19	427.198	21.2826		BnaA05g26710D	513	350.505	375.526	20.0357		BnaA05g26710D	513	333.671	329.647	17.687
BnaA05g26720D	1983	1794.15	446.668	4.02086		BnaA05g26720D	1983	1820.47	431.13	4.42879		BnaA05g26720D	1983	1803.67	765.31	7.59631
BnaA05g26730D	537	348.19	289.339	13.421		BnaA05g26730D	537	374.505	186.211	9.29835		BnaA05g26730D	537	357.671	324.653	16.2502
BnaA05g26740D	822	633.154	55.4927	1.41554		BnaA05g26740D	822	659.466	7.18919	0.203867		BnaA05g26740D	822	642.67	9.15789	0.255111
BnaA05g26750D	897	708.154	1939.13	44.2256		BnaA05g26750D	897	734.466	1722.37	43.8546		BnaA05g26750D	897	717.67	1637.2	40.8413
BnaA05g26760D	3051	2862.15	441.037	2.48873		BnaA05g26760D	3051	2888.47	958.18	6.20353		BnaA05g26760D	3051	2871.67	808.47	5.04025
BnaA05g26770D	1794	1605.15	354	3.5619		BnaA05g26770D	1794	1631.47	498.977	5.71954		BnaA05g26770D	1794	1614.67	496.382	5.5037
BnaA05g26780D	429	240.325	692.18	46.5173		BnaA05g26780D	429	266.535	632.172	44.3547		BnaA05g26780D	429	249.671	663.497	47.5767
BnaA05g26790D	996	807.154	60.3298	1.20718		BnaA05g26790D	996	833.466	78.6387	1.76444		BnaA05g26790D	996	816.67	61	1.33723
BnaA05g26800D	639	450.154	373.552	13.4025		BnaA05g26800D	639	476.466	300.252	11.7845		BnaA05g26800D	639	459.671	298.242	11.6157
BnaA05g26810D	441	252.325	115.334	7.38229		BnaA05g26810D	441	278.535	99.5436	6.68332		BnaA05g26810D	441	261.671	91.25	6.24311
BnaA05g26820D	810	621.154	426.57	11.0914		BnaA05g26820D	810	647.466	398.231	11.5021		BnaA05g26820D	810	630.67	343.238	9.7435
BnaA05g26830D	669	480.154	4	0.134547		BnaA05g26830D	669	506.466	6	0.221544		BnaA05g26830D	669	489.671	3.6	0.13162
BnaA05g26840D	984	795.154	2.13147	0.0432935		BnaA05g26840D	984	821.466	0	0		BnaA05g26840D	984	804.67	0	0
BnaA05g26850D	54	25.9483	0	0		BnaA05g26850D	54	28.72	0	0		BnaA05g26850D	54	25.55	0	0
BnaA05g26860D	972	783.154	1.26437	0.0260747		BnaA05g26860D	972	809.466	0	0		BnaA05g26860D	972	792.67	2.33431	0.0527217
BnaA05g26870D	981	792.154	202.246	4.12348		BnaA05g26870D	981	818.466	99.921	2.28305		BnaA05g26870D	981	801.67	133.118	2.97279
BnaA05g26880D	1353	1164.15	0	0		BnaA05g26880D	1353	1190.47	0	0		BnaA05g26880D	1353	1173.67	0	0
BnaA05g26890D	735	546.154	321.44	9.50561		BnaA05g26890D	735	572.466	233.698	7.6342		BnaA05g26890D	735	555.67	274.123	8.83183
BnaA05g26900D	1374	1185.15	775.94	10.5742		BnaA05g26900D	1374	1211.47	880.776	13.5961		BnaA05g26900D	1374	1194.67	921.862	13.8147
BnaA05g26910D	1134	945.154	3	0.0512641		BnaA05g26910D	1134	971.466	4	0.0770002		BnaA05g26910D	1134	954.67	4.03723	0.07571
BnaA05g26920D	1170	981.154	14.943	0.245977		BnaA05g26920D	1170	1007.47	35.72	0.663041		BnaA05g26920D	1170	990.67	33.7554	0.610009
BnaA05g26930D	849	660.154	72.6316	1.77695		BnaA05g26930D	849	686.466	89.9231	2.44969		BnaA05g26930D	849	669.67	56.7612	1.51744
BnaA05g26940D	1980	1791.15	311.179	2.8059		BnaA05g26940D	1980	1817.47	351.541	3.61717		BnaA05g26940D	1980	1800.67	341.742	3.39771
BnaA05g26950D	1743	1554.15	2.37419	0.0246726		BnaA05g26950D	1743	1580.47	0	0		BnaA05g26950D	1743	1563.67	5	0.0572463
BnaA05g26960D	585	396.154	843.293	34.3803		BnaA05g26960D	585	422.466	553.274	24.4911		BnaA05g26960D	585	405.671	536.126	23.6601
BnaA05g26970D	297	114.39	169.994	24.0017		BnaA05g26970D	297	135.696	110.398	15.2144		BnaA05g26970D	297	121.335	128.021	18.8893
BnaA05g26980D	765	576.154	3	0.0840964		BnaA05g26980D	765	602.466	3	0.0931211		BnaA05g26980D	765	585.67	1	0.0305682
BnaA05g26990D	2919	2730.15	395.522	2.3398		BnaA05g26990D	2919	2756.47	387.293	2.62752		BnaA05g26990D	2919	2739.67	434.409	2.83873
BnaA05g27000D	468	279.219	1	0.057843		BnaA05g27000D	468	305.505	0	0		BnaA05g27000D	468	288.671	0	0
BnaA05g27010D	498	309.19	0	0		BnaA05g27010D	498	335.505	0	0		BnaA05g27010D	498	318.671	0	0
BnaA05g27020D	297	114.39	0	0		BnaA05g27020D	297	135.696	0	0		BnaA05g27020D	297	121.335	0	0
BnaA05g27030D	534	345.19	0	0		BnaA05g27030D	534	371.505	0	0		BnaA05g27030D	534	354.671	0	0
BnaA05g27040D	1860	1671.15	1.93455	0.0186964		BnaA05g27040D	1860	1697.47	0	0		BnaA05g27040D	1860	1680.67	0	0
BnaA05g27050D	498	309.19	1	0.0522359		BnaA05g27050D	498	335.505	0	0		BnaA05g27050D	498	318.671	1	0.0561799
BnaA05g27060D	432	243.325	0	0		BnaA05g27060D	432	269.535	0	0		BnaA05g27060D	432	252.671	0	0
BnaA05g27070D	498	309.19	1	0.0522359		BnaA05g27070D	498	335.505	0	0		BnaA05g27070D	498	318.671	1	0.0561799
BnaA05g27080D	1842	1653.15	0	0		BnaA05g27080D	1842	1679.47	0	0		BnaA05g27080D	1842	1662.67	0	0
BnaA05g27090D	618	429.154	229	8.61821		BnaA05g27090D	618	455.466	133.092	5.46458		BnaA05g27090D	618	438.671	155.432	6.34342
BnaA05g27100D	5715	5526.15	288.26	0.842475		BnaA05g27100D	5715	5552.47	693.014	2.33408		BnaA05g27100D	5715	5535.67	609.307	1.97056
BnaA05g27110D	1320	1131.15	0	0		BnaA05g27110D	1320	1157.47	0	0		BnaA05g27110D	1320	1140.67	0	0
BnaA05g27120D	378	189.675	22	1.8733		BnaA05g27120D	378	215.559	15	1.30132		BnaA05g27120D	378	198.904	31	2.79024
BnaA05g27130D	4083	3894.15	307.482	1.27527		BnaA05g27130D	4083	3920.47	603.796	2.88013		BnaA05g27130D	4083	3903.67	694.23	3.18385
BnaA05g27140D	1917	1728.15	44.8225	0.418898		BnaA05g27140D	1917	1754.47	64.5885	0.688445		BnaA05g27140D	1917	1737.67	77.5683	0.79917
BnaA05g27150D	1164	975.154	126.927	2.1022		BnaA05g27150D	1164	1001.47	155.942	2.91196		BnaA05g27150D	1164	984.67	168.153	3.05729
BnaA05g27160D	624	435.154	88.9665	3.30201		BnaA05g27160D	624	461.466	54.8718	2.22366		BnaA05g27160D	624	444.671	44.4655	1.79022
BnaA05g27170D	603	414.154	29.5	1.15042		BnaA05g27170D	603	440.466	10.5	0.445796		BnaA05g27170D	603	423.671	14.5	0.61272
BnaA05g27180D	372	183.806	26.1367	2.2966		BnaA05g27180D	372	209.58	17.1435	1.52972		BnaA05g27180D	372	193.002	15.5431	1.44179
BnaA05g27190D	624	435.154	2173.93	80.6859		BnaA05g27190D	624	461.466	2361.94	95.717		BnaA05g27190D	624	444.671	1944.18	78.2744
BnaA05g27200D	603	414.154	98.7236	3.84994		BnaA05g27200D	603	440.466	62.64	2.65949		BnaA05g27200D	603	423.671	65.6437	2.77388
BnaA05g27210D	2487	2298.15	484.232	3.40306		BnaA05g27210D	2487	2324.47	641.434	5.16046		BnaA05g27210D	2487	2307.67	656.695	5.09462
BnaA05g27220D	813	624.154	0	0		BnaA05g27220D	813	650.466	0.333333	0.00958326		BnaA05g27220D	813	633.67	0.333333	0.00941755
BnaA05g27230D	1254	1065.15	1	0.0151629		BnaA05g27230D	1254	1091.47	0.96627	0.0165557		BnaA05g27230D	1254	1074.67	0	0
BnaA05g27240D	1641	1452.15	180.007	2.00204		BnaA05g27240D	1641	1478.47	235.168	2.97458		BnaA05g27240D	1641	1461.67	246.076	3.014
BnaA05g27250D	1164	975.154	52.2958	0.86614		BnaA05g27250D	1164	1001.47	72.2712	1.34955		BnaA05g27250D	1164	984.67	59.2373	1.07703
BnaA05g27260D	1329	1140.15	0	0		BnaA05g27260D	1329	1166.47	8	0.128256		BnaA05g27260D	1329	1149.67	9	0.14015
BnaA05g27270D	1515	1326.15	1480.95	18.036		BnaA05g27270D	1515	1352.47	1462.53	20.2226		BnaA05g27270D	1515	1335.67	1534.97	20.5742
BnaA05g27280D	1020	831.154	97.5689	1.89594		BnaA05g27280D	1020	857.466	87.0458	1.89841		BnaA05g27280D	1020	840.67	151.03	3.21632
BnaA05g27290D	1056	867.154	0	0		BnaA05g27290D	1056	893.466	0	0		BnaA05g27290D	1056	876.67	0	0
BnaA05g27300D	738	549.154	651.601	19.1638		BnaA05g27300D	738	575.466	805.852	26.1876		BnaA05g27300D	738	558.67	918.504	29.4339
BnaA05g27310D	447	258.3	262	16.3822		BnaA05g27310D	447	284.535	214	14.0649		BnaA05g27310D	447	267.671	185	12.3735
BnaA05g27320D	603	414.154	388	15.1309		BnaA05g27320D	603	440.466	274	11.6332		BnaA05g27320D	603	423.671	243.383	10.2845
BnaA05g27330D	453	264.3	406.609	24.847		BnaA05g27330D	453	290.535	222.554	14.3251		BnaA05g27330D	453	273.671	196.813	12.875
BnaA05g27340D	450	261.3	268	16.5649		BnaA05g27340D	450	287.535	228	14.8287		BnaA05g27340D	450	270.671	326	21.5625
BnaA05g27350D	1593	1404.15	93.4453	1.07482		BnaA05g27350D	1593	1430.47	91.9025	1.20146		BnaA05g27350D	1593	1413.67	80.481	1.01922
BnaA05g27360D	279	98.8477	89	14.5418		BnaA05g27360D	279	118.61	23	3.62633		BnaA05g27360D	279	105.469	10	1.69746
BnaA05g27370D	270	91.7591	0	0		BnaA05g27370D	270	110.235	0	0		BnaA05g27370D	270	97.9371	0	0
BnaA05g27380D	1371	1182.15	525.128	7.1744		BnaA05g27380D	1371	1208.47	929.316	14.381		BnaA05g27380D	1371	1191.67	1772.18	26.6241
BnaA05g27390D	624	435.154	15	0.556728		BnaA05g27390D	624	461.466	28	1.13469		BnaA05g27390D	624	444.671	3	0.120783
BnaA05g27400D	1470	1281.15	3	0.0378194		BnaA05g27400D	1470	1307.47	3	0.0429092		BnaA05g27400D	1470	1290.67	5.80452	0.0805143
BnaA05g27410D	2430	2241.15	588.641	4.24203		BnaA05g27410D	2430	2267.47	579.23	4.77716		BnaA05g27410D	2430	2250.67	612.424	4.8715
BnaA05g27420D	639	450.154	1366.33	49.0219		BnaA05g27420D	639	476.466	1405.21	55.153		BnaA05g27420D	639	459.671	1257.92	48.9926
BnaA05g27430D	912	723.154	455	10.1619		BnaA05g27430D	912	749.466	512	12.7755		BnaA05g27430D	912	732.67	478	11.68
BnaA05g27440D	786	597.154	1562.09	42.2488		BnaA05g27440D	786	623.466	1242.89	37.2804		BnaA05g27440D	786	606.67	1545	45.593
BnaA05g27450D	939	750.154	10	0.2153		BnaA05g27450D	939	776.466	3	0.0722534		BnaA05g27450D	939	759.67	4	0.0942665
BnaA05g27460D	357	169.174	12	1.14563		BnaA05g27460D	357	194.58	9	0.864976		BnaA05g27460D	357	178.238	8	0.803547
BnaA05g27470D	1848	1659.15	609.986	5.93783		BnaA05g27470D	1848	1685.47	547.969	6.07989		BnaA05g27470D	1848	1668.67	639.984	6.86628
BnaA05g27480D	747	558.154	10	0.289361		BnaA05g27480D	747	584.466	7	0.223974		BnaA05g27480D	747	567.67	17	0.536136
BnaA05g27490D	2613	2424.15	479.297	3.1933		BnaA05g27490D	2613	2450.47	558.123	4.25932		BnaA05g27490D	2613	2433.67	574.627	4.22715
BnaA05g27500D	606	417.154	0	0		BnaA05g27500D	606	443.466	0	0		BnaA05g27500D	606	426.671	1	0.0419595
BnaA05g27510D	2727	2538.15	829.637	5.27916		BnaA05g27510D	2727	2564.47	1058.95	7.72218		BnaA05g27510D	2727	2547.67	1143.55	8.03588
BnaA05g27520D	342	154.788	126	13.147		BnaA05g27520D	342	179.634	89	9.26531		BnaA05g27520D	342	163.598	90	9.84887
BnaA05g27530D	483	294.19	1885.16	103.494		BnaA05g27530D	483	320.505	1566.48	91.4009		BnaA05g27530D	483	303.671	1460.27	86.0899
BnaA05g27540D	240	69.8243	732.421	169.414		BnaA05g27540D	240	83.7794	459.36	102.536		BnaA05g27540D	240	74.4296	422.875	101.716
BnaA05g27550D	1275	1086.15	220.857	3.28408		BnaA05g27550D	1275	1112.47	232.97	3.91627		BnaA05g27550D	1275	1095.67	225.201	3.67971
BnaA05g27560D	1152	963.154	1	0.0167687		BnaA05g27560D	1152	989.466	8.72007	0.164808		BnaA05g27560D	1152	972.67	5.55418	0.10223
BnaA05g27570D	357	169.174	0	0		BnaA05g27570D	357	194.58	0	0		BnaA05g27570D	357	178.238	0	0
BnaA05g27580D	828	639.154	2	0.0505381		BnaA05g27580D	828	665.466	2.27993	0.0640701		BnaA05g27580D	828	648.67	3.44582	0.0951024
BnaA05g27590D	903	714.154	55	1.24384		BnaA05g27590D	903	740.466	48	1.21226		BnaA05g27590D	903	723.67	41	1.0143
BnaA05g27600D	1650	1461.15	19	0.210016		BnaA05g27600D	1650	1487.47	42	0.528033		BnaA05g27600D	1650	1470.67	45	0.547797
BnaA05g27610D	1923	1734.15	730.529	6.80369		BnaA05g27610D	1923	1760.47	905.497	9.61875		BnaA05g27610D	1923	1743.67	823.962	8.4599
BnaA05g27620D	1509	1320.15	197.971	2.42199		BnaA05g27620D	1509	1346.47	227.872	3.16486		BnaA05g27620D	1509	1329.67	331.308	4.46077
BnaA05g27630D	1005	816.154	1	0.0197889		BnaA05g27630D	1005	842.466	1	0.0221976		BnaA05g27630D	1005	825.67	2	0.0433656
BnaA05g27640D	1218	1029.15	0	0		BnaA05g27640D	1218	1055.47	0	0		BnaA05g27640D	1218	1038.67	0	0
BnaA05g27650D	1536	1347.15	400.478	4.80127		BnaA05g27650D	1536	1373.47	311.414	4.24013		BnaA05g27650D	1536	1356.67	356.399	4.70311
BnaA05g27660D	1182	993.154	1136.53	18.4825		BnaA05g27660D	1182	1019.47	1498.44	27.4869		BnaA05g27660D	1182	1002.67	2653.91	47.386
BnaA05g27670D	963	774.154	695.691	14.5139		BnaA05g27670D	963	800.466	731.866	17.0981		BnaA05g27670D	963	783.67	706.961	16.1505
BnaA05g27680D	630	441.154	627.198	22.962		BnaA05g27680D	630	467.466	545.216	21.8111		BnaA05g27680D	630	450.671	662.593	26.3215
BnaA05g27690D	2307	2118.15	273.218	2.08327		BnaA05g27690D	2307	2144.47	228.361	1.99141		BnaA05g27690D	2307	2127.67	275.204	2.31565
BnaA05g27700D	1347	1158.15	6	0.0836719		BnaA05g27700D	1347	1184.47	11.7857	0.186077		BnaA05g27700D	1347	1167.67	20.8621	0.31986
BnaA05g27710D	1494	1305.15	120.497	1.4911		BnaA05g27710D	1494	1331.47	143.812	2.01988		BnaA05g27710D	1494	1314.67	153.818	2.09466
BnaA05g27720D	933	744.154	234.008	5.07881		BnaA05g27720D	933	770.466	263.087	6.38565		BnaA05g27720D	933	753.67	375.936	8.93007
BnaA05g27730D	1593	1404.15	2	0.0230044		BnaA05g27730D	1593	1430.47	3	0.0392196		BnaA05g27730D	1593	1413.67	1	0.0126641
BnaA05g27740D	762	573.154	18	0.507219		BnaA05g27740D	762	599.466	24.344	0.759428		BnaA05g27740D	762	582.67	18.8807	0.58012
BnaA05g27750D	576	387.154	0	0		BnaA05g27750D	576	413.466	0	0		BnaA05g27750D	576	396.671	0	0
BnaA05g27760D	1734	1545.15	203.218	2.12415		BnaA05g27760D	1734	1571.47	220.95	2.62935		BnaA05g27760D	1734	1554.67	277.407	3.1945
BnaA05g27770D	645	456.154	411.799	14.5804		BnaA05g27770D	645	482.466	316.516	12.2684		BnaA05g27770D	645	465.671	325.571	12.5167
BnaA05g27780D	1128	939.154	117.136	2.0144		BnaA05g27780D	1128	965.466	142.97	2.76927		BnaA05g27780D	1128	948.67	159.791	3.0155
BnaA05g27790D	771	582.154	296.868	8.23607		BnaA05g27790D	771	608.466	236.706	7.275		BnaA05g27790D	771	591.67	235.303	7.11984
BnaA05g27800D	744	555.154	1015.86	29.5539		BnaA05g27800D	744	581.466	864.122	27.7914		BnaA05g27800D	744	564.67	869.047	27.5531
BnaA05g27810D	1218	1029.15	158.621	2.48928		BnaA05g27810D	1218	1055.47	179.552	3.1813		BnaA05g27810D	1218	1038.67	64	1.10313
BnaA05g27820D	405	216.413	0	0		BnaA05g27820D	405	242.535	0	0		BnaA05g27820D	405	225.718	0	0
BnaA05g27830D	255	80.1928	10	2.014		BnaA05g27830D	255	96.5962	1	0.193597		BnaA05g27830D	255	85.8289	1	0.208588
BnaA05g27840D	1314	1125.15	830.523	11.9216		BnaA05g27840D	1314	1151.47	875.994	14.2269		BnaA05g27840D	1314	1134.67	898.476	14.1762
BnaA05g27850D	4638	4449.15	2758.53	10.0137		BnaA05g27850D	4638	4475.47	4399.18	18.382		BnaA05g27850D	4638	4458.67	4220.54	16.9467
BnaA05g27860D	504	315.19	63.7383	3.26605		BnaA05g27860D	504	341.505	203.804	11.1603		BnaA05g27860D	504	324.671	249.641	13.7656
BnaA05g27870D	519	330.19	164.819	8.06192		BnaA05g27870D	519	356.505	183.23	9.6115		BnaA05g27870D	519	339.671	159.87	8.4262
BnaA05g27880D	1509	1320.15	89	1.08883		BnaA05g27880D	1509	1346.47	124	1.72221		BnaA05g27880D	1509	1329.67	108	1.45413
BnaA05g27890D	972	783.154	0	0		BnaA05g27890D	972	809.466	1	0.0231026		BnaA05g27890D	972	792.67	0	0
BnaA05g27900D	1095	906.154	0	0		BnaA05g27900D	1095	932.466	0	0		BnaA05g27900D	1095	915.67	0	0
BnaA05g27910D	768	579.154	1	0.0278869		BnaA05g27910D	768	605.466	1	0.0308866		BnaA05g27910D	768	588.67	0	0
BnaA05g27920D	1344	1155.15	65	0.9088		BnaA05g27920D	1344	1181.47	79	1.25045		BnaA05g27920D	1344	1164.67	86	1.32196
BnaA05g27930D	945	756.154	3	0.0640775		BnaA05g27930D	945	782.466	0	0		BnaA05g27930D	945	765.67	1	0.0233819
BnaA05g27940D	1353	1164.15	122.55	1.70019		BnaA05g27940D	1353	1190.47	60.9872	0.958034		BnaA05g27940D	1353	1173.67	53.5981	0.817571
BnaA05g27950D	621	432.154	219.159	8.19058		BnaA05g27950D	621	458.466	210.556	8.58856		BnaA05g27950D	621	441.671	261.804	10.6121
BnaA05g27960D	327	140.985	0	0		BnaA05g27960D	327	164.893	0	0		BnaA05g27960D	327	149.193	0	0
BnaA05g27970D	1095	906.154	440	7.84234		BnaA05g27970D	1095	932.466	430	8.62372		BnaA05g27970D	1095	915.67	499.581	9.76764
BnaA05g27980D	861	672.154	457.61	10.9957		BnaA05g27980D	861	698.466	323.18	8.65284		BnaA05g27980D	861	681.67	385.822	10.1329
BnaA05g27990D	294	111.648	49.0435	7.09453		BnaA05g27990D	294	132.844	66.5234	9.36465		BnaA05g27990D	294	118.556	142.445	21.5103
BnaA05g28000D	696	507.154	1762.27	56.1214		BnaA05g28000D	696	533.466	1630.63	57.1622		BnaA05g28000D	696	516.67	1550.08	53.7108
BnaA05g28010D	255	80.1928	32.5666	6.55891		BnaA05g28010D	255	96.5962	48.121	9.31609		BnaA05g28010D	255	85.8289	31.0115	6.46862
BnaA05g28020D	696	507.154	0	0		BnaA05g28020D	696	533.466	0	0		BnaA05g28020D	696	516.67	3.77564	0.130828
BnaA05g28030D	726	537.154	184.908	5.5597		BnaA05g28030D	726	563.466	169.491	5.62521		BnaA05g28030D	726	546.67	131.406	4.30342
BnaA05g28040D	315	130.172	0	0		BnaA05g28040D	315	153.114	0	0		BnaA05g28040D	315	137.933	0	0
BnaA05g28050D	828	639.154	460.591	11.6387		BnaA05g28050D	828	665.466	664.635	18.6774		BnaA05g28050D	828	648.67	574.151	15.8462
BnaA05g28060D	3141	2952.15	27	0.147713		BnaA05g28060D	3141	2978.47	76	0.477178		BnaA05g28060D	3141	2961.67	128.007	0.773784
BnaA05g28070D	219	56.9542	134.141	38.0392		BnaA05g28070D	219	66.7755	101	28.2855		BnaA05g28070D	219	59.9784	92.1363	27.5016
BnaA05g28080D	777	588.154	1016.18	27.9045		BnaA05g28080D	777	614.466	748.408	22.7772		BnaA05g28080D	777	597.67	799.382	23.945
BnaA05g28090D	1317	1128.15	241.895	3.463		BnaA05g28090D	1317	1154.47	191.453	3.10128		BnaA05g28090D	1317	1137.67	213.918	3.3663
BnaA05g28100D	1134	945.154	99	1.69172		BnaA05g28100D	1134	971.466	75	1.44375		BnaA05g28100D	1134	954.67	96	1.80028
BnaA05g28110D	741	552.154	1	0.0292506		BnaA05g28110D	741	578.466	1	0.0323282		BnaA05g28110D	741	561.67	0	0
BnaA05g28120D	597	408.154	0	0		BnaA05g28120D	597	434.466	1.49612	0.0643975		BnaA05g28120D	597	417.671	0	0
BnaA05g28130D	633	444.154	1	0.0363631		BnaA05g28130D	633	470.466	1	0.0397494		BnaA05g28130D	633	453.671	0	0
BnaA05g28140D	1032	843.154	784.892	15.0348		BnaA05g28140D	1032	869.466	808.756	17.395		BnaA05g28140D	1032	852.67	736.028	15.4538
BnaA05g28150D	729	540.154	56.2379	1.68154		BnaA05g28150D	729	566.466	89.763	2.96335		BnaA05g28150D	729	549.67	71.3723	2.32461
BnaA05g28160D	1245	1056.15	0	0		BnaA05g28160D	1245	1082.47	0	0		BnaA05g28160D	1245	1065.67	0	0
BnaA05g28170D	1083	894.154	0	0		BnaA05g28170D	1083	920.466	0	0		BnaA05g28170D	1083	903.67	0	0
BnaA05g28180D	1350	1161.15	700.332	9.74112		BnaA05g28180D	1350	1187.47	596	9.38608		BnaA05g28180D	1350	1170.67	641.258	9.80665
BnaA05g28190D	651	462.154	157.893	5.51786		BnaA05g28190D	651	488.466	69.9729	2.67889		BnaA05g28190D	651	471.671	99.0724	3.76042
BnaA05g28200D	1731	1542.15	100.276	1.05018		BnaA05g28200D	1731	1568.47	151.826	1.81022		BnaA05g28200D	1731	1551.67	149.213	1.72159
BnaA05g28210D	1206	1017.15	124	1.96893		BnaA05g28210D	1206	1043.47	109	1.95347		BnaA05g28210D	1206	1026.67	93	1.62171
BnaA05g28220D	1011	822.154	1110.43	21.8138		BnaA05g28220D	1011	848.466	1083.55	23.8822		BnaA05g28220D	1011	831.67	901.365	19.4031
BnaA05g28230D	462	273.246	0	0		BnaA05g28230D	462	299.535	0	0		BnaA05g28230D	462	282.671	0	0
BnaA05g28240D	207	49.9465	36.1374	11.6855		BnaA05g28240D	207	58.0613	14.0493	4.5251		BnaA05g28240D	207	52.5605	12.9216	4.40127
BnaA05g28250D	231	64.0633	934.476	235.588		BnaA05g28250D	231	76.2673	853.605	209.304		BnaA05g28250D	231	68.1318	723.692	190.163
BnaA05g28260D	975	786.154	285.535	5.86605		BnaA05g28260D	975	812.466	204.46	4.70611		BnaA05g28260D	975	795.67	277	6.2326
BnaA05g28270D	1551	1362.15	734.465	8.70843		BnaA05g28270D	1551	1388.47	935.909	12.6054		BnaA05g28270D	1551	1371.67	1011.45	13.2013
BnaA05g28280D	1167	978.154	0	0		BnaA05g28280D	1167	1004.47	0	0		BnaA05g28280D	1167	987.67	0	0
BnaA05g28290D	1101	912.154	0	0		BnaA05g28290D	1101	938.466	0	0		BnaA05g28290D	1101	921.67	0	0
BnaA05g28300D	1446	1257.15	26.4445	0.339737		BnaA05g28300D	1446	1283.47	38.1125	0.555319		BnaA05g28300D	1446	1266.67	42.7802	0.604647
BnaA05g28310D	1644	1455.15	110.599	1.22754		BnaA05g28310D	1644	1481.47	132.691	1.67498		BnaA05g28310D	1644	1464.67	115.273	1.409
BnaA05g28320D	129	20.2858	0	0		BnaA05g28320D	129	17.4604	0	0		BnaA05g28320D	129	18.6895	0	0
BnaA05g28330D	390	201.558	154.667	12.3934		BnaA05g28330D	390	227.559	174.507	14.341		BnaA05g28330D	390	210.803	89.1295	7.56951
BnaA05g28340D	486	297.19	236.34	12.8439		BnaA05g28340D	486	323.505	286.248	16.547		BnaA05g28340D	486	306.671	344.135	20.09
BnaA05g28350D	2172	1983.15	66.0407	0.537836		BnaA05g28350D	2172	2009.47	94.1186	0.875899		BnaA05g28350D	2172	1992.67	136.078	1.22258
BnaA05g28360D	951	762.154	30.8239	0.653191		BnaA05g28360D	951	788.466	29.7271	0.705065		BnaA05g28360D	951	771.67	39.3291	0.912442
BnaA05g28370D	1368	1179.15	538.406	7.37453		BnaA05g28370D	1368	1205.47	621.111	9.63548		BnaA05g28370D	1368	1188.67	587.269	8.845
BnaA05g28380D	1017	828.154	2.8	0.0546062		BnaA05g28380D	1017	854.466	7.28571	0.159454		BnaA05g28380D	1017	837.67	2	0.0427444
BnaA05g28390D	1332	1143.15	539.48	7.62193		BnaA05g28390D	1332	1169.47	512.877	8.20133		BnaA05g28390D	1332	1152.67	745.839	11.5841
BnaA05g28400D	2049	1860.15	522.208	4.53408		BnaA05g28400D	2049	1886.47	395.083	3.91651		BnaA05g28400D	2049	1869.67	456.628	4.3724
BnaA05g28410D	1548	1359.15	244.436	2.90464		BnaA05g28410D	1548	1385.47	335.676	4.53089		BnaA05g28410D	1548	1368.67	468.245	6.12486
BnaA05g28420D	801	612.154	156.624	4.13232		BnaA05g28420D	801	638.466	119.954	3.51347		BnaA05g28420D	801	621.67	136.591	3.93355
BnaA05g28430D	123	19.0208	0	0		BnaA05g28430D	123	16.0121	0	0		BnaA05g28430D	123	17.3275	0	0
BnaA05g28440D	3168	2979.15	907.422	4.91939		BnaA05g28440D	3168	3005.47	1206.05	7.50432		BnaA05g28440D	3168	2988.67	1072.25	6.42305
BnaA05g28450D	1896	1707.15	820.159	7.75925		BnaA05g28450D	1896	1733.47	847.192	9.13957		BnaA05g28450D	1896	1716.67	596.077	6.21639
BnaA05g28460D	1209	1020.15	113	1.78899		BnaA05g28460D	1209	1046.47	90.1992	1.61189		BnaA05g28460D	1209	1029.67	75.949	1.32052
BnaA05g28470D	2121	1932.15	5552.24	46.411		BnaA05g28470D	2121	1958.47	2750.64	26.265		BnaA05g28470D	2121	1941.67	1643.52	15.1538
BnaA05g28480D	1536	1347.15	1	0.0119888		BnaA05g28480D	1536	1373.47	3	0.0408472		BnaA05g28480D	1536	1356.67	0	0
BnaA05g28490D	2499	2310.15	40.6042	0.283874		BnaA05g28490D	2499	2336.47	75.8975	0.607473		BnaA05g28490D	2499	2319.67	58.1674	0.448927
BnaA05g28500D	951	762.154	7	0.148337		BnaA05g28500D	951	788.466	21	0.498076		BnaA05g28500D	951	771.67	12	0.278402
BnaA05g28510D	2196	2007.15	1395	11.225		BnaA05g28510D	2196	2033.47	1873.18	17.2267		BnaA05g28510D	2196	2016.67	1403.45	12.459
BnaA05g28520D	720	531.154	261.64	7.9557		BnaA05g28520D	720	557.466	125.165	4.1988		BnaA05g28520D	720	540.67	106.949	3.54134
BnaA05g28530D	990	801.154	416.398	8.39436		BnaA05g28530D	990	827.466	367.662	8.30917		BnaA05g28530D	990	810.67	360.141	7.95336
BnaA05g28540D	1482	1293.15	988.802	12.3496		BnaA05g28540D	1482	1319.47	843.268	11.9516		BnaA05g28540D	1482	1302.67	689.089	9.47029
BnaA05g28550D	735	546.154	471.09	13.931		BnaA05g28550D	735	572.466	379.167	12.3862		BnaA05g28550D	735	555.67	320.955	10.3407
BnaA05g28560D	714	525.154	687	21.1283		BnaA05g28560D	714	551.466	399	13.5305		BnaA05g28560D	714	534.67	373.982	12.5224
BnaA05g28570D	1755	1566.15	2	0.0206248		BnaA05g28570D	1755	1592.47	1	0.0117433		BnaA05g28570D	1755	1575.67	0	0
BnaC04g19310D	57	27.2097	0	0		BnaC04g19310D	57	30.5385	0	0		BnaC04g19310D	57	27.9024	0	0
BnaC04g19320D	243	71.6677	0	0		BnaC04g19320D	243	86.2443	0	0		BnaC04g19320D	243	76.6601	0	0
BnaC04g19330D	798	609.154	115.355	3.05848		BnaC04g19330D	798	635.466	113.859	3.35069		BnaC04g19330D	798	618.67	153.52	4.44251
BnaC04g19340D	606	417.154	5	0.193583		BnaC04g19340D	606	443.466	5	0.210848		BnaC04g19340D	606	426.671	20	0.839189
BnaC04g19350D	330	143.783	0	0		BnaC04g19350D	330	167.876	0	0		BnaC04g19350D	330	152.057	0	0
BnaC04g19360D	69	33.3867	15	7.25626		BnaC04g19360D	69	37.55	41	20.4189		BnaC04g19360D	69	31.5926	89	50.4345
BnaC04g19370D	1164	975.154	252	4.17371		BnaC04g19370D	1164	1001.47	109.054	2.0364		BnaC04g19370D	1164	984.67	78.063	1.41931
BnaC04g19380D	756	567.154	2	0.0569539		BnaC04g19380D	756	593.466	2	0.0630222		BnaC04g19380D	756	576.67	0	0
BnaC04g19390D	585	396.154	0	0		BnaC04g19390D	585	422.466	0	0		BnaC04g19390D	585	405.671	0	0
BnaC04g19400D	255	80.1928	0	0		BnaC04g19400D	255	96.5962	0	0		BnaC04g19400D	255	85.8289	0	0
BnaC04g19410D	1536	1347.15	7	0.0839219		BnaC04g19410D	1536	1373.47	7	0.0953102		BnaC04g19410D	1536	1356.67	6	0.0791771
BnaC04g19420D	219	56.9542	0	0		BnaC04g19420D	219	66.7755	0	0		BnaC04g19420D	219	59.9784	0	0
BnaC04g19430D	1512	1323.15	57	0.69576		BnaC04g19430D	1512	1349.47	158	2.18955		BnaC04g19430D	1512	1332.67	159.919	2.14832
BnaC04g19440D	408	219.348	199	14.6526		BnaC04g19440D	408	245.535	192	14.6233		BnaC04g19440D	408	228.695	177	13.856
BnaC04g19450D	660	471.154	0	0		BnaC04g19450D	660	497.466	0	0		BnaC04g19450D	660	480.671	0	0
BnaC04g19460D	381	192.637	0	0		BnaC04g19460D	381	218.559	0	0		BnaC04g19460D	381	201.844	0	0
BnaC04g19470D	1140	951.154	297.495	5.05153		BnaC04g19470D	1140	977.466	259.991	4.97412		BnaC04g19470D	1140	960.67	283.659	5.28622
BnaC04g19480D	2808	2619.15	43.0276	0.265327		BnaC04g19480D	2808	2645.47	55	0.388794		BnaC04g19480D	2808	2628.67	65.5691	0.446566
BnaC04g19490D	231	64.0633	0	0		BnaC04g19490D	231	76.2673	0	0		BnaC04g19490D	231	68.1318	0	0
BnaC04g19500D	645	456.154	0	0		BnaC04g19500D	645	482.466	0	0		BnaC04g19500D	645	465.671	0	0
BnaC04g19510D	1818	1629.15	249.118	2.46966		BnaC04g19510D	1818	1655.47	525.486	5.93608		BnaC04g19510D	1818	1638.67	647.199	7.07081
BnaC04g19520D	372	183.806	0	0		BnaC04g19520D	372	209.58	0	0		BnaC04g19520D	372	193.002	0	0
BnaC04g19530D	498	309.19	0	0		BnaC04g19530D	498	335.505	42	2.34104		BnaC04g19530D	498	318.671	134	7.5281
BnaC04g19540D	258	82.5147	0	0		BnaC04g19540D	258	99.3551	0	0		BnaC04g19540D	258	88.1687	0	0
BnaC04g19550D	2502	2313.15	7	0.0488752		BnaC04g19550D	2502	2339.47	13	0.103917		BnaC04g19550D	2502	2322.67	24	0.184989
BnaC04g19560D	2151	1962.15	0	0		BnaC04g19560D	2151	1988.47	0	0		BnaC04g19560D	2151	1971.67	0	0
BnaC04g19570D	351	163.357	277.29	27.4153		BnaC04g19570D	351	188.58	242.093	24.0075		BnaC04g19570D	351	172.362	300.62	31.2248
BnaC04g19580D	192	42.2565	0	0		BnaC04g19580D	192	47.5919	0	0		BnaC04g19580D	192	44.2559	0	0
BnaC04g19590D	636	447.154	36.9444	1.3344		BnaC04g19590D	636	473.466	36.1475	1.42774		BnaC04g19590D	636	456.671	26.3889	1.03452
BnaC04g19600D	336	149.354	55	5.94757		BnaC04g19600D	336	173.705	26	2.79911		BnaC04g19600D	336	157.839	28.3622	3.21697
BnaC04g19610D	225	60.4002	0	0		BnaC04g19610D	225	71.4482	0	0		BnaC04g19610D	225	63.9454	0	0
BnaC04g19620D	201	46.9087	0	0		BnaC04g19620D	201	53.7691	0	0		BnaC04g19620D	201	49.2943	0	0
BnaC04g19630D	963	774.154	13.1509	0.274362		BnaC04g19630D	963	800.466	11.3548	0.265276		BnaC04g19630D	963	783.67	16.4507	0.375815
BnaC04g19640D	597	408.154	0	0		BnaC04g19640D	597	434.466	0	0		BnaC04g19640D	597	417.671	0	0
BnaC04g19650D	366	177.915	0	0		BnaC04g19650D	366	203.58	0	0		BnaC04g19650D	366	187.02	1	0.0957269
BnaC04g19660D	762	573.154	0	0		BnaC04g19660D	762	599.466	0	0		BnaC04g19660D	762	582.67	0	0
BnaC04g19670D	285	103.84	0	0		BnaC04g19670D	285	124.243	0	0		BnaC04g19670D	285	110.552	0	0
BnaC04g19680D	657	468.154	0	0		BnaC04g19680D	657	494.466	31	1.17242		BnaC04g19680D	657	477.671	39	1.4617
BnaC04g19690D	699	510.154	0	0		BnaC04g19690D	699	536.466	0	0		BnaC04g19690D	699	519.67	1	0.0344504
BnaC04g19700D	1251	1062.15	408.287	6.20829		BnaC04g19700D	1251	1088.47	414.709	7.12504		BnaC04g19700D	1251	1071.67	376.001	6.28131
BnaC04g19710D	204	48.2946	898	300.312		BnaC04g19710D	204	55.8518	711	238.063		BnaC04g19710D	204	50.8316	683	240.552
BnaC04g19720D	285	103.84	0	0		BnaC04g19720D	285	124.243	0	0		BnaC04g19720D	285	110.552	0	0
BnaC04g19730D	408	219.348	0	0		BnaC04g19730D	408	245.535	0	0		BnaC04g19730D	408	228.695	0	0
BnaC04g19740D	135	21.913	0	0		BnaC04g19740D	135	19.4857	0	0		BnaC04g19740D	135	20.9779	0	0
BnaC04g19750D	192	42.2565	0	0		BnaC04g19750D	192	47.5919	0	0		BnaC04g19750D	192	44.2559	0	0
BnaC04g19760D	381	192.637	4.27495	0.358415		BnaC04g19760D	381	218.559	2.1828	0.186769		BnaC04g19760D	381	201.844	1	0.0886966
BnaC04g19770D	351	163.357	0	0		BnaC04g19770D	351	188.58	0	0		BnaC04g19770D	351	172.362	0	0
BnaC04g19780D	249	75.6669	0	0		BnaC04g19780D	249	91.3131	0	0		BnaC04g19780D	249	81.128	0	0
BnaC04g19790D	87	40.16	0	0		BnaC04g19790D	87	41.5059	0	0		BnaC04g19790D	87	38.25	0	0
BnaC04g19800D	438	249.325	0	0		BnaC04g19800D	438	275.535	0	0		BnaC04g19800D	438	258.671	0	0
BnaC04g19810D	99	28.0249	0	0		BnaC04g19810D	99	18.8434	0	0		BnaC04g19810D	99	18.5301	0	0
BnaC04g19820D	675	486.154	4	0.132886		BnaC04g19820D	675	512.466	0	0		BnaC04g19820D	675	495.671	1	0.0361185
BnaC04g19830D	303	119.641	1.59548	0.21538		BnaC04g19830D	303	141.529	3	0.396401		BnaC04g19830D	303	126.681	2.72037	0.384447
BnaC04g19840D	1053	864.154	56	1.04663		BnaC04g19840D	1053	890.466	26	0.546028		BnaC04g19840D	1053	873.67	35	0.717204
BnaC04g19850D	327	140.985	0	0		BnaC04g19850D	327	164.893	0	0		BnaC04g19850D	327	149.193	0	0
BnaC04g19860D	186	39.6121	140	57.0815		BnaC04g19860D	186	43.8277	177	75.5238		BnaC04g19860D	186	40.9029	179	78.3468
BnaC04g19870D	273	94.0255	67	11.5086		BnaC04g19870D	273	113.077	63.5	10.5017		BnaC04g19870D	273	100.425	66.5	11.855
BnaC04g19880D	273	94.0255	67	11.5086		BnaC04g19880D	273	113.077	63.5	10.5017		BnaC04g19880D	273	100.425	66.5	11.855
BnaC04g19890D	414	225.325	0	0		BnaC04g19890D	414	251.535	0	0		BnaC04g19890D	414	234.695	0	0
BnaC04g19900D	189	40.8367	0	0		BnaC04g19900D	189	45.7999	0	0		BnaC04g19900D	189	42.6772	0	0
BnaC03g55000D	711	522.154	0	0		BnaC03g55000D	711	548.466	0	0		BnaC03g55000D	711	531.67	0	0
BnaC03g54990D	714	525.154	52.0896	1.60199		BnaC03g54990D	714	551.466	84.697	2.87216		BnaC03g54990D	714	534.67	80.4138	2.69257
BnaC03g54980D	1206	1017.15	291.679	4.63141		BnaC03g54980D	1206	1043.47	322.618	5.78189		BnaC03g54980D	1206	1026.67	326.257	5.68921
BnaC03g54970D	714	525.154	1	0.0307545		BnaC03g54970D	714	551.466	0	0		BnaC03g54970D	714	534.67	0	0
BnaC03g54960D	2718	2529.15	373.085	2.38247		BnaC03g54960D	2718	2555.47	466.75	3.41565		BnaC03g54960D	2718	2538.67	562.942	3.96991
BnaC03g54950D	621	432.154	262.048	9.79349		BnaC03g54950D	621	458.466	237.299	9.67941		BnaC03g54950D	621	441.671	258.2	10.466
BnaC03g54940D	840	651.154	383.422	9.51015		BnaC03g54940D	840	677.466	389.629	10.7553		BnaC03g54940D	840	660.67	1413.61	38.3061
BnaC03g54930D	681	492.154	18	0.590699		BnaC03g54930D	681	518.466	18	0.649249		BnaC03g54930D	681	501.671	20.0656	0.716073
BnaC03g54920D	522	333.19	0	0		BnaC03g54920D	522	359.505	0	0		BnaC03g54920D	522	342.671	0	0
BnaC03g54910D	1365	1176.15	250.456	3.43924		BnaC03g54910D	1365	1202.47	250.874	3.9016		BnaC03g54910D	1365	1185.67	265.961	4.01584
BnaC03g54900D	531	342.19	49	2.31272		BnaC03g54900D	531	368.505	31	1.57318		BnaC03g54900D	531	351.671	37	1.8836
BnaC03g54890D	543	354.19	1.21776	0.0555292		BnaC03g54890D	543	380.505	1	0.0491472		BnaC03g54890D	543	363.671	8.22333	0.40482
BnaC03g54880D	1038	849.154	0	0		BnaC03g54880D	1038	875.466	0	0		BnaC03g54880D	1038	858.67	0	0
BnaC03g54870D	549	360.19	0	0		BnaC03g54870D	549	386.505	0	0		BnaC03g54870D	549	369.671	0	0
BnaC03g54860D	186	39.6121	0	0		BnaC03g54860D	186	43.8277	0	0		BnaC03g54860D	186	40.9029	0	0
BnaC03g54850D	768	579.154	0	0		BnaC03g54850D	768	605.466	0	0		BnaC03g54850D	768	588.67	0	0
BnaC03g54840D	1392	1203.15	232.821	3.12533		BnaC03g54840D	1392	1229.47	247.194	3.75994		BnaC03g54840D	1392	1212.67	267.831	3.95404
BnaC03g54830D	1503	1314.15	0	0		BnaC03g54830D	1503	1340.47	3	0.0418528		BnaC03g54830D	1503	1323.67	5	0.0676258
BnaC03g54820D	408	219.348	2	0.147262		BnaC03g54820D	408	245.535	2	0.152326		BnaC03g54820D	408	228.695	3	0.234848
BnaC03g54810D	1041	852.154	3	0.0568588		BnaC03g54810D	1041	878.466	2	0.0425759		BnaC03g54810D	1041	861.67	4	0.0831077
BnaC03g54800D	603	414.154	0	0		BnaC03g54800D	603	440.466	0	0		BnaC03g54800D	603	423.671	0	0
BnaC03g54790D	429	240.325	5	0.33602		BnaC03g54790D	429	266.535	2	0.140325		BnaC03g54790D	429	249.671	3	0.215118
BnaC03g54780D	3051	2862.15	367.247	2.07234		BnaC03g54780D	3051	2888.47	474.449	3.07172		BnaC03g54780D	3051	2871.67	460.556	2.87124
BnaC03g54770D	894	705.154	0	0		BnaC03g54770D	894	731.466	0	0		BnaC03g54770D	894	714.67	0	0
BnaC03g54760D	273	94.0255	12	2.06125		BnaC03g54760D	273	113.077	5	0.826904		BnaC03g54760D	273	100.425	4	0.713081
BnaC03g54750D	1500	1311.15	0	0		BnaC03g54750D	1500	1337.47	0	0		BnaC03g54750D	1500	1320.67	1	0.0135559
BnaC03g54740D	1869	1680.15	554.359	5.32889		BnaC03g54740D	1869	1706.47	623.308	6.83069		BnaC03g54740D	1869	1689.67	606.885	6.43024
BnaC03g54730D	354	166.241	0	0		BnaC03g54730D	354	191.58	0	0		BnaC03g54730D	354	175.327	0	0
BnaC03g54720D	1326	1137.15	293.933	4.17468		BnaC03g54720D	1326	1163.47	209.284	3.36388		BnaC03g54720D	1326	1146.67	155.507	2.42791
BnaC03g54710D	183	38.2338	0	0		BnaC03g54710D	183	41.9534	0	0		BnaC03g54710D	183	39.3463	0	0
BnaC03g54700D	222	58.7733	0	0		BnaC03g54700D	222	69.062	0	0		BnaC03g54700D	222	62.1418	0	0
BnaC03g54690D	321	135.589	0	0		BnaC03g54690D	321	158.942	0	0		BnaC03g54690D	321	143.621	10	1.24654
BnaC03g54680D	276	96.4521	1	0.167449		BnaC03g54680D	276	115.81	0	0		BnaC03g54680D	276	102.925	0	0
BnaC03g54670D	153	26.1182	3	1.85512		BnaC03g54670D	153	25.981	2	1.43957		BnaC03g54670D	153	26.0467	4	2.74935
BnaC03g54660D	708	519.154	736.845	22.9232		BnaC03g54660D	708	545.466	590.894	20.2582		BnaC03g54660D	708	528.67	620.492	21.0123
BnaA06g25070D	4680	4491.15	86.4381	0.310844		BnaA06g25070D	4680	4517.47	135.872	0.562464		BnaA06g25070D	4680	4500.67	202.541	0.805674
BnaA06g25060D	726	537.154	0	0		BnaA06g25060D	726	563.466	3	0.0995664		BnaA06g25060D	726	546.67	14	0.458485
BnaA06g25050D	141	22.8606	4.74241	3.35047		BnaA06g25050D	141	21.3445	20	17.5228		BnaA06g25050D	141	22.2592	11.8347	9.51855
BnaA06g25040D	2184	1995.15	303.865	2.4598		BnaA06g25040D	2184	2021.47	370.228	3.42501		BnaA06g25040D	2184	2004.67	316.801	2.82922
BnaA06g25030D	1143	954.154	492.84	8.34224		BnaA06g25030D	1143	980.466	1315.29	25.087		BnaA06g25030D	1143	963.67	2026.28	37.6438
BnaA06g25020D	330	143.783	189.745	21.3136		BnaA06g25020D	330	167.876	389.915	43.435		BnaA06g25020D	330	152.057	710.977	83.7091
BnaA06g25010D	831	642.154	1272.98	32.0167		BnaA06g25010D	831	668.466	1199.43	33.5547		BnaA06g25010D	831	651.67	1060.45	29.1329
BnaA06g25000D	852	663.154	147.651	3.59598		BnaA06g25000D	852	689.466	107.159	2.90652		BnaA06g25000D	852	672.67	151.624	4.03542
BnaA06g24990D	1794	1605.15	225.789	2.27186		BnaA06g24990D	1794	1631.47	284.754	3.26401		BnaA06g24990D	1794	1614.67	333.37	3.69628
BnaA06g24980D	1410	1221.15	74.7501	0.988635		BnaA06g24980D	1410	1247.47	112.52	1.68679		BnaA06g24980D	1410	1230.67	82	1.19287
BnaA06g24970D	555	366.154	856.781	37.7921		BnaA06g24970D	555	392.466	772.278	36.7986		BnaA06g24970D	555	375.671	799.769	38.1136
BnaA06g24960D	2430	2241.15	366.571	2.64169		BnaA06g24960D	2430	2267.47	381.705	3.14808		BnaA06g24960D	2430	2250.67	521.59	4.14896
BnaA06g24950D	873	684.154	208.074	4.91201		BnaA06g24950D	873	710.466	221.467	5.82941		BnaA06g24950D	873	693.67	239.685	6.18599
BnaA06g24940D	462	273.246	1340.91	79.2577		BnaA06g24940D	462	299.535	1291.07	80.6045		BnaA06g24940D	462	282.671	1210.69	76.6785
BnaA06g24930D	246	73.6259	397.749	87.2516		BnaA06g24930D	246	88.715	328.094	69.1608		BnaA06g24930D	246	78.9361	288.526	65.4383
BnaA06g24920D	1473	1284.15	209.338	2.63285		BnaA06g24920D	1473	1310.47	221.88	3.16629		BnaA06g24920D	1473	1293.67	224.3	3.10404
BnaA06g24910D	498	309.19	62.1091	3.24432		BnaA06g24910D	498	335.505	29.6824	1.65447		BnaA06g24910D	498	318.671	56.9825	3.20127
BnaA06g24900D	990	801.154	905.495	18.2543		BnaA06g24900D	990	827.466	847.436	19.1521		BnaA06g24900D	990	810.67	758.882	16.7592
BnaA06g24890D	63	30.5441	79	41.7729		BnaA06g24890D	63	34.6909	105	56.6021		BnaA06g24890D	63	30.587	79	46.2395
BnaA06g24880D	504	315.19	61	3.12573		BnaA06g24880D	504	341.505	27.2191	1.49052		BnaA06g24880D	504	324.671	59	3.25336
BnaA06g24870D	450	261.3	118.582	7.32949		BnaA06g24870D	450	287.535	83	5.39816		BnaA06g24870D	450	270.671	45	2.97642
BnaA06g24860D	606	417.154	0	0		BnaA06g24860D	606	443.466	0	0		BnaA06g24860D	606	426.671	0	0
BnaA06g24850D	1200	1011.15	670.187	10.7047		BnaA06g24850D	1200	1037.47	677.357	12.2096		BnaA06g24850D	1200	1020.67	780.024	13.6818
BnaA06g24840D	1785	1596.15	292.938	2.96412		BnaA06g24840D	1785	1622.47	317.436	3.65881		BnaA06g24840D	1785	1605.67	280.193	3.12409
BnaA06g24830D	1434	1245.15	79.2907	1.02848		BnaA06g24830D	1434	1271.47	57.5244	0.84607		BnaA06g24830D	1434	1254.67	55.3404	0.789651
BnaA06g24820D	237	67.8994	252.562	60.0753		BnaA06g24820D	237	81.1879	114.275	26.3221		BnaA06g24820D	237	72.3465	115.281	28.5274
BnaA06g24810D	597	408.154	0	0		BnaA06g24810D	597	434.466	0	0		BnaA06g24810D	597	417.671	0	0
BnaA06g24800D	981	792.154	331.771	6.76432		BnaA06g24800D	981	818.466	420.714	9.61271		BnaA06g24800D	981	801.67	238.563	5.32759
BnaA06g24790D	1890	1701.15	36.5455	0.346964		BnaA06g24790D	1890	1727.47	60.411	0.653981		BnaA06g24790D	1890	1710.67	89.5086	0.936744
BnaA06g24780D	786	597.154	839.741	22.7119		BnaA06g24780D	786	623.466	965.246	28.9524		BnaA06g24780D	786	606.67	989.122	29.189
BnaA06g24770D	270	91.7591	10	1.76013		BnaA06g24770D	270	110.235	6	1.01787		BnaA06g24770D	270	97.9371	1	0.1828
BnaA06g24760D	1107	918.154	1	0.0175905		BnaA06g24760D	1107	944.466	0	0		BnaA06g24760D	1107	927.67	0	0
BnaA06g24750D	156	27.1409	0	0		BnaA06g24750D	156	27.3191	0	0		BnaA06g24750D	156	27.488	0	0
BnaA06g24740D	1650	1461.15	70.2145	0.776114		BnaA06g24740D	1650	1487.47	88.2178	1.10909		BnaA06g24740D	1650	1470.67	82.2102	1.00077
BnaA06g24730D	300	116.91	13.1589	1.81788		BnaA06g24730D	300	138.627	6.03215	0.813733		BnaA06g24730D	300	123.948	19.1625	2.7678
BnaA06g24720D	204	48.2946	0	0		BnaA06g24720D	204	55.8518	5	1.67414		BnaA06g24720D	204	50.8316	2	0.704399
BnaA06g24710D	1521	1332.15	1112.86	13.4921		BnaA06g24710D	1521	1358.47	1066.94	14.6875		BnaA06g24710D	1521	1341.67	964.347	12.868
BnaA06g24700D	2715	2526.15	3272.65	20.9235		BnaA06g24700D	2715	2552.47	4345.81	31.8397		BnaA06g24700D	2715	2535.67	4051.84	28.6077
BnaA06g24690D	888	699.154	159.961	3.69517		BnaA06g24690D	888	725.466	112.547	2.90118		BnaA06g24690D	888	708.67	130.062	3.28571
BnaA06g24680D	858	669.154	2309.18	55.7347		BnaA06g24680D	858	695.466	1073.96	28.8784		BnaA06g24680D	858	678.67	695.2	18.3389
BnaA06g24670D	192	42.2565	44	16.8172		BnaA06g24670D	192	47.5919	29	11.3952		BnaA06g24670D	192	44.2559	38	15.3722
BnaA06g24660D	129	20.2858	15	11.9424		BnaA06g24660D	129	17.4604	21	22.4918		BnaA06g24660D	129	18.6895	16	15.3266
BnaA06g24650D	2916	2727.15	4921.79	29.148		BnaA06g24650D	2916	2753.47	5952.03	40.4245		BnaA06g24650D	2916	2736.67	5067.29	33.1494
BnaA06g24640D	2061	1872.15	621.655	5.36294		BnaA06g24640D	2061	1898.47	687	6.76726		BnaA06g24640D	2061	1881.67	931.682	8.86434
BnaA06g24630D	180	36.9611	0	0		BnaA06g24630D	180	40.2297	0	0		BnaA06g24630D	180	38.0723	0	0
BnaA06g24620D	1503	1314.15	155.151	1.9068		BnaA06g24620D	1503	1340.47	180.749	2.52162		BnaA06g24620D	1503	1323.67	154.661	2.09182
BnaA06g24610D	816	627.154	0	0		BnaA06g24610D	816	653.466	0	0		BnaA06g24610D	816	636.67	0	0
BnaA06g24600D	2001	1812.15	33.1528	0.295474		BnaA06g24600D	2001	1838.47	34.0295	0.346146		BnaA06g24600D	2001	1821.67	5.68966	0.0559163
BnaA06g24590D	2127	1938.15	187.216	1.56009		BnaA06g24590D	2127	1964.47	183.31	1.74502		BnaA06g24590D	2127	1947.67	143.881	1.32255
BnaA06g24580D	360	172.037	0	0		BnaA06g24580D	360	197.58	0	0		BnaA06g24580D	360	181.113	0	0
BnaA06g24570D	999	810.154	5338.09	106.417		BnaA06g24570D	999	836.466	6941.59	155.192		BnaA06g24570D	999	819.67	6315.17	137.933
BnaA06g24560D	426	237.325	32.2825	2.19694		BnaA06g24560D	426	263.535	39.1942	2.78127		BnaA06g24560D	426	246.695	28.1653	2.04398
BnaA06g24550D	1080	891.154	1174	21.277		BnaA06g24550D	1080	917.466	1256	25.6011		BnaA06g24550D	1080	900.67	967	19.2213
BnaA06g24540D	258	82.5147	47.9255	9.38059		BnaA06g24540D	258	99.3551	101.571	19.1178		BnaA06g24540D	258	88.1687	81.097	16.4669
BnaA06g24530D	1065	876.154	426.916	7.86967		BnaA06g24530D	1065	902.466	385.873	7.996		BnaA06g24530D	1065	885.67	422.07	8.53168
BnaA06g24520D	2424	2235.15	2022.72	14.6158		BnaA06g24520D	2424	2261.47	2665.87	22.0449		BnaA06g24520D	2424	2244.67	2317.64	18.4848
BnaA06g24510D	477	288.19	38.6812	2.16778		BnaA06g24510D	477	314.505	22	1.30814		BnaA06g24510D	477	297.671	44	2.6463
BnaA06g24500D	945	756.154	4	0.0854367		BnaA06g24500D	945	782.466	2	0.0477995		BnaA06g24500D	945	765.67	5	0.11691
BnaA06g24490D	591	402.154	6.29252	0.252713		BnaA06g24490D	591	428.466	29.8036	1.3008		BnaA06g24490D	591	411.671	26	1.1307
BnaA06g24480D	261	84.8144	3	0.571277		BnaA06g24480D	261	102.046	8	1.46607		BnaA06g24480D	261	90.6004	6.44994	1.27452
BnaA06g24470D	864	675.154	28.3333	0.677781		BnaA06g24470D	864	701.466	35	0.933084		BnaA06g24470D	864	684.67	29.9531	0.783219
BnaA06g24460D	369	180.878	9	0.803619		BnaA06g24460D	369	206.58	10	0.905256		BnaA06g24460D	369	190.002	10	0.942249
BnaA06g24450D	435	246.325	6	0.393402		BnaA06g24450D	435	272.535	25	1.71544		BnaA06g24450D	435	255.671	28	1.96065
BnaA06g24440D	1062	873.154	43	0.795376		BnaA06g24440D	1062	899.466	114	2.37017		BnaA06g24440D	1062	882.67	104	2.10939
BnaA06g24430D	873	684.154	136	3.21055		BnaA06g24430D	873	710.466	105	2.76379		BnaA06g24430D	873	693.67	123	3.17449
BnaA06g24420D	1836	1647.15	373.163	3.65897		BnaA06g24420D	1836	1673.47	411.957	4.60357		BnaA06g24420D	1836	1656.67	469.448	5.0731
BnaA06g24410D	1371	1182.15	50.7691	0.693618		BnaA06g24410D	1371	1208.47	60.8851	0.942184		BnaA06g24410D	1371	1191.67	67.9165	1.02033
BnaA06g24400D	1536	1347.15	5	0.0599442		BnaA06g24400D	1536	1373.47	16	0.217852		BnaA06g24400D	1536	1356.67	19	0.250727
BnaA06g24390D	777	588.154	0	0		BnaA06g24390D	777	614.466	0	0		BnaA06g24390D	777	597.67	0	0
BnaA06g24380D	375	186.732	0	0		BnaA06g24380D	375	212.559	0	0		BnaA06g24380D	375	195.943	0	0
BnaA06g24370D	720	531.154	7	0.212849		BnaA06g24370D	720	557.466	5	0.16773		BnaA06g24370D	720	540.67	12	0.397348
BnaA06g24360D	1938	1749.15	212.722	1.96417		BnaA06g24360D	1938	1775.47	256.42	2.70084		BnaA06g24360D	1938	1758.67	219.241	2.23182
BnaA06g24350D	444	255.3	526.911	33.3335		BnaA06g24350D	444	281.535	450.558	29.928		BnaA06g24350D	444	264.671	464.414	31.4139
BnaA06g24340D	1512	1323.15	451.127	5.5066		BnaA06g24340D	1512	1349.47	471.273	6.53085		BnaA06g24340D	1512	1332.67	599.016	8.04708
BnaA06g24330D	3789	3600.15	87.3371	0.391807		BnaA06g24330D	3789	3626.47	201.763	1.04044		BnaA06g24330D	3789	3609.67	234.022	1.16068
BnaA06g24320D	2250	2061.15	80.849	0.633518		BnaA06g24320D	2250	2087.47	137.353	1.23049		BnaA06g24320D	2250	2070.67	105.879	0.915426
BnaA06g24310D	3231	3042.15	282.822	1.5015		BnaA06g24310D	3231	3068.47	356.775	2.17437		BnaA06g24310D	3231	3051.67	403.004	2.36426
BnaA06g24300D	747	558.154	1886.59	54.5905		BnaA06g24300D	747	584.466	1198.01	38.3319		BnaA06g24300D	747	567.67	1350.68	42.5969
BnaA06g24290D	927	738.154	59.5389	1.30271		BnaA06g24290D	927	764.466	92.4945	2.26265		BnaA06g24290D	927	747.67	77.1366	1.84702
BnaA06g24280D	1629	1440.15	7.5979	0.0852078		BnaA06g24280D	1629	1466.47	23.4085	0.298511		BnaA06g24280D	1629	1449.67	11.1187	0.137311
BnaA06g24270D	1698	1509.15	7.31313	0.0782644		BnaA06g24270D	1698	1535.47	7.39643	0.0900826		BnaA06g24270D	1698	1518.67	7.34763	0.0866176
BnaA06g24260D	966	777.154	1	0.020782		BnaA06g24260D	966	803.466	0	0		BnaA06g24260D	966	786.67	2.11807	0.0482025
BnaA06g24250D	522	333.19	1.081	0.0523998		BnaA06g24250D	522	359.505	1	0.0520181		BnaA06g24250D	522	342.671	1.17551	0.0614147
BnaA06g24240D	438	249.325	5	0.32389		BnaA06g24240D	438	275.535	4	0.271483		BnaA06g24240D	438	258.671	6	0.415267
BnaA06g24230D	423	234.325	5.06583	0.349161		BnaA06g24230D	423	260.535	10	0.717782		BnaA06g24230D	423	243.695	15.1115	1.11016
BnaA06g24220D	2268	2079.15	81.739	0.634947		BnaA06g24220D	2268	2105.47	124.113	1.10237		BnaA06g24220D	2268	2088.67	129.522	1.11019
BnaA06g24210D	1293	1104.15	1872.41	27.3883		BnaA06g24210D	1293	1130.47	1274.89	21.0899		BnaA06g24210D	1293	1113.67	1183.76	19.0296
BnaA06g24200D	408	219.348	195.038	14.3609		BnaA06g24200D	408	245.535	129.034	9.82764		BnaA06g24200D	408	228.695	141.986	11.115
BnaA06g24190D	663	474.154	627.843	21.3858		BnaA06g24190D	663	500.466	539.632	20.1643		BnaA06g24190D	663	483.671	556.09	20.5834
BnaA06g24180D	879	690.154	245.487	5.74483		BnaA06g24180D	879	716.466	176	4.59384		BnaA06g24180D	879	699.67	190	4.86164
BnaA06g24170D	1827	1638.15	217.277	2.14217		BnaA06g24170D	1827	1664.47	166.347	1.86896		BnaA06g24170D	1827	1647.67	217.748	2.36595
BnaA06g24160D	927	738.154	0	0		BnaA06g24160D	927	764.466	0	0		BnaA06g24160D	927	747.67	0	0
BnaA06g24150D	510	321.19	2259.32	113.608		BnaA06g24150D	510	347.505	1954.4	105.175		BnaA06g24150D	510	330.671	2172.91	117.644
BnaA06g24140D	1104	915.154	22.3548	0.394523		BnaA06g24140D	1104	941.466	8.10526	0.160998		BnaA06g24140D	1104	924.67	14.4828	0.280406
BnaA06g24130D	753	564.154	22	0.629825		BnaA06g24130D	753	590.466	34	1.07682		BnaA06g24130D	753	573.67	35	1.09227
BnaA06g24120D	1092	903.154	1	0.0178827		BnaA06g24120D	1092	929.466	1.04926	0.0211109		BnaA06g24120D	1092	912.67	1	0.0196159
BnaA06g24110D	435	246.325	1	0.065567		BnaA06g24110D	435	272.535	0	0		BnaA06g24110D	435	255.671	0	0
BnaA06g24100D	1263	1074.15	2	0.0300717		BnaA06g24100D	1263	1100.47	2	0.033987		BnaA06g24100D	1263	1083.67	2	0.0330412
BnaA06g24090D	1092	903.154	14.1091	0.252309		BnaA06g24090D	1092	929.466	13.7821	0.277294		BnaA06g24090D	1092	912.67	19.4672	0.381868
BnaA06g24080D	849	660.154	0	0		BnaA06g24080D	849	686.466	0	0		BnaA06g24080D	849	669.67	0	0
BnaA06g24070D	372	183.806	5	0.439345		BnaA06g24070D	372	209.58	3	0.267689		BnaA06g24070D	372	193.002	1	0.0927602
BnaA06g24060D	120	18.5772	0	0		BnaA06g24060D	120	15.5745	0	0		BnaA06g24060D	120	16.5874	0	0
BnaA06g24050D	966	777.154	0	0		BnaA06g24050D	966	803.466	0	0		BnaA06g24050D	966	786.67	0	0
BnaA06g24040D	2073	1884.15	433.673	3.71741		BnaA06g24040D	2073	1910.47	481.259	4.71085		BnaA06g24040D	2073	1893.67	555.884	5.25535
BnaA06g24030D	1068	879.154	0	0		BnaA06g24030D	1068	905.466	0	0		BnaA06g24030D	1068	888.67	0	0
BnaA06g24020D	1740	1551.15	4.61633	0.0480659		BnaA06g24020D	1740	1577.47	6.25111	0.0741065		BnaA06g24020D	1740	1560.67	1	0.0114713
BnaA06g24010D	1044	855.154	148.731	2.809		BnaA06g24010D	1044	881.466	130.022	2.75849		BnaA06g24010D	1044	864.67	126.768	2.62471
BnaA06g24000D	606	417.154	4	0.154867		BnaA06g24000D	606	443.466	5	0.210848		BnaA06g24000D	606	426.671	4	0.167838
BnaA06g23990D	1032	843.154	121	2.31779		BnaA06g23990D	1032	869.466	135	2.90362		BnaA06g23990D	1032	852.67	126	2.64552
BnaA06g23980D	198	45.2136	15	5.35817		BnaA06g23980D	198	51.6123	13	4.71031		BnaA06g23980D	198	47.7444	20	7.49946
BnaA06g23970D	330	143.783	0	0		BnaA06g23970D	330	167.876	0	0		BnaA06g23970D	330	152.057	0	0
BnaA06g23960D	714	525.154	767.229	23.5957		BnaA06g23960D	714	551.466	645.53	21.8906		BnaA06g23960D	714	534.67	655.12	21.936
BnaA06g23950D	1698	1509.15	278.476	2.98023		BnaA06g23950D	1698	1535.47	299.355	3.6459		BnaA06g23950D	1698	1518.67	316.795	3.73454
BnaA06g23940D	1290	1101.15	301.221	4.41806		BnaA06g23940D	1290	1127.47	316.484	5.24938		BnaA06g23940D	1290	1110.67	302.83	4.88131
BnaA06g23930D	1134	945.154	0	0		BnaA06g23930D	1134	971.466	0	0		BnaA06g23930D	1134	954.67	0	0
BnaA06g23920D	462	273.246	1	0.0591072		BnaA06g23920D	462	299.535	0	0		BnaA06g23920D	462	282.671	0	0
BnaA06g23910D	225	60.4002	0.25	0.0668492		BnaA06g23910D	225	71.4482	0.25	0.0654347		BnaA06g23910D	225	63.9454	0.5	0.139986
BnaA06g23900D	1257	1068.15	309.13	4.67415		BnaA06g23900D	1257	1094.47	293.56	5.01596		BnaA06g23900D	1257	1077.67	291.096	4.83585
BnaA06g23890D	1287	1098.15	182.193	2.67955		BnaA06g23890D	1287	1124.47	170.895	2.84211		BnaA06g23890D	1287	1107.67	168.933	2.7304
BnaA06g23880D	2418	2229.15	24	0.173887		BnaA06g23880D	2418	2255.47	18	0.149243		BnaA06g23880D	2418	2238.67	9	0.0719739
BnaA06g23870D	2262	2073.15	896.804	6.98652		BnaA06g23870D	2262	2099.47	537.2	4.78504		BnaA06g23870D	2262	2082.67	604.546	5.19674
BnaA06g23860D	129	20.2858	0	0		BnaA06g23860D	129	17.4604	0	0		BnaA06g23860D	129	18.6895	0	0
BnaA06g23850D	1683	1494.15	273.837	2.96		BnaA06g23850D	1683	1520.47	292.955	3.60316		BnaA06g23850D	1683	1503.67	307.34	3.65922
BnaA06g23840D	273	94.0255	17	2.9201		BnaA06g23840D	273	113.077	13	2.14995		BnaA06g23840D	273	100.425	8	1.42616
BnaA06g23830D	327	140.985	294.239	33.7073		BnaA06g23830D	327	164.893	203	23.0225		BnaA06g23830D	327	149.193	140	16.7997
BnaA06g23820D	423	234.325	117.448	8.09507		BnaA06g23820D	423	260.535	68.3455	4.90572		BnaA06g23820D	423	243.695	118.732	8.72252
BnaA06g23810D	1413	1224.15	292.318	3.85668		BnaA06g23810D	1413	1250.47	178.386	2.66777		BnaA06g23810D	1413	1233.67	269.565	3.9119
BnaA06g23800D	351	163.357	401.909	39.7361		BnaA06g23800D	351	188.58	299.601	29.7104		BnaA06g23800D	351	172.362	259.354	26.9386
BnaA06g23790D	1128	939.154	184	3.16429		BnaA06g23790D	1128	965.466	183.092	3.54642		BnaA06g23790D	1128	948.67	188.993	3.56659
BnaA06g23780D	444	255.3	2	0.126524		BnaA06g23780D	444	281.535	1	0.0664242		BnaA06g23780D	444	264.671	3	0.202926
BnaA06g23770D	390	201.558	210.82	16.8929		BnaA06g23770D	390	227.559	189.421	15.5666		BnaA06g23770D	390	210.803	162.402	13.7923
BnaA06g23760D	1119	930.154	266.751	4.63175		BnaA06g23760D	1119	956.466	225.44	4.40778		BnaA06g23760D	1119	939.67	233.783	4.4541
BnaA06g23750D	621	432.154	1.07143	0.0400423		BnaA06g23750D	621	458.466	2	0.0815797		BnaA06g23750D	621	441.671	2.10811	0.085451
BnaA06g23740D	324	138.254	12.5044	1.46076		BnaA06g23740D	324	161.926	15.1569	1.75046		BnaA06g23740D	324	146.431	17.2157	2.10481
BnaA06g23730D	525	336.19	148.598	7.13875		BnaA06g23730D	525	362.505	128.939	6.65165		BnaA06g23730D	525	345.671	140.037	7.25275
BnaA06g23720D	243	71.6677	4	0.901428		BnaA06g23720D	243	86.2443	3	0.650504		BnaA06g23720D	243	76.6601	1	0.233536
BnaA06g23710D	1188	999.154	0	0		BnaA06g23710D	1188	1025.47	0	0		BnaA06g23710D	1188	1008.67	0	0
BnaA06g23700D	3249	3060.15	1105.27	5.83337		BnaA06g23700D	3249	3086.47	2247.2	13.6157		BnaA06g23700D	3249	3069.67	3077.58	17.949
BnaA06g23690D	267	89.4386	248.052	44.7933		BnaA06g23690D	267	107.501	397.387	69.1292		BnaA06g23690D	267	95.4375	298.337	55.9642
BnaA06g23680D	894	705.154	185.603	4.25104		BnaA06g23680D	894	731.466	179.131	4.5797		BnaA06g23680D	894	714.67	196.563	4.924
BnaA06g23670D	330	143.783	0	0		BnaA06g23670D	330	167.876	0	0		BnaA06g23670D	330	152.057	0	0
BnaA06g23660D	945	756.154	2.08978	0.0446359		BnaA06g23660D	945	782.466	1.55074	0.0370623		BnaA06g23660D	945	765.67	0	0
BnaA06g23650D	816	627.154	0	0		BnaA06g23650D	816	653.466	0	0		BnaA06g23650D	816	636.67	1	0.0281195
BnaA06g23640D	846	657.154	370.583	9.1078		BnaA06g23640D	846	683.466	439.111	12.0148		BnaA06g23640D	846	666.67	300.052	8.05765
BnaA06g23630D	258	82.5147	22	4.30612		BnaA06g23630D	258	99.3551	64.1515	12.0747		BnaA06g23630D	258	88.1687	70.2	14.2543
BnaA06g23620D	636	447.154	24.4394	0.882731		BnaA06g23620D	636	473.466	47.9196	1.89271		BnaA06g23620D	636	456.671	27.3821	1.07346
BnaA06g23610D	420	231.325	0	0		BnaA06g23610D	420	257.535	0.932908	0.0677425		BnaA06g23610D	420	240.695	0	0
BnaA06g23600D	1260	1071.15	91.4286	1.37856		BnaA06g23600D	1260	1097.47	95.6989	1.6307		BnaA06g23600D	1260	1080.67	295.865	4.90143
BnaC08g10950D	291	108.97	0	0		BnaC08g10950D	291	129.95	0	0		BnaC08g10950D	291	115.833	0	0
BnaC08g10960D	2211	2022.15	4.79657	0.03831		BnaC08g10960D	2211	2048.47	14.666	0.133888		BnaC08g10960D	2211	2031.67	34.4601	0.303659
BnaC08g10970D	258	82.5147	0	0		BnaC08g10970D	258	99.3551	0	0		BnaC08g10970D	258	88.1687	0	0
BnaC08g10980D	273	94.0255	0	0		BnaC08g10980D	273	113.077	0	0		BnaC08g10980D	273	100.425	0	0
BnaC08g10990D	921	732.154	0	0		BnaC08g10990D	921	758.466	0	0		BnaC08g10990D	921	741.67	0	0
BnaC08g11000D	54	25.9483	0	0		BnaC08g11000D	54	28.72	0	0		BnaC08g11000D	54	25.55	0	0
BnaC08g11010D	420	231.325	0	0		BnaC08g11010D	420	257.535	0	0		BnaC08g11010D	420	240.695	0	0
BnaC08g11020D	894	705.154	5.18491	0.118755		BnaC08g11020D	894	731.466	7.91614	0.202385		BnaC08g11020D	894	714.67	2.82216	0.0706967
BnaC08g11030D	171	32.8957	0	0		BnaC08g11030D	171	34.7205	0	0		BnaC08g11030D	171	33.6162	0	0
BnaC08g11040D	198	45.2136	7	2.50048		BnaC08g11040D	198	51.6123	3	1.08699		BnaC08g11040D	198	47.7444	2	0.749946
BnaC08g11050D	1095	906.154	0	0		BnaC08g11050D	1095	932.466	1	0.0200552		BnaC08g11050D	1095	915.67	2	0.0391033
BnaC08g11060D	4860	4671.15	2482.89	8.58476		BnaC08g11060D	4860	4697.47	4781.88	19.0368		BnaC08g11060D	4860	4680.67	4403	16.8408
BnaC08g11070D	468	279.219	98.4307	5.69352		BnaC08g11070D	468	305.505	152.67	9.34533		BnaC08g11070D	468	288.671	233.271	14.4671
BnaC08g11080D	558	369.154	645	28.2193		BnaC08g11080D	558	395.466	601	28.42		BnaC08g11080D	558	378.671	654	30.92
BnaC08g11090D	948	759.154	0	0		BnaC08g11090D	948	785.466	0	0		BnaC08g11090D	948	768.67	0	0
BnaC08g11100D	675	486.154	152.057	5.05157		BnaC08g11100D	675	512.466	142.748	5.20914		BnaC08g11100D	675	495.671	161.282	5.82528
BnaC08g11110D	783	594.154	344.459	9.3634		BnaC08g11110D	783	620.466	339	10.2174		BnaC08g11110D	783	603.67	380	11.2695
BnaC08g11120D	1308	1119.15	181.433	2.61831		BnaC08g11120D	1308	1145.47	252.108	4.11588		BnaC08g11120D	1308	1128.67	275.408	4.36849
BnaC08g11130D	705	516.154	738.364	23.1039		BnaC08g11130D	705	542.466	750.354	25.8674		BnaC08g11130D	705	525.67	752.695	25.6347
BnaC08g11140D	675	486.154	626.597	20.8166		BnaC08g11140D	675	512.466	435.915	15.9073		BnaC08g11140D	675	495.671	522.894	18.8861
BnaC08g11150D	387	198.578	3	0.243997		BnaC08g11150D	387	224.559	4	0.333111		BnaC08g11150D	387	207.824	7	0.603012
BnaC08g11160D	402	213.434	1574.47	119.142		BnaC08g11160D	402	239.535	1492.42	116.514		BnaC08g11160D	402	222.718	1215.3	97.6903
BnaC08g11170D	294	111.648	0	0		BnaC08g11170D	294	132.844	0	0		BnaC08g11170D	294	118.556	0	0
BnaC08g11180D	1734	1545.15	0	0		BnaC08g11180D	1734	1571.47	0	0		BnaC08g11180D	1734	1554.67	0	0
BnaC08g11190D	843	654.154	0	0		BnaC08g11190D	843	680.466	5.41956	0.148942		BnaC08g11190D	843	663.67	1	0.0269755
BnaC08g11200D	405	216.413	0	0		BnaC08g11200D	405	242.535	0	0		BnaC08g11200D	405	225.718	0	0
BnaC08g11210D	87	40.16	0	0		BnaC08g11210D	87	41.5059	0	0		BnaC08g11210D	87	38.25	0	0
BnaC08g11220D	273	94.0255	0	0		BnaC08g11220D	273	113.077	1	0.165381		BnaC08g11220D	273	100.425	0	0
BnaC08g11230D	300	116.91	78.1244	10.7927		BnaC08g11230D	300	138.627	227.933	30.7481		BnaC08g11230D	300	123.948	301.967	43.6155
BnaC08g11240D	885	696.154	0	0		BnaC08g11240D	885	722.466	0	0		BnaC08g11240D	885	705.67	0	0
BnaC08g11250D	1188	999.154	8.75163	0.141466		BnaC08g11250D	1188	1025.47	3	0.0547091		BnaC08g11250D	1188	1008.67	4	0.0709959
BnaC08g11260D	363	174.985	0	0		BnaC08g11260D	363	200.58	0	0		BnaC08g11260D	363	184.094	0	0
BnaC08g11270D	1176	987.154	46.5981	0.762392		BnaC08g11270D	1176	1013.47	135.81	2.506		BnaC08g11270D	1176	996.67	168.471	3.0262
BnaC08g11280D	231	64.0633	0	0		BnaC08g11280D	231	76.2673	1	0.2452		BnaC08g11280D	231	68.1318	1	0.262768
BnaC08g11290D	1173	984.154	1.13043	0.0185514		BnaC08g11290D	1173	1010.47	3.23684	0.0599044		BnaC08g11290D	1173	993.67	2.11111	0.0380357
BnaC08g11300D	936	747.154	0	0		BnaC08g11300D	936	773.466	0	0		BnaC08g11300D	936	756.67	1	0.0236601
BnaC08g11310D	261	84.8144	2	0.380851		BnaC08g11310D	261	102.046	1	0.183258		BnaC08g11310D	261	90.6004	3	0.592808
BnaC08g11320D	3063	2874.15	257.673	1.44795		BnaC08g11320D	3063	2900.47	507.147	3.26983		BnaC08g11320D	3063	2883.67	495.087	3.07368
BnaC08g11330D	135	21.913	0	0		BnaC08g11330D	135	19.4857	0	0		BnaC08g11330D	135	20.9779	0	0
BnaC08g11340D	663	474.154	0	0		BnaC08g11340D	663	500.466	0	0		BnaC08g11340D	663	483.671	0	0
BnaC08g11350D	840	651.154	0	0		BnaC08g11350D	840	677.466	0	0		BnaC08g11350D	840	660.67	0	0
BnaC08g11360D	126	19.6869	73	59.888		BnaC08g11360D	126	16.8038	59	65.6604		BnaC08g11360D	126	18.106	45	44.4952
BnaC08g11370D	351	163.357	0	0		BnaC08g11370D	351	188.58	0	0		BnaC08g11370D	351	172.362	0	0
BnaC08g11380D	927	738.154	0	0		BnaC08g11380D	927	764.466	0	0		BnaC08g11380D	927	747.67	0	0
BnaC08g11390D	315	130.172	3	0.372219		BnaC08g11390D	315	153.114	24	2.93127		BnaC08g11390D	315	137.933	24	3.11505
BnaC08g11400D	2352	2163.15	293.033	2.18788		BnaC08g11400D	2352	2189.47	257.99	2.20356		BnaC08g11400D	2352	2172.67	370.055	3.04927
BnaC08g11410D	1173	984.154	1602.14	26.2925		BnaC08g11410D	1173	1010.47	1359.64	25.163		BnaC08g11410D	1173	993.67	2006.96	36.1591
BnaC08g11420D	276	96.4521	0	0		BnaC08g11420D	276	115.81	0	0		BnaC08g11420D	276	102.925	0	0
BnaC08g11430D	78	40.443	53	21.1654		BnaC08g11430D	78	41.7206	174	77.9934		BnaC08g11430D	78	32.6377	119	65.2755
BnaC08g11440D	1866	1677.15	2138.88	20.5972		BnaC08g11440D	1866	1703.47	2765.43	30.359		BnaC08g11440D	1866	1686.67	2973.55	31.5622
BnaC08g11450D	852	663.154	244.117	5.94536		BnaC08g11450D	852	689.466	170.047	4.61228		BnaC08g11450D	852	672.67	167.823	4.46654
BnaC08g11460D	2868	2679.15	23	0.138652		BnaC08g11460D	2868	2705.47	44.2929	0.306162		BnaC08g11460D	2868	2688.67	55.9187	0.372342
BnaC08g11470D	288	106.342	0	0		BnaC08g11470D	288	127.053	0	0		BnaC08g11470D	288	113.091	1	0.158305
BnaC08g11480D	1437	1248.15	0	0		BnaC08g11480D	1437	1274.47	0	0		BnaC08g11480D	1437	1257.67	0	0
BnaC08g11490D	672	483.154	1	0.0334279		BnaC08g11490D	672	509.466	0	0		BnaC08g11490D	672	492.671	2.05856	0.074805
BnaC08g11500D	720	531.154	272.075	8.273		BnaC08g11500D	720	557.466	323.832	10.8633		BnaC08g11500D	720	540.67	292.832	9.69636
BnaC08g11510D	4878	4689.15	36	0.123995		BnaC08g11510D	4878	4715.47	23	0.0912142		BnaC08g11510D	4878	4698.67	25	0.095255
BnaC08g11520D	471	282.219	0	0		BnaC08g11520D	471	308.505	0	0		BnaC08g11520D	471	291.671	0	0
BnaC08g11530D	276	96.4521	0	0		BnaC08g11530D	276	115.81	0	0		BnaC08g11530D	276	102.925	0	0
BnaC08g11540D	633	444.154	0	0		BnaC08g11540D	633	470.466	0	0		BnaC08g11540D	633	453.671	0	0
BnaC08g11550D	480	291.19	11.0844	0.614795		BnaC08g11550D	480	317.505	6.30896	0.371592		BnaC08g11550D	480	300.671	6.60052	0.393016
BnaC08g11560D	63	30.5441	0	0		BnaC08g11560D	63	34.6909	0	0		BnaC08g11560D	63	30.587	0	0
BnaC08g11570D	1491	1302.15	0	0		BnaC08g11570D	1491	1328.47	0	0		BnaC08g11570D	1491	1311.67	0	0
BnaC08g11580D	1392	1203.15	1	0.0134237		BnaC08g11580D	1392	1229.47	3	0.0456314		BnaC08g11580D	1392	1212.67	5	0.0738159
BnaC08g11590D	744	555.154	5	0.145463		BnaC08g11590D	744	581.466	1	0.0321614		BnaC08g11590D	744	564.67	4	0.12682
BnaC08g11600D	663	474.154	6	0.204374		BnaC08g11600D	663	500.466	8	0.298934		BnaC08g11600D	663	483.671	6.38841	0.236464
BnaC08g11610D	525	336.19	0	0		BnaC08g11610D	525	362.505	0	0		BnaC08g11610D	525	345.671	0	0
BnaC08g11620D	1824	1635.15	472.403	4.66604		BnaC08g11620D	1824	1661.47	449.967	5.06464		BnaC08g11620D	1824	1644.67	482.418	5.2513
BnaC08g11630D	666	477.154	0	0		BnaC08g11630D	666	503.466	0	0		BnaC08g11630D	666	486.671	0	0
BnaC08g11640D	450	261.3	0	0		BnaC08g11640D	450	287.535	0	0		BnaC08g11640D	450	270.671	0	0
BnaC08g11650D	708	519.154	7.5	0.233324		BnaC08g11650D	708	545.466	10.8	0.370267		BnaC08g11650D	708	528.67	15.4	0.521505
BnaC08g11660D	321	135.589	275.261	32.788		BnaC08g11660D	321	158.942	213.916	25.1689		BnaC08g11660D	321	143.621	211.808	26.4026
BnaC08g11670D	1371	1182.15	1251.36	17.0964		BnaC08g11670D	1371	1208.47	1140.66	17.6515		BnaC08g11670D	1371	1191.67	1205.45	18.1099
BnaC08g11680D	2721	2532.15	2.80318	0.0178795		BnaC08g11680D	2721	2558.47	11.0552	0.0808065		BnaC08g11680D	2721	2541.67	7.71576	0.0543478
BnaC08g11690D	795	606.154	19	0.50625		BnaC08g11690D	795	632.466	16	0.473088		BnaC08g11690D	795	615.67	30.0828	0.874768
BnaC08g11700D	198	45.2136	0	0		BnaC08g11700D	198	51.6123	0	0		BnaC08g11700D	198	47.7444	0	0
BnaC08g11710D	1206	1017.15	174	2.76285		BnaC08g11710D	1206	1043.47	183	3.27968		BnaC08g11710D	1206	1026.67	202.53	3.53168
BnaC08g11720D	366	177.915	1	0.0907785		BnaC08g11720D	366	203.58	0	0		BnaC08g11720D	366	187.02	1	0.0957269
BnaC08g11730D	270	91.7591	0	0		BnaC08g11730D	270	110.235	0	0		BnaC08g11730D	270	97.9371	0	0
BnaC08g11740D	729	540.154	3	0.0897012		BnaC08g11740D	729	566.466	4	0.132052		BnaC08g11740D	729	549.67	1	0.0325702
BnaC08g11750D	633	444.154	549.233	19.9718		BnaC08g11750D	633	470.466	353.999	14.0713		BnaC08g11750D	633	453.671	351.997	13.8906
BnaC08g11760D	1950	1761.15	438.027	4.01696		BnaC08g11760D	1950	1787.47	613.873	6.42244		BnaC08g11760D	1950	1770.67	585.932	5.92423
BnaC08g11770D	873	684.154	2052.31	48.4489		BnaC08g11770D	873	710.466	1952.07	51.3821		BnaC08g11770D	873	693.67	1842.23	47.5459
BnaC08g11780D	1221	1032.15	56.6024	0.885697		BnaC08g11780D	1221	1058.47	107.563	1.90039		BnaC08g11780D	1221	1041.67	118.866	2.04291
BnaC08g11790D	1416	1227.15	109.79	1.44497		BnaC08g11790D	1416	1253.47	111.925	1.66984		BnaC08g11790D	1416	1236.67	102.083	1.47783
BnaC08g11800D	1164	975.154	666.911	11.0456		BnaC08g11800D	1164	1001.47	678.11	12.6626		BnaC08g11800D	1164	984.67	670.186	12.185
BnaC08g11810D	582	393.154	16	0.657282		BnaC08g11810D	582	419.466	23	1.02539		BnaC08g11810D	582	402.671	28	1.24489
BnaC08g11820D	1242	1053.15	3.12465	0.0479187		BnaC08g11820D	1242	1079.47	3.19636	0.055374		BnaC08g11820D	1242	1062.67	4.13372	0.069641
BnaC08g11830D	57	27.2097	0	0		BnaC08g11830D	57	30.5385	0	0		BnaC08g11830D	57	27.9024	0	0
BnaC08g11840D	528	339.19	0	0		BnaC08g11840D	528	365.505	0	0		BnaC08g11840D	528	348.671	0	0
BnaC08g11850D	321	135.589	0	0		BnaC08g11850D	321	158.942	0	0		BnaC08g11850D	321	143.621	0	0
BnaC08g11860D	1005	816.154	0	0		BnaC08g11860D	1005	842.466	0	0		BnaC08g11860D	1005	825.67	0	0
BnaC08g11870D	759	570.154	31	0.878141		BnaC08g11870D	759	596.466	30	0.940578		BnaC08g11870D	759	579.67	30	0.926537
BnaC08g11880D	306	122.191	0	0		BnaC08g11880D	306	144.443	0	0		BnaC08g11880D	306	129.526	0	0
BnaC08g11890D	903	714.154	48.8753	1.10533		BnaC08g11890D	903	740.466	64.8036	1.63664		BnaC08g11890D	903	723.67	59.9102	1.48212
BnaC08g11900D	195	43.6098	8	2.96279		BnaC08g11900D	195	49.6	2	0.754062		BnaC08g11900D	195	45.9665	7.95604	3.09869
BnaC08g11910D	426	237.325	19	1.29302		BnaC08g11910D	426	263.535	2	0.141922		BnaC08g11910D	426	246.695	9	0.653137
BnaC08g11920D	324	138.254	0	0		BnaC08g11920D	324	161.926	0	0		BnaC08g11920D	324	146.431	0	0
BnaC08g11930D	357	169.174	350.397	33.452		BnaC08g11930D	357	194.58	235.564	22.6397		BnaC08g11930D	357	178.238	305.531	30.6885
BnaC08g11940D	867	678.154	55.4258	1.32001		BnaC08g11940D	867	704.466	21.4879	0.570418		BnaC08g11940D	867	687.67	25.0549	0.652281
BnaC08g11950D	357	169.174	5	0.477344		BnaC08g11950D	357	194.58	1	0.0961085		BnaC08g11950D	357	178.238	1	0.100443
BnaC08g11960D	525	336.19	0	0		BnaC08g11960D	525	362.505	0	0		BnaC08g11960D	525	345.671	0	0
BnaC08g11970D	540	351.19	0	0		BnaC08g11970D	540	377.505	0	0		BnaC08g11970D	540	360.671	0	0
BnaC08g11980D	1092	903.154	0	0		BnaC08g11980D	1092	929.466	1	0.0201199		BnaC08g11980D	1092	912.67	3	0.0588477
BnaC08g11990D	1782	1593.15	456.665	4.62951		BnaC08g11990D	1782	1619.47	633.261	7.31257		BnaC08g11990D	1782	1602.67	662.213	7.39735
BnaC08g12000D	1077	888.154	1.02771	0.0186887		BnaC08g12000D	1077	914.466	2	0.0408998		BnaC08g12000D	1077	897.67	3	0.0598311
BnaC08g12010D	372	183.806	0	0		BnaC08g12010D	372	209.58	0	0		BnaC08g12010D	372	193.002	0	0
BnaC08g12020D	312	127.356	0	0		BnaC08g12020D	312	150.235	0	0		BnaC08g12020D	312	135.057	1	0.132558
BnaC08g12030D	804	615.154	6.24307	0.163911		BnaC08g12030D	804	641.466	4	0.116613		BnaC08g12030D	804	624.67	2	0.0573194
BnaC08g12040D	576	387.154	0	0		BnaC08g12040D	576	413.466	0	0		BnaC08g12040D	576	396.671	0	0
BnaC08g12050D	2193	2004.15	852.656	6.87128		BnaC08g12050D	2193	2030.47	1277.52	11.7661		BnaC08g12050D	2193	2013.67	1248.41	11.0992
BnaC01g31150D	915	726.154	0	0		BnaC01g31150D	915	752.466	0	0		BnaC01g31150D	915	735.67	0	0
BnaC01g31140D	474	285.19	73	4.13412		BnaC01g31140D	474	311.505	40	2.40134		BnaC01g31140D	474	294.671	46	2.79475
BnaC01g31130D	2445	2256.15	0	0		BnaC01g31130D	2445	2282.47	0	0		BnaC01g31130D	2445	2265.67	0	0
BnaC01g31120D	408	219.348	0	0		BnaC01g31120D	408	245.535	0	0		BnaC01g31120D	408	228.695	0	0
BnaC01g31110D	654	465.154	2	0.0694429		BnaC01g31110D	654	491.466	1.42857	0.0543585		BnaC01g31110D	654	474.671	1.28571	0.0484925
BnaC01g31100D	651	462.154	0	0		BnaC01g31100D	651	488.466	1	0.0382847		BnaC01g31100D	651	471.671	2	0.0759126
BnaC01g31090D	459	270.274	115	6.87209		BnaC01g31090D	459	296.535	115	7.25238		BnaC01g31090D	459	279.671	115	7.36163
BnaC01g31080D	891	702.154	73.4305	1.68904		BnaC01g31080D	891	728.466	85.3631	2.19139		BnaC01g31080D	891	711.67	88	2.21374
BnaC01g31070D	249	75.6669	0	0		BnaC01g31070D	249	91.3131	0	0		BnaC01g31070D	249	81.128	0	0
BnaC01g31060D	291	108.97	0	0		BnaC01g31060D	291	129.95	0	0		BnaC01g31060D	291	115.833	0	0
BnaC01g31050D	639	450.154	0	0		BnaC01g31050D	639	476.466	0	0		BnaC01g31050D	639	459.671	0	0
BnaC01g31040D	420	231.325	0	0		BnaC01g31040D	420	257.535	0	0		BnaC01g31040D	420	240.695	0	0
BnaC01g31030D	426	237.325	0	0		BnaC01g31030D	426	263.535	0	0		BnaC01g31030D	426	246.695	0	0
BnaC01g31020D	795	606.154	0	0		BnaC01g31020D	795	632.466	0	0		BnaC01g31020D	795	615.67	0	0
BnaC01g31010D	300	116.91	0	0		BnaC01g31010D	300	138.627	0	0		BnaC01g31010D	300	123.948	1	0.144438
BnaC01g31000D	297	114.39	9	1.27072		BnaC01g31000D	297	135.696	8	1.10251		BnaC01g31000D	297	121.335	7	1.03284
BnaC01g30990D	1326	1137.15	1.00078	0.0142139		BnaC01g30990D	1326	1163.47	2	0.0321466		BnaC01g30990D	1326	1146.67	3	0.0468387
BnaC01g30980D	543	354.19	504.887	23.0225		BnaC01g30980D	543	380.505	241.664	11.8771		BnaC01g30980D	543	363.671	282.4	13.9021
BnaC01g30970D	462	273.246	16.7481	0.98993		BnaC01g30970D	462	299.535	13	0.811623		BnaC01g30970D	462	282.671	11.9376	0.756063
BnaC01g30960D	135	21.913	6	4.42225		BnaC01g30960D	135	19.4857	15	14.3957		BnaC01g30960D	135	20.9779	4	3.41366
BnaC01g30950D	498	309.19	0	0		BnaC01g30950D	498	335.505	0	0		BnaC01g30950D	498	318.671	0	0
BnaC01g30940D	1131	942.154	19.6349	0.336591		BnaC01g30940D	1131	968.466	20.152	0.389129		BnaC01g30940D	1131	951.67	11	0.206932
BnaC01g30930D	948	759.154	0	0		BnaC01g30930D	948	785.466	0	0		BnaC01g30930D	948	768.67	0	0
BnaC01g30920D	291	108.97	0	0		BnaC01g30920D	291	129.95	0	0		BnaC01g30920D	291	115.833	0	0
BnaC01g30910D	453	264.3	0	0		BnaC01g30910D	453	290.535	0	0		BnaC01g30910D	453	273.671	0	0
BnaC01g30900D	438	249.325	0	0		BnaC01g30900D	438	275.535	0	0		BnaC01g30900D	438	258.671	0	0
BnaC01g30890D	558	369.154	0	0		BnaC01g30890D	558	395.466	0	0		BnaC01g30890D	558	378.671	0	0
BnaC01g30880D	135	21.913	0	0		BnaC01g30880D	135	19.4857	0	0		BnaC01g30880D	135	20.9779	0	0
BnaC01g30870D	993	804.154	0	0		BnaC01g30870D	993	830.466	0	0		BnaC01g30870D	993	813.67	0	0
BnaC01g30860D	1410	1221.15	75	0.99194		BnaC01g30860D	1410	1247.47	31	0.464721		BnaC01g30860D	1410	1230.67	68	0.989213
BnaC01g30850D	918	729.154	126.401	2.79979		BnaC01g30850D	918	755.466	116.72	2.88927		BnaC01g30850D	918	738.67	98.5537	2.38861
BnaC01g30840D	291	108.97	0	0		BnaC01g30840D	291	129.95	0	0		BnaC01g30840D	291	115.833	0	0
BnaC01g30830D	1080	891.154	0	0		BnaC01g30830D	1080	917.466	0	0		BnaC01g30830D	1080	900.67	0	0
BnaC01g30820D	555	366.154	8	0.352875		BnaC01g30820D	555	392.466	9	0.428844		BnaC01g30820D	555	375.671	5.30385	0.252759
BnaC01g30810D	462	273.246	994.583	58.787		BnaC01g30810D	462	299.535	933.715	58.2942		BnaC01g30810D	462	282.671	780.862	49.4557
BnaC01g30800D	1797	1608.15	0	0		BnaC01g30800D	1797	1634.47	3.80592	0.0435455		BnaC01g30800D	1797	1617.67	1.73342e-08	1.91839e-10
BnaC01g30790D	711	522.154	2.16651	0.0670126		BnaC01g30790D	711	548.466	7	0.238675		BnaC01g30790D	711	531.67	5	0.168364
BnaC01g30780D	597	408.154	0	0		BnaC01g30780D	597	434.466	0	0		BnaC01g30780D	597	417.671	0	0
BnaC01g30770D	417	228.325	0	0		BnaC01g30770D	417	254.535	0	0		BnaC01g30770D	417	237.695	0	0
BnaC01g30760D	1083	894.154	1767.28	31.9219		BnaC01g30760D	1083	920.466	1673.42	33.9983		BnaC01g30760D	1083	903.67	1408.43	27.9028
BnaC01g30750D	189	40.8367	824	325.89		BnaC01g30750D	189	45.7999	470	191.908		BnaC01g30750D	189	42.6772	463	194.226
BnaC01g30740D	318	132.876	0	0		BnaC01g30740D	318	156.052	0	0		BnaC01g30740D	318	140.764	0	0
BnaC01g30730D	231	64.0633	0	0		BnaC01g30730D	231	76.2673	0	0		BnaC01g30730D	231	68.1318	0	0
BnaC01g30720D	834	645.154	0	0		BnaC01g30720D	834	671.466	0	0		BnaC01g30720D	834	654.67	0	0
BnaC01g30710D	402	213.434	2	0.151342		BnaC01g30710D	402	239.535	3	0.234213		BnaC01g30710D	402	222.718	2	0.160767
BnaC01g30700D	2415	2226.15	2	0.0145101		BnaC01g30700D	2415	2252.47	5	0.0415117		BnaC01g30700D	2415	2235.67	3	0.0240235
BnaC01g30690D	228	62.1787	0	0		BnaC01g30690D	228	73.8414	0	0		BnaC01g30690D	228	65.9677	0	0
BnaC01g30680D	381	192.637	0	0		BnaC01g30680D	381	218.559	0	0		BnaC01g30680D	381	201.844	0	0
BnaC01g30670D	939	750.154	0.310464	0.00668429		BnaC01g30670D	939	776.466	16.6101	0.400044		BnaC01g30670D	939	759.67	14.2495	0.335813
BnaC01g30660D	414	225.325	0	0		BnaC01g30660D	414	251.535	0	0		BnaC01g30660D	414	234.695	0	0
BnaC01g30650D	186	39.6121	1	0.407725		BnaC01g30650D	186	43.8277	0	0		BnaC01g30650D	186	40.9029	0	0
BnaC01g30640D	1599	1410.15	157.661	1.80572		BnaC01g30640D	1599	1436.47	179.919	2.34229		BnaC01g30640D	1599	1419.67	246.768	3.11188
BnaC01g30630D	654	465.154	10	0.347215		BnaC01g30630D	654	491.466	19	0.722969		BnaC01g30630D	654	474.671	10	0.377164
BnaC01g30620D	600	411.154	0	0		BnaC01g30620D	600	437.466	0	0		BnaC01g30620D	600	420.671	0	0
BnaC01g30610D	489	300.19	0	0		BnaC01g30610D	489	326.505	0	0		BnaC01g30610D	489	309.671	0	0
BnaC01g30600D	1428	1239.15	70.9831	0.925176		BnaC01g30600D	1428	1265.47	94.6949	1.39938		BnaC01g30600D	1428	1248.67	93.5352	1.34107
BnaC01g30590D	1143	954.154	0	0		BnaC01g30590D	1143	980.466	0	0		BnaC01g30590D	1143	963.67	0	0
BnaC01g30580D	807	618.154	0	0		BnaC01g30580D	807	644.466	0	0		BnaC01g30580D	807	627.67	0	0
BnaC01g30570D	774	585.154	0	0		BnaC01g30570D	774	611.466	0	0		BnaC01g30570D	774	594.67	0	0
BnaC01g30560D	2739	2550.15	28.4262	0.180031		BnaC01g30560D	2739	2576.47	47.2913	0.343254		BnaC01g30560D	2739	2559.67	38.3841	0.268466
BnaC01g30550D	717	528.154	80.5943	2.46456		BnaC01g30550D	717	554.466	88.7881	2.9946		BnaC01g30550D	717	537.67	93.3727	3.10904
BnaC01g30540D	720	531.154	103.092	3.13473		BnaC01g30540D	720	557.466	143.878	4.82655		BnaC01g30540D	720	540.67	84.5447	2.79947
BnaC08g09920D	321	135.589	65.8713	7.84634		BnaC08g09920D	321	158.942	50.2018	5.90665		BnaC08g09920D	321	143.621	25.4328	3.1703
BnaC08g09930D	939	750.154	1898.41	40.8728		BnaC08g09930D	939	776.466	1335.2	32.1576		BnaC08g09930D	939	759.67	1097.12	25.8554
BnaC08g09940D	924	735.154	296.24	6.50818		BnaC08g09940D	924	761.466	284.571	6.98876		BnaC08g09940D	924	744.67	266.726	6.41245
BnaC08g09950D	1293	1104.15	428.311	6.26505		BnaC08g09950D	1293	1130.47	413.628	6.84246		BnaC08g09950D	1293	1113.67	403.682	6.48941
BnaC08g09960D	1587	1398.15	1	0.0115515		BnaC08g09960D	1587	1424.47	0	0		BnaC08g09960D	1587	1407.67	0	0
BnaC08g09970D	4431	4242.15	151.591	0.57714		BnaC08g09970D	4431	4268.47	267.154	1.17044		BnaC08g09970D	4431	4251.67	248.155	1.04493
BnaC08g09980D	330	143.783	672.442	75.5339		BnaC08g09980D	330	167.876	574.55	64.0026		BnaC08g09980D	330	152.057	519.72	61.1908
BnaC08g09990D	1470	1281.15	0	0		BnaC08g09990D	1470	1307.47	0	0		BnaC08g09990D	1470	1290.67	0	0
BnaC08g10000D	234	66.0606	1	0.244485		BnaC08g10000D	234	78.6968	2	0.475261		BnaC08g10000D	234	70.1801	0	0
BnaC08g10010D	1356	1167.15	0	0		BnaC08g10010D	1356	1193.47	0	0		BnaC08g10010D	1356	1176.67	0	0
BnaC08g10020D	327	140.985	1	0.114557		BnaC08g10020D	327	164.893	0	0		BnaC08g10020D	327	149.193	0	0
BnaC08g10030D	822	633.154	6	0.153051		BnaC08g10030D	822	659.466	0	0		BnaC08g10030D	822	642.67	1	0.027857
BnaC08g10040D	288	106.342	0	0		BnaC08g10040D	288	127.053	0	0		BnaC08g10040D	288	113.091	0	0
BnaC08g10050D	1251	1062.15	0	0		BnaC08g10050D	1251	1088.47	0	0		BnaC08g10050D	1251	1071.67	0	0
BnaC08g10060D	438	249.325	0	0		BnaC08g10060D	438	275.535	0	0		BnaC08g10060D	438	258.671	0	0
BnaC08g10070D	69	33.3867	0	0		BnaC08g10070D	69	37.55	0	0		BnaC08g10070D	69	31.5926	0	0
BnaC08g10080D	1479	1290.15	0	0		BnaC08g10080D	1479	1316.47	0	0		BnaC08g10080D	1479	1299.67	0	0
BnaC08g10090D	645	456.154	0	0		BnaC08g10090D	645	482.466	0	0		BnaC08g10090D	645	465.671	0	0
BnaC08g10100D	906	717.154	0	0		BnaC08g10100D	906	743.466	0	0		BnaC08g10100D	906	726.67	0	0
BnaC08g10110D	1698	1509.15	719.11	7.69585		BnaC08g10110D	1698	1535.47	827.653	10.0802		BnaC08g10110D	1698	1518.67	881.114	10.387
BnaC08g10120D	483	294.19	81.9097	4.49678		BnaC08g10120D	483	320.505	64.8214	3.78218		BnaC08g10120D	483	303.671	91.3282	5.38425
BnaC08g10130D	582	393.154	0	0		BnaC08g10130D	582	419.466	0	0		BnaC08g10130D	582	402.671	0	0
BnaC08g10140D	381	192.637	64	5.36581		BnaC08g10140D	381	218.559	33	2.82361		BnaC08g10140D	381	201.844	31	2.74959
BnaC08g10150D	771	582.154	2933.93	81.3967		BnaC08g10150D	771	608.466	6824.96	209.76		BnaC08g10150D	771	591.67	7433.09	224.912
BnaC08g10160D	1170	981.154	473.992	7.80241		BnaC08g10160D	1170	1007.47	519.513	9.64329		BnaC08g10160D	1170	990.67	464.702	8.39785
BnaC08g10170D	1683	1494.15	429.167	4.63901		BnaC08g10170D	1683	1520.47	384.094	4.72411		BnaC08g10170D	1683	1503.67	354.291	4.21822
BnaC08g10180D	2286	2097.15	500.57	3.85505		BnaC08g10180D	2286	2123.47	349.856	3.08108		BnaC08g10180D	2286	2106.67	326.875	2.77785
BnaC08g10190D	228	62.1787	0	0		BnaC08g10190D	228	73.8414	0	0		BnaC08g10190D	228	65.9677	0	0
BnaC08g10200D	771	582.154	7958.3	220.789		BnaC08g10200D	771	608.466	6706.93	206.132		BnaC08g10200D	771	591.67	7224.92	218.613
BnaC08g10210D	780	591.154	75.7609	2.06985		BnaC08g10210D	780	617.466	102.345	3.09967		BnaC08g10210D	780	600.67	92.3254	2.75174
BnaC08g10220D	1389	1200.15	14.3482	0.193088		BnaC08g10220D	1389	1226.47	6.14421	0.093685		BnaC08g10220D	1389	1209.67	14.3674	0.212635
BnaC08g10230D	1419	1230.15	0	0		BnaC08g10230D	1419	1256.47	0	0		BnaC08g10230D	1419	1239.67	0	0
BnaC08g10240D	1314	1125.15	35	0.502401		BnaC08g10240D	1314	1151.47	38	0.617151		BnaC08g10240D	1314	1134.67	25	0.394451
BnaC08g10250D	318	132.876	0	0		BnaC08g10250D	318	156.052	0	0		BnaC08g10250D	318	140.764	0	0
BnaC08g10260D	264	87.1372	1	0.185349		BnaC08g10260D	264	104.75	1	0.178528		BnaC08g10260D	264	93.0601	1	0.19238
BnaC08g10270D	612	423.154	0	0		BnaC08g10270D	612	449.466	0	0		BnaC08g10270D	612	432.671	0	0
BnaC08g10280D	186	39.6121	0	0		BnaC08g10280D	186	43.8277	0	0		BnaC08g10280D	186	40.9029	0	0
BnaC08g10290D	573	384.154	290.012	12.1928		BnaC08g10290D	573	410.466	158.263	7.21042		BnaC08g10290D	573	393.671	90.4869	4.11505
BnaC08g10300D	177	35.4962	2	0.910002		BnaC08g10300D	177	38.4451	5	2.43214		BnaC08g10300D	177	36.4792	1	0.490769
BnaC08g10310D	1215	1026.15	45	0.708263		BnaC08g10310D	1215	1052.47	32	0.568592		BnaC08g10310D	1215	1035.67	31	0.535874
BnaC08g10320D	306	122.191	1	0.132177		BnaC08g10320D	306	144.443	1	0.129468		BnaC08g10320D	306	129.526	1	0.138219
BnaC08g10330D	309	124.899	0	0		BnaC08g10330D	309	147.384	0	0		BnaC08g10330D	309	132.274	0	0
BnaC08g10340D	195	43.6098	0	0		BnaC08g10340D	195	49.6	0	0		BnaC08g10340D	195	45.9665	1	0.389476
BnaC08g10350D	1347	1158.15	0	0		BnaC08g10350D	1347	1184.47	0	0		BnaC08g10350D	1347	1167.67	0	0
BnaC08g10360D	597	408.154	0	0		BnaC08g10360D	597	434.466	0	0		BnaC08g10360D	597	417.671	0	0
BnaC08g10370D	942	753.154	0	0		BnaC08g10370D	942	779.466	0	0		BnaC08g10370D	942	762.67	0	0
BnaC08g10380D	1023	834.154	451	8.73223		BnaC08g10380D	1023	860.466	275	5.97666		BnaC08g10380D	1023	843.67	259	5.49603
BnaA02g05110D	1584	1395.15	3221.1	37.2887		BnaA02g05110D	1584	1421.47	2708.65	35.635		BnaA02g05110D	1584	1404.67	2661.43	33.9206
BnaA02g05120D	666	477.154	3035	102.729		BnaA02g05120D	666	503.466	2214	82.2369		BnaA02g05120D	666	486.671	2206	81.1508
BnaA02g05130D	819	630.154	791.818	20.2943		BnaA02g05130D	819	656.466	1107.16	31.5396		BnaA02g05130D	819	639.67	830.205	23.2355
BnaA02g05140D	2052	1863.15	409.478	3.54957		BnaA02g05140D	2052	1889.47	577.586	5.71659		BnaA02g05140D	2052	1872.67	621.828	5.94472
BnaA02g05150D	312	127.356	107	13.5694		BnaA02g05150D	312	150.235	92	11.4518		BnaA02g05150D	312	135.057	124	16.4371
BnaA02g05160D	1905	1716.15	10407	97.9404		BnaA02g05160D	1905	1742.47	9057.92	97.2128		BnaA02g05160D	1905	1725.67	11468.9	118.984
BnaA02g05170D	4041	3852.15	938.172	3.93345		BnaA02g05170D	4041	3878.47	732.143	3.53017		BnaA02g05170D	4041	3861.67	667.128	3.09283
BnaA02g05180D	672	483.154	215.527	7.20463		BnaA02g05180D	672	509.466	160.485	5.89085		BnaA02g05180D	672	492.671	142	5.16006
BnaA02g05190D	1104	915.154	192	3.38846		BnaA02g05190D	1104	941.466	189	3.75419		BnaA02g05190D	1104	924.67	228	4.41439
BnaA02g05200D	678	489.154	888	29.3199		BnaA02g05200D	678	515.466	900	32.6514		BnaA02g05200D	678	498.671	983	35.2909
BnaA02g05210D	2991	2802.15	658	3.79253		BnaA02g05210D	2991	2828.47	743	4.91244		BnaA02g05210D	2991	2811.67	588	3.744
BnaA02g05220D	660	471.154	12035.9	412.583		BnaA02g05220D	660	497.466	11864.5	446.01		BnaA02g05220D	660	480.671	12472.3	464.54
BnaA02g05230D	1719	1530.15	9867	104.147		BnaA02g05230D	1719	1556.47	5814	69.8545		BnaA02g05230D	1719	1539.67	5411	62.9176
BnaA02g05240D	1713	1524.15	1377	14.5915		BnaA02g05240D	1713	1550.47	948.282	11.4376		BnaA02g05240D	1713	1533.67	568	6.63039
BnaA02g05250D	1167	978.154	0	0		BnaA02g05250D	1167	1004.47	1	0.0186176		BnaA02g05250D	1167	987.67	0	0
BnaA02g05260D	912	723.154	0	0		BnaA02g05260D	912	749.466	3	0.0748563		BnaA02g05260D	912	732.67	0	0
BnaA02g05270D	882	693.154	0	0		BnaA02g05270D	882	719.466	0	0		BnaA02g05270D	882	702.67	0	0
BnaA02g05280D	786	597.154	0	0		BnaA02g05280D	786	623.466	0	0		BnaA02g05280D	786	606.67	0	0
BnaA02g05290D	2721	2532.15	1475.98	9.41425		BnaA02g05290D	2721	2558.47	1596	11.6657		BnaA02g05290D	2721	2541.67	945.995	6.66334
BnaA02g05300D	2388	2199.15	712.515	5.23279		BnaA02g05300D	2388	2225.47	1023.72	8.60237		BnaA02g05300D	2388	2208.67	1040.72	8.43581
BnaA02g05310D	840	651.154	127.247	3.15615		BnaA02g05310D	840	677.466	72.2343	1.99395		BnaA02g05310D	840	660.67	89.8947	2.43597
BnaA02g05320D	450	261.3	7433.29	459.447		BnaA02g05320D	450	287.535	6090.71	396.128		BnaA02g05320D	450	270.671	5783.6	382.543
BnaA02g05330D	1326	1137.15	12	0.170434		BnaA02g05330D	1326	1163.47	9	0.14466		BnaA02g05330D	1326	1146.67	12	0.187355
BnaA02g05340D	1554	1365.15	938.675	11.1052		BnaA02g05340D	1554	1391.47	819.653	11.0158		BnaA02g05340D	1554	1374.67	802.321	10.4489
BnaA02g05350D	216	55.1639	0	0		BnaA02g05350D	216	64.4492	0	0		BnaA02g05350D	216	58.0916	0	0
BnaA02g05360D	750	561.154	134	3.85671		BnaA02g05360D	750	587.466	75	2.38747		BnaA02g05360D	750	570.67	125	3.92145
BnaA02g05370D	1281	1092.15	14	0.207033		BnaA02g05370D	1281	1118.47	13	0.21736		BnaA02g05370D	1281	1101.67	2	0.0325013
BnaA02g05380D	939	750.154	333	7.16949		BnaA02g05380D	939	776.466	319	7.68294		BnaA02g05380D	939	759.67	321	7.56488
BnaA02g05390D	885	696.154	2	0.0464002		BnaA02g05390D	885	722.466	2	0.0517692		BnaA02g05390D	885	705.67	6	0.15222
BnaA02g05400D	627	438.154	36	1.327		BnaA02g05400D	627	464.466	43	1.73131		BnaA02g05400D	627	447.671	60.0732	2.4024
BnaA02g05410D	1113	924.154	83.6359	1.46165		BnaA02g05410D	1113	950.466	133.879	2.63412		BnaA02g05410D	1113	933.67	142.078	2.72431
BnaA02g05420D	2898	2709.15	781.115	4.65667		BnaA02g05420D	2898	2735.47	809.131	5.53155		BnaA02g05420D	2898	2718.67	766.694	5.0488
BnaA02g05430D	1272	1083.15	6401.9	95.4582		BnaA02g05430D	1272	1109.47	6431.76	108.411		BnaA02g05430D	1272	1092.67	5905.28	96.7552
BnaA02g05440D	741	552.154	200.938	5.87754		BnaA02g05440D	741	578.466	150.905	4.87849		BnaA02g05440D	741	561.67	170.056	5.42041
BnaA02g05450D	1341	1152.15	224	3.14002		BnaA02g05450D	1341	1178.47	279.99	4.44308		BnaA02g05450D	1341	1161.67	199	3.06685
BnaA02g05460D	2094	1905.15	39.6211	0.335885		BnaA02g05460D	2094	1931.47	34.8794	0.337708		BnaA02g05460D	2094	1914.67	32.0389	0.299575
BnaA02g05470D	588	399.154	17	0.687865		BnaA02g05470D	588	425.466	25	1.09884		BnaA02g05470D	588	408.671	17	0.744729
BnaA02g05480D	1680	1491.15	0	0		BnaA02g05480D	1680	1517.47	0	0		BnaA02g05480D	1680	1500.67	0	0
BnaA02g05490D	630	441.154	2.02955	0.0743027		BnaA02g05490D	630	467.466	1.02431	0.040977		BnaA02g05490D	630	450.671	1.02358	0.0406617
BnaA02g05500D	489	300.19	14.5659	0.783676		BnaA02g05500D	489	326.505	27.2097	1.55845		BnaA02g05500D	489	309.671	17.5411	1.0141
BnaA02g05510D	813	624.154	62	1.60433		BnaA02g05510D	813	650.466	63.4286	1.82356		BnaA02g05510D	813	633.67	550.079	15.5412
BnaA02g05520D	267	89.4386	27.8667	5.03216		BnaA02g05520D	267	107.501	17	2.95731		BnaA02g05520D	267	95.4375	15.6923	2.94368
BnaA02g05530D	327	140.985	274.542	31.4508		BnaA02g05530D	327	164.893	305.374	34.6329		BnaA02g05530D	327	149.193	268.152	32.1777
BnaA02g05540D	1032	843.154	53.2787	1.02057		BnaA02g05540D	1032	869.466	34.075	0.732896		BnaA02g05540D	1032	852.67	32.7273	0.687149
BnaA02g05550D	789	600.154	0	0		BnaA02g05550D	789	626.466	0	0		BnaA02g05550D	789	609.67	0	0
BnaA02g05560D	1074	885.154	234.973	4.2874		BnaA02g05560D	1074	911.466	200.901	4.12193		BnaA02g05560D	1074	894.67	213.467	4.2716
BnaA02g05570D	1377	1188.15	161.515	2.19551		BnaA02g05570D	1377	1214.47	177.385	2.73143		BnaA02g05570D	1377	1197.67	128.467	1.92033
BnaA02g05580D	1275	1086.15	117.892	1.75303		BnaA02g05580D	1275	1112.47	152.24	2.55919		BnaA02g05580D	1275	1095.67	163.747	2.67557
BnaA02g05590D	666	477.154	311	10.5268		BnaA02g05590D	666	503.466	237.383	8.81738		BnaA02g05590D	666	486.671	281	10.337
BnaA02g05600D	708	519.154	16	0.497758		BnaA02g05600D	708	545.466	5	0.17142		BnaA02g05600D	708	528.67	9	0.304775
BnaA02g05610D	618	429.154	21	0.790316		BnaA02g05610D	618	455.466	14	0.574819		BnaA02g05610D	618	438.671	26	1.0611
BnaA02g05620D	1326	1137.15	242.264	3.44085		BnaA02g05620D	1326	1163.47	261.186	4.19813		BnaA02g05620D	1326	1146.67	197.008	3.07587
BnaA02g05630D	225	60.4002	0.25	0.0668492		BnaA02g05630D	225	71.4482	0.25	0.0654347		BnaA02g05630D	225	63.9454	0.5	0.139986
BnaA02g05640D	609	420.154	0	0		BnaA02g05640D	609	446.466	0	0		BnaA02g05640D	609	429.671	0	0
BnaA02g05650D	519	330.19	4089.87	200.051		BnaA02g05650D	519	356.505	4177.01	219.108		BnaA02g05650D	519	339.671	4982.53	262.612
BnaA02g05660D	945	756.154	188.451	4.02515		BnaA02g05660D	945	782.466	168.685	4.03152		BnaA02g05660D	945	765.67	120.789	2.82429
BnaA02g05670D	1026	837.154	1	0.0192925		BnaA02g05670D	1026	863.466	0	0		BnaA02g05670D	1026	846.67	0	0
BnaA02g05680D	168	31.5853	0	0		BnaA02g05680D	168	33.2971	0	0		BnaA02g05680D	168	32.3085	0	0
BnaA02g05690D	429	240.325	24	1.6129		BnaA02g05690D	429	266.535	14	0.982273		BnaA02g05690D	429	249.671	7	0.501942
BnaA02g05700D	1479	1290.15	2	0.0250371		BnaA02g05700D	1479	1316.47	0	0		BnaA02g05700D	1479	1299.67	3	0.0413248
BnaA02g05710D	246	73.6259	0	0		BnaA02g05710D	246	88.715	0	0		BnaA02g05710D	246	78.9361	0	0
BnaA02g05720D	360	172.037	0	0		BnaA02g05720D	360	197.58	0	0		BnaA02g05720D	360	181.113	0	0
BnaA02g05730D	840	651.154	0	0		BnaA02g05730D	840	677.466	0	0		BnaA02g05730D	840	660.67	0	0
BnaA02g05740D	63	30.5441	0	0		BnaA02g05740D	63	34.6909	0	0		BnaA02g05740D	63	30.587	0	0
BnaA02g05750D	336	149.354	9186.73	993.43		BnaA02g05750D	336	173.705	5007.63	539.111		BnaA02g05750D	336	157.839	4534.29	514.3
BnaA02g05760D	1752	1563.15	0	0		BnaA02g05760D	1752	1589.47	1	0.0117654		BnaA02g05760D	1752	1572.67	5	0.0569187
BnaA02g05770D	1470	1281.15	51.3825	0.647752		BnaA02g05770D	1470	1307.47	63.6859	0.910903		BnaA02g05770D	1470	1290.67	79.4535	1.1021
BnaA02g05780D	1278	1089.15	115.845	1.71784		BnaA02g05780D	1278	1115.47	111.019	1.86122		BnaA02g05780D	1278	1098.67	182.207	2.96906
BnaA02g05790D	525	336.19	4	0.192163		BnaA02g05790D	525	362.505	1	0.0515876		BnaA02g05790D	525	345.671	3	0.155375
BnaA02g05800D	1704	1515.15	0	0		BnaA02g05800D	1704	1541.47	0	0		BnaA02g05800D	1704	1524.67	0	0
BnaA02g05810D	555	366.154	116.205	5.12573		BnaA02g05810D	555	392.466	77.2322	3.68007		BnaA02g05810D	555	375.671	70.0561	3.33858
BnaA02g05820D	933	744.154	249	5.4042		BnaA02g05820D	933	770.466	204	4.95149		BnaA02g05820D	933	753.67	221	5.24969
BnaA02g05830D	372	183.806	0	0		BnaA02g05830D	372	209.58	0	0		BnaA02g05830D	372	193.002	0	0
BnaA02g05840D	1047	858.154	2304.32	43.3682		BnaA02g05840D	1047	884.466	2970.94	62.8161		BnaA02g05840D	1047	867.67	2450.06	50.5528
BnaA02g05850D	1344	1155.15	1.02261	0.0142976		BnaA02g05850D	1344	1181.47	1	0.0158284		BnaA02g05850D	1344	1164.67	0	0
BnaA02g05860D	63	30.5441	0	0		BnaA02g05860D	63	34.6909	0	0		BnaA02g05860D	63	30.587	0	0
BnaA02g05870D	336	149.354	0	0		BnaA02g05870D	336	173.705	0	0		BnaA02g05870D	336	157.839	0	0
BnaA02g05880D	207	49.9465	0	0		BnaA02g05880D	207	58.0613	0	0		BnaA02g05880D	207	52.5605	0	0
BnaA02g05890D	261	84.8144	0	0		BnaA02g05890D	261	102.046	0	0		BnaA02g05890D	261	90.6004	0	0
BnaA02g05900D	1533	1344.15	318.972	3.83264		BnaA02g05900D	1533	1370.47	363.055	4.95408		BnaA02g05900D	1533	1353.67	435.439	5.75887
BnaA02g05910D	4599	4410.15	186.643	0.683524		BnaA02g05910D	4599	4436.47	355.482	1.49844		BnaA02g05910D	4599	4419.67	373.101	1.51133
BnaA02g05920D	1191	1002.15	0	0		BnaA02g05920D	1191	1028.47	0	0		BnaA02g05920D	1191	1011.67	0	0
BnaA02g05930D	1224	1035.15	0	0		BnaA02g05930D	1224	1061.47	0	0		BnaA02g05930D	1224	1044.67	0	0
BnaA02g05940D	2910	2721.15	253.312	1.50348		BnaA02g05940D	2910	2747.47	323.356	2.20094		BnaA02g05940D	2910	2730.67	301.883	1.97921
BnaA02g05950D	1086	897.154	0	0		BnaA02g05950D	1086	923.466	0	0		BnaA02g05950D	1086	906.67	0	0
BnaA02g05960D	1581	1392.15	21.7257	0.252047		BnaA02g05960D	1581	1418.47	31.5475	0.415916		BnaA02g05960D	1581	1401.67	34.4181	0.439606
BnaA02g05970D	1491	1302.15	230.323	2.85673		BnaA02g05970D	1491	1328.47	236.842	3.33402		BnaA02g05970D	1491	1311.67	236	3.22114
BnaA02g05980D	1215	1026.15	195.918	3.08358		BnaA02g05980D	1215	1052.47	164.036	2.91468		BnaA02g05980D	1215	1035.67	177.474	3.06787
BnaA02g05990D	1554	1365.15	996	11.7834		BnaA02g05990D	1554	1391.47	1781	23.9359		BnaA02g05990D	1554	1374.67	2187	28.4821
BnaA02g06000D	1509	1320.15	219	2.67926		BnaA02g06000D	1509	1346.47	343	4.76385		BnaA02g06000D	1509	1329.67	551	7.41874
BnaA02g06010D	1158	969.154	0	0		BnaA02g06010D	1158	995.466	0	0		BnaA02g06010D	1158	978.67	0	0
BnaA02g06020D	600	411.154	108	4.24242		BnaA02g06020D	600	437.466	99	4.23204		BnaA02g06020D	600	420.671	83	3.53231
BnaA02g06030D	222	58.7733	0	0		BnaA02g06030D	222	69.062	2	0.541564		BnaA02g06030D	222	62.1418	3	0.864291
BnaA02g06040D	1110	921.154	0	0		BnaA02g06040D	1110	947.466	0	0		BnaA02g06040D	1110	930.67	0	0
BnaA02g06050D	975	786.154	0	0		BnaA02g06050D	975	812.466	0	0		BnaA02g06050D	975	795.67	1	0.0225004
BnaA02g06060D	2445	2256.15	0	0		BnaA02g06060D	2445	2282.47	0	0		BnaA02g06060D	2445	2265.67	0	0
BnaA02g06070D	693	504.154	51	1.63381		BnaA02g06070D	693	530.466	36	1.26912		BnaA02g06070D	693	513.67	43.1008	1.50219
BnaA02g06080D	786	597.154	0	0		BnaA02g06080D	786	623.466	0	0		BnaA02g06080D	786	606.67	1.89917	0.0560446
BnaA02g06090D	1515	1326.15	10585.8	128.921		BnaA02g06090D	1515	1352.47	7511.85	103.867		BnaA02g06090D	1515	1335.67	5062.84	67.8606
BnaA02g06100D	990	801.154	20.7017	0.417334		BnaA02g06100D	990	827.466	38	0.858801		BnaA02g06100D	990	810.67	23.0423	0.508867
BnaA02g06110D	2112	1923.15	76.6731	0.643908		BnaA02g06110D	2112	1949.47	73.8613	0.708534		BnaA02g06110D	2112	1932.67	62.2175	0.576338
BnaA02g06120D	1041	852.154	50.298	0.953295		BnaA02g06120D	1041	878.466	73.5083	1.56484		BnaA02g06120D	1041	861.67	56.2108	1.16789
BnaA02g06130D	1200	1011.15	27.6638	0.441864		BnaA02g06130D	1200	1037.47	53.1203	0.957516		BnaA02g06130D	1200	1020.67	52.6385	0.923296
BnaA02g06140D	690	501.154	0	0		BnaA02g06140D	690	527.466	9	0.319086		BnaA02g06140D	690	510.671	6.01245	0.210782
BnaA02g06150D	129	20.2858	0	0		BnaA02g06150D	129	17.4604	0	0		BnaA02g06150D	129	18.6895	0	0
BnaA02g06160D	2772	2583.15	190.28	1.1897		BnaA02g06160D	2772	2609.47	332.522	2.38302		BnaA02g06160D	2772	2592.67	175	1.20841
BnaA02g06170D	2238	2049.15	211	1.66304		BnaA02g06170D	2238	2075.47	195.254	1.75931		BnaA02g06170D	2238	2058.67	159	1.38272
BnaA02g06180D	780	591.154	3.01658	0.0824155		BnaA02g06180D	780	617.466	8.02354	0.243003		BnaA02g06180D	780	600.67	6.00929	0.179106
BnaA02g06190D	1764	1575.15	33	0.338365		BnaA02g06190D	1764	1601.47	29	0.338641		BnaA02g06190D	1764	1584.67	13	0.146868
BnaA02g06200D	1440	1251.15	134.686	1.73863		BnaA02g06200D	1440	1277.47	130.395	1.90884		BnaA02g06200D	1440	1260.67	110.095	1.56346
BnaA02g06210D	1224	1035.15	670.713	10.4647		BnaA02g06210D	1224	1061.47	626.379	11.0355		BnaA02g06210D	1224	1044.67	743.058	12.734
BnaA02g06220D	696	507.154	48.7356	1.55203		BnaA02g06220D	696	533.466	40.7314	1.42785		BnaA02g06220D	696	516.67	62.655	2.17102
BnaA02g06230D	420	231.325	465	32.4657		BnaA02g06230D	420	257.535	152	11.0374		BnaA02g06230D	420	240.695	66	4.90907
BnaA02g06240D	222	58.7733	12	3.29758		BnaA02g06240D	222	69.062	3	0.812346		BnaA02g06240D	222	62.1418	2	0.576194
BnaA02g06250D	747	558.154	0	0		BnaA02g06250D	747	584.466	0	0		BnaA02g06250D	747	567.67	0	0
BnaA02g06260D	435	246.325	0	0		BnaA02g06260D	435	272.535	0	0		BnaA02g06260D	435	255.671	0	0
BnaA02g06270D	432	243.325	0	0		BnaA02g06270D	432	269.535	0	0		BnaA02g06270D	432	252.671	0	0
BnaA02g06280D	258	82.5147	4	0.782931		BnaA02g06280D	258	99.3551	5	0.941107		BnaA02g06280D	258	88.1687	1	0.203052
BnaA02g06290D	306	122.191	0	0		BnaA02g06290D	306	144.443	0	0		BnaA02g06290D	306	129.526	0	0
BnaA02g06300D	750	561.154	0	0		BnaA02g06300D	750	587.466	0	0		BnaA02g06300D	750	570.67	0	0
BnaA02g06310D	846	657.154	4	0.0983077		BnaA02g06310D	846	683.466	3	0.082085		BnaA02g06310D	846	666.67	3	0.0805624
BnaA02g06320D	180	36.9611	1	0.436969		BnaA02g06320D	180	40.2297	0	0		BnaA02g06320D	180	38.0723	0	0
BnaA02g06330D	342	154.788	4.03086	0.420586		BnaA02g06330D	342	179.634	6	0.624627		BnaA02g06330D	342	163.598	5.03147	0.550604
BnaA02g06340D	189	40.8367	0	0		BnaA02g06340D	189	45.7999	0	0		BnaA02g06340D	189	42.6772	0	0
BnaA02g06350D	2538	2349.15	1001.21	6.88348		BnaA02g06350D	2538	2375.47	1161.76	9.14589		BnaA02g06350D	2538	2358.67	1426.34	10.8263
BnaA02g06360D	267	89.4386	16.6135	3.00006		BnaA02g06360D	267	107.501	8	1.39168		BnaA02g06360D	267	95.4375	6.06555	1.13782
BnaA02g06370D	1287	1098.15	8609.98	126.629		BnaA02g06370D	1287	1124.47	10702.1	177.985		BnaA02g06370D	1287	1107.67	7907.26	127.802
BnaA02g06380D	1242	1053.15	36.8649	0.565348		BnaA02g06380D	1242	1079.47	48.1192	0.833621		BnaA02g06380D	1242	1062.67	48.4552	0.816328
BnaA02g06390D	1080	891.154	27.2332	0.493561		BnaA02g06390D	1080	917.466	25.3081	0.515856		BnaA02g06390D	1080	900.67	22.2136	0.441546
BnaA02g06400D	483	294.19	1512.34	83.0263		BnaA02g06400D	483	320.505	2293.14	133.799		BnaA02g06400D	483	303.671	1723.32	101.598
BnaA02g06410D	1242	1053.15	87.1351	1.33628		BnaA02g06410D	1242	1079.47	124.881	2.16345		BnaA02g06410D	1242	1062.67	102.545	1.72758
BnaA02g06420D	1080	891.154	486.841	8.82326		BnaA02g06420D	1080	917.466	407.766	8.31152		BnaA02g06420D	1080	900.67	444.81	8.8416
BnaA02g06430D	453	264.3	14	0.85551		BnaA02g06430D	453	290.535	7	0.450566		BnaA02g06430D	453	273.671	18	1.17752
BnaA02g06440D	1845	1656.15	0	0		BnaA02g06440D	1845	1682.47	1	0.0111151		BnaA02g06440D	1845	1665.67	1	0.0107481
BnaA02g06450D	1938	1749.15	0	0		BnaA02g06450D	1938	1775.47	0	0		BnaA02g06450D	1938	1758.67	1	0.0101798
BnaA02g06460D	1602	1413.15	786.337	8.98698		BnaA02g06460D	1602	1439.47	675.514	8.77591		BnaA02g06460D	1602	1422.67	737.098	9.27562
BnaA02g06470D	777	588.154	174	4.77807		BnaA02g06470D	777	614.466	148.412	4.51678		BnaA02g06470D	777	597.67	171	5.1222
BnaA02g06480D	990	801.154	172	3.46743		BnaA02g06480D	990	827.466	117	2.6442		BnaA02g06480D	990	810.67	64	1.41338
BnaA02g06490D	1296	1107.15	237	3.45728		BnaA02g06490D	1296	1133.47	248.446	4.09905		BnaA02g06490D	1296	1116.67	218.757	3.50719
BnaA02g06500D	387	198.578	0	0		BnaA02g06500D	387	224.559	0	0		BnaA02g06500D	387	207.824	0	0
BnaA02g06510D	1890	1701.15	0	0		BnaA02g06510D	1890	1727.47	0	0		BnaA02g06510D	1890	1710.67	0	0
BnaA02g06520D	393	204.538	0	0		BnaA02g06520D	393	230.559	0	0		BnaA02g06520D	393	213.718	1	0.0837686
BnaA02g06530D	243	71.6677	0	0		BnaA02g06530D	243	86.2443	0	0		BnaA02g06530D	243	76.6601	0	0
BnaA02g06540D	1161	972.154	0	0		BnaA02g06540D	1161	998.466	0	0		BnaA02g06540D	1161	981.67	0	0
BnaA02g06550D	1494	1305.15	218	2.69767		BnaA02g06550D	1494	1331.47	144	2.02251		BnaA02g06550D	1494	1314.67	110	1.49795
BnaA02g06560D	4113	3924.15	551	2.26778		BnaA02g06560D	4113	3950.47	857	4.05688		BnaA02g06560D	4113	3933.67	806	3.66826
BnaA02g06570D	546	357.19	211	9.54064		BnaA02g06570D	546	383.505	139	6.77802		BnaA02g06570D	546	366.671	161	7.8609
BnaA02g06580D	1719	1530.15	856.691	9.04241		BnaA02g06580D	1719	1556.47	1140.77	13.7062		BnaA02g06580D	1719	1539.67	1244.73	14.4734
BnaA02g06590D	2655	2466.15	19	0.124431		BnaA02g06590D	2655	2492.47	32	0.240093		BnaA02g06590D	2655	2475.67	6	0.0433891
BnaA02g06600D	726	537.154	4	0.12027		BnaA02g06600D	726	563.466	6	0.199133		BnaA02g06600D	726	546.67	9	0.29474
BnaA02g06610D	2022	1833.15	221	1.9471		BnaA02g06610D	2022	1859.47	257	2.58466		BnaA02g06610D	2022	1842.67	259.67	2.52288
BnaA02g06620D	657	468.154	163.458	5.63912		BnaA02g06620D	657	494.466	134.924	5.10286		BnaA02g06620D	657	477.671	129.952	4.87056
BnaA02g06630D	144	23.9123	0	0		BnaA02g06630D	144	22.4748	0	0		BnaA02g06630D	144	23.2759	0.5	0.38458
BnaA02g06640D	1428	1239.15	2	0.0260675		BnaA02g06640D	1428	1265.47	3.5	0.0517222		BnaA02g06640D	1428	1248.67	9	0.129038
BnaA02g06650D	144	23.9123	0	0		BnaA02g06650D	144	22.4748	0	0		BnaA02g06650D	144	23.2759	0.5	0.38458
BnaA02g06660D	1428	1239.15	2	0.0260675		BnaA02g06660D	1428	1265.47	3.5	0.0517222		BnaA02g06660D	1428	1248.67	0	0
BnaA02g06670D	429	240.325	1332.56	89.5531		BnaA02g06670D	429	266.535	1123.2	78.8067		BnaA02g06670D	429	249.671	941.823	67.5344
BnaA02g06680D	462	273.246	3703.75	218.918		BnaA02g06680D	462	299.535	3355.58	209.497		BnaA02g06680D	462	282.671	3256.79	206.268
BnaA02g06690D	447	258.3	8579.4	536.447		BnaA02g06690D	447	284.535	8349.86	548.785		BnaA02g06690D	447	267.671	7382.18	493.75
BnaA02g06700D	315	130.172	262	32.5071		BnaA02g06700D	315	153.114	189	23.0838		BnaA02g06700D	315	137.933	204	26.4779
BnaA02g06710D	147	24.4991	355.402	234.295		BnaA02g06710D	147	23.681	893.051	705.237		BnaA02g06710D	147	24.2113	473.031	349.78
BnaA02g06720D	120	18.5772	0	0		BnaA02g06720D	120	15.5745	0	0		BnaA02g06720D	120	16.5874	0	0
BnaA02g06730D	393	204.538	1305.4	103.078		BnaA02g06730D	393	230.559	1159.22	94.0247		BnaA02g06730D	393	213.718	1092.4	91.509
BnaA02g06740D	270	91.7591	338	59.4925		BnaA02g06740D	270	110.235	254	43.0897		BnaA02g06740D	270	97.9371	316	57.7647
BnaA02g06750D	651	462.154	256	8.94639		BnaA02g06750D	651	488.466	275	10.5283		BnaA02g06750D	651	471.671	285	10.8175
BnaA02g06760D	375	186.732	297	25.6882		BnaA02g06760D	375	212.559	215	18.9155		BnaA02g06760D	375	195.943	285	26.0398
BnaA02g06770D	597	408.154	183	7.24139		BnaA02g06770D	597	434.466	234	10.0721		BnaA02g06770D	597	417.671	246	10.5444
BnaA02g06780D	474	285.19	0	0		BnaA02g06780D	474	311.505	4	0.240134		BnaA02g06780D	474	294.671	30.3989	1.8469
BnaC03g62830D	1281	1092.15	0	0		BnaC03g62830D	1281	1118.47	0	0		BnaC03g62830D	1281	1101.67	0	0
BnaC03g62840D	651	462.154	1	0.0349468		BnaC03g62840D	651	488.466	1	0.0382847		BnaC03g62840D	651	471.671	0	0
BnaC03g62850D	822	633.154	0	0		BnaC03g62850D	822	659.466	0	0		BnaC03g62850D	822	642.67	0	0
BnaC03g62860D	753	564.154	21.4081	0.61288		BnaC03g62860D	753	590.466	28.1808	0.892519		BnaC03g62860D	753	573.67	20.1137	0.627699
BnaC03g62870D	372	183.806	67.8098	5.95838		BnaC03g62870D	372	209.58	38.8238	3.46424		BnaC03g62870D	372	193.002	33.956	3.14977
BnaC03g62880D	963	774.154	22	0.458976		BnaC03g62880D	963	800.466	17	0.39716		BnaC03g62880D	963	783.67	10	0.228449
BnaC03g62890D	1089	900.154	13.5621	0.243335		BnaC03g62890D	1089	926.466	7.5369	0.152133		BnaC03g62890D	1089	909.67	5.76044	0.113369
BnaC03g62900D	141	22.8606	2	1.41298		BnaC03g62900D	141	21.3445	0	0		BnaC03g62900D	141	22.2592	0	0
BnaC03g62910D	1434	1245.15	0	0		BnaC03g62910D	1434	1271.47	0	0		BnaC03g62910D	1434	1254.67	0	0
BnaC03g62920D	219	56.9542	2	0.567151		BnaC03g62920D	219	66.7755	3	0.840163		BnaC03g62920D	219	59.9784	2	0.596977
BnaC03g62930D	1284	1095.15	16	0.235961		BnaC03g62930D	1284	1121.47	23	0.383531		BnaC03g62930D	1284	1104.67	10	0.162065
BnaC03g62940D	585	396.154	0	0		BnaC03g62940D	585	422.466	0	0		BnaC03g62940D	585	405.671	0	0
BnaC03g62950D	339	152.051	12	1.27464		BnaC03g62950D	339	176.688	7	0.740885		BnaC03g62950D	339	160.696	7	0.779859
BnaC03g62960D	381	192.637	0	0		BnaC03g62960D	381	218.559	0	0		BnaC03g62960D	381	201.844	0	0
BnaC03g62970D	750	561.154	481	13.8439		BnaC03g62970D	750	587.466	574.178	18.2778		BnaC03g62970D	750	570.67	648.169	20.3341
BnaC03g62980D	333	146.519	2	0.220461		BnaC03g62980D	333	170.843	2	0.218924		BnaC03g62980D	333	154.933	5	0.57776
BnaC03g62990D	1698	1509.15	844	9.03241		BnaC03g62990D	1698	1535.47	783	9.53632		BnaC03g62990D	1698	1518.67	745	8.78244
BnaC03g63000D	450	261.3	0	0		BnaC03g63000D	450	287.535	0	0		BnaC03g63000D	450	270.671	0	0
BnaC03g63010D	615	426.154	405.206	15.3569		BnaC03g63010D	615	452.466	349.021	14.4253		BnaC03g63010D	615	435.671	313	12.862
BnaC03g63020D	1386	1197.15	1278.03	17.242		BnaC03g63020D	1386	1223.47	1594.89	24.3779		BnaC03g63020D	1386	1206.67	1701.63	25.2464
BnaC03g63030D	531	342.19	0	0		BnaC03g63030D	531	368.505	0	0		BnaC03g63030D	531	351.671	0	0
BnaC03g63040D	1776	1587.15	491.903	5.00559		BnaC03g63040D	1776	1613.47	667.904	7.74129		BnaC03g63040D	1776	1596.67	632.849	7.0959
BnaC03g63050D	237	67.8994	0	0		BnaC03g63050D	237	81.1879	0	0		BnaC03g63050D	237	72.3465	0	0
BnaC03g63060D	480	291.19	0	0		BnaC03g63060D	480	317.505	0	0		BnaC03g63060D	480	300.671	1	0.0595431
BnaC03g63070D	1293	1104.15	160.273	2.34437		BnaC03g63070D	1293	1130.47	165	2.72952		BnaC03g63070D	1293	1113.67	151.158	2.42994
BnaC03g63080D	270	91.7591	0	0		BnaC03g63080D	270	110.235	0	0		BnaC03g63080D	270	97.9371	0	0
BnaC03g63090D	1197	1008.15	177.485	2.84335		BnaC03g63090D	1197	1034.47	164.656	2.9766		BnaC03g63090D	1197	1017.67	181.642	3.19545
BnaC03g63100D	1548	1359.15	26	0.308958		BnaC03g63100D	1548	1385.47	36	0.485921		BnaC03g63100D	1548	1368.67	29	0.379334
BnaC03g63110D	546	357.19	3328.83	150.517		BnaC03g63110D	546	383.505	4918.02	239.816		BnaC03g63110D	546	366.671	8476.01	413.845
BnaC03g63120D	1788	1599.15	85.0683	0.859157		BnaC03g63120D	1788	1625.47	103.263	1.18803		BnaC03g63120D	1788	1608.67	126.052	1.40283
BnaC03g63130D	861	672.154	0	0		BnaC03g63130D	861	698.466	0	0		BnaC03g63130D	861	681.67	0	0
BnaC03g63140D	648	459.154	0	0		BnaC03g63140D	648	485.466	0	0		BnaC03g63140D	648	468.671	0	0
BnaC03g63150D	345	157.662	0	0		BnaC03g63150D	345	182.598	0	0		BnaC03g63150D	345	166.532	0	0
BnaC03g63160D	462	273.246	78.0182	4.61143		BnaC03g63160D	462	299.535	59.1263	3.6914		BnaC03g63160D	462	282.671	56	3.54675
BnaC03g63170D	1176	987.154	1297.88	21.2346		BnaC03g63170D	1176	1013.47	1326.44	24.4758		BnaC03g63170D	1176	996.67	1263.74	22.7001
BnaC03g63180D	561	372.154	0	0		BnaC03g63180D	561	398.466	2.0039	0.0940467		BnaC03g63180D	561	381.671	1.99097	0.0933896
BnaC03g63190D	1194	1005.15	26	0.417768		BnaC03g63190D	1194	1031.47	17	0.308215		BnaC03g63190D	1194	1014.67	19	0.335236
BnaC03g63200D	573	384.154	0	0		BnaC03g63200D	573	410.466	0	0		BnaC03g63200D	573	393.671	0	0
BnaC03g63210D	2178	1989.15	83	0.673914		BnaC03g63210D	2178	2015.47	154	1.42891		BnaC03g63210D	2178	1998.67	189	1.69295
BnaC03g63220D	1275	1086.15	6	0.0892184		BnaC03g63220D	1275	1112.47	8.06658	0.135601		BnaC03g63220D	1275	1095.67	3	0.0490189
BnaC03g63230D	3675	3486.15	98.1964	0.454929		BnaC03g63230D	3675	3512.47	161.321	0.858889		BnaC03g63230D	3675	3495.67	222.427	1.13915
BnaC03g63240D	3630	3441.15	273	1.28131		BnaC03g63240D	3630	3467.47	370	1.99549		BnaC03g63240D	3630	3450.67	387	2.00784
BnaC03g63250D	321	135.589	0	0		BnaC03g63250D	321	158.942	1	0.117658		BnaC03g63250D	321	143.621	1	0.124654
BnaC03g63260D	1242	1053.15	16.7711	0.257196		BnaC03g63260D	1242	1079.47	7.19705	0.124682		BnaC03g63260D	1242	1062.67	22.3745	0.376944
BnaC03g63270D	1392	1203.15	37	0.496678		BnaC03g63270D	1392	1229.47	45	0.684471		BnaC03g63270D	1392	1212.67	47	0.693869
BnaC03g63280D	2109	1920.15	45.8182	0.385387		BnaC03g63280D	2109	1946.47	86.7953	0.83389		BnaC03g63280D	2109	1929.67	80.1455	0.743564
BnaC03g63290D	3843	3654.15	23.8254	0.105305		BnaC03g63290D	3843	3680.47	52.7367	0.26796		BnaC03g63290D	3843	3663.67	78.4665	0.383434
BnaC03g63300D	210	51.6122	0	0		BnaC03g63300D	210	60.1611	0	0		BnaC03g63300D	210	54.3343	0	0
BnaC03g63310D	930	741.154	153.511	3.34523		BnaC03g63310D	930	767.466	104.948	2.55725		BnaC03g63310D	930	750.67	127.739	3.04647
BnaC03g63320D	240	69.8243	7	1.61915		BnaC03g63320D	240	83.7794	2	0.446428		BnaC03g63320D	240	74.4296	4	0.962137
BnaC03g63330D	216	55.1639	0	0		BnaC03g63330D	216	64.4492	0	0		BnaC03g63330D	216	58.0916	0	0
BnaC03g63340D	1155	966.154	6	0.1003		BnaC03g63340D	1155	992.466	4	0.0753709		BnaC03g63340D	1155	975.67	6	0.110096
BnaC03g63350D	186	39.6121	0	0		BnaC03g63350D	186	43.8277	0	0		BnaC03g63350D	186	40.9029	0	0
BnaC03g63360D	315	130.172	0	0		BnaC03g63360D	315	153.114	1	0.122136		BnaC03g63360D	315	137.933	1	0.129794
BnaC03g63370D	111	20.2727	0	0		BnaC03g63370D	111	14.7901	0	0		BnaC03g63370D	111	15.8152	0	0
BnaC03g63380D	333	146.519	2	0.220461		BnaC03g63380D	333	170.843	2	0.218924		BnaC03g63380D	333	154.933	0	0
BnaC03g63390D	330	143.783	0	0		BnaC03g63390D	330	167.876	0	0		BnaC03g63390D	330	152.057	0	0
BnaC03g63400D	456	267.274	0	0		BnaC03g63400D	456	293.535	18.0406	1.14935		BnaC03g63400D	456	276.671	58.7283	3.8002
BnaC03g63410D	681	492.154	509.07	16.7059		BnaC03g63410D	681	518.466	637.825	23.006		BnaC03g63410D	681	501.671	736.741	26.2917
BnaC03g63420D	657	468.154	392.39	13.5371		BnaC03g63420D	657	494.466	417.649	15.7955		BnaC03g63420D	657	477.671	512.983	19.2264
BnaC03g63430D	291	108.97	1.45128	0.215098		BnaC03g63430D	291	129.95	7	1.00735		BnaC03g63430D	291	115.833	5.03132	0.777629
BnaC03g63440D	816	627.154	29	0.746824		BnaC03g63440D	816	653.466	42.4048	1.21353		BnaC03g63440D	816	636.67	50.934	1.43224
BnaC03g63450D	438	249.325	2	0.129556		BnaC03g63450D	438	275.535	0	0		BnaC03g63450D	438	258.671	6	0.415267
BnaC03g63460D	312	127.356	0	0		BnaC03g63460D	312	150.235	0	0		BnaC03g63460D	312	135.057	0	0
BnaC03g63470D	684	495.154	94.7338	3.09001		BnaC03g63470D	684	521.466	76.7604	2.75278		BnaC03g63470D	684	504.671	60.0027	2.12856
BnaC03g63480D	705	516.154	5.25	0.164276		BnaC03g63480D	705	542.466	8	0.275789		BnaC03g63480D	705	525.67	8	0.272458
BnaC03g63490D	1059	870.154	4	0.0742435		BnaC03g63490D	1059	896.466	8	0.166884		BnaC03g63490D	1059	879.67	6	0.122111
BnaC03g63500D	102	25.496	0	0		BnaC03g63500D	102	16.9543	0	0		BnaC03g63500D	102	17.3766	0	0
BnaC03g63510D	741	552.154	0	0		BnaC03g63510D	741	578.466	0	0		BnaC03g63510D	741	561.67	0	0
BnaC03g63520D	288	106.342	0	0		BnaC03g63520D	288	127.053	0	0		BnaC03g63520D	288	113.091	1	0.158305
BnaC03g63530D	345	157.662	0	0		BnaC03g63530D	345	182.598	0	0		BnaC03g63530D	345	166.532	0	0
BnaC03g63540D	1800	1611.15	0	0		BnaC03g63540D	1800	1637.47	0	0		BnaC03g63540D	1800	1620.67	0	0
BnaC03g63550D	813	624.154	0	0		BnaC03g63550D	813	650.466	0	0		BnaC03g63550D	813	633.67	0	0
BnaC03g63560D	399	210.455	1	0.0767423		BnaC03g63560D	399	236.535	1	0.0790612		BnaC03g63560D	399	219.718	0	0
BnaC03g63570D	105	23.4739	5	3.44017		BnaC03g63570D	105	15.4617	4	4.83796		BnaC03g63570D	105	16.6288	8	8.61295
BnaC03g63580D	870	681.154	0	0		BnaC03g63580D	870	707.466	0	0		BnaC03g63580D	870	690.67	0	0
BnaC03g63590D	1596	1407.15	311.689	3.57746		BnaC03g63590D	1596	1433.47	303.151	3.95486		BnaC03g63590D	1596	1416.67	392.592	4.96129
BnaC03g63600D	678	489.154	0	0		BnaC03g63600D	678	515.466	0	0		BnaC03g63600D	678	498.671	0	0
BnaC01g26630D	303	119.641	0	0		BnaC01g26630D	303	141.529	0	0		BnaC01g26630D	303	126.681	0	0
BnaC01g26640D	573	384.154	250.508	10.532		BnaC01g26640D	573	410.466	277.878	12.6601		BnaC01g26640D	573	393.671	184.397	8.38577
BnaC01g26650D	363	174.985	0	0		BnaC01g26650D	363	200.58	0	0		BnaC01g26650D	363	184.094	0	0
BnaC01g26660D	264	87.1372	0	0		BnaC01g26660D	264	104.75	0	0		BnaC01g26660D	264	93.0601	0	0
BnaC01g26670D	1335	1146.15	0	0		BnaC01g26670D	1335	1172.47	0	0		BnaC01g26670D	1335	1155.67	0	0
BnaC01g26680D	369	180.878	0	0		BnaC01g26680D	369	206.58	0	0		BnaC01g26680D	369	190.002	0	0
BnaC01g26690D	1056	867.154	0	0		BnaC01g26690D	1056	893.466	0	0		BnaC01g26690D	1056	876.67	1	0.0204214
BnaC01g26700D	297	114.39	0	0		BnaC01g26700D	297	135.696	0	0		BnaC01g26700D	297	121.335	0	0
BnaC01g26710D	384	195.598	19.1613	1.58218		BnaC01g26710D	384	221.559	47.4105	4.0017		BnaC01g26710D	384	204.824	37.5745	3.28425
BnaC01g26720D	282	101.327	0	0		BnaC01g26720D	282	121.416	0	0		BnaC01g26720D	282	107.982	0	0
BnaC01g26730D	267	89.4386	0	0		BnaC01g26730D	267	107.501	0	0		BnaC01g26730D	267	95.4375	0	0
BnaC01g26740D	258	82.5147	0	0		BnaC01g26740D	258	99.3551	2	0.376443		BnaC01g26740D	258	88.1687	0	0
BnaC01g26750D	456	267.274	0	0		BnaC01g26750D	456	293.535	0	0		BnaC01g26750D	456	276.671	1	0.0647083
BnaC01g26760D	861	672.154	103.164	2.47888		BnaC01g26760D	861	698.466	128.325	3.43577		BnaC01g26760D	861	681.67	129.097	3.39051
BnaC01g26770D	2583	2394.15	182.779	1.23302		BnaC01g26770D	2583	2420.47	207.241	1.60116		BnaC01g26770D	2583	2403.67	223.483	1.66453
BnaC01g26780D	198	45.2136	0	0		BnaC01g26780D	198	51.6123	0	0		BnaC01g26780D	198	47.7444	0	0
BnaC01g26790D	1305	1116.15	0	0		BnaC01g26790D	1305	1142.47	0	0		BnaC01g26790D	1305	1125.67	0	0
BnaC01g26800D	855	666.154	1923.79	46.6422		BnaC01g26800D	855	692.466	1651.84	44.6097		BnaC01g26800D	855	675.67	1631.13	43.219
BnaC01g26810D	1011	822.154	97.2953	1.91132		BnaC01g26810D	1011	848.466	44.2339	0.974944		BnaC01g26810D	1011	831.67	79.6245	1.71403
BnaC01g26820D	579	390.154	296.28	12.2648		BnaC01g26820D	579	416.466	189.777	8.52165		BnaC01g26820D	579	399.671	203.498	9.11549
BnaC01g26830D	864	675.154	2.66928	0.0638537		BnaC01g26830D	864	701.466	0	0		BnaC01g26830D	864	684.67	0	0
BnaC01g26840D	1497	1308.15	523.802	6.467		BnaC01g26840D	1497	1334.47	648.254	9.08441		BnaC01g26840D	1497	1317.67	641.946	8.72197
BnaC01g26850D	504	315.19	0	0		BnaC01g26850D	504	341.505	0	0		BnaC01g26850D	504	324.671	0	0
BnaC01g26860D	216	55.1639	3	0.878336		BnaC01g26860D	216	64.4492	3.5	1.01557		BnaC01g26860D	216	58.0916	4	1.23273
BnaC01g26870D	249	75.6669	0	0		BnaC01g26870D	249	91.3131	3.7629	0.770636		BnaC01g26870D	249	81.128	1	0.220674
BnaC01g26880D	501	312.19	0	0		BnaC01g26880D	501	338.505	0	0		BnaC01g26880D	501	321.671	0	0
BnaC01g26890D	477	288.19	0	0		BnaC01g26890D	477	314.505	0	0		BnaC01g26890D	477	297.671	0	0
BnaC01g26900D	285	103.84	0	0		BnaC01g26900D	285	124.243	0	0		BnaC01g26900D	285	110.552	0	0
BnaC01g26910D	801	612.154	0	0		BnaC01g26910D	801	638.466	0	0		BnaC01g26910D	801	621.67	0	0
BnaC01g26920D	264	87.1372	0	0		BnaC01g26920D	264	104.75	0	0		BnaC01g26920D	264	93.0601	0	0
BnaC01g26930D	633	444.154	0	0		BnaC01g26930D	633	470.466	0	0		BnaC01g26930D	633	453.671	0	0
BnaC01g26940D	303	119.641	0.5	0.0674971		BnaC01g26940D	303	141.529	0	0		BnaC01g26940D	303	126.681	0.5	0.0706609
BnaC01g26950D	96	32.5321	5	2.48229		BnaC01g26950D	96	24.6	0	0		BnaC01g26950D	96	21.5769	2	1.65945
BnaC01g26960D	306	122.191	0	0		BnaC01g26960D	306	144.443	0	0		BnaC01g26960D	306	129.526	0	0
BnaC01g26970D	771	582.154	121	3.35693		BnaC01g26970D	771	608.466	98	3.01196		BnaC01g26970D	771	591.67	122	3.6915
BnaC01g26980D	114	19.777	0	0		BnaC01g26980D	114	15.0722	0	0		BnaC01g26980D	114	15.7859	0	0
BnaC01g26990D	381	192.637	0	0		BnaC01g26990D	381	218.559	0	0		BnaC01g26990D	381	201.844	0	0
BnaC01g27000D	276	96.4521	0	0		BnaC01g27000D	276	115.81	0	0		BnaC01g27000D	276	102.925	0	0
BnaC01g27010D	834	645.154	0	0		BnaC01g27010D	834	671.466	2.44257	0.068027		BnaC01g27010D	834	654.67	4.27161	0.116813
BnaC01g27020D	264	87.1372	0	0		BnaC01g27020D	264	104.75	0	0		BnaC01g27020D	264	93.0601	0.333333	0.0641265
BnaC01g27030D	306	122.191	0	0		BnaC01g27030D	306	144.443	0	0		BnaC01g27030D	306	129.526	0	0
BnaC01g27040D	432	243.325	11	0.730129		BnaC01g27040D	432	269.535	9	0.624433		BnaC01g27040D	432	252.671	12	0.850255
BnaC01g27050D	420	231.325	2.41059	0.168304		BnaC01g27050D	420	257.535	0	0		BnaC01g27050D	420	240.695	0	0
BnaC01g27060D	2190	2001.15	25.0628	0.202275		BnaC01g27060D	2190	2027.47	18.4369	0.170057		BnaC01g27060D	2190	2010.67	25.3841	0.226018
BnaC01g27070D	600	411.154	81.9879	3.22062		BnaC01g27070D	600	437.466	6.79512	0.290477		BnaC01g27070D	600	420.671	17.6886	0.752791
BnaC01g27080D	78	40.443	0	0		BnaC01g27080D	78	41.7206	1	0.448238		BnaC01g27080D	78	32.6377	0	0
BnaC01g27090D	771	582.154	0	0		BnaC01g27090D	771	608.466	0	0		BnaC01g27090D	771	591.67	0	0
BnaC01g27100D	303	119.641	0	0		BnaC01g27100D	303	141.529	0	0		BnaC01g27100D	303	126.681	0.5	0.0706609
BnaC01g27110D	615	426.154	12.5	0.473738		BnaC01g27110D	615	452.466	6.5	0.26865		BnaC01g27110D	615	435.671	9	0.369834
BnaC01g27120D	387	198.578	32	2.60263		BnaC01g27120D	387	224.559	5.35168	0.445677		BnaC01g27120D	387	207.824	18.786	1.61831
BnaC01g27130D	585	396.154	0	0		BnaC01g27130D	585	422.466	0	0		BnaC01g27130D	585	405.671	0	0
BnaC01g27140D	495	306.19	29	1.52968		BnaC01g27140D	495	332.505	23	1.29357		BnaC01g27140D	495	315.671	32	1.81484
BnaC01g27150D	1353	1164.15	178.921	2.48225		BnaC01g27150D	1353	1190.47	89.9208	1.41254		BnaC01g27150D	1353	1173.67	118.15	1.80223
BnaA06g34110D	3420	3231.15	398.144	1.99011		BnaA06g34110D	3420	3257.47	590.988	3.3928		BnaA06g34110D	3420	3240.67	682.046	3.76791
BnaA06g34120D	357	169.174	4	0.381875		BnaA06g34120D	357	194.58	0	0		BnaA06g34120D	357	178.238	1	0.100443
BnaA06g34130D	357	169.174	1	0.0954688		BnaA06g34130D	357	194.58	1	0.0961085		BnaA06g34130D	357	178.238	1	0.100443
BnaA06g34140D	1254	1065.15	154.968	2.34977		BnaA06g34140D	1254	1091.47	218.916	3.75083		BnaA06g34140D	1254	1074.67	180.038	2.99924
BnaA06g34150D	939	750.154	186.332	4.01174		BnaA06g34150D	939	776.466	129.446	3.11763		BnaA06g34150D	939	759.67	147.6	3.47843
BnaA06g34160D	642	453.154	617.122	21.9948		BnaA06g34160D	642	479.466	579.894	22.6178		BnaA06g34160D	642	462.671	558.082	21.5948
BnaA06g34170D	1005	816.154	95.4922	1.88969		BnaA06g34170D	1005	842.466	72.2235	1.60319		BnaA06g34170D	1005	825.67	87.0365	1.8872
BnaA06g34180D	852	663.154	166.568	4.05669		BnaA06g34180D	852	689.466	172	4.66525		BnaA06g34180D	852	672.67	179.293	4.77182
BnaA06g34190D	861	672.154	17.9107	0.430367		BnaA06g34190D	861	698.466	11.2973	0.302474		BnaA06g34190D	861	681.67	17.6	0.462233
BnaA06g34200D	888	699.154	0	0		BnaA06g34200D	888	725.466	0	0		BnaA06g34200D	888	708.67	0	0
BnaA06g34210D	939	750.154	55	1.18415		BnaA06g34210D	939	776.466	37	0.891125		BnaA06g34210D	939	759.67	57.9636	1.36601
BnaA06g34220D	1608	1419.15	0	0		BnaA06g34220D	1608	1445.47	0	0		BnaA06g34220D	1608	1428.67	1	0.0125311
BnaA06g34230D	330	143.783	0	0		BnaA06g34230D	330	167.876	0	0		BnaA06g34230D	330	152.057	0	0
BnaA06g34240D	885	696.154	5.10474	0.11843		BnaA06g34240D	885	722.466	2	0.0517692		BnaA06g34240D	885	705.67	2.03644	0.0516646
BnaA06g34250D	384	195.598	14	1.156		BnaA06g34250D	384	221.559	9	0.759649		BnaA06g34250D	384	204.824	7	0.611844
BnaA06g34260D	1335	1146.15	71.0588	1.00131		BnaA06g34260D	1335	1172.47	76.152	1.21462		BnaA06g34260D	1335	1155.67	88.7455	1.37478
BnaA06g34270D	1221	1032.15	0	0		BnaA06g34270D	1221	1058.47	0	0		BnaA06g34270D	1221	1041.67	0	0
BnaA06g34280D	1332	1143.15	0	0		BnaA06g34280D	1332	1169.47	0	0		BnaA06g34280D	1332	1152.67	0	0
BnaA06g34290D	261	84.8144	8	1.5234		BnaA06g34290D	261	102.046	7	1.28281		BnaA06g34290D	261	90.6004	6	1.18562
BnaA06g34300D	1782	1593.15	67.3958	0.683234		BnaA06g34300D	1782	1619.47	103.374	1.19371		BnaA06g34300D	1782	1602.67	95.3718	1.06536
BnaA06g34310D	222	58.7733	0	0		BnaA06g34310D	222	69.062	0	0		BnaA06g34310D	222	62.1418	0	0
BnaA06g34320D	234	66.0606	4696.91	1148.32		BnaA06g34320D	234	78.6968	4046.3	961.524		BnaA06g34320D	234	70.1801	3302.71	842.518
BnaA06g34330D	1542	1353.15	0	0		BnaA06g34330D	1542	1379.47	2.4025	0.0325696		BnaA06g34330D	1542	1362.67	0	0
BnaA06g34340D	1584	1395.15	417.212	4.8298		BnaA06g34340D	1584	1421.47	595.66	7.83648		BnaA06g34340D	1584	1404.67	583.936	7.4424
BnaA06g34350D	1200	1011.15	98	1.56532		BnaA06g34350D	1200	1037.47	72.931	1.31461		BnaA06g34350D	1200	1020.67	74.5902	1.30833
BnaA06g34360D	783	594.154	13	0.353378		BnaA06g34360D	783	620.466	15	0.452098		BnaA06g34360D	783	603.67	11	0.326224
BnaA06g34370D	309	124.899	485.544	62.786		BnaA06g34370D	309	147.384	429	54.4333		BnaA06g34370D	309	132.274	414.273	56.0706
BnaA06g34380D	1974	1785.15	0	0		BnaA06g34380D	1974	1811.47	0	0		BnaA06g34380D	1974	1794.67	0	0
BnaA06g34390D	1335	1146.15	41.4421	0.583974		BnaA06g34390D	1335	1172.47	21.3623	0.340727		BnaA06g34390D	1335	1155.67	17.0837	0.26465
BnaA06g34400D	3381	3192.15	752.132	3.80544		BnaA06g34400D	3381	3218.47	1117.94	6.49573		BnaA06g34400D	3381	3201.67	905.797	5.06497
BnaA06g34410D	408	219.348	0	0		BnaA06g34410D	408	245.535	0	0		BnaA06g34410D	408	228.695	0	0
BnaA06g34420D	429	240.325	70	4.70428		BnaA06g34420D	429	266.535	72	5.05169		BnaA06g34420D	429	249.671	71	5.09112
BnaA06g34430D	1827	1638.15	872.933	8.60639		BnaA06g34430D	1827	1664.47	1131.56	12.7134		BnaA06g34430D	1827	1647.67	1092.77	11.8736
BnaA06g34440D	864	675.154	3	0.0717651		BnaA06g34440D	864	701.466	6	0.159957		BnaA06g34440D	864	684.67	6	0.156889
BnaA06g34450D	1005	816.154	118.182	2.33869		BnaA06g34450D	1005	842.466	183.624	4.07602		BnaA06g34450D	1005	825.67	216.517	4.6947
BnaA06g34460D	963	774.154	3	0.0625876		BnaA06g34460D	963	800.466	7	0.163536		BnaA06g34460D	963	783.67	7	0.159914
BnaA06g34470D	510	321.19	11.7948	0.593092		BnaA06g34470D	510	347.505	8.65344	0.46568		BnaA06g34470D	510	330.671	9	0.48727
BnaA06g34480D	1392	1203.15	82.7897	1.11135		BnaA06g34480D	1392	1229.47	113.702	1.72946		BnaA06g34480D	1392	1212.67	97.8906	1.44518
BnaA06g34490D	1002	813.154	20	0.397239		BnaA06g34490D	1002	839.466	27.9773	0.623249		BnaA06g34490D	1002	822.67	27.4982	0.598412
BnaA06g34500D	3159	2970.15	157.073	0.854115		BnaA06g34500D	3159	2996.47	175.665	1.09631		BnaA06g34500D	3159	2979.67	134.928	0.810692
BnaA06g34510D	948	759.154	0	0		BnaA06g34510D	948	785.466	1	0.0238085		BnaA06g34510D	948	768.67	0	0
BnaA06g34520D	414	225.325	0	0		BnaA06g34520D	414	251.535	0	0		BnaA06g34520D	414	234.695	0	0
BnaA06g34530D	2037	1848.15	133.683	1.16824		BnaA06g34530D	2037	1874.47	214.32	2.13818		BnaA06g34530D	2037	1857.67	423.203	4.07852
BnaA06g34540D	2634	2445.15	279	1.84286		BnaA06g34540D	2634	2471.47	346.163	2.6193		BnaA06g34540D	2634	2454.67	332	2.42141
BnaA06g34550D	492	303.19	94	5.00734		BnaA06g34550D	492	329.505	89	5.05112		BnaA06g34550D	492	312.671	146	8.35966
BnaA06g34560D	195	43.6098	43	15.925		BnaA06g34560D	195	49.6	17	6.40953		BnaA06g34560D	195	45.9665	38	14.8001
BnaA06g34570D	1077	888.154	117.024	2.12804		BnaA06g34570D	1077	914.466	111.827	2.28686		BnaA06g34570D	1077	897.67	118.064	2.35463
BnaA06g34580D	1872	1683.15	471.428	4.52362		BnaA06g34580D	1872	1709.47	506.131	5.53684		BnaA06g34580D	1872	1692.67	638.577	6.75404
BnaA06g34590D	516	327.19	29	1.4315		BnaA06g34590D	516	353.505	16.1032	0.851876		BnaA06g34590D	516	336.671	10.5	0.55835
BnaA06g34600D	516	327.19	29	1.4315		BnaA06g34600D	516	353.505	16.1032	0.851876		BnaA06g34600D	516	336.671	10.5	0.55835
BnaA06g34610D	513	324.19	1	0.049819		BnaA06g34610D	513	350.505	2	0.106708		BnaA06g34610D	513	333.671	3	0.160963
BnaA06g34620D	183	38.2338	323.995	136.863		BnaA06g34620D	183	41.9534	305.882	136.347		BnaA06g34620D	183	39.3463	578.126	263.052
BnaA06g34630D	1971	1782.15	4	0.0362501		BnaA06g34630D	1971	1808.47	3.39667	0.0351239		BnaA06g34630D	1971	1791.67	2	0.0199846
BnaA06g34640D	702	513.154	24.6677	0.776384		BnaA06g34640D	702	539.466	13	0.450649		BnaA06g34640D	702	522.67	13	0.445285
BnaA06g34650D	342	154.788	7	0.730391		BnaA06g34650D	342	179.634	4	0.416418		BnaA06g34650D	342	163.598	5	0.54716
BnaA06g34660D	423	234.325	0	0		BnaA06g34660D	423	260.535	0	0		BnaA06g34660D	423	243.695	0	0
BnaA06g34670D	2007	1818.15	1392.13	12.3665		BnaA06g34670D	2007	1844.47	1324.7	13.431		BnaA06g34670D	2007	1827.67	1501.22	14.7052
BnaA06g34680D	165	30.2085	35	18.7126		BnaA06g34680D	165	31.6545	65	38.4005		BnaA06g34680D	165	30.9322	62	35.8842
BnaA06g34690D	1395	1206.15	1626.27	21.7764		BnaA06g34690D	1395	1232.47	1822.78	27.6578		BnaA06g34690D	1395	1215.67	1735.74	25.5617
BnaA06g34700D	2181	1992.15	2.04287	0.016562		BnaA06g34700D	2181	2018.47	0	0		BnaA06g34700D	2181	2001.67	1.04201	0.00931973
BnaA06g34710D	1602	1413.15	91.7402	1.04849		BnaA06g34710D	1602	1439.47	65.9265	0.856481		BnaA06g34710D	1602	1422.67	123.55	1.55475
BnaA06g34720D	549	360.19	4.85144	0.217537		BnaA06g34720D	549	386.505	5.94776	0.287778		BnaA06g34720D	549	369.671	4.56751	0.221201
BnaA06g34730D	861	672.154	62.8541	1.51029		BnaA06g34730D	861	698.466	38.7123	1.03649		BnaA06g34730D	861	681.67	28.7934	0.756207
BnaA06g34740D	1317	1128.15	616.366	8.82399		BnaA06g34740D	1317	1154.47	544.69	8.82322		BnaA06g34740D	1317	1137.67	556.181	8.7523
BnaA06g34750D	699	510.154	0	0		BnaA06g34750D	699	536.466	1	0.0348592		BnaA06g34750D	699	519.67	0	0
BnaA06g34760D	801	612.154	0	0		BnaA06g34760D	801	638.466	0	0		BnaA06g34760D	801	621.67	0	0
BnaA06g34770D	639	450.154	9	0.322906		BnaA06g34770D	639	476.466	14.2917	0.560932		BnaA06g34770D	639	459.671	11	0.428419
BnaA06g34780D	618	429.154	2356.75	88.6943		BnaA06g34780D	618	455.466	2483.63	101.974		BnaA06g34780D	618	438.671	2093.7	85.4472
BnaA06g34790D	1716	1527.15	449.953	4.7586		BnaA06g34790D	1716	1553.47	634.03	7.63251		BnaA06g34790D	1716	1536.67	678.34	7.90295
BnaA06g34800D	414	225.325	0	0		BnaA06g34800D	414	251.535	0	0		BnaA06g34800D	414	234.695	0	0
BnaA06g34810D	1719	1530.15	752.328	7.94085		BnaA06g34810D	1719	1556.47	1225.97	14.7298		BnaA06g34810D	1719	1539.67	1151.57	13.3901
BnaA06g34820D	432	243.325	3.58483	0.237944		BnaA06g34820D	432	269.535	10.1294	0.70279		BnaA06g34820D	432	252.671	0	0
BnaA06g34830D	525	336.19	0	0		BnaA06g34830D	525	362.505	0	0		BnaA06g34830D	525	345.671	0	0
BnaA06g34840D	543	354.19	194.207	8.85571		BnaA06g34840D	543	380.505	131.012	6.43886		BnaA06g34840D	543	363.671	150.942	7.43063
BnaA06g34850D	558	369.154	0	0		BnaA06g34850D	558	395.466	0	0		BnaA06g34850D	558	378.671	0	0
BnaA06g34860D	456	267.274	132.815	8.02574		BnaA06g34860D	456	293.535	44.5641	2.83912		BnaA06g34860D	456	276.671	37.5	2.42656
BnaA06g34870D	318	132.876	26.6316	3.23701		BnaA06g34870D	318	156.052	9.06667	1.08652		BnaA06g34870D	318	140.764	8.72727	1.10996
BnaA06g34880D	1695	1506.15	113.344	1.21541		BnaA06g34880D	1695	1532.47	180.075	2.19746		BnaA06g34880D	1695	1515.67	210.102	2.48169
BnaA06g34890D	2112	1923.15	2	0.0167962		BnaA06g34890D	2112	1949.47	0	0		BnaA06g34890D	2112	1932.67	4	0.0370531
BnaA06g34900D	2061	1872.15	0	0		BnaA06g34900D	2061	1898.47	0	0		BnaA06g34900D	2061	1881.67	0	0
BnaA06g34910D	855	666.154	18	0.436408		BnaA06g34910D	855	692.466	30.085	0.812477		BnaA06g34910D	855	675.67	35.5351	0.941555
BnaA06g34920D	249	75.6669	17.6388	3.76493		BnaA06g34920D	249	91.3131	26	5.32475		BnaA06g34920D	249	81.128	14	3.08944
BnaA06g34930D	1464	1275.15	891.739	11.2946		BnaA06g34930D	1464	1301.47	978.37	14.0582		BnaA06g34930D	1464	1284.67	1202.82	16.7623
BnaA06g34940D	2925	2736.15	231.388	1.36583		BnaA06g34940D	2925	2762.47	257.331	1.74202		BnaA06g34940D	2925	2745.67	321.978	2.09943
BnaA06g34950D	594	405.154	0	0		BnaA06g34950D	594	431.466	0	0		BnaA06g34950D	594	414.671	0	0
BnaA06g34960D	489	300.19	0	0		BnaA06g34960D	489	326.505	0	0		BnaA06g34960D	489	309.671	0	0
BnaA06g34970D	1689	1500.15	85	0.91512		BnaA06g34970D	1689	1526.47	132	1.61713		BnaA06g34970D	1689	1509.67	112	1.32818
BnaA06g34980D	423	234.325	0	0		BnaA06g34980D	423	260.535	0	0		BnaA06g34980D	423	243.695	0	0
BnaA06g34990D	141	22.8606	0	0		BnaA06g34990D	141	21.3445	0	0		BnaA06g34990D	141	22.2592	0	0
BnaA06g35000D	651	462.154	6	0.209681		BnaA06g35000D	651	488.466	7	0.267993		BnaA06g35000D	651	471.671	7	0.265694
BnaA06g35010D	480	291.19	2	0.11093		BnaA06g35010D	480	317.505	2	0.117798		BnaA06g35010D	480	300.671	2	0.119086
BnaA06g35020D	864	675.154	5	0.119608		BnaA06g35020D	864	701.466	4	0.106638		BnaA06g35020D	864	684.67	3	0.0784444
BnaA06g35030D	804	615.154	33	0.866413		BnaA06g35030D	804	641.466	70	2.04072		BnaA06g35030D	804	624.67	71	2.03484
BnaA06g35040D	2031	1842.15	0	0		BnaA06g35040D	2031	1868.47	1	0.0100086		BnaA06g35040D	2031	1851.67	0	0
BnaA06g35050D	729	540.154	2663.42	79.6373		BnaA06g35050D	729	566.466	3096.92	102.239		BnaA06g35050D	729	549.67	2601.31	84.7252
BnaA06g35060D	1212	1023.15	187.814	2.96471		BnaA06g35060D	1212	1049.47	155.399	2.7691		BnaA06g35060D	1212	1032.67	191.535	3.32054
BnaA06g35070D	2337	2148.15	340.131	2.55726		BnaA06g35070D	2337	2174.47	267.419	2.29985		BnaA06g35070D	2337	2157.67	282.4	2.34316
BnaA06g35080D	573	384.154	0	0		BnaA06g35080D	573	410.466	0	0		BnaA06g35080D	573	393.671	0	0
BnaA06g35090D	2175	1986.15	829	6.74119		BnaA06g35090D	2175	2012.47	1735	16.1224		BnaA06g35090D	2175	1995.67	1332	11.9492
BnaA06g35100D	951	762.154	174.232	3.69215		BnaA06g35100D	951	788.466	135.264	3.20818		BnaA06g35100D	951	771.67	181.301	4.2062
BnaA06g35110D	1554	1365.15	7.18421	0.0849948		BnaA06g35110D	1554	1391.47	62.5089	0.840095		BnaA06g35110D	1554	1374.67	76.9533	1.00219
BnaA06g35120D	456	267.274	187.124	11.3075		BnaA06g35120D	456	293.535	173.738	11.0686		BnaA06g35120D	456	276.671	326.342	21.117
BnaA06g35130D	3408	3219.15	258.36	1.29622		BnaA06g35130D	3408	3245.47	414.696	2.38953		BnaA06g35130D	3408	3228.67	457	2.53405
BnaA06g35140D	1206	1017.15	133.114	2.11365		BnaA06g35140D	1206	1043.47	145.674	2.61073		BnaA06g35140D	1206	1026.67	128	2.23204
BnaA06g35150D	1047	858.154	220.925	4.15791		BnaA06g35150D	1047	884.466	199.473	4.21757		BnaA06g35150D	1047	867.67	277.446	5.72462
BnaA06g35160D	693	504.154	499.113	15.9893		BnaA06g35160D	693	530.466	459.84	16.2109		BnaA06g35160D	693	513.67	413.909	14.4259
BnaA06g35170D	687	498.154	192.128	6.22904		BnaA06g35170D	687	524.466	156	5.56246		BnaA06g35170D	687	507.671	167.633	5.91155
BnaA06g35180D	1488	1299.15	896.423	11.1441		BnaA06g35180D	1488	1325.47	971.447	13.706		BnaA06g35180D	1488	1308.67	984.835	13.4727
BnaA06g35190D	225	60.4002	61.013	16.3147		BnaA06g35190D	225	71.4482	28.9062	7.56588		BnaA06g35190D	225	63.9454	21.8077	6.10552
BnaA06g35200D	3069	2880.15	401.153	2.24951		BnaA06g35200D	3069	2906.47	472.642	3.04107		BnaA06g35200D	3069	2889.67	511.882	3.17135
BnaA06g35210D	1158	969.154	49.891	0.831428		BnaA06g35210D	1158	995.466	76.7882	1.44254		BnaA06g35210D	1158	978.67	54.7014	1.00066
BnaA06g35220D	1335	1146.15	129.848	1.82972		BnaA06g35220D	1335	1172.47	135.35	2.15883		BnaA06g35220D	1335	1155.67	107.006	1.65766
BnaA06g35230D	1686	1497.15	280.123	3.02188		BnaA06g35230D	1686	1523.47	352.088	4.32193		BnaA06g35230D	1686	1506.67	312.716	3.71582
BnaA06g35240D	1137	948.154	678.577	11.5589		BnaA06g35240D	1137	974.466	597	11.4569		BnaA06g35240D	1137	957.67	540	10.0949
BnaA06g35250D	1032	843.154	354.931	6.79879		BnaA06g35250D	1032	869.466	325.679	7.00482		BnaA06g35250D	1032	852.67	331.05	6.9508
BnaA06g35260D	306	122.191	0	0		BnaA06g35260D	306	144.443	0	0		BnaA06g35260D	306	129.526	0	0
BnaA06g35270D	1665	1476.15	740.799	8.1052		BnaA06g35270D	1665	1502.47	718.894	8.94786		BnaA06g35270D	1665	1485.67	763.468	9.20007
BnaA06g35280D	732	543.154	2.49827	0.0742867		BnaA06g35280D	732	569.466	1	0.0328391		BnaA06g35280D	732	552.67	0	0
BnaA06g35290D	1005	816.154	202.184	4.00101		BnaA06g35290D	1005	842.466	167.678	3.72205		BnaA06g35290D	1005	825.67	183.946	3.98846
BnaA06g35300D	498	309.19	142.275	7.43187		BnaA06g35300D	498	335.505	71	3.95748		BnaA06g35300D	498	318.671	108.427	6.09141
BnaA06g35310D	1347	1158.15	39.3478	0.548717		BnaA06g35310D	1347	1184.47	41.3593	0.652994		BnaA06g35310D	1347	1167.67	40.9201	0.627391
BnaA06g35320D	4791	4602.15	1235.1	4.33448		BnaA06g35320D	4791	4628.47	1603.78	6.47989		BnaA06g35320D	4791	4611.67	1720.1	6.67758
BnaA06g35330D	1047	858.154	0	0		BnaA06g35330D	1047	884.466	2	0.0422871		BnaA06g35330D	1047	867.67	1	0.0206333
BnaA06g35340D	696	507.154	0	0		BnaA06g35340D	696	533.466	0	0		BnaA06g35340D	696	516.67	0	0
BnaA06g35350D	1044	855.154	0	0		BnaA06g35350D	1044	881.466	0	0		BnaA06g35350D	1044	864.67	1	0.0207048
BnaA06g35360D	849	660.154	105.909	2.59109		BnaA06g35360D	849	686.466	89.2828	2.43225		BnaA06g35360D	849	669.67	86.259	2.30604
BnaA06g35370D	501	312.19	100.955	5.22279		BnaA06g35370D	501	338.505	84.1729	4.65014		BnaA06g35370D	501	321.671	94.8044	5.27643
BnaA06g35380D	1248	1059.15	181.2	2.76308		BnaA06g35380D	1248	1085.47	213.747	3.6825		BnaA06g35380D	1248	1068.67	156.746	2.62588
BnaA06g35390D	540	351.19	116.532	5.35917		BnaA06g35390D	540	377.505	37.9367	1.8793		BnaA06g35390D	540	360.671	48.9897	2.43174
BnaA06g35400D	591	402.154	0	0		BnaA06g35400D	591	428.466	0	0		BnaA06g35400D	591	411.671	0	0
BnaA06g35410D	783	594.154	0	0		BnaA06g35410D	783	620.466	0	0		BnaA06g35410D	783	603.67	2.33204	0.0691607
BnaA06g35420D	450	261.3	0	0		BnaA06g35420D	450	287.535	2	0.130076		BnaA06g35420D	450	270.671	0	0
BnaA06g35430D	759	570.154	2.39131	0.0677388		BnaA06g35430D	759	596.466	1.38051	0.0432827		BnaA06g35430D	759	579.67	1.11375	0.0343976
BnaA06g35440D	378	189.675	676.66	57.6176		BnaA06g35440D	378	215.559	598.845	51.9527		BnaA06g35440D	378	198.904	502.809	45.2567
BnaA06g35450D	1626	1437.15	145.429	1.63434		BnaA06g35450D	1626	1463.47	80.0327	1.02269		BnaA06g35450D	1626	1446.67	157.271	1.94626
BnaA06g35460D	363	174.985	605.419	55.8792		BnaA06g35460D	363	200.58	322.352	30.054		BnaA06g35460D	363	184.094	336.714	32.7449
BnaA06g35470D	1005	816.154	635.362	12.5731		BnaA06g35470D	1005	842.466	600.341	13.3262		BnaA06g35470D	1005	825.67	608.763	13.1997
BnaA06g35480D	666	477.154	244.67	8.28165		BnaA06g35480D	666	503.466	206.458	7.66868		BnaA06g35480D	666	486.671	282.748	10.4013
BnaA06g35490D	1209	1020.15	78.1541	1.23732		BnaA06g35490D	1209	1046.47	121.756	2.17583		BnaA06g35490D	1209	1029.67	69.8576	1.21461
BnaC08g21390D	981	792.154	0	0		BnaC08g21390D	981	818.466	4	0.0913942		BnaC08g21390D	981	801.67	1	0.022332
BnaC08g21400D	312	127.356	0	0		BnaC08g21400D	312	150.235	0	0		BnaC08g21400D	312	135.057	0	0
BnaC08g21410D	411	222.348	14.0012	1.01702		BnaC08g21410D	411	248.535	18.6125	1.40048		BnaC08g21410D	411	231.695	16.5818	1.28126
BnaC08g21420D	1005	816.154	0	0		BnaC08g21420D	1005	842.466	0	0		BnaC08g21420D	1005	825.67	0	0
BnaC08g21430D	306	122.191	0	0		BnaC08g21430D	306	144.443	0	0		BnaC08g21430D	306	129.526	0	0
BnaC08g21440D	519	330.19	0	0		BnaC08g21440D	519	356.505	0	0		BnaC08g21440D	519	339.671	0	0
BnaC08g21450D	1422	1233.15	279.022	3.65439		BnaC08g21450D	1422	1259.47	345.172	5.12517		BnaC08g21450D	1422	1242.67	300.014	4.32224
BnaC08g21460D	423	234.325	12	0.827097		BnaC08g21460D	423	260.535	13	0.933117		BnaC08g21460D	423	243.695	5	0.367321
BnaC08g21470D	1512	1323.15	290.791	3.54949		BnaC08g21470D	1512	1349.47	231.845	3.21288		BnaC08g21470D	1512	1332.67	251	3.37189
BnaC08g21480D	441	252.325	1948.23	124.702		BnaC08g21480D	441	278.535	1873.93	125.815		BnaC08g21480D	441	261.671	1532.25	104.833
BnaC08g21490D	660	471.154	29	0.994099		BnaC08g21490D	660	497.466	37	1.39091		BnaC08g21490D	660	480.671	39	1.45258
BnaC08g21500D	1068	879.154	818.594	15.0383		BnaC08g21500D	1068	905.466	673.063	13.9009		BnaC08g21500D	1068	888.67	654.91	13.1936
BnaC08g21510D	1053	864.154	3	0.0560693		BnaC08g21510D	1053	890.466	3	0.0630033		BnaC08g21510D	1053	873.67	5	0.102458
BnaC08g21520D	219	56.9542	0	0		BnaC08g21520D	219	66.7755	0	0		BnaC08g21520D	219	59.9784	0	0
BnaC08g21530D	171	32.8957	0	0		BnaC08g21530D	171	34.7205	0	0		BnaC08g21530D	171	33.6162	0	0
BnaC08g21540D	549	360.19	6	0.269038		BnaC08g21540D	549	386.505	9.0297	0.436895		BnaC08g21540D	549	369.671	14.4631	0.700439
BnaC08g21550D	1392	1203.15	7.00855	0.0940809		BnaC08g21550D	1392	1229.47	14.4827	0.220289		BnaC08g21550D	1392	1212.67	11.1966	0.165297
BnaC08g21560D	1218	1029.15	393.155	6.1699		BnaC08g21560D	1218	1055.47	404.26	7.16267		BnaC08g21560D	1218	1038.67	378.495	6.52387
BnaC08g21570D	1587	1398.15	8	0.0924123		BnaC08g21570D	1587	1424.47	12	0.157539		BnaC08g21570D	1587	1407.67	11	0.139899
BnaC08g21580D	1134	945.154	0	0		BnaC08g21580D	1134	971.466	1	0.01925		BnaC08g21580D	1134	954.67	1	0.0187529
BnaC08g21590D	279	98.8477	2	0.326782		BnaC08g21590D	279	118.61	1	0.157667		BnaC08g21590D	279	105.469	0	0
BnaC08g21600D	1002	813.154	224.278	4.45459		BnaC08g21600D	1002	839.466	193.424	4.30889		BnaC08g21600D	1002	822.67	275.105	5.9868
BnaC08g21610D	975	786.154	125.208	2.57228		BnaC08g21610D	975	812.466	147.797	3.40188		BnaC08g21610D	975	795.67	161.86	3.64192
BnaC08g21620D	3090	2901.15	343.33	1.91133		BnaC08g21620D	3090	2927.47	331.079	2.11494		BnaC08g21620D	3090	2910.67	379.8	2.33606
BnaC08g21630D	633	444.154	15	0.545447		BnaC08g21630D	633	470.466	15	0.596242		BnaC08g21630D	633	453.671	16	0.631396
BnaC08g21640D	489	300.19	31	1.66786		BnaC08g21640D	489	326.505	27	1.54644		BnaC08g21640D	489	309.671	26.1818	1.51364
BnaC08g21650D	66	32.1831	0	0		BnaC08g21650D	66	36.4386	0	0		BnaC08g21650D	66	31.6122	0	0
BnaC08g21660D	465	276.246	32.1051	1.87703		BnaC08g21660D	465	302.535	23.1516	1.43108		BnaC08g21660D	465	285.671	9.88428	0.619444
BnaC08g21670D	243	71.6677	14.0758	3.17207		BnaC08g21670D	243	86.2443	15.586	3.37959		BnaC08g21670D	243	76.6601	10.3568	2.41869
BnaC08g21680D	1029	840.154	2	0.0384473		BnaC08g21680D	1029	866.466	7	0.15108		BnaC08g21680D	1029	849.67	6	0.126422
BnaC08g21690D	93	40.807	0	0		BnaC08g21690D	93	37.4128	0	0		BnaC08g21690D	93	29.161	0	0
BnaC08g21700D	39	16.6818	0	0		BnaC08g21700D	39	20.973	0	0		BnaC08g21700D	39	17	0	0
BnaC08g21710D	363	174.985	1.76348	0.162767		BnaC08g21710D	363	200.58	0	0		BnaC08g21710D	363	184.094	0	0
BnaC08g21720D	756	567.154	0	0		BnaC08g21720D	756	593.466	4	0.126044		BnaC08g21720D	756	576.67	4.17501	0.129614
BnaC08g21730D	681	492.154	0	0		BnaC08g21730D	681	518.466	0	0		BnaC08g21730D	681	501.671	0	0
BnaC08g21740D	552	363.154	1	0.0444738		BnaC08g21740D	552	389.505	1	0.0480116		BnaC08g21740D	552	372.671	0	0
BnaC08g21750D	1212	1023.15	59.2474	0.93524		BnaC08g21750D	1212	1049.47	70.4971	1.25621		BnaC08g21750D	1212	1032.67	101.931	1.76713
BnaC08g21760D	270	91.7591	0	0		BnaC08g21760D	270	110.235	0	0		BnaC08g21760D	270	97.9371	0	0
BnaC08g21770D	513	324.19	73.0485	3.6392		BnaC08g21770D	513	350.505	67.6471	3.60923		BnaC08g21770D	513	333.671	68.8081	3.69185
BnaC08g21780D	5628	5439.15	1323.42	3.92972		BnaC08g21780D	5628	5465.47	2919.7	9.99009		BnaC08g21780D	5628	5448.67	2549.83	8.37804
BnaC08g21790D	870	681.154	58	1.37524		BnaC08g21790D	870	707.466	154	4.07075		BnaC08g21790D	870	690.67	88	2.28105
BnaC08g21800D	828	639.154	407.558	10.2986		BnaC08g21800D	828	665.466	357.111	10.0354		BnaC08g21800D	828	648.67	437.749	12.0816
BnaC08g21810D	345	157.662	0	0		BnaC08g21810D	345	182.598	0	0		BnaC08g21810D	345	166.532	0	0
BnaC08g21820D	1236	1047.15	0	0		BnaC08g21820D	1236	1073.47	0	0		BnaC08g21820D	1236	1056.67	0	0
BnaC08g21830D	273	94.0255	0	0		BnaC08g21830D	273	113.077	0	0		BnaC08g21830D	273	100.425	0	0
BnaC08g21840D	729	540.154	0	0		BnaC08g21840D	729	566.466	0	0		BnaC08g21840D	729	549.67	0	0
BnaC08g21850D	555	366.154	0	0		BnaC08g21850D	555	392.466	0	0		BnaC08g21850D	555	375.671	0	0
BnaC08g21860D	378	189.675	0	0		BnaC08g21860D	378	215.559	0	0		BnaC08g21860D	378	198.904	0	0
BnaC08g21870D	1071	882.154	0	0		BnaC08g21870D	1071	908.466	0	0		BnaC08g21870D	1071	891.67	0	0
BnaC08g21880D	1386	1197.15	5	0.0674551		BnaC08g21880D	1386	1223.47	6.42986	0.0982808		BnaC08g21880D	1386	1206.67	1.50093	0.0222687
BnaC08g21890D	360	172.037	0	0		BnaC08g21890D	360	197.58	0	0		BnaC08g21890D	360	181.113	0	0
BnaC08g21900D	732	543.154	0	0		BnaC08g21900D	732	569.466	0	0		BnaC08g21900D	732	552.67	0	0
BnaC08g21910D	690	501.154	80	2.57818		BnaC08g21910D	690	527.466	66	2.33996		BnaC08g21910D	690	510.671	94	3.29541
BnaC08g21920D	636	447.154	2	0.0722383		BnaC08g21920D	636	473.466	0	0		BnaC08g21920D	636	456.671	5	0.196015
BnaC08g21930D	585	396.154	0	0		BnaC08g21930D	585	422.466	1	0.0442657		BnaC08g21930D	585	405.671	0	0
BnaC08g21940D	513	324.19	231	11.5082		BnaC08g21940D	513	350.505	287	15.3125		BnaC08g21940D	513	333.671	253	13.5745
BnaC08g21950D	336	149.354	0	0		BnaC08g21950D	336	173.705	0	0		BnaC08g21950D	336	157.839	0	0
BnaC08g21960D	546	357.19	27	1.22084		BnaC08g21960D	546	383.505	24.1624	1.17822		BnaC08g21960D	546	366.671	30	1.46476
BnaC08g21970D	525	336.19	0	0		BnaC08g21970D	525	362.505	0	0		BnaC08g21970D	525	345.671	0	0
BnaC08g21980D	630	441.154	0	0		BnaC08g21980D	630	467.466	0	0		BnaC08g21980D	630	450.671	0	0
BnaC08g21990D	4920	4731.15	1158.8	3.95581		BnaC08g21990D	4920	4757.47	2468.62	9.7037		BnaC08g21990D	4920	4740.67	2222.22	8.3921
BnaC08g22000D	999	810.154	34.1281	0.680361		BnaC08g22000D	999	836.466	16.0683	0.359236		BnaC08g22000D	999	819.67	21.457	0.468653
BnaC08g22010D	504	315.19	139.847	7.16596		BnaC08g22010D	504	341.505	116.103	6.35776		BnaC08g22010D	504	324.671	164.838	9.08945
BnaC08g22020D	240	69.8243	24	5.55136		BnaC08g22020D	240	83.7794	26.1151	5.82925		BnaC08g22020D	240	74.4296	36	8.65923
BnaC08g22030D	471	282.219	0	0		BnaC08g22030D	471	308.505	0	0		BnaC08g22030D	471	291.671	0	0
BnaC08g04100D	2961	2772.15	457.59	2.66596		BnaC08g04100D	2961	2798.47	569.7	3.80702		BnaC08g04100D	2961	2781.67	528.122	3.399
BnaC08g04110D	1134	945.154	141.185	2.41257		BnaC08g04110D	1134	971.466	183.605	3.5344		BnaC08g04110D	1134	954.67	179.517	3.36647
BnaC08g04120D	192	42.2565	0	0		BnaC08g04120D	192	47.5919	0	0		BnaC08g04120D	192	44.2559	0	0
BnaC08g04130D	1305	1116.15	35.2083	0.509466		BnaC08g04130D	1305	1142.47	52.6481	0.861785		BnaC08g04130D	1305	1125.67	60.6168	0.964061
BnaC08g04140D	507	318.19	79	4.00991		BnaC08g04140D	507	344.505	88	4.7769		BnaC08g04140D	507	327.671	72	3.93385
BnaC08g04150D	123	19.0208	0	0		BnaC08g04150D	123	16.0121	0	0		BnaC08g04150D	123	17.3275	0	0
BnaC08g04160D	231	64.0633	0	0		BnaC08g04160D	231	76.2673	0	0		BnaC08g04160D	231	68.1318	0	0
BnaC08g04170D	249	75.6669	0	0		BnaC08g04170D	249	91.3131	0	0		BnaC08g04170D	249	81.128	0	0
BnaC08g04180D	450	261.3	0	0		BnaC08g04180D	450	287.535	0	0		BnaC08g04180D	450	270.671	0	0
BnaC08g04190D	522	333.19	0	0		BnaC08g04190D	522	359.505	0	0		BnaC08g04190D	522	342.671	0	0
BnaC08g04200D	834	645.154	0	0		BnaC08g04200D	834	671.466	0	0		BnaC08g04200D	834	654.67	0	0
BnaC08g04210D	423	234.325	0	0		BnaC08g04210D	423	260.535	0	0		BnaC08g04210D	423	243.695	0	0
BnaC08g04220D	552	363.154	0	0		BnaC08g04220D	552	389.505	0	0		BnaC08g04220D	552	372.671	0	0
BnaC08g04230D	324	138.254	0	0		BnaC08g04230D	324	161.926	0	0		BnaC08g04230D	324	146.431	0	0
BnaC08g04240D	468	279.219	20	1.15686		BnaC08g04240D	468	305.505	19	1.16304		BnaC08g04240D	468	288.671	16	0.992293
BnaC08g04250D	135	21.913	4	2.94817		BnaC08g04250D	135	19.4857	0	0		BnaC08g04250D	135	20.9779	2.99805	2.55858
BnaC08g04260D	846	657.154	219.565	5.39624		BnaC08g04260D	846	683.466	237.922	6.50994		BnaC08g04260D	846	666.67	251.139	6.74412
BnaC08g04270D	1038	849.154	0	0		BnaC08g04270D	1038	875.466	0	0		BnaC08g04270D	1038	858.67	0	0
BnaC08g04280D	738	549.154	0	0		BnaC08g04280D	738	575.466	0	0		BnaC08g04280D	738	558.67	0	0
BnaC08g04290D	1329	1140.15	242	3.42805		BnaC08g04290D	1329	1166.47	251	4.02403		BnaC08g04290D	1329	1149.67	206	3.20787
BnaC08g04300D	375	186.732	0	0		BnaC08g04300D	375	212.559	0	0		BnaC08g04300D	375	195.943	0	0
BnaC08g04310D	537	348.19	0	0		BnaC08g04310D	537	374.505	3	0.149804		BnaC08g04310D	537	357.671	2	0.100108
BnaC08g04320D	1191	1002.15	16	0.257858		BnaC08g04320D	1191	1028.47	28	0.509128		BnaC08g04320D	1191	1011.67	19	0.33623
BnaC08g04330D	489	300.19	0	0		BnaC08g04330D	489	326.505	0	0		BnaC08g04330D	489	309.671	0	0
BnaC08g04340D	1377	1188.15	426.203	5.79347		BnaC08g04340D	1377	1214.47	498.697	7.67911		BnaC08g04340D	1377	1197.67	542.407	8.10793
BnaC08g04350D	264	87.1372	0	0		BnaC08g04350D	264	104.75	0	0		BnaC08g04350D	264	93.0601	0	0
BnaC08g04360D	1119	930.154	0	0		BnaC08g04360D	1119	956.466	0	0		BnaC08g04360D	1119	939.67	0	0
BnaC08g04370D	399	210.455	0	0		BnaC08g04370D	399	236.535	0	0		BnaC08g04370D	399	219.718	0	0
BnaC08g04380D	285	103.84	0	0		BnaC08g04380D	285	124.243	0	0		BnaC08g04380D	285	110.552	0	0
BnaC08g04390D	330	143.783	0	0		BnaC08g04390D	330	167.876	1	0.111396		BnaC08g04390D	330	152.057	0	0
BnaC08g04400D	297	114.39	342	48.2874		BnaC08g04400D	297	135.696	208	28.6653		BnaC08g04400D	297	121.335	228	33.6411
BnaC08g04410D	219	56.9542	0	0		BnaC08g04410D	219	66.7755	0	0		BnaC08g04410D	219	59.9784	0	0
BnaC08g04420D	270	91.7591	0	0		BnaC08g04420D	270	110.235	0	0		BnaC08g04420D	270	97.9371	0	0
BnaC08g04430D	237	67.8994	0	0		BnaC08g04430D	237	81.1879	0	0		BnaC08g04430D	237	72.3465	0	0
BnaC08g04440D	177	35.4962	0	0		BnaC08g04440D	177	38.4451	7	3.40499		BnaC08g04440D	177	36.4792	9	4.41692
BnaC08g04450D	246	73.6259	0	0		BnaC08g04450D	246	88.715	4	0.843183		BnaC08g04450D	246	78.9361	10	2.26802
BnaC08g04460D	144	23.9123	0	0		BnaC08g04460D	144	22.4748	0	0		BnaC08g04460D	144	23.2759	0	0
BnaC08g04470D	783	594.154	1556.29	42.3045		BnaC08g04470D	783	620.466	1269	38.2474		BnaC08g04470D	783	603.67	1293.75	38.3684
BnaC08g04480D	363	174.985	0	0		BnaC08g04480D	363	200.58	0	0		BnaC08g04480D	363	184.094	0	0
BnaC08g04490D	174	34.0383	0	0		BnaC08g04490D	174	36.5963	0	0		BnaC08g04490D	174	34.895	0	0
BnaC08g04500D	924	735.154	0	0		BnaC08g04500D	924	761.466	0	0		BnaC08g04500D	924	744.67	0	0
BnaC08g04510D	468	279.219	0	0		BnaC08g04510D	468	305.505	0	0		BnaC08g04510D	468	288.671	0	0
BnaC08g04520D	315	130.172	0	0		BnaC08g04520D	315	153.114	0	0		BnaC08g04520D	315	137.933	0	0
BnaC08g04530D	351	163.357	0	0		BnaC08g04530D	351	188.58	0	0		BnaC08g04530D	351	172.362	0	0
BnaC08g04540D	1287	1098.15	389.677	5.73107		BnaC08g04540D	1287	1124.47	437.775	7.28055		BnaC08g04540D	1287	1107.67	528.092	8.53536
BnaC08g04550D	1185	996.154	2	0.0324264		BnaC08g04550D	1185	1022.47	3	0.0548696		BnaC08g04550D	1185	1005.67	0	0
BnaC08g04560D	387	198.578	0	0		BnaC08g04560D	387	224.559	0	0		BnaC08g04560D	387	207.824	0	0
BnaC08g04570D	246	73.6259	10.6667	2.33988		BnaC08g04570D	246	88.715	12.5	2.63495		BnaC08g04570D	246	78.9361	7.5	1.70102
BnaC08g04580D	240	69.8243	462.953	107.084		BnaC08g04580D	240	83.7794	460.411	102.77		BnaC08g04580D	240	74.4296	422.757	101.687
BnaC04g03740D	1521	1332.15	232.665	2.82079		BnaC04g03740D	1521	1358.47	379.959	5.23055		BnaC04g03740D	1521	1341.67	437.348	5.83585
BnaC04g03730D	1524	1335.15	5.00243	0.0605124		BnaC04g03730D	1524	1361.47	3.00071	0.041217		BnaC04g03730D	1524	1344.67	4.40888	0.0586995
BnaC04g03720D	1701	1512.15	27	0.288378		BnaC04g03720D	1701	1538.47	22	0.26742		BnaC04g03720D	1701	1521.67	10	0.117653
BnaC04g03710D	372	183.806	30.828	2.70882		BnaC04g03710D	372	209.58	44.7827	3.99595		BnaC04g03710D	372	193.002	41.5785	3.85683
BnaC04g03700D	879	690.154	119.965	2.8074		BnaC04g03700D	879	716.466	131.16	3.42347		BnaC04g03700D	879	699.67	117.685	3.01128
BnaC04g03690D	1734	1545.15	196	2.0487		BnaC04g03690D	1734	1571.47	170.76	2.03208		BnaC04g03690D	1734	1554.67	149	1.71582
BnaC04g03680D	1200	1011.15	206	3.29037		BnaC04g03680D	1200	1037.47	215.69	3.88791		BnaC04g03680D	1200	1020.67	212	3.71854
BnaC04g03670D	1050	861.154	488.43	9.16044		BnaC04g03670D	1050	887.466	471.179	9.92873		BnaC04g03670D	1050	870.67	538.542	11.0736
BnaC04g03660D	552	363.154	0	0		BnaC04g03660D	552	389.505	0	0		BnaC04g03660D	552	372.671	0	0
BnaC04g03650D	360	172.037	104.5	9.81044		BnaC04g03650D	360	197.58	106.25	10.0565		BnaC04g03650D	360	181.113	92.25	9.11885
BnaC04g03640D	729	540.154	0	0		BnaC04g03640D	729	566.466	0	0		BnaC04g03640D	729	549.67	1	0.0325702
BnaC04g03630D	558	369.154	0	0		BnaC04g03630D	558	395.466	0	0		BnaC04g03630D	558	378.671	0	0
BnaC04g03620D	492	303.19	0	0		BnaC04g03620D	492	329.505	0	0		BnaC04g03620D	492	312.671	0	0
BnaC04g03610D	408	219.348	59	4.34424		BnaC04g03610D	408	245.535	46	3.50351		BnaC04g03610D	408	228.695	44	3.44444
BnaC04g03600D	543	354.19	0	0		BnaC04g03600D	543	380.505	0	0		BnaC04g03600D	543	363.671	0	0
BnaC04g03590D	1386	1197.15	199.901	2.69687		BnaC04g03590D	1386	1223.47	249.191	3.80891		BnaC04g03590D	1386	1206.67	337.315	5.00461
BnaC04g03580D	1044	855.154	273.544	5.16628		BnaC04g03580D	1044	881.466	237.745	5.04388		BnaC04g03580D	1044	864.67	251.254	5.20217
BnaC04g03570D	237	67.8994	55	13.0825		BnaC04g03570D	237	81.1879	25	5.75848		BnaC04g03570D	237	72.3465	38	9.40348
BnaC04g03560D	1215	1026.15	0	0		BnaC04g03560D	1215	1052.47	0	0		BnaC04g03560D	1215	1035.67	0	0
BnaC04g03550D	1215	1026.15	0	0		BnaC04g03550D	1215	1052.47	0	0		BnaC04g03550D	1215	1035.67	0	0
BnaC04g03540D	1197	1008.15	0	0		BnaC04g03540D	1197	1034.47	0	0		BnaC04g03540D	1197	1017.67	0	0
BnaC04g03530D	495	306.19	0	0		BnaC04g03530D	495	332.505	0	0		BnaC04g03530D	495	315.671	0	0
BnaC04g03520D	126	19.6869	0	0		BnaC04g03520D	126	16.8038	0	0		BnaC04g03520D	126	18.106	0	0
BnaC04g03510D	405	216.413	0	0		BnaC04g03510D	405	242.535	0	0		BnaC04g03510D	405	225.718	0	0
BnaC04g03500D	540	351.19	0	0		BnaC04g03500D	540	377.505	0	0		BnaC04g03500D	540	360.671	0	0
BnaC04g03490D	1137	948.154	0	0		BnaC04g03490D	1137	974.466	0	0		BnaC04g03490D	1137	957.67	0	0
BnaC04g03480D	690	501.154	0	0		BnaC04g03480D	690	527.466	0	0		BnaC04g03480D	690	510.671	0	0
BnaC04g03470D	363	174.985	184.894	17.0654		BnaC04g03470D	363	200.58	173.749	16.1993		BnaC04g03470D	363	184.094	109.719	10.67
BnaC04g03460D	1023	834.154	159.113	3.08073		BnaC04g03460D	1023	860.466	187.158	4.06757		BnaC04g03460D	1023	843.67	173.929	3.69081
BnaC04g03450D	1299	1110.15	0	0		BnaC04g03450D	1299	1136.47	0	0		BnaC04g03450D	1299	1119.67	0	0
BnaC04g03440D	1209	1020.15	0.5	0.00791588		BnaC04g03440D	1209	1046.47	1	0.0178704		BnaC04g03440D	1209	1029.67	0	0
BnaC04g03430D	1260	1071.15	242.798	3.66091		BnaC04g03430D	1260	1097.47	329.729	5.61856		BnaC04g03430D	1260	1080.67	336.132	5.56851
BnaC04g03420D	1284	1095.15	430.66	6.35118		BnaC04g03420D	1284	1121.47	404.621	6.74717		BnaC04g03420D	1284	1104.67	414.017	6.70977
BnaC04g03410D	1344	1155.15	40.5072	0.566352		BnaC04g03410D	1344	1181.47	43	0.680623		BnaC04g03410D	1344	1164.67	44	0.676351
BnaC04g03400D	1785	1596.15	1713.98	17.3431		BnaC04g03400D	1785	1622.47	1782.48	20.5451		BnaC04g03400D	1785	1605.67	1712.73	19.0965
BnaC04g03390D	1134	945.154	428.808	7.32748		BnaC04g03390D	1134	971.466	385.855	7.42772		BnaC04g03390D	1134	954.67	450.144	8.44152
BnaC04g03380D	1365	1176.15	215.938	2.96524		BnaC04g03380D	1365	1202.47	169.35	2.63373		BnaC04g03380D	1365	1185.67	218.887	3.30505
BnaC04g03370D	1152	963.154	16	0.268299		BnaC04g03370D	1152	989.466	22	0.415797		BnaC04g03370D	1152	972.67	16	0.294494
BnaC04g03360D	372	183.806	44	3.86624		BnaC04g03360D	372	209.58	30	2.67689		BnaC04g03360D	372	193.002	20	1.8552
BnaC04g03350D	729	540.154	2710.23	81.037		BnaC04g03350D	729	566.466	2172.78	71.7301		BnaC04g03350D	729	549.67	1987.26	64.7256
BnaC04g03340D	1335	1146.15	4004.61	56.4302		BnaC04g03340D	1335	1172.47	3593.13	57.3102		BnaC04g03340D	1335	1155.67	3610.45	55.9306
BnaC04g03330D	789	600.154	79	2.12598		BnaC04g03330D	789	626.466	40	1.19405		BnaC04g03330D	789	609.67	48	1.40951
BnaC04g03320D	1800	1611.15	1074.66	10.7728		BnaC04g03320D	1800	1637.47	1077.76	12.3087		BnaC04g03320D	1800	1620.67	1206.54	13.3281
BnaC04g03310D	330	143.783	41.4048	4.65091		BnaC04g03310D	330	167.876	26.8667	2.99284		BnaC04g03310D	330	152.057	35.1429	4.13765
BnaC04g03300D	648	459.154	325.431	11.4471		BnaC04g03300D	648	485.466	249.938	9.62791		BnaC04g03300D	648	468.671	263.399	10.0616
BnaC04g03290D	1497	1308.15	126.956	1.56743		BnaC04g03290D	1497	1334.47	201.291	2.82083		BnaC04g03290D	1497	1317.67	178.642	2.42716
BnaC04g03280D	303	119.641	1	0.134994		BnaC04g03280D	303	141.529	1	0.132134		BnaC04g03280D	303	126.681	3	0.423966
BnaC04g03270D	597	408.154	1	0.0395704		BnaC04g03270D	597	434.466	1	0.0430431		BnaC04g03270D	597	417.671	2	0.0857272
BnaC04g03260D	1539	1350.15	147.551	1.76503		BnaC04g03260D	1539	1376.47	129.534	1.75985		BnaC04g03260D	1539	1359.67	143.662	1.8916
BnaC04g03250D	1452	1263.15	381.254	4.87476		BnaC04g03250D	1452	1289.47	362.53	5.25766		BnaC04g03250D	1452	1272.67	327.892	4.61251
BnaC04g03240D	1374	1185.15	0	0		BnaC04g03240D	1374	1211.47	0	0		BnaC04g03240D	1374	1194.67	0	0
BnaC04g03230D	1362	1173.15	1045.98	14.4001		BnaC04g03230D	1362	1199.47	993.902	15.4958		BnaC04g03230D	1362	1182.67	977.482	14.7968
BnaC04g03220D	852	663.154	559.443	13.625		BnaC04g03220D	852	689.466	627.817	17.0286		BnaC04g03220D	852	672.67	605.487	16.1148
BnaC04g03210D	618	429.154	1	0.0376341		BnaC04g03210D	618	455.466	0	0		BnaC04g03210D	618	438.671	0	0
BnaC04g03200D	891	702.154	29.0067	0.667207		BnaC04g03200D	891	728.466	30	0.770143		BnaC04g03200D	891	711.67	30	0.754683
BnaC04g03190D	276	96.4521	16	2.67919		BnaC04g03190D	276	115.81	9	1.4533		BnaC04g03190D	276	102.925	5	0.869702
BnaC04g03180D	681	492.154	3171.6	104.081		BnaC04g03180D	681	518.466	2924.48	105.484		BnaC04g03180D	681	501.671	2825.12	100.819
BnaC04g03170D	1185	996.154	0	0		BnaC04g03170D	1185	1022.47	0	0		BnaC04g03170D	1185	1005.67	0	0
BnaC04g03160D	1182	993.154	0	0		BnaC04g03160D	1182	1019.47	1	0.0183437		BnaC04g03160D	1182	1002.67	1	0.0178552
BnaC04g03150D	429	240.325	0	0		BnaC04g03150D	429	266.535	1.77613e-07	1.24618e-08		BnaC04g03150D	429	249.671	0	0
BnaC04g03140D	1617	1428.15	16	0.180942		BnaC04g03140D	1617	1454.47	14	0.180005		BnaC04g03140D	1617	1437.67	17	0.211696
BnaC04g03130D	1182	993.154	0	0		BnaC04g03130D	1182	1019.47	0	0		BnaC04g03130D	1182	1002.67	0	0
BnaC04g03120D	1350	1161.15	30	0.417279		BnaC04g03120D	1350	1187.47	16	0.251975		BnaC04g03120D	1350	1170.67	11	0.168221
BnaC04g03110D	1356	1167.15	0	0		BnaC04g03110D	1356	1193.47	0	0		BnaC04g03110D	1356	1176.67	0	0
BnaC04g03100D	2547	2358.15	764.868	5.23852		BnaC04g03100D	2547	2384.47	1162.61	9.11804		BnaC04g03100D	2547	2367.67	1205.59	9.11597
BnaC04g03090D	630	441.154	450.314	16.4862		BnaC04g03090D	630	467.466	345.014	13.8021		BnaC04g03090D	630	450.671	321.644	12.7773
BnaC04g03080D	1179	990.154	519.897	8.48026		BnaC04g03080D	1179	1016.47	643.653	11.8418		BnaC04g03080D	1179	999.67	597.622	10.7027
BnaC04g03070D	1254	1065.15	1399	21.2129		BnaC04g03070D	1254	1091.47	1121	19.2068		BnaC04g03070D	1254	1074.67	1172	19.5243
BnaC04g03060D	546	357.19	268	12.118		BnaC04g03060D	546	383.505	154	7.50946		BnaC04g03060D	546	366.671	164	8.00738
BnaC04g03050D	1179	990.154	1491.67	24.3313		BnaC04g03050D	1179	1016.47	1238.83	22.7918		BnaC04g03050D	1179	999.67	1298.96	23.2628
BnaC04g03040D	330	143.783	0	0		BnaC04g03040D	330	167.876	0	0		BnaC04g03040D	330	152.057	0	0
BnaC04g03030D	1200	1011.15	800.985	12.7939		BnaC04g03030D	1200	1037.47	754.879	13.607		BnaC04g03030D	1200	1020.67	755.24	13.2471
BnaC04g03020D	228	62.1787	0	0		BnaC04g03020D	228	73.8414	0	0		BnaC04g03020D	228	65.9677	0	0
BnaC04g03010D	957	768.154	6292.47	132.302		BnaC04g03010D	957	794.466	2866.9	67.4832		BnaC04g03010D	957	777.67	3519.47	81.0222
BnaC04g03000D	444	255.3	0	0		BnaC04g03000D	444	281.535	0	0		BnaC04g03000D	444	264.671	0	0
BnaC04g02990D	267	89.4386	759.643	137.176		BnaC04g02990D	267	107.501	615.407	107.056		BnaC04g02990D	267	95.4375	1040.44	195.173
BnaC04g02980D	2400	2211.15	90	0.657383		BnaC04g02980D	2400	2237.47	128	1.06982		BnaC04g02980D	2400	2220.67	184	1.48339
BnaC04g02970D	2082	1893.15	279.591	2.38524		BnaC04g02970D	2082	1919.47	425.289	4.14346		BnaC04g02970D	2082	1902.67	376.561	3.54319
BnaC04g02960D	816	627.154	3	0.0772577		BnaC04g02960D	816	653.466	2	0.0572356		BnaC04g02960D	816	636.67	4	0.112478
BnaC04g02950D	477	288.19	0	0		BnaC04g02950D	477	314.505	0	0		BnaC04g02950D	477	297.671	0	0
BnaC04g02940D	1146	957.154	21	0.35435		BnaC04g02940D	1146	983.466	19	0.361288		BnaC04g02940D	1146	966.67	21.4375	0.397025
BnaC04g02930D	408	219.348	792.446	58.3487		BnaC04g02930D	408	245.535	919.285	70.0157		BnaC04g02930D	408	228.695	720.603	56.4107
BnaC04g02920D	5745	5556.15	1250.77	3.63578		BnaC04g02920D	5745	5582.47	1644.76	5.50979		BnaC04g02920D	5745	5565.67	1775.34	5.71068
BnaC04g02910D	1839	1650.15	283.17	2.77152		BnaC04g02910D	1839	1676.47	247.412	2.75985		BnaC04g02910D	1839	1659.67	266.904	2.8791
BnaC04g02900D	1104	915.154	0	0		BnaC04g02900D	1104	941.466	0	0		BnaC04g02900D	1104	924.67	0	0
BnaC04g02890D	1587	1398.15	1153.49	13.3246		BnaC04g02890D	1587	1424.47	993.676	13.0452		BnaC04g02890D	1587	1407.67	862.021	10.9633
BnaC04g02880D	549	360.19	2034.71	91.2357		BnaC04g02880D	549	386.505	1268.12	61.3572		BnaC04g02880D	549	369.671	678.245	32.8469
BnaC04g02870D	1512	1323.15	31.7647	0.38773		BnaC04g02870D	1512	1349.47	35.5385	0.492488		BnaC04g02870D	1512	1332.67	33.28	0.447078
BnaC04g02860D	1146	957.154	174.259	2.94041		BnaC04g02860D	1146	983.466	189.987	3.61263		BnaC04g02860D	1146	966.67	173.866	3.22002
BnaC04g02850D	453	264.3	2	0.122216		BnaC04g02850D	453	290.535	1.02377	0.0658964		BnaC04g02850D	453	273.671	3.11063	0.20349
BnaC04g02840D	1641	1452.15	203.741	2.266		BnaC04g02840D	1641	1478.47	256.986	3.25055		BnaC04g02840D	1641	1461.67	281.134	3.44339
BnaC04g02830D	93	40.807	0	0		BnaC04g02830D	93	37.4128	0	0		BnaC04g02830D	93	29.161	0	0
BnaC04g02820D	1008	819.154	0	0		BnaC04g02820D	1008	845.466	0	0		BnaC04g02820D	1008	828.67	0	0
BnaC04g02810D	189	40.8367	0	0		BnaC04g02810D	189	45.7999	0	0		BnaC04g02810D	189	42.6772	0	0
BnaC04g02800D	3327	3138.15	0	0		BnaC04g02800D	3327	3164.47	0	0		BnaC04g02800D	3327	3147.67	0	0
BnaC04g02790D	1236	1047.15	30.5668	0.471448		BnaC04g02790D	1236	1073.47	29.5693	0.515125		BnaC04g02790D	1236	1056.67	36	0.609938
BnaC04g02780D	978	789.154	251.163	5.14031		BnaC04g02780D	978	815.466	267.355	6.13115		BnaC04g02780D	978	798.67	269.929	6.05069
BnaC04g02770D	2760	2571.15	566.24	3.55687		BnaC04g02770D	2760	2597.47	1014.7	7.30544		BnaC04g02770D	2760	2580.67	917.771	6.36685
BnaC04g02760D	2790	2601.15	45.8057	0.284412		BnaC04g02760D	2790	2627.47	184.934	1.31625		BnaC04g02760D	2790	2610.67	128.156	0.878838
BnaC04g02750D	936	747.154	2	0.0432329		BnaC04g02750D	936	773.466	3	0.0725336		BnaC04g02750D	936	756.67	0	0
BnaC04g02740D	642	453.154	565.483	20.1543		BnaC04g02740D	642	479.466	640.179	24.9691		BnaC04g02740D	642	462.671	616.516	23.8559
BnaC04g02730D	957	768.154	893.801	18.7926		BnaC04g02730D	957	794.466	911.181	21.4481		BnaC04g02730D	957	777.67	1499.21	34.5136
BnaC04g02720D	849	660.154	225	5.50468		BnaC04g02720D	849	686.466	213	5.80256		BnaC04g02720D	849	669.67	216	5.77451
BnaC03g30200D	1134	945.154	31	0.529729		BnaC03g30200D	1134	971.466	20	0.385001		BnaC03g30200D	1134	954.67	28	0.525082
BnaC03g30210D	2001	1812.15	61.4268	0.547466		BnaC03g30210D	2001	1838.47	42.0872	0.428108		BnaC03g30210D	2001	1821.67	52	0.511041
BnaC03g30220D	501	312.19	7.6919	0.397932		BnaC03g30220D	501	338.505	23.8564	1.31795		BnaC03g30220D	501	321.671	3.78356	0.210577
BnaC03g30230D	696	507.154	774.824	24.675		BnaC03g30230D	696	533.466	742.278	26.0207		BnaC03g30230D	696	516.67	762.934	26.436
BnaC03g30240D	1875	1686.15	944.075	9.04282		BnaC03g30240D	1875	1712.47	1023.87	11.181		BnaC03g30240D	1875	1695.67	1097.78	11.5903
BnaC03g30250D	570	381.154	253.157	10.7271		BnaC03g30250D	570	407.466	249.162	11.4354		BnaC03g30250D	570	390.671	200.857	9.20448
BnaC03g30260D	411	222.348	0	0		BnaC03g30260D	411	248.535	24	1.80585		BnaC03g30260D	411	231.695	90	6.95421
BnaC03g30270D	339	152.051	0	0		BnaC03g30270D	339	176.688	0	0		BnaC03g30270D	339	160.696	0	0
BnaC03g30280D	366	177.915	0	0		BnaC03g30280D	366	203.58	0	0		BnaC03g30280D	366	187.02	1.10924	0.106184
BnaC03g30290D	555	366.154	1	0.0441094		BnaC03g30290D	555	392.466	0	0		BnaC03g30290D	555	375.671	0	0
BnaC03g30300D	303	119.641	5.5	0.742468		BnaC03g30300D	303	141.529	14.5	1.91594		BnaC03g30300D	303	126.681	22.5	3.17974
BnaC03g30310D	573	384.154	4	0.16817		BnaC03g30310D	573	410.466	3	0.13668		BnaC03g30310D	573	393.671	3	0.13643
BnaC03g30320D	378	189.675	6	0.5109		BnaC03g30320D	378	215.559	3	0.260265		BnaC03g30320D	378	198.904	2	0.180015
BnaC03g30330D	594	405.154	0	0		BnaC03g30330D	594	431.466	1.16616	0.0505441		BnaC03g30330D	594	414.671	0	0
BnaC03g30340D	474	285.19	0	0		BnaC03g30340D	474	311.505	0	0		BnaC03g30340D	474	294.671	0	0
BnaC03g30350D	1509	1320.15	10.1384	0.124033		BnaC03g30350D	1509	1346.47	10.4372	0.14496		BnaC03g30350D	1509	1329.67	3	0.0403924
BnaC03g30360D	2661	2472.15	960.969	6.27811		BnaC03g30360D	2661	2498.47	1459.84	10.9268		BnaC03g30360D	2661	2481.67	1517.61	10.9481
BnaC03g30370D	960	771.154	0	0		BnaC03g30370D	960	797.466	1.33333	0.031267		BnaC03g30370D	960	780.67	0	0
BnaC03g30380D	675	486.154	0	0		BnaC03g30380D	675	512.466	0	0		BnaC03g30380D	675	495.671	0	0
BnaC03g30390D	150	25.3014	0	0		BnaC03g30390D	150	24.6807	0	0		BnaC03g30390D	150	25.0874	0	0
BnaC03g30400D	660	471.154	258	8.84406		BnaC03g30400D	660	497.466	292	10.9769		BnaC03g30400D	660	480.671	305	11.3599
BnaC03g30410D	969	780.154	0	0		BnaC03g30410D	969	806.466	0	0		BnaC03g30410D	969	789.67	0	0
BnaC03g30420D	987	798.154	0	0		BnaC03g30420D	987	824.466	0	0		BnaC03g30420D	987	807.67	0	0
BnaC03g30430D	699	510.154	0	0		BnaC03g30430D	699	536.466	0	0		BnaC03g30430D	699	519.67	0	0
BnaC03g30440D	420	231.325	0	0		BnaC03g30440D	420	257.535	2	0.145229		BnaC03g30440D	420	240.695	0	0
BnaC03g30450D	1077	888.154	0	0		BnaC03g30450D	1077	914.466	0	0		BnaC03g30450D	1077	897.67	0	0
BnaC03g30460D	1476	1287.15	131.819	1.65402		BnaC03g30460D	1476	1313.47	217.169	3.09199		BnaC03g30460D	1476	1296.67	254.077	3.508
BnaC03g30470D	597	408.154	5.71429	0.226117		BnaC03g30470D	597	434.466	5.25	0.225976		BnaC03g30470D	597	417.671	5	0.214318
BnaC03g30480D	1260	1071.15	0	0		BnaC03g30480D	1260	1097.47	0	0		BnaC03g30480D	1260	1080.67	0	0
BnaC03g30490D	852	663.154	0	0		BnaC03g30490D	852	689.466	0	0		BnaC03g30490D	852	672.67	0	0
BnaC03g30500D	1362	1173.15	2421.84	33.3415		BnaC03g30500D	1362	1199.47	2921.24	45.5448		BnaC03g30500D	1362	1182.67	2662.85	40.3093
BnaC03g30510D	1257	1068.15	674.547	10.1994		BnaC03g30510D	1257	1094.47	634.087	10.8344		BnaC03g30510D	1257	1077.67	648.368	10.7711
BnaC03g30520D	117	18.6871	7.08523	6.12362		BnaC03g30520D	117	14.9688	23.7686	29.6945		BnaC03g30520D	117	16.2257	14.8729	16.4102
BnaC03g30530D	2310	2121.15	3	0.0228425		BnaC03g30530D	2310	2147.47	7.5	0.0653122		BnaC03g30530D	2310	2130.67	3	0.0252074
BnaC03g30540D	891	702.154	0	0		BnaC03g30540D	891	728.466	0	0		BnaC03g30540D	891	711.67	0	0
BnaC03g30550D	1596	1407.15	746.879	8.57241		BnaC03g30550D	1596	1433.47	650.488	8.48616		BnaC03g30550D	1596	1416.67	752.325	9.50734
BnaC03g30560D	255	80.1928	0	0		BnaC03g30560D	255	96.5962	0	0		BnaC03g30560D	255	85.8289	0	0
BnaC03g30570D	915	726.154	2	0.0444832		BnaC03g30570D	915	752.466	1	0.0248526		BnaC03g30570D	915	735.67	2.5	0.0608386
BnaC03g30580D	525	336.19	0	0		BnaC03g30580D	525	362.505	0	0		BnaC03g30580D	525	345.671	0	0
BnaC03g30590D	441	252.325	8.304	0.531522		BnaC03g30590D	441	278.535	9.16508	0.61534		BnaC03g30590D	441	261.671	6	0.410506
BnaC03g30600D	1014	825.154	292	5.71535		BnaC03g30600D	1014	851.466	270	5.93001		BnaC03g30600D	1014	834.67	282	6.04862
BnaC03g30610D	1155	966.154	284.497	4.75583		BnaC03g30610D	1155	992.466	271.432	5.11452		BnaC03g30610D	1155	975.67	327.565	6.01059
BnaC03g30620D	252	77.9014	104	21.5617		BnaC03g30620D	252	93.9587	99	19.7041		BnaC03g30620D	252	83.4748	136	29.168
BnaC03g30630D	2415	2226.15	8	0.0580403		BnaC03g30630D	2415	2252.47	15	0.124535		BnaC03g30630D	2415	2235.67	35	0.280274
BnaC03g30640D	1065	876.154	53.6928	0.989761		BnaC03g30640D	1065	902.466	31.2827	0.648236		BnaC03g30640D	1065	885.67	26.3341	0.532314
BnaC03g30650D	258	82.5147	0	0		BnaC03g30650D	258	99.3551	0	0		BnaC03g30650D	258	88.1687	0	0
BnaC03g30660D	552	363.154	0	0		BnaC03g30660D	552	389.505	0	0		BnaC03g30660D	552	372.671	0	0
BnaC03g30670D	1365	1176.15	506.577	6.95626		BnaC03g30670D	1365	1202.47	433.517	6.74207		BnaC03g30670D	1365	1185.67	557.412	8.41657
BnaC03g30680D	1626	1437.15	331.631	3.72689		BnaC03g30680D	1626	1463.47	336.96	4.30581		BnaC03g30680D	1626	1446.67	382.92	4.73872
BnaC03g30690D	1410	1221.15	28.4586	0.37639		BnaC03g30690D	1410	1247.47	18.6793	0.280021		BnaC03g30690D	1410	1230.67	17.3902	0.252979
BnaC03g30700D	159	28.067	7	4.02807		BnaC03g30700D	159	28.7105	6	3.90813		BnaC03g30700D	159	28.5826	3	1.87907
BnaC03g30710D	1353	1164.15	2	0.0277469		BnaC03g30710D	1353	1190.47	10	0.157088		BnaC03g30710D	1353	1173.67	12	0.183045
BnaC03g30720D	396	207.497	902.309	70.2325		BnaC03g30720D	396	233.535	433.886	34.7442		BnaC03g30720D	396	216.718	497.829	41.1252
BnaC03g30730D	231	64.0633	0	0		BnaC03g30730D	231	76.2673	0	0		BnaC03g30730D	231	68.1318	0	0
BnaC03g30740D	330	143.783	0	0		BnaC03g30740D	330	167.876	0	0		BnaC03g30740D	330	152.057	0	0
BnaC03g30750D	2499	2310.15	611.697	4.27652		BnaC03g30750D	2499	2336.47	843.6	6.75206		BnaC03g30750D	2499	2319.67	902.727	6.96711
BnaC03g30760D	492	303.19	0	0		BnaC03g30760D	492	329.505	0	0		BnaC03g30760D	492	312.671	0	0
BnaC03g30770D	1146	957.154	0	0		BnaC03g30770D	1146	983.466	0	0		BnaC03g30770D	1146	966.67	0	0
BnaC03g30780D	567	378.154	0	0		BnaC03g30780D	567	404.466	0	0		BnaC03g30780D	567	387.671	0	0
BnaC03g30790D	327	140.985	0	0		BnaC03g30790D	327	164.893	0	0		BnaC03g30790D	327	149.193	0	0
BnaC03g30800D	60	29.3125	0	0		BnaC03g30800D	60	32.9434	0	0		BnaC03g30800D	60	28.8864	0	0
BnaC03g30810D	912	723.154	0	0		BnaC03g30810D	912	749.466	0	0		BnaC03g30810D	912	732.67	0	0
BnaC03g30820D	387	198.578	589.914	47.9791		BnaC03g30820D	387	224.559	573.807	47.7854		BnaC03g30820D	387	207.824	694.91	59.8627
BnaC03g30830D	915	726.154	262.86	5.84643		BnaC03g30830D	915	752.466	245.468	6.10052		BnaC03g30830D	915	735.67	273.999	6.6679
BnaC03g30840D	756	567.154	1509.2	42.9775		BnaC03g30840D	756	593.466	1295.93	40.8363		BnaC03g30840D	756	576.67	1231.81	38.2419
BnaC03g30850D	2217	2028.15	2646.76	21.077		BnaC03g30850D	2217	2054.47	2888.9	26.2962		BnaC03g30850D	2217	2037.67	2706.51	23.7792
BnaC03g30860D	462	273.246	0	0		BnaC03g30860D	462	299.535	0	0		BnaC03g30860D	462	282.671	0	0
BnaC03g30870D	642	453.154	3	0.106923		BnaC03g30870D	642	479.466	5	0.195017		BnaC03g30870D	642	462.671	2.66667	0.103186
BnaC03g30880D	642	453.154	1.5	0.0534614		BnaC03g30880D	642	479.466	1	0.0390033		BnaC03g30880D	642	462.671	2.02703	0.0784351
BnaC03g30890D	1008	819.154	418.901	8.25925		BnaC03g30890D	1008	845.466	257.722	5.70052		BnaC03g30890D	1008	828.67	307.703	6.64771
BnaC03g30900D	3663	3474.15	1443.41	6.71022		BnaC03g30900D	3663	3500.47	2025.35	10.8201		BnaC03g30900D	3663	3483.67	1993.61	10.2453
BnaC03g30910D	915	726.154	2023.49	45.0056		BnaC03g30910D	915	752.466	1662.33	41.3133		BnaC03g30910D	915	735.67	1679.1	40.8617
BnaC03g30920D	237	67.8994	22	5.23301		BnaC03g30920D	237	81.1879	48	11.0563		BnaC03g30920D	237	72.3465	54	13.3628
BnaC03g30930D	1233	1044.15	78	1.20649		BnaC03g30930D	1233	1070.47	221	3.86081		BnaC03g30930D	1233	1053.67	202.426	3.43941
BnaC03g30940D	1722	1533.15	2	0.0210688		BnaC03g30940D	1722	1559.47	0	0		BnaC03g30940D	1722	1542.67	5	0.0580256
BnaC03g30950D	1809	1620.15	2	0.0199374		BnaC03g30950D	1809	1646.47	0	0		BnaC03g30950D	1809	1629.67	0	0
BnaC03g30960D	969	780.154	97.2683	2.01366		BnaC03g30960D	969	806.466	142.458	3.3034		BnaC03g30960D	969	789.67	133.269	3.02137
BnaC03g30970D	2076	1887.15	223.359	1.91157		BnaC03g30970D	2076	1913.47	291.525	2.84914		BnaC03g30970D	2076	1896.67	221.07	2.0867
BnaC03g30980D	489	300.19	576.878	31.0372		BnaC03g30980D	489	326.505	1113.14	63.7558		BnaC03g30980D	489	309.671	1019.89	58.9624
BnaC03g30990D	498	309.19	0	0		BnaC03g30990D	498	335.505	0	0		BnaC03g30990D	498	318.671	0	0
BnaC03g31000D	477	288.19	14.4242	0.808367		BnaC03g31000D	477	314.505	50.5556	3.00608		BnaC03g31000D	477	297.671	5.38462	0.323848
BnaC03g31010D	531	342.19	11.2104	0.529114		BnaC03g31010D	531	368.505	14.0012	0.710529		BnaC03g31010D	531	351.671	9.83012	0.500432
BnaC03g31020D	660	471.154	34	1.1655		BnaC03g31020D	660	497.466	25	0.939801		BnaC03g31020D	660	480.671	25	0.93114
BnaC03g31030D	51	23.8393	0	0		BnaC03g31030D	51	26.2857	0	0		BnaC03g31030D	51	22.55	0	0
BnaC03g31040D	873	684.154	0	0		BnaC03g31040D	873	710.466	0	0		BnaC03g31040D	873	693.67	0.486854	0.0125652
BnaC03g31050D	1239	1050.15	0	0		BnaC03g31050D	1239	1076.47	0	0		BnaC03g31050D	1239	1059.67	0	0
BnaC07g04360D	2127	1938.15	216.328	1.80268		BnaC07g04360D	2127	1964.47	263.567	2.50903		BnaC07g04360D	2127	1947.67	261.784	2.40631
BnaC07g04350D	855	666.154	306.604	7.43357		BnaC07g04350D	855	692.466	280.713	7.58095		BnaC07g04350D	855	675.67	366.552	9.71233
BnaC07g04340D	1056	867.154	0	0		BnaC07g04340D	1056	893.466	0	0		BnaC07g04340D	1056	876.67	0	0
BnaC07g04330D	1107	918.154	2148.04	37.7851		BnaC07g04330D	1107	944.466	2479.36	49.0922		BnaC07g04330D	1107	927.67	2232.11	43.0769
BnaC07g04320D	477	288.19	321	17.9896		BnaC07g04320D	477	314.505	285	16.9464		BnaC07g04320D	477	297.671	269	16.1785
BnaC07g04310D	387	198.578	0	0		BnaC07g04310D	387	224.559	0	0		BnaC07g04310D	387	207.824	0	0
BnaC07g04300D	984	795.154	0	0		BnaC07g04300D	984	821.466	0	0		BnaC07g04300D	984	804.67	0	0
BnaC07g04290D	687	498.154	0	0		BnaC07g04290D	687	524.466	0	0		BnaC07g04290D	687	507.671	0	0
BnaC07g04280D	2214	2025.15	3609.35	28.785		BnaC07g04280D	2214	2051.47	4815.41	43.8963		BnaC07g04280D	2214	2034.67	5080.49	44.7027
BnaC07g04270D	1215	1026.15	2	0.0314784		BnaC07g04270D	1215	1052.47	1	0.0177685		BnaC07g04270D	1215	1035.67	4	0.069145
BnaC07g04260D	576	387.154	56.7693	2.36823		BnaC07g04260D	576	413.466	43.517	1.96824		BnaC07g04260D	576	396.671	34.2886	1.54754
BnaC07g04250D	741	552.154	3228.25	94.4282		BnaC07g04250D	741	578.466	2970.37	96.0267		BnaC07g04250D	741	561.67	2801.86	89.3072
BnaC07g04240D	369	180.878	18	1.60724		BnaC07g04240D	369	206.58	21	1.90104		BnaC07g04240D	369	190.002	26	2.44985
BnaC07g04230D	342	154.788	0	0		BnaC07g04230D	342	179.634	1	0.104105		BnaC07g04230D	342	163.598	4	0.437728
BnaC07g04220D	318	132.876	0	0		BnaC07g04220D	318	156.052	4	0.479347		BnaC07g04220D	318	140.764	1	0.127183
BnaC07g04210D	1329	1140.15	2390.71	33.8656		BnaC07g04210D	1329	1166.47	2250.22	36.0755		BnaC07g04210D	1329	1149.67	2330.67	36.2935
BnaC07g04200D	561	372.154	4	0.173593		BnaC07g04200D	561	398.466	0	0		BnaC07g04200D	561	381.671	1	0.0469066
BnaC07g04190D	711	522.154	0	0		BnaC07g04190D	711	548.466	0	0		BnaC07g04190D	711	531.67	0	0
BnaC07g04180D	426	237.325	1	0.0680535		BnaC07g04180D	426	263.535	1	0.0709611		BnaC07g04180D	426	246.695	1	0.0725708
BnaC07g04170D	1563	1374.15	13	0.152793		BnaC07g04170D	1563	1400.47	18	0.240358		BnaC07g04170D	1563	1383.67	11.0316	0.142735
BnaC07g04160D	2961	2772.15	0	0		BnaC07g04160D	2961	2798.47	0.00983864	6.57467e-05		BnaC07g04160D	2961	2781.67	2.00805	0.0129238
BnaC07g04150D	396	207.497	604.878	47.0815		BnaC07g04150D	396	233.535	432.306	34.6176		BnaC07g04150D	396	216.718	444.09	36.6858
BnaC07g04140D	717	528.154	88	2.69102		BnaC07g04140D	717	554.466	64	2.15856		BnaC07g04140D	717	537.67	71	2.36409
BnaC07g04130D	255	80.1928	0	0		BnaC07g04130D	255	96.5962	0	0		BnaC07g04130D	255	85.8289	0	0
BnaA01g23190D	999	810.154	0	0		BnaA01g23190D	999	836.466	3	0.0670706		BnaA01g23190D	999	819.67	3	0.0655246
BnaA01g23200D	1830	1641.15	378.714	3.72698		BnaA01g23200D	1830	1667.47	622.746	6.98415		BnaA01g23200D	1830	1650.67	671.883	7.28712
BnaA01g23210D	699	510.154	0	0		BnaA01g23210D	699	536.466	0	0		BnaA01g23210D	699	519.67	0	0
BnaA01g23220D	1263	1074.15	312.925	4.70509		BnaA01g23220D	1263	1100.47	445.325	7.56763		BnaA01g23220D	1263	1083.67	535.441	8.8458
BnaA01g23230D	849	660.154	0	0		BnaA01g23230D	849	686.466	0	0		BnaA01g23230D	849	669.67	0	0
BnaA01g23240D	267	89.4386	0	0		BnaA01g23240D	267	107.501	0	0		BnaA01g23240D	267	95.4375	0	0
BnaA01g23250D	474	285.19	0	0		BnaA01g23250D	474	311.505	0	0		BnaA01g23250D	474	294.671	0	0
BnaA01g23260D	138	22.0872	19.4957	14.2558		BnaA01g23260D	138	20.3601	2.3213	2.13212		BnaA01g23260D	138	21.521	2.73512	2.27529
BnaA01g23270D	297	114.39	16.1319	2.27768		BnaA01g23270D	297	135.696	15	2.06721		BnaA01g23270D	297	121.335	15	2.21323
BnaA01g23280D	180	36.9611	0	0		BnaA01g23280D	180	40.2297	0	0		BnaA01g23280D	180	38.0723	1	0.470234
BnaA01g23290D	768	579.154	266.788	7.4399		BnaA01g23290D	768	605.466	192	5.93022		BnaA01g23290D	768	588.67	231	7.02526
BnaA01g23300D	315	130.172	0	0		BnaA01g23300D	315	153.114	0	0		BnaA01g23300D	315	137.933	0	0
BnaA01g23310D	222	58.7733	913.88	251.133		BnaA01g23310D	222	69.062	622.443	168.546		BnaA01g23310D	222	62.1418	461.32	132.905
BnaA01g23320D	690	501.154	9	0.290045		BnaA01g23320D	690	527.466	3	0.106362		BnaA01g23320D	690	510.671	2.00586	0.0703205
BnaA01g23330D	693	504.154	0	0		BnaA01g23330D	693	530.466	0	0		BnaA01g23330D	693	513.67	0.997071	0.0347507
BnaA01g23340D	879	690.154	375.138	8.77889		BnaA01g23340D	879	716.466	344.08	8.98098		BnaA01g23340D	879	699.67	328.288	8.40009
BnaA01g23350D	198	45.2136	0	0		BnaA01g23350D	198	51.6123	0	0		BnaA01g23350D	198	47.7444	0	0
BnaA01g23360D	1011	822.154	0	0		BnaA01g23360D	1011	848.466	0.5	0.0110203		BnaA01g23360D	1011	831.67	0	0
BnaA01g23370D	87	40.16	0	0		BnaA01g23370D	87	41.5059	0	0		BnaA01g23370D	87	38.25	0	0
BnaA01g23380D	990	801.154	0	0		BnaA01g23380D	990	827.466	0	0		BnaA01g23380D	990	810.67	0	0
BnaA01g23390D	1092	903.154	1071.3	19.1578		BnaA01g23390D	1092	929.466	1271.36	25.5796		BnaA01g23390D	1092	912.67	1270.95	24.9309
BnaA01g23400D	846	657.154	3	0.0737308		BnaA01g23400D	846	683.466	1	0.0273617		BnaA01g23400D	846	666.67	1	0.0268541
BnaA01g23410D	162	28.9233	1	0.558402		BnaA01g23410D	162	30.0695	0	0		BnaA01g23410D	162	29.6257	0	0
BnaA01g23420D	2406	2217.15	380.223	2.76973		BnaA01g23420D	2406	2243.47	476.245	3.96981		BnaA01g23420D	2406	2226.67	412.256	3.31462
BnaA01g23430D	258	82.5147	3	0.587198		BnaA01g23430D	258	99.3551	0	0		BnaA01g23430D	258	88.1687	1	0.203052
BnaA01g23440D	1155	966.154	0	0		BnaA01g23440D	1155	992.466	0	0		BnaA01g23440D	1155	975.67	0	0
BnaA01g23450D	291	108.97	1	0.148213		BnaA01g23450D	291	129.95	4	0.57563		BnaA01g23450D	291	115.833	5	0.772789
BnaA01g23460D	1194	1005.15	0	0		BnaA01g23460D	1194	1031.47	0	0		BnaA01g23460D	1194	1014.67	0	0
BnaA01g23470D	669	480.154	0	0		BnaA01g23470D	669	506.466	0	0		BnaA01g23470D	669	489.671	0	0
BnaA01g23480D	1383	1194.15	388.924	5.26016		BnaA01g23480D	1383	1220.47	699.303	10.7152		BnaA01g23480D	1383	1203.67	992.443	14.7612
BnaA01g23490D	384	195.598	2	0.165143		BnaA01g23490D	384	221.559	0	0		BnaA01g23490D	384	204.824	3	0.262219
BnaA01g23500D	885	696.154	316.552	7.34403		BnaA01g23500D	885	722.466	318.346	8.24025		BnaA01g23500D	885	705.67	321.184	8.14844
BnaA01g23510D	1527	1338.15	2932.08	35.3887		BnaA01g23510D	1527	1364.47	7274.53	99.7014		BnaA01g23510D	1527	1347.67	9020.58	119.832
BnaA01g23520D	456	267.274	38.9784	2.35539		BnaA01g23520D	456	293.535	55.7088	3.54914		BnaA01g23520D	456	276.671	53.1458	3.43897
BnaA01g23530D	1431	1242.15	0.5	0.00650114		BnaA01g23530D	1431	1268.47	0	0		BnaA01g23530D	1431	1251.67	1	0.0143032
BnaA01g23540D	2361	2172.15	284.075	2.11221		BnaA01g23540D	2361	2198.47	642.64	5.46647		BnaA01g23540D	2361	2181.67	549.785	4.51156
BnaA01g23550D	816	627.154	1043.83	26.8812		BnaA01g23550D	816	653.466	743.822	21.2865		BnaA01g23550D	816	636.67	747.584	21.0217
BnaA01g23560D	924	735.154	324.863	7.13702		BnaA01g23560D	924	761.466	268.412	6.59189		BnaA01g23560D	924	744.67	253.811	6.10195
BnaA01g23570D	537	348.19	2.01981	0.093689		BnaA01g23570D	537	374.505	3.11105	0.155349		BnaA01g23570D	537	357.671	8.14793	0.407837
BnaA01g23580D	348	160.487	33	3.32101		BnaA01g23580D	348	185.598	41	4.13113		BnaA01g23580D	348	169.481	24	2.5352
BnaA01g23590D	1191	1002.15	0	0		BnaA01g23590D	1191	1028.47	0	0		BnaA01g23590D	1191	1011.67	0	0
BnaA01g23600D	672	483.154	104.346	3.48807		BnaA01g23600D	672	509.466	167.621	6.15278		BnaA01g23600D	672	492.671	150.102	5.45447
BnaA01g23610D	3924	3735.15	227.834	0.985155		BnaA01g23610D	3924	3761.47	290.849	1.446		BnaA01g23610D	3924	3744.67	276.104	1.32003
BnaA01g23620D	1386	1197.15	225.18	3.03791		BnaA01g23620D	1386	1223.47	181.358	2.77207		BnaA01g23620D	1386	1206.67	222.961	3.30797
BnaA01g23630D	3207	3018.15	16.9742	0.0908331		BnaA01g23630D	3207	3044.47	57.2392	0.351594		BnaA01g23630D	3207	3027.67	44.8872	0.265422
BnaA01g23640D	363	174.985	0	0		BnaA01g23640D	363	200.58	0	0		BnaA01g23640D	363	184.094	1	0.0972483
BnaA01g23650D	852	663.154	0	0		BnaA01g23650D	852	689.466	1	0.0271235		BnaA01g23650D	852	672.67	0	0
BnaA01g23660D	951	762.154	371.233	7.86682		BnaA01g23660D	951	788.466	394.426	9.35496		BnaA01g23660D	951	771.67	353.817	8.2086
BnaA01g23670D	816	627.154	0	0		BnaA01g23670D	816	653.466	0	0		BnaA01g23670D	816	636.67	0	0
BnaA01g23680D	585	396.154	110.839	4.51881		BnaA01g23680D	585	422.466	97.507	4.31622		BnaA01g23680D	585	405.671	84.6061	3.7338
BnaA01g23690D	432	243.325	81.4422	5.40576		BnaA01g23690D	432	269.535	83.0071	5.75915		BnaA01g23690D	432	252.671	60.1791	4.26397
BnaA01g23700D	666	477.154	483.313	16.3593		BnaA01g23700D	666	503.466	546.333	20.293		BnaA01g23700D	666	486.671	603.083	22.1852
BnaA01g23710D	2823	2634.15	73.5738	0.451104		BnaA01g23710D	2823	2660.47	117.288	0.824429		BnaA01g23710D	2823	2643.67	129.709	0.878388
BnaA01g23720D	405	216.413	0	0		BnaA01g23720D	405	242.535	0	0		BnaA01g23720D	405	225.718	0	0
BnaA01g23730D	177	35.4962	0	0		BnaA01g23730D	177	38.4451	0	0		BnaA01g23730D	177	36.4792	0	0
BnaA01g23740D	105	23.4739	0	0		BnaA01g23740D	105	15.4617	0	0		BnaA01g23740D	105	16.6288	0	0
BnaA01g23750D	1926	1737.15	4	0.0371892		BnaA01g23750D	1926	1763.47	7	0.0742318		BnaA01g23750D	1926	1746.67	3	0.0307491
BnaA01g23760D	474	285.19	0	0		BnaA01g23760D	474	311.505	0	0		BnaA01g23760D	474	294.671	1	0.0607555
BnaA01g23770D	1449	1260.15	37.0169	0.474429		BnaA01g23770D	1449	1286.47	41.3051	0.600434		BnaA01g23770D	1449	1269.67	27.4648	0.387264
BnaA01g23780D	108	21.3247	27	20.4491		BnaA01g23780D	108	14.3881	15	19.496		BnaA01g23780D	108	15.6387	25	28.6195
BnaA01g23790D	1353	1164.15	7	0.0971141		BnaA01g23790D	1353	1190.47	2	0.0314175		BnaA01g23790D	1353	1173.67	0	0
BnaA01g23800D	1575	1386.15	218.339	2.54399		BnaA01g23800D	1575	1412.47	208.081	2.75495		BnaA01g23800D	1575	1395.67	266.232	3.41508
BnaA01g23810D	1383	1194.15	2.68954	0.0363757		BnaA01g23810D	1383	1220.47	0	0		BnaA01g23810D	1383	1203.67	2	0.0297471
BnaA01g23820D	171	32.8957	695.718	341.578		BnaA01g23820D	171	34.7205	1223.58	659.029		BnaA01g23820D	171	33.6162	753.57	401.326
BnaA01g23830D	207	49.9465	61.3588	19.8411		BnaA01g23830D	207	58.0613	52.9921	17.068		BnaA01g23830D	207	52.5605	45.4254	15.4725
BnaA01g23840D	2292	2103.15	1	0.00767934		BnaA01g23840D	2292	2129.47	1.19408	0.0104863		BnaA01g23840D	2292	2112.67	4	0.0338962
BnaA01g23850D	414	225.325	1513.29	108.469		BnaA01g23850D	414	251.535	999.621	74.3183		BnaA01g23850D	414	234.695	863.371	65.8591
BnaA01g23860D	537	348.19	0	0		BnaA01g23860D	537	374.505	5	0.249673		BnaA01g23860D	537	357.671	2.69615	0.134953
BnaA01g23870D	1449	1260.15	2.03964	0.0261411		BnaA01g23870D	1449	1286.47	2	0.0290731		BnaA01g23870D	1449	1269.67	2.5123	0.0354245
BnaA01g23880D	1302	1113.15	541.792	7.8609		BnaA01g23880D	1302	1139.47	582.077	9.55297		BnaA01g23880D	1302	1122.67	691.056	11.0201
BnaC05g01510D	786	597.154	151.737	4.10392		BnaC05g01510D	786	623.466	141.729	4.25113		BnaC05g01510D	786	606.67	155.017	4.57457
BnaC05g01520D	3645	3456.15	1021.89	4.77537		BnaC05g01520D	3645	3482.47	1819.45	9.77041		BnaC05g01520D	3645	3465.67	1831.49	9.46107
BnaC05g01530D	369	180.878	6.6	0.589321		BnaC05g01530D	369	206.58	5.625	0.509207		BnaC05g01530D	369	190.002	5	0.471124
BnaC05g01540D	633	444.154	8	0.290905		BnaC05g01540D	633	470.466	6	0.238497		BnaC05g01540D	633	453.671	6.03848	0.238292
BnaC05g01550D	294	111.648	0	0		BnaC05g01550D	294	132.844	0	0		BnaC05g01550D	294	118.556	0	0
BnaC05g01560D	372	183.806	0	0		BnaC05g01560D	372	209.58	0	0		BnaC05g01560D	372	193.002	0	0
BnaC05g01570D	132	21.1509	0	0		BnaC05g01570D	132	18.4176	0	0		BnaC05g01570D	132	19.5833	0	0
BnaC05g01580D	189	40.8367	0	0		BnaC05g01580D	189	45.7999	0	0		BnaC05g01580D	189	42.6772	0	0
BnaC05g01590D	1002	813.154	176.982	3.51521		BnaC05g01590D	1002	839.466	175.321	3.90561		BnaC05g01590D	1002	822.67	161.378	3.5119
BnaC05g01600D	4404	4215.15	1	0.00383161		BnaC05g01600D	4404	4241.47	0	0		BnaC05g01600D	4404	4224.67	3	0.0127131
BnaC05g01610D	2859	2670.15	111.812	0.676313		BnaC05g01610D	2859	2696.47	191.457	1.32781		BnaC05g01610D	2859	2679.67	209.323	1.39849
BnaC05g01620D	912	723.154	26.7389	0.597183		BnaC05g01620D	912	749.466	27.7549	0.692544		BnaC05g01620D	912	732.67	33.8894	0.82809
BnaC05g01630D	1893	1704.15	0	0		BnaC05g01630D	1893	1730.47	0	0		BnaC05g01630D	1893	1713.67	0	0
BnaC05g01640D	309	124.899	0	0		BnaC05g01640D	309	147.384	0	0		BnaC05g01640D	309	132.274	0	0
BnaC05g01650D	897	708.154	56.1611	1.28086		BnaC05g01650D	897	734.466	51.7124	1.31669		BnaC05g01650D	897	717.67	34.7225	0.866181
BnaC05g01660D	921	732.154	368.563	8.13025		BnaC05g01660D	921	758.466	382.79	9.43807		BnaC05g01660D	921	741.67	373.635	9.01902
BnaC05g01670D	126	19.6869	1	0.820383		BnaC05g01670D	126	16.8038	3.76993	4.19552		BnaC05g01670D	126	18.106	0	0
BnaC05g01680D	1401	1212.15	19.3226	0.257456		BnaC05g01680D	1401	1238.47	55.7759	0.842213		BnaC05g01680D	1401	1221.67	8.80129	0.128978
BnaC05g01690D	10398	10209.2	502.668	0.795218		BnaC05g01690D	10398	10235.5	1074.97	1.96403		BnaC05g01690D	10398	10218.7	1109.13	1.94317
BnaC05g01700D	747	558.154	19.8236	0.57362		BnaC05g01700D	747	584.466	47.8079	1.52968		BnaC05g01700D	747	567.67	60	1.89225
BnaC05g01710D	2175	1986.15	1084.58	8.8195		BnaC05g01710D	2175	2012.47	951.352	8.8404		BnaC05g01710D	2175	1995.67	1129.81	10.1353
BnaC05g01720D	2967	2778.15	106.375	0.618412		BnaC05g01720D	2967	2804.47	586.161	3.90864		BnaC05g01720D	2967	2787.67	485.297	3.11666
BnaC05g01730D	2352	2163.15	77.913	0.581724		BnaC05g01730D	2352	2189.47	94.8056	0.809757		BnaC05g01730D	2352	2172.67	101.69	0.837929
BnaC05g01740D	1299	1110.15	6	0.0872897		BnaC05g01740D	1299	1136.47	7.99963	0.131635		BnaC05g01740D	1299	1119.67	18.603	0.297451
BnaC05g01750D	534	345.19	2	0.0935764		BnaC05g01750D	534	371.505	0	0		BnaC05g01750D	534	354.671	0	0
BnaC05g01760D	819	630.154	0	0		BnaC05g01760D	819	656.466	0	0		BnaC05g01760D	819	639.67	0	0
BnaC05g01770D	525	336.19	423.549	20.3476		BnaC05g01770D	525	362.505	373.901	19.2887		BnaC05g01770D	525	345.671	358.011	18.542
BnaC05g01780D	732	543.154	406.481	12.0868		BnaC05g01780D	732	569.466	509.544	16.733		BnaC05g01780D	732	552.67	454.497	14.7227
BnaC05g01790D	870	681.154	150.348	3.56491		BnaC05g01790D	870	707.466	144.205	3.81182		BnaC05g01790D	870	690.67	162.245	4.20555
BnaC05g01800D	744	555.154	375.764	10.9319		BnaC05g01800D	744	581.466	460.66	14.8155		BnaC05g01800D	744	564.67	331.246	10.5021
BnaC05g01810D	216	55.1639	0	0		BnaC05g01810D	216	64.4492	0	0		BnaC05g01810D	216	58.0916	0	0
BnaC05g01820D	603	414.154	2	0.0779943		BnaC05g01820D	603	440.466	4	0.169827		BnaC05g01820D	603	423.671	0	0
BnaC05g01830D	537	348.19	67	3.1078		BnaC05g01830D	537	374.505	33	1.64784		BnaC05g01830D	537	357.671	61	3.0533
BnaC05g01840D	279	98.8477	6	0.980346		BnaC05g01840D	279	118.61	13	2.04967		BnaC05g01840D	279	105.469	21	3.56466
BnaC05g01850D	1476	1287.15	15	0.188216		BnaC05g01850D	1476	1313.47	15.3914	0.219138		BnaC05g01850D	1476	1296.67	5.17683	0.0714755
BnaC05g01860D	1692	1503.15	482.834	5.18787		BnaC05g01860D	1692	1529.47	468.521	5.7286		BnaC05g01860D	1692	1512.67	550.265	6.51253
BnaC05g01870D	1572	1383.15	898.485	10.4914		BnaC05g01870D	1572	1409.47	735.664	9.76077		BnaC05g01870D	1572	1392.67	869.856	11.1821
BnaC05g01880D	2457	2268.15	329	2.34271		BnaC05g01880D	2457	2294.47	435.621	3.55047		BnaC05g01880D	2457	2277.67	365.976	2.87663
BnaC05g01890D	873	684.154	2	0.047214		BnaC05g01890D	873	710.466	4	0.105287		BnaC05g01890D	873	693.67	1	0.0258089
BnaC05g01900D	579	390.154	158	6.54057		BnaC05g01900D	579	416.466	152	6.82533		BnaC05g01900D	579	399.671	127.572	5.71446
BnaC05g01910D	1554	1365.15	98.6732	1.16738		BnaC05g01910D	1554	1391.47	196.946	2.64687		BnaC05g01910D	1554	1374.67	157.323	2.04887
BnaC05g01920D	2970	2781.15	218.692	1.27		BnaC05g01920D	2970	2807.47	389.082	2.59171		BnaC05g01920D	2970	2790.67	461.278	2.95922
BnaC05g01930D	1392	1203.15	0	0		BnaC05g01930D	1392	1229.47	0	0		BnaC05g01930D	1392	1212.67	0	0
BnaC05g01940D	450	261.3	1	0.0618095		BnaC05g01940D	450	287.535	0	0		BnaC05g01940D	450	270.671	0	0
BnaC05g01950D	984	795.154	0	0		BnaC05g01950D	984	821.466	0	0		BnaC05g01950D	984	804.67	0	0
BnaC05g01960D	903	714.154	604.086	13.6616		BnaC05g01960D	903	740.466	493.159	12.4549		BnaC05g01960D	903	723.67	504.495	12.4807
BnaC05g01970D	798	609.154	2.8	0.0742379		BnaC05g01970D	798	635.466	8	0.235427		BnaC05g01970D	798	618.67	2	0.0578753
BnaC05g01980D	1203	1014.15	848.948	13.5198		BnaC05g01980D	1203	1040.47	603.441	10.8459		BnaC05g01980D	1203	1023.67	638.124	11.1601
BnaC05g01990D	909	720.154	0	0		BnaC05g01990D	909	746.466	0	0		BnaC05g01990D	909	729.67	0	0
BnaC05g02000D	495	306.19	0	0		BnaC05g02000D	495	332.505	0	0		BnaC05g02000D	495	315.671	0	0
BnaC05g02010D	738	549.154	0	0		BnaC05g02010D	738	575.466	0	0		BnaC05g02010D	738	558.67	0	0
BnaC05g02020D	2232	2043.15	288	2.2766		BnaC05g02020D	2232	2069.47	354.815	3.20629		BnaC05g02020D	2232	2052.67	370	3.22705
BnaC05g02030D	1029	840.154	250.91	4.82341		BnaC05g02030D	1029	866.466	158.172	3.41379		BnaC05g02030D	1029	849.67	215.408	4.53872
BnaC05g02040D	2172	1983.15	135	1.09944		BnaC05g02040D	2172	2009.47	181.418	1.68833		BnaC05g02040D	2172	1992.67	184.507	1.65767
BnaC05g02050D	1695	1506.15	0	0		BnaC05g02050D	1695	1532.47	0	0		BnaC05g02050D	1695	1515.67	0	0
BnaC05g02060D	2343	2154.15	255.63	1.91659		BnaC05g02060D	2343	2180.47	316.332	2.71302		BnaC05g02060D	2343	2163.67	303.848	2.51413
BnaC05g02070D	1185	996.154	0	0		BnaC05g02070D	1185	1022.47	0	0		BnaC05g02070D	1185	1005.67	0	0
BnaC05g02080D	543	354.19	13	0.592791		BnaC05g02080D	543	380.505	26	1.27783		BnaC05g02080D	543	363.671	21	1.03379
BnaC05g02090D	423	234.325	5	0.344624		BnaC05g02090D	423	260.535	8	0.574226		BnaC05g02090D	423	243.695	8	0.587713
BnaC05g02100D	663	474.154	519.168	17.6841		BnaC05g02100D	663	500.466	473.399	17.6893		BnaC05g02100D	663	483.671	541.664	20.0495
BnaC05g02110D	1440	1251.15	11.9183	0.153851		BnaC05g02110D	1440	1277.47	15.5273	0.227303		BnaC05g02110D	1440	1260.67	6.82936	0.0969842
BnaC05g02120D	402	213.434	6	0.454027		BnaC05g02120D	402	239.535	3	0.234213		BnaC05g02120D	402	222.718	2.0077	0.161386
BnaC05g02130D	468	279.219	0	0		BnaC05g02130D	468	305.505	2	0.122425		BnaC05g02130D	468	288.671	1.10526	0.0685466
BnaC05g02140D	867	678.154	834.567	19.8759		BnaC05g02140D	867	704.466	1144.99	30.395		BnaC05g02140D	867	687.67	1071.21	27.888
BnaC05g02150D	753	564.154	152.544	4.36709		BnaC05g02150D	753	590.466	167	5.28909		BnaC05g02150D	753	573.67	248.966	7.76963
BnaC05g02160D	1374	1185.15	0	0		BnaC05g02160D	1374	1211.47	0	0		BnaC05g02160D	1374	1194.67	0	0
BnaC05g02170D	1608	1419.15	1067.99	12.1544		BnaC05g02170D	1608	1445.47	906.942	11.7336		BnaC05g02170D	1608	1428.67	826.293	10.3544
BnaC05g02180D	2961	2772.15	400.884	2.33559		BnaC05g02180D	2961	2798.47	362.436	2.42198		BnaC05g02180D	2961	2781.67	438.202	2.82027
BnaC05g02190D	636	447.154	19.5766	0.707092		BnaC05g02190D	636	473.466	17.4874	0.690711		BnaC05g02190D	636	456.671	31.8513	1.24867
BnaC05g02200D	810	621.154	84	2.18411		BnaC05g02200D	810	647.466	82	2.36841		BnaC05g02200D	810	630.67	113	3.20773
BnaC05g02210D	573	384.154	2.5	0.105106		BnaC05g02210D	573	410.466	4	0.182239		BnaC05g02210D	573	393.671	3	0.13643
BnaC05g02220D	2259	2070.15	0	0		BnaC05g02220D	2259	2096.47	0	0		BnaC05g02220D	2259	2079.67	0	0
BnaC05g02230D	465	276.246	129.982	7.59944		BnaC05g02230D	465	302.535	96.3305	5.95452		BnaC05g02230D	465	285.671	113.624	7.12078
BnaC05g02240D	1926	1737.15	68.3861	0.635805		BnaC05g02240D	1926	1763.47	84.6676	0.897861		BnaC05g02240D	1926	1746.67	89.098	0.913228
BnaC05g02250D	291	108.97	3	0.444639		BnaC05g02250D	291	129.95	7	1.00735		BnaC05g02250D	291	115.833	5	0.772789
BnaC05g02260D	2388	2199.15	478.978	3.51767		BnaC05g02260D	2388	2225.47	945.959	7.94896		BnaC05g02260D	2388	2208.67	807.163	6.54264
BnaC05g02270D	1665	1476.15	17	0.186		BnaC05g02270D	1665	1502.47	9	0.11202		BnaC05g02270D	1665	1485.67	17	0.204856
BnaC05g02280D	816	627.154	137.881	3.55079		BnaC05g02280D	816	653.466	110.761	3.16973		BnaC05g02280D	816	636.67	120.098	3.37711
BnaC05g02290D	2334	2145.15	107.462	0.809076		BnaC05g02290D	2334	2171.47	218.099	1.87828		BnaC05g02290D	2334	2154.67	195.618	1.62536
BnaC05g02300D	4530	4341.15	1385.89	5.15606		BnaC05g02300D	4530	4367.47	2028.55	8.6859		BnaC05g02300D	4530	4350.67	1996.7	8.21636
BnaC05g02310D	1398	1209.15	560.888	7.49186		BnaC05g02310D	1398	1235.47	591.099	8.94723		BnaC05g02310D	1398	1218.67	568.807	8.35606
BnaC05g02320D	1269	1080.15	4.79893	0.0717552		BnaC05g02320D	1269	1106.47	7	0.118309		BnaC05g02320D	1269	1089.67	2	0.0328592
BnaC05g02330D	2208	2019.15	509.582	4.07605		BnaC05g02330D	2208	2045.47	477.469	4.36528		BnaC05g02330D	2208	2028.67	530	4.67721
BnaC05g02340D	3345	3156.15	296.476	1.51714		BnaC05g02340D	3345	3182.47	552.595	3.24715		BnaC05g02340D	3345	3165.67	660.556	3.73565
BnaC05g02350D	1590	1401.15	1382.51	15.936		BnaC05g02350D	1590	1427.47	1085.53	14.2212		BnaC05g02350D	1590	1410.67	740.23	9.39429
BnaC05g02360D	561	372.154	3.03571	0.131745		BnaC05g02360D	561	398.466	5	0.234659		BnaC05g02360D	561	381.671	7	0.328346
BnaC05g02370D	675	486.154	1284.91	42.6869		BnaC05g02370D	675	512.466	1711.07	62.4399		BnaC05g02370D	675	495.671	2086.84	75.3734
BnaC05g02380D	495	306.19	3280.09	173.017		BnaC05g02380D	495	332.505	3134.25	176.277		BnaC05g02380D	495	315.671	2594.55	147.147
BnaC05g02390D	1620	1431.15	73.451	0.828907		BnaC05g02390D	1620	1457.47	87.2936	1.12006		BnaC05g02390D	1620	1440.67	61.9471	0.769802
BnaC05g02400D	465	276.246	1608	94.0122		BnaC05g02400D	465	302.535	1331.55	82.3079		BnaC05g02400D	465	285.671	1427	89.4296
BnaC05g02410D	3177	2988.15	470.109	2.54091		BnaC05g02410D	3177	3014.47	655.716	4.06784		BnaC05g02410D	3177	2997.67	643.605	3.84378
BnaC05g02420D	303	119.641	3	0.404983		BnaC05g02420D	303	141.529	3.6	0.475681		BnaC05g02420D	303	126.681	0	0
BnaC05g02430D	489	300.19	545.305	29.3385		BnaC05g02430D	489	326.505	442.788	25.3609		BnaC05g02430D	489	309.671	490.996	28.3858
BnaC05g02440D	1080	891.154	0	0		BnaC05g02440D	1080	917.466	0	0		BnaC05g02440D	1080	900.67	0	0
BnaC05g02450D	852	663.154	0	0		BnaC05g02450D	852	689.466	0	0		BnaC05g02450D	852	672.67	0	0
BnaC05g02460D	288	106.342	0	0		BnaC05g02460D	288	127.053	0	0		BnaC05g02460D	288	113.091	0	0
BnaC05g02470D	690	501.154	0	0		BnaC05g02470D	690	527.466	0	0		BnaC05g02470D	690	510.671	0	0
BnaC05g02480D	402	213.434	0	0		BnaC05g02480D	402	239.535	0	0		BnaC05g02480D	402	222.718	0	0
BnaC05g02490D	1068	879.154	1	0.0183709		BnaC05g02490D	1068	905.466	0	0		BnaC05g02490D	1068	888.67	0	0
BnaC05g02500D	1446	1257.15	84.4461	1.08489		BnaC05g02500D	1446	1283.47	99.6038	1.45128		BnaC05g02500D	1446	1266.67	113.238	1.60048
BnaC05g02510D	1158	969.154	6	0.0999892		BnaC05g02510D	1158	995.466	47.4404	0.891212		BnaC05g02510D	1158	978.67	65.5793	1.19965
BnaC05g02520D	1731	1542.15	591.716	6.19698		BnaC05g02520D	1731	1568.47	544.384	6.49067		BnaC05g02520D	1731	1551.67	674.007	7.77656
BnaC05g02530D	999	810.154	6087.41	121.356		BnaC05g02530D	999	836.466	7563.62	169.099		BnaC05g02530D	999	819.67	6481.06	141.556
BnaC05g02540D	1242	1053.15	329.36	5.05095		BnaC05g02540D	1242	1079.47	353.826	6.12971		BnaC05g02540D	1242	1062.67	444.031	7.48062
BnaC05g02550D	1863	1674.15	2084.44	20.109		BnaC05g02550D	1863	1700.47	2615.17	28.7601		BnaC05g02550D	1863	1683.67	3643.41	38.7412
BnaC05g02560D	1419	1230.15	667.809	8.76774		BnaC05g02560D	1419	1256.47	773.716	11.5157		BnaC05g02560D	1419	1239.67	799.274	11.5428
BnaC05g02570D	3078	2889.15	9.52941	0.0532709		BnaC05g02570D	3078	2915.47	37.6066	0.241221		BnaC05g02570D	3078	2898.67	5	0.0308812
BnaC05g02580D	423	234.325	1364.02	94.0149		BnaC05g02580D	423	260.535	1561.66	112.093		BnaC05g02580D	423	243.695	1212.21	89.054
BnaC05g02590D	759	570.154	4	0.113309		BnaC05g02590D	759	596.466	9	0.282173		BnaC05g02590D	759	579.67	12.5623	0.387982
BnaC05g02600D	345	157.662	10	1.02439		BnaC05g02600D	345	182.598	12	1.22898		BnaC05g02600D	345	166.532	18	1.93507
BnaC05g02610D	1137	948.154	1.66667	0.0283899		BnaC05g02610D	1137	974.466	1.14286	0.0219323		BnaC05g02610D	1137	957.67	3	0.0560825
BnaC05g02620D	1656	1467.15	654.288	7.20258		BnaC05g02620D	1656	1493.47	737.156	9.23045		BnaC05g02620D	1656	1476.67	711.785	8.62954
BnaC05g02630D	996	807.154	159.626	3.19405		BnaC05g02630D	996	833.466	201.205	4.51452		BnaC05g02630D	996	816.67	185.301	4.06212
BnaC05g02640D	873	684.154	390.98	9.22987		BnaC05g02640D	873	710.466	337.386	8.88061		BnaC05g02640D	873	693.67	423.835	10.9387
BnaC05g02650D	1233	1044.15	0	0		BnaC05g02650D	1233	1070.47	0	0		BnaC05g02650D	1233	1053.67	0	0
BnaC05g02660D	696	507.154	144.689	4.60777		BnaC05g02660D	696	533.466	154.941	5.43151		BnaC05g02660D	696	516.67	231.967	8.03777
BnaC05g02670D	489	300.19	169	9.09253		BnaC05g02670D	489	326.505	146.616	8.39753		BnaC05g02670D	489	309.671	144	8.32502
BnaC05g02680D	558	369.154	0	0		BnaC05g02680D	558	395.466	0	0		BnaC05g02680D	558	378.671	0	0
BnaC05g02690D	1626	1437.15	23	0.258475		BnaC05g02690D	1626	1463.47	42.2913	0.540416		BnaC05g02690D	1626	1446.67	45.8854	0.567842
BnaC05g02700D	4017	3828.15	178.848	0.754554		BnaC05g02700D	4017	3854.47	264.497	1.28326		BnaC05g02700D	4017	3837.67	266.563	1.24352
BnaC05g02710D	348	160.487	0	0		BnaC05g02710D	348	185.598	12	1.20911		BnaC05g02710D	348	169.481	11	1.16196
BnaC05g02720D	66	32.1831	0	0		BnaC05g02720D	66	36.4386	0	0		BnaC05g02720D	66	31.6122	0	0
BnaC05g02730D	987	798.154	767.821	15.537		BnaC05g02730D	987	824.466	641.464	14.5499		BnaC05g02730D	987	807.67	624.403	13.8406
BnaC05g02740D	3027	2838.15	108.965	0.620078		BnaC05g02740D	3027	2864.47	141.049	0.920845		BnaC05g02740D	3027	2847.67	161.102	1.01282
BnaC05g02750D	1977	1788.15	479.507	4.33097		BnaC05g02750D	1977	1814.47	696.478	7.17824		BnaC05g02750D	1977	1797.67	573.389	5.71034
BnaC05g02760D	2802	2613.15	274.805	1.69845		BnaC05g02760D	2802	2639.47	541.741	3.83826		BnaC05g02760D	2802	2622.67	558.22	3.81052
BnaC05g02770D	663	474.154	2184.98	74.4258		BnaC05g02770D	663	500.466	2594.1	96.9331		BnaC05g02770D	663	483.671	2484.62	91.9671
BnaC05g02780D	915	726.154	782.192	17.3972		BnaC05g02780D	915	752.466	870.278	21.6287		BnaC05g02780D	915	735.67	639.127	15.5534
BnaC05g02790D	1935	1746.15	346.751	3.20723		BnaC05g02790D	1935	1772.47	550.019	5.80308		BnaC05g02790D	1935	1755.67	600.113	6.11945
BnaC05g02800D	1803	1614.15	268.136	2.6829		BnaC05g02800D	1803	1640.47	333.316	3.79969		BnaC05g02800D	1803	1623.67	325.56	3.58968
BnaC05g02810D	579	390.154	1327	54.9325		BnaC05g02810D	579	416.466	1474	66.1877		BnaC05g02810D	579	399.671	1429	64.0107
BnaC05g02820D	465	276.246	0	0		BnaC05g02820D	465	302.535	1.03732	0.0641204		BnaC05g02820D	465	285.671	0	0
BnaC05g02830D	294	111.648	0	0		BnaC05g02830D	294	132.844	0	0		BnaC05g02830D	294	118.556	1	0.151007
BnaC05g02840D	177	35.4962	0	0		BnaC05g02840D	177	38.4451	0	0		BnaC05g02840D	177	36.4792	0	0
BnaC05g02850D	273	94.0255	0	0		BnaC05g02850D	273	113.077	0	0		BnaC05g02850D	273	100.425	0	0
BnaC05g02860D	1356	1167.15	35.397	0.489816		BnaC05g02860D	1356	1193.47	42.618	0.667793		BnaC05g02860D	1356	1176.67	32.6463	0.496708
BnaC05g02870D	510	321.19	1	0.0502843		BnaC05g02870D	510	347.505	10	0.538144		BnaC05g02870D	510	330.671	10	0.541411
BnaC05g02880D	1248	1059.15	863.324	13.1647		BnaC05g02880D	1248	1085.47	604.807	10.4198		BnaC05g02880D	1248	1068.67	641.425	10.7455
BnaC05g02890D	1251	1062.15	4	0.0608229		BnaC05g02890D	1251	1088.47	5	0.0859042		BnaC05g02890D	1251	1071.67	6	0.100233
BnaC05g02900D	1566	1377.15	2	0.0234554		BnaC05g02900D	1566	1403.47	3	0.0399741		BnaC05g02900D	1566	1386.67	5	0.0645534
BnaC05g02910D	1353	1164.15	162.813	2.25878		BnaC05g02910D	1353	1190.47	219.201	3.44338		BnaC05g02910D	1353	1173.67	237.677	3.62547
BnaC05g02920D	1443	1254.15	879.693	11.3286		BnaC05g02920D	1443	1280.47	968.459	14.144		BnaC05g02920D	1443	1263.67	995.08	14.0977
BnaC05g02930D	3198	3009.15	8	0.0429379		BnaC05g02930D	3198	3035.47	21.2163	0.130708		BnaC05g02930D	3198	3018.67	24	0.142337
BnaC05g02940D	894	705.154	151	3.4585		BnaC05g02940D	894	731.466	171.438	4.38302		BnaC05g02940D	894	714.67	171	4.28364
BnaC05g02950D	834	645.154	1275.06	31.9199		BnaC05g02950D	834	671.466	1170.34	32.5947		BnaC05g02950D	834	654.67	1174.39	32.1153
BnaC05g02960D	1623	1434.15	356.727	4.01731		BnaC05g02960D	1623	1460.47	402.359	5.15207		BnaC05g02960D	1623	1443.67	500.518	6.20689
BnaC05g02970D	975	786.154	212.739	4.37052		BnaC05g02970D	975	812.466	202.611	4.66356		BnaC05g02970D	975	795.67	241.214	5.4274
BnaC05g02980D	1194	1005.15	653.221	10.496		BnaC05g02980D	1194	1031.47	600.301	10.8836		BnaC05g02980D	1194	1014.67	621.854	10.972
BnaC05g02990D	1515	1326.15	668.405	8.14031		BnaC05g02990D	1515	1352.47	591.341	8.17657		BnaC05g02990D	1515	1335.67	638.421	8.55717
BnaC05g03000D	603	414.154	92	3.58774		BnaC05g03000D	603	440.466	83	3.52391		BnaC05g03000D	603	423.671	77.9871	3.29547
BnaC05g03010D	1311	1122.15	3696.89	53.2083		BnaC05g03010D	1311	1148.47	2186.23	35.5989		BnaC05g03010D	1311	1131.67	2282.91	36.1153
BnaC05g03020D	1224	1035.15	287.56	4.48661		BnaC05g03020D	1224	1061.47	485.12	8.54677		BnaC05g03020D	1224	1044.67	603.271	10.3385
BnaC05g03030D	648	459.154	88	3.09542		BnaC05g03030D	648	485.466	116	4.46847		BnaC05g03030D	648	468.671	140	5.3479
BnaC05g03040D	966	777.154	299.47	6.2236		BnaC05g03040D	966	803.466	373.14	8.68488		BnaC05g03040D	966	786.67	329.435	7.49721
BnaC05g03050D	273	94.0255	0	0		BnaC05g03050D	273	113.077	0	0		BnaC05g03050D	273	100.425	0	0
BnaC05g03060D	1443	1254.15	3	0.0386336		BnaC05g03060D	1443	1280.47	3	0.0438139		BnaC05g03060D	1443	1263.67	0	0
BnaC05g03070D	1863	1674.15	0	0		BnaC05g03070D	1863	1700.47	0	0		BnaC05g03070D	1863	1683.67	0	0
BnaC05g03080D	366	177.915	0	0		BnaC05g03080D	366	203.58	0	0		BnaC05g03080D	366	187.02	0	0
BnaC05g03090D	1530	1341.15	0	0		BnaC05g03090D	1530	1367.47	0	0		BnaC05g03090D	1530	1350.67	0	0
BnaC05g03100D	234	66.0606	14	3.42279		BnaC05g03100D	234	78.6968	12.3871	2.94355		BnaC05g03100D	234	70.1801	19.4318	4.95704
BnaC05g03110D	453	264.3	362	22.121		BnaC05g03110D	453	290.535	343	22.0777		BnaC05g03110D	453	273.671	325	21.2607
BnaC05g03120D	1989	1800.15	184.908	1.65897		BnaC05g03120D	1989	1826.47	174.694	1.78865		BnaC05g03120D	1989	1809.67	180.006	1.78078
BnaC05g03130D	1014	825.154	65.6599	1.28517		BnaC05g03130D	1014	851.466	50	1.09815		BnaC05g03130D	1014	834.67	26	0.557675
BnaC05g03140D	2520	2331.15	272.06	1.8849		BnaC05g03140D	2520	2357.47	348.914	2.76778		BnaC05g03140D	2520	2340.67	392.343	3.00087
BnaC09g30420D	231	64.0633	0	0		BnaC09g30420D	231	76.2673	0	0		BnaC09g30420D	231	68.1318	0	0
BnaC09g30430D	324	138.254	0	0		BnaC09g30430D	324	161.926	0	0		BnaC09g30430D	324	146.431	0	0
BnaC09g30440D	288	106.342	0	0		BnaC09g30440D	288	127.053	0	0		BnaC09g30440D	288	113.091	0	0
BnaC09g30450D	237	67.8994	0	0		BnaC09g30450D	237	81.1879	0	0		BnaC09g30450D	237	72.3465	0	0
BnaC09g30460D	309	124.899	11.477	1.4841		BnaC09g30460D	309	147.384	19.1849	2.43426		BnaC09g30460D	309	132.274	14.4504	1.95582
BnaC09g30470D	987	798.154	0	0		BnaC09g30470D	987	824.466	0	0		BnaC09g30470D	987	807.67	0	0
BnaC09g30480D	744	555.154	0	0		BnaC09g30480D	744	581.466	0	0		BnaC09g30480D	744	564.67	0	0
BnaC09g30490D	801	612.154	100.506	2.65171		BnaC09g30490D	801	638.466	132.009	3.86656		BnaC09g30490D	801	621.67	108.094	3.1129
BnaC09g30500D	240	69.8243	0	0		BnaC09g30500D	240	83.7794	0	0		BnaC09g30500D	240	74.4296	0	0
BnaC09g30510D	1032	843.154	0	0		BnaC09g30510D	1032	869.466	0	0		BnaC09g30510D	1032	852.67	0	0
BnaC09g30520D	621	432.154	108.225	4.04468		BnaC09g30520D	621	458.466	126.813	5.1727		BnaC09g30520D	621	441.671	120.624	4.88944
BnaC09g30530D	393	204.538	1.5698	0.123955		BnaC09g30530D	393	230.559	1.53155	0.124225		BnaC09g30530D	393	213.718	0	0
BnaC09g30540D	621	432.154	108.225	4.04468		BnaC09g30540D	621	458.466	126.813	5.1727		BnaC09g30540D	621	441.671	120.624	4.88944
BnaC09g30550D	387	198.578	204.43	16.6268		BnaC09g30550D	387	224.559	158.468	13.1969		BnaC09g30550D	387	207.824	173	14.903
BnaC09g30560D	1095	906.154	114.534	2.0414		BnaC09g30560D	1095	932.466	82.5716	1.65599		BnaC09g30560D	1095	915.67	91.7245	1.79336
BnaC09g30570D	786	597.154	330.114	8.92837		BnaC09g30570D	786	623.466	269.766	8.09159		BnaC09g30570D	786	606.67	256.616	7.57276
BnaC09g30580D	1500	1311.15	160.442	1.97633		BnaC09g30580D	1500	1337.47	213.714	2.9882		BnaC09g30580D	1500	1320.67	210.926	2.85929
BnaC09g30590D	1050	861.154	1.50039	0.0281396		BnaC09g30590D	1050	887.466	4	0.0842883		BnaC09g30590D	1050	870.67	6.00072	0.123388
BnaC09g30600D	2373	2184.15	293.69	2.1717		BnaC09g30600D	2373	2210.47	470.219	3.9781		BnaC09g30600D	2373	2193.67	516.647	4.21643
BnaC09g30610D	132	21.1509	0	0		BnaC09g30610D	132	18.4176	0	0		BnaC09g30610D	132	19.5833	0	0
BnaC09g30620D	843	654.154	37.6774	0.930242		BnaC09g30620D	843	680.466	55.7586	1.53237		BnaC09g30620D	843	663.67	33.8333	0.912672
BnaC09g30630D	2097	1908.15	557.839	4.72161		BnaC09g30630D	2097	1934.47	802.348	7.75641		BnaC09g30630D	2097	1917.67	813.335	7.59308
BnaC09g30640D	192	42.2565	0	0		BnaC09g30640D	192	47.5919	0	0		BnaC09g30640D	192	44.2559	1.61937	0.655084
BnaC09g30650D	708	519.154	37.6089	1.17001		BnaC09g30650D	708	545.466	44	1.5085		BnaC09g30650D	708	528.67	31.4682	1.06564
BnaC09g30660D	321	135.589	34.3357	4.08994		BnaC09g30660D	321	158.942	16.4127	1.93108		BnaC09g30660D	321	143.621	18.4072	2.29452
BnaC09g30670D	240	69.8243	0	0		BnaC09g30670D	240	83.7794	0	0		BnaC09g30670D	240	74.4296	0	0
BnaC09g30680D	1164	975.154	34	0.563119		BnaC09g30680D	1164	1001.47	16.5874	0.309743		BnaC09g30680D	1164	984.67	9	0.163634
BnaC09g30690D	2064	1875.15	807.727	6.957		BnaC09g30690D	2064	1901.47	827.268	8.13611		BnaC09g30690D	2064	1884.67	966.128	9.17744
BnaC09g30700D	705	516.154	1844.43	57.7134		BnaC09g30700D	705	542.466	2232.49	76.9619		BnaC09g30700D	705	525.67	2629.46	89.5522
BnaC09g30710D	3624	3435.15	90.1619	0.423908		BnaC09g30710D	3624	3461.47	131.183	0.708722		BnaC09g30710D	3624	3444.67	148.337	0.770948
BnaC09g30720D	348	160.487	0	0		BnaC09g30720D	348	185.598	0	0		BnaC09g30720D	348	169.481	1	0.105633
BnaC09g30730D	336	149.354	0	0		BnaC09g30730D	336	173.705	0	0		BnaC09g30730D	336	157.839	0	0
BnaC09g30740D	885	696.154	0	0		BnaC09g30740D	885	722.466	0	0		BnaC09g30740D	885	705.67	0	0
BnaC09g30750D	312	127.356	0	0		BnaC09g30750D	312	150.235	0	0		BnaC09g30750D	312	135.057	0	0
BnaC09g30760D	1128	939.154	602.942	10.3689		BnaC09g30760D	1128	965.466	540.425	10.4678		BnaC09g30760D	1128	948.67	639.196	12.0626
BnaC09g30770D	3780	3591.15	546.244	2.45667		BnaC09g30770D	3780	3617.47	709.55	3.66807		BnaC09g30770D	3780	3600.67	756.832	3.76304
BnaC09g30780D	627	438.154	0	0		BnaC09g30780D	627	464.466	0	0		BnaC09g30780D	627	447.671	2	0.0799823
BnaC09g30790D	432	243.325	2	0.132751		BnaC09g30790D	432	269.535	19.4194	1.34734		BnaC09g30790D	432	252.671	20.5459	1.45577
BnaC09g30800D	441	252.325	1.55081	0.0992644		BnaC09g30800D	441	278.535	0	0		BnaC09g30800D	441	261.671	0	0
BnaC09g30810D	507	318.19	97.326	4.94011		BnaC09g30810D	507	344.505	76.9641	4.17784		BnaC09g30810D	507	327.671	73.5995	4.02124
BnaC09g30820D	96	32.5321	0	0		BnaC09g30820D	96	24.6	0	0		BnaC09g30820D	96	21.5769	0	0
BnaC09g30830D	543	354.19	2	0.0911986		BnaC09g30830D	543	380.505	2	0.0982944		BnaC09g30830D	543	363.671	2	0.0984565
BnaC09g30840D	555	366.154	8	0.352875		BnaC09g30840D	555	392.466	2	0.0952988		BnaC09g30840D	555	375.671	2.53203	0.120666
BnaC09g30850D	2124	1935.15	0	0		BnaC09g30850D	2124	1961.47	0	0		BnaC09g30850D	2124	1944.67	0	0
BnaC09g30860D	639	450.154	2.52571	0.0906186		BnaC09g30860D	639	476.466	1.5148	0.0594542		BnaC09g30860D	639	459.671	0.733736	0.0285769
BnaC09g30870D	744	555.154	39.8207	1.15848		BnaC09g30870D	744	581.466	0	0		BnaC09g30870D	744	564.67	0	0
BnaC09g30880D	63	30.5441	0	0		BnaC09g30880D	63	34.6909	0	0		BnaC09g30880D	63	30.587	0	0
BnaC09g30890D	549	360.19	10.0853	0.452221		BnaC09g30890D	549	386.505	16	0.774148		BnaC09g30890D	549	369.671	12	0.581151
BnaC09g30900D	1302	1113.15	82.4385	1.19611		BnaC09g30900D	1302	1139.47	97.4619	1.59953		BnaC09g30900D	1302	1122.67	129.506	2.06519
BnaC09g30910D	591	402.154	1162.8	46.6991		BnaC09g30910D	591	428.466	1085.93	47.3963		BnaC09g30910D	591	411.671	1194.97	51.9672
BnaC09g30920D	810	621.154	119.615	3.11014		BnaC09g30920D	810	647.466	116.28	3.35852		BnaC09g30920D	810	630.67	152.754	4.33622
BnaC09g30930D	1308	1119.15	2	0.0288626		BnaC09g30930D	1308	1145.47	3.75	0.0612221		BnaC09g30930D	1308	1128.67	2	0.0317238
BnaC09g30940D	1362	1173.15	0	0		BnaC09g30940D	1362	1199.47	0	0		BnaC09g30940D	1362	1182.67	0	0
BnaC09g30950D	393	204.538	138.66	10.9489		BnaC09g30950D	393	230.559	85.8561	6.96385		BnaC09g30950D	393	213.718	94.938	7.95283
BnaC09g30960D	2619	2430.15	154.628	1.02766		BnaC09g30960D	2619	2456.47	199.935	1.52208		BnaC09g30960D	2619	2439.67	185.338	1.36005
BnaC09g30970D	501	312.19	0	0		BnaC09g30970D	501	338.505	0	0		BnaC09g30970D	501	321.671	0	0
BnaC09g30980D	282	101.327	0	0		BnaC09g30980D	282	121.416	0	0		BnaC09g30980D	282	107.982	0	0
BnaC09g30990D	252	77.9014	0	0		BnaC09g30990D	252	93.9587	0	0		BnaC09g30990D	252	83.4748	0	0
BnaC09g31000D	579	390.154	0	0		BnaC09g31000D	579	416.466	0	0		BnaC09g31000D	579	399.671	0	0
BnaA06g39770D	567	378.154	0	0		BnaA06g39770D	567	404.466	0	0		BnaA06g39770D	567	387.671	0	0
BnaA06g39780D	1326	1137.15	67.5687	0.959668		BnaA06g39780D	1326	1163.47	66.2855	1.06543		BnaA06g39780D	1326	1146.67	82.0872	1.28162
BnaA06g39790D	327	140.985	1	0.114557		BnaA06g39790D	327	164.893	0	0		BnaA06g39790D	327	149.193	0	0
BnaA06g39800D	675	486.154	0	0		BnaA06g39800D	675	512.466	0	0		BnaA06g39800D	675	495.671	0	0
BnaA06g39810D	774	585.154	21.6295	0.596994		BnaA06g39810D	774	611.466	26.9676	0.824763		BnaA06g39810D	774	594.67	30.3102	0.912506
BnaA06g39820D	681	492.154	219.304	7.1968		BnaA06g39820D	681	518.466	175.367	6.32539		BnaA06g39820D	681	501.671	196.749	7.02129
BnaA06g39830D	360	172.037	1964.73	184.448		BnaA06g39830D	360	197.58	1971.6	186.61		BnaA06g39830D	360	181.113	1864.47	184.301
BnaA06g39840D	3387	3198.15	184.411	0.931286		BnaA06g39840D	3387	3224.47	211.241	1.22512		BnaA06g39840D	3387	3207.67	226.806	1.26586
BnaA06g39850D	1233	1044.15	440.383	6.81178		BnaA06g39850D	1233	1070.47	436.02	7.61716		BnaA06g39850D	1233	1053.67	421.119	7.15521
BnaA06g39860D	1266	1077.15	221.009	3.31381		BnaA06g39860D	1266	1103.47	185.523	3.14411		BnaA06g39860D	1266	1086.67	199.47	3.28627
BnaA06g39870D	1101	912.154	0	0		BnaA06g39870D	1101	938.466	0	0		BnaA06g39870D	1101	921.67	0	0
BnaA06g39880D	1260	1071.15	0	0		BnaA06g39880D	1260	1097.47	0	0		BnaA06g39880D	1260	1080.67	0	0
BnaA06g39890D	1113	924.154	0	0		BnaA06g39890D	1113	950.466	0	0		BnaA06g39890D	1113	933.67	2	0.0383494
BnaA06g39900D	366	177.915	1	0.0907785		BnaA06g39900D	366	203.58	0	0		BnaA06g39900D	366	187.02	0	0
BnaA06g39910D	519	330.19	48.7612	2.38509		BnaA06g39910D	519	356.505	25.5543	1.34047		BnaA06g39910D	519	339.671	25	1.31766
BnaA06g39920D	486	297.19	84.5149	4.59297		BnaA06g39920D	486	323.505	26.6667	1.54151		BnaA06g39920D	486	306.671	32.9412	1.92305
BnaA06g39930D	1272	1083.15	127.057	1.89454		BnaA06g39930D	1272	1109.47	126.734	2.13618		BnaA06g39930D	1272	1092.67	132.124	2.16479
BnaA06g39940D	1896	1707.15	207.334	1.96152		BnaA06g39940D	1896	1733.47	288.617	3.11362		BnaA06g39940D	1896	1716.67	345.519	3.60336
BnaC09g09710D	999	810.154	0	0		BnaC09g09710D	999	836.466	0.0998498	0.00223233		BnaC09g09710D	999	819.67	1.01657	0.0222034
BnaC09g09720D	147	24.4991	0	0		BnaC09g09720D	147	23.681	0	0		BnaC09g09720D	147	24.2113	0	0
BnaC09g09730D	2154	1965.15	204.719	1.68251		BnaC09g09730D	2154	1991.47	320.732	3.01182		BnaC09g09730D	2154	1974.67	300.917	2.72819
BnaC09g09740D	447	258.3	0	0		BnaC09g09740D	447	284.535	0	0		BnaC09g09740D	447	267.671	0	0
BnaC09g09750D	351	163.357	0	0		BnaC09g09750D	351	188.58	0	0		BnaC09g09750D	351	172.362	0	0
BnaC09g09760D	606	417.154	52.4111	2.02918		BnaC09g09760D	606	443.466	61.4106	2.58966		BnaC09g09760D	606	426.671	49.4714	2.07579
BnaC09g09770D	291	108.97	1	0.148213		BnaC09g09770D	291	129.95	1	0.143908		BnaC09g09770D	291	115.833	3	0.463674
BnaC09g09780D	207	49.9465	0	0		BnaC09g09780D	207	58.0613	0	0		BnaC09g09780D	207	52.5605	0	0
BnaC09g09790D	2841	2652.15	179	1.09006		BnaC09g09790D	2841	2678.47	189.713	1.32455		BnaC09g09790D	2841	2661.67	183	1.23089
BnaC09g09800D	693	504.154	0	0		BnaC09g09800D	693	530.466	1	0.0352535		BnaC09g09800D	693	513.67	0	0
BnaA03g07120D	1365	1176.15	496.063	6.81189		BnaA03g07120D	1365	1202.47	518.287	8.0604		BnaA03g07120D	1365	1185.67	601.655	9.08461
BnaA03g07110D	1038	849.154	2.00471	0.0381294		BnaA03g07110D	1038	875.466	0	0		BnaA03g07110D	1038	858.67	1	0.0208495
BnaA03g07100D	3885	3696.15	860.646	3.7607		BnaA03g07100D	3885	3722.47	1244.62	6.25267		BnaA03g07100D	3885	3705.67	1192.1	5.75929
BnaA03g07090D	813	624.154	591.127	15.2962		BnaA03g07090D	813	650.466	578.145	16.6215		BnaA03g07090D	813	633.67	571.188	16.1376
BnaA03g07080D	468	279.219	78	4.51175		BnaA03g07080D	468	305.505	78.5652	4.80918		BnaA03g07080D	468	288.671	77	4.77541
BnaA03g07070D	609	420.154	26	0.999447		BnaA03g07070D	609	446.466	38	1.59168		BnaA03g07070D	609	429.671	36.6116	1.52548
BnaA03g07060D	441	252.325	3927.96	251.42		BnaA03g07060D	441	278.535	4328.59	290.62		BnaA03g07060D	441	261.671	3524.03	241.106
BnaA03g07050D	2175	1986.15	410.079	3.33464		BnaA03g07050D	2175	2012.47	418.156	3.8857		BnaA03g07050D	2175	1995.67	392.423	3.52037
BnaA03g07040D	4974	4785.15	87.8404	0.296478		BnaA03g07040D	4974	4811.47	112.932	0.438933		BnaA03g07040D	4974	4794.67	118.744	0.44338
BnaA03g07030D	1560	1371.15	59	0.694961		BnaA03g07030D	1560	1397.47	52.1663	0.698084		BnaA03g07030D	1560	1380.67	77.2812	1.00209
BnaA03g07020D	1149	960.154	1	0.0168211		BnaA03g07020D	1149	986.466	0	0		BnaA03g07020D	1149	969.67	1	0.0184628
BnaA03g07010D	1743	1554.15	797.526	8.28792		BnaA03g07010D	1743	1580.47	1182.97	13.9975		BnaA03g07010D	1743	1563.67	1086.6	12.4408
BnaA03g07000D	1014	825.154	25.1617	0.492493		BnaA03g07000D	1014	851.466	58.1046	1.27615		BnaA03g07000D	1014	834.67	55.6787	1.19425
BnaA03g06990D	402	213.434	18	1.36208		BnaA03g06990D	402	239.535	24	1.8737		BnaA03g06990D	402	222.718	24	1.92921
BnaA03g06980D	1653	1464.15	222.192	2.45096		BnaA03g06980D	1653	1490.47	380.899	4.77911		BnaA03g06980D	1653	1473.67	353.282	4.29184
BnaA03g06970D	135	21.913	0	0		BnaA03g06970D	135	19.4857	0	0		BnaA03g06970D	135	20.9779	0	0
BnaA03g06960D	2544	2355.15	1107.22	7.5929		BnaA03g06960D	2544	2381.47	1487.42	11.6802		BnaA03g06960D	2544	2364.67	1352.57	10.2403
BnaA03g06950D	2055	1866.15	855.349	7.40271		BnaA03g06950D	2055	1892.47	939.433	9.28318		BnaA03g06950D	2055	1875.67	913.174	8.71604
BnaA03g06940D	561	372.154	0	0		BnaA03g06940D	561	398.466	0	0		BnaA03g06940D	561	381.671	0	0
BnaA03g06930D	600	411.154	862.312	33.8731		BnaA03g06930D	600	437.466	880.969	37.6596		BnaA03g06930D	600	420.671	756.784	32.2072
BnaC03g77700D	663	474.154	11	0.374686		BnaC03g77700D	663	500.466	10	0.373667		BnaC03g77700D	663	483.671	13	0.48119
BnaC03g77710D	660	471.154	0	0		BnaC03g77710D	660	497.466	0	0		BnaC03g77710D	660	480.671	0	0
BnaC03g77720D	495	306.19	29.9816	1.58146		BnaC03g77720D	495	332.505	19.3073	1.08588		BnaC03g77720D	495	315.671	26.3485	1.49433
BnaC03g77730D	1020	831.154	0	0		BnaC03g77730D	1020	857.466	0	0		BnaC03g77730D	1020	840.67	0	0
BnaC03g77740D	357	169.174	0	0		BnaC03g77740D	357	194.58	0	0		BnaC03g77740D	357	178.238	0	0
BnaC03g77750D	279	98.8477	0	0		BnaC03g77750D	279	118.61	0	0		BnaC03g77750D	279	105.469	3.00788	0.510575
BnaC03g77760D	66	32.1831	0	0		BnaC03g77760D	66	36.4386	0	0		BnaC03g77760D	66	31.6122	0	0
BnaC03g77770D	195	43.6098	0	0		BnaC03g77770D	195	49.6	0	0		BnaC03g77770D	195	45.9665	0	0
BnaC03g77780D	189	40.8367	110.425	43.6729		BnaC03g77780D	189	45.7999	128	52.2642		BnaC03g77780D	189	42.6772	126.671	53.1379
BnaC03g77790D	3135	2946.15	36.9412	0.202512		BnaC03g77790D	3135	2972.47	98.8261	0.621748		BnaC03g77790D	3135	2955.67	93.1624	0.564296
BnaC03g77800D	927	738.154	0	0		BnaC03g77800D	927	764.466	0	0		BnaC03g77800D	927	747.67	0	0
BnaC03g77810D	1461	1272.15	1.23295	0.0156531		BnaC03g77810D	1461	1298.47	2.39121	0.0344387		BnaC03g77810D	1461	1281.67	7.65771	0.106966
BnaCnng20370D	1212	1023.15	231.131	3.64848		BnaCnng20370D	1212	1049.47	218.568	3.89473		BnaCnng20370D	1212	1032.67	264.864	4.59181
BnaCnng20380D	450	261.3	714.783	44.1804		BnaCnng20380D	450	287.535	713.681	46.4165		BnaCnng20380D	450	270.671	1131.9	74.8669
BnaCnng20390D	966	777.154	145.062	3.01469		BnaCnng20390D	966	803.466	135.221	3.14729		BnaCnng20390D	966	786.67	128.381	2.92167
BnaCnng20400D	753	564.154	110.501	3.16346		BnaCnng20400D	753	590.466	89.6327	2.83878		BnaCnng20400D	753	573.67	85.6193	2.67197
BnaCnng20410D	1104	915.154	0	0		BnaCnng20410D	1104	941.466	0	0		BnaCnng20410D	1104	924.67	0	0
BnaCnng20420D	432	243.325	37.1771	2.46765		BnaCnng20420D	432	269.535	36.1017	2.50479		BnaCnng20420D	432	252.671	28.3413	2.00811
BnaCnng20430D	1422	1233.15	368.586	4.82743		BnaCnng20430D	1422	1259.47	415.9	6.17534		BnaCnng20430D	1422	1242.67	500.03	7.20382
BnaCnng20440D	684	495.154	0	0		BnaCnng20440D	684	521.466	0	0		BnaCnng20440D	684	504.671	0	0
BnaCnng20450D	513	324.19	0	0		BnaCnng20450D	513	350.505	1	0.0533538		BnaCnng20450D	513	333.671	0	0
BnaCnng20460D	1230	1041.15	2452.45	38.0435		BnaCnng20460D	1230	1067.47	2483.23	43.5033		BnaCnng20460D	1230	1050.67	2475.32	42.1781
BnaCnng20470D	717	528.154	502.558	15.3681		BnaCnng20470D	717	554.466	412	13.8957		BnaCnng20470D	717	537.67	349.518	11.6379
BnaA10g11790D	1479	1290.15	0	0		BnaA10g11790D	1479	1316.47	0	0		BnaA10g11790D	1479	1299.67	0	0
BnaA10g11780D	426	237.325	0	0		BnaA10g11780D	426	263.535	0	0		BnaA10g11780D	426	246.695	0	0
BnaA10g11770D	585	396.154	79.4578	3.23942		BnaA10g11770D	585	422.466	45.2677	2.00381		BnaA10g11770D	585	405.671	46.1337	2.03595
BnaA10g11760D	903	714.154	238.534	5.39452		BnaA10g11760D	903	740.466	104.621	2.64226		BnaA10g11760D	903	723.67	136.504	3.37697
BnaA10g11750D	138	22.0872	3	2.19369		BnaA10g11750D	138	20.3601	2	1.837		BnaA10g11750D	138	21.521	5	4.15939
BnaA10g11740D	1206	1017.15	10	0.158784		BnaA10g11740D	1206	1043.47	9.52986	0.170792		BnaA10g11740D	1206	1026.67	24.0136	0.418745
BnaA10g11730D	195	43.6098	12	4.44418		BnaA10g11730D	195	49.6	10	3.77031		BnaA10g11730D	195	45.9665	9	3.50528
BnaA10g11720D	252	77.9014	0	0		BnaA10g11720D	252	93.9587	0	0		BnaA10g11720D	252	83.4748	1	0.21447
BnaA10g11710D	1107	918.154	86	1.51279		BnaA10g11710D	1107	944.466	55.1739	1.09246		BnaA10g11710D	1107	927.67	60	1.15792
BnaA10g11700D	456	267.274	0	0		BnaA10g11700D	456	293.535	0	0		BnaA10g11700D	456	276.671	0	0
BnaA10g11690D	945	756.154	0	0		BnaA10g11690D	945	782.466	0	0		BnaA10g11690D	945	765.67	0	0
BnaA10g11680D	1893	1704.15	279.878	2.6525		BnaA10g11680D	1893	1730.47	291.156	3.14646		BnaA10g11680D	1893	1713.67	270.249	2.82332
BnaA10g11670D	423	234.325	3.77224	0.26		BnaA10g11670D	423	260.535	1	0.0717782		BnaA10g11670D	423	243.695	11.7277	0.861567
BnaA10g11660D	222	58.7733	307	84.3632		BnaA10g11660D	222	69.062	218	59.0305		BnaA10g11660D	222	62.1418	192	55.3146
BnaA10g11650D	1233	1044.15	0	0		BnaA10g11650D	1233	1070.47	0	0		BnaA10g11650D	1233	1053.67	0	0
BnaA10g11640D	1515	1326.15	12.0398	0.146629		BnaA10g11640D	1515	1352.47	16.1213	0.222911		BnaA10g11640D	1515	1335.67	5.0748	0.0680209
BnaA10g11630D	216	55.1639	11	3.22057		BnaA10g11630D	216	64.4492	8	2.3213		BnaA10g11630D	216	58.0916	17	5.23911
BnaA10g11620D	2826	2637.15	816.733	5.00195		BnaA10g11620D	2826	2663.47	1128.68	7.9247		BnaA10g11620D	2826	2646.67	1058.37	7.15913
BnaA06g23590D	165	30.2085	0	0		BnaA06g23590D	165	31.6545	0	0		BnaA06g23590D	165	30.9322	0	0
BnaA06g23580D	1461	1272.15	391.58	4.97137		BnaA06g23580D	1461	1298.47	454.52	6.54608		BnaA06g23580D	1461	1281.67	491.635	6.86735
BnaA06g23570D	2565	2376.15	651.958	4.43139		BnaA06g23570D	2565	2402.47	917.359	7.14071		BnaA06g23570D	2565	2385.67	904.542	6.78798
BnaA06g23560D	2343	2154.15	41	0.307399		BnaA06g23560D	2343	2180.47	125.23	1.07403		BnaA06g23560D	2343	2163.67	191.895	1.5878
BnaA06g23550D	216	55.1639	0	0		BnaA06g23550D	216	64.4492	0	0		BnaA06g23550D	216	58.0916	0	0
BnaA06g23540D	1137	948.154	440.933	7.51084		BnaA06g23540D	1137	974.466	458.499	8.79896		BnaA06g23540D	1137	957.67	490.042	9.16093
BnaA06g23530D	1650	1461.15	593	6.55471		BnaA06g23530D	1650	1487.47	728	9.15258		BnaA06g23530D	1650	1470.67	898.861	10.9421
BnaA06g23520D	1560	1371.15	0	0		BnaA06g23520D	1560	1397.47	2	0.0267638		BnaA06g23520D	1560	1380.67	2	0.0259336
BnaA06g23510D	567	378.154	0	0		BnaA06g23510D	567	404.466	0	0		BnaA06g23510D	567	387.671	2.72332	0.125764
BnaA06g23500D	1269	1080.15	368.985	5.51719		BnaA06g23500D	1269	1106.47	118.361	2.00047		BnaA06g23500D	1269	1089.67	119.672	1.96616
BnaA06g23490D	312	127.356	81	10.2721		BnaA06g23490D	312	150.235	43	5.35249		BnaA06g23490D	312	135.057	49.6238	6.578
BnaA06g23480D	1446	1257.15	547.045	7.02795		BnaA06g23480D	1446	1283.47	498.789	7.26762		BnaA06g23480D	1446	1266.67	624.37	8.82472
BnaA06g23470D	561	372.154	144.34	6.26408		BnaA06g23470D	561	398.466	93.4707	4.38676		BnaA06g23470D	561	381.671	126.159	5.91771
BnaA06g23460D	1224	1035.15	119	1.85668		BnaA06g23460D	1224	1061.47	124.39	2.19148		BnaA06g23460D	1224	1044.67	185.518	3.17929
BnaA06g23450D	849	660.154	1171.27	28.6553		BnaA06g23450D	849	686.466	1199.64	32.6806		BnaA06g23450D	849	669.67	1124.18	30.0536
BnaA06g23440D	2055	1866.15	219.118	1.89638		BnaA06g23440D	2055	1892.47	346.946	3.42842		BnaA06g23440D	2055	1875.67	427.939	4.08459
BnaCnng20480D	2028	1839.15	115.859	1.01744		BnaCnng20480D	2028	1865.47	135.594	1.35929		BnaCnng20480D	2028	1848.67	421.155	4.07854
BnaCnng20490D	1170	981.154	28.5193	0.469458		BnaCnng20490D	1170	1007.47	35.0165	0.649982		BnaCnng20490D	1170	990.67	31.073	0.561534
BnaCnng20500D	201	46.9087	0	0		BnaCnng20500D	201	53.7691	0	0		BnaCnng20500D	201	49.2943	0	0
BnaCnng20510D	834	645.154	205.403	5.14208		BnaCnng20510D	834	671.466	158.538	4.41539		BnaCnng20510D	834	654.67	170.26	4.65599
BnaCnng20520D	3795	3606.15	1.71391	0.00767604		BnaCnng20520D	3795	3632.47	1.76096	0.00906584		BnaCnng20520D	3795	3615.67	2.96648	0.0146884
BnaCnng20530D	684	495.154	7	0.228324		BnaCnng20530D	684	521.466	4	0.143448		BnaCnng20530D	684	504.671	1	0.0354744
BnaCnng20540D	348	160.487	0	0		BnaCnng20540D	348	185.598	0	0		BnaCnng20540D	348	169.481	0	0
BnaCnng20550D	948	759.154	7	0.148923		BnaCnng20550D	948	785.466	0	0		BnaCnng20550D	948	768.67	3	0.0698721
BnaCnng20560D	228	62.1787	2	0.519497		BnaCnng20560D	228	73.8414	2	0.506511		BnaCnng20560D	228	65.9677	4	1.08555
BnaCnng20570D	663	474.154	0	0		BnaCnng20570D	663	500.466	0	0		BnaCnng20570D	663	483.671	4	0.148058
BnaCnng20580D	450	261.3	0	0		BnaCnng20580D	450	287.535	0	0		BnaCnng20580D	450	270.671	0	0
BnaCnng20590D	396	207.497	0	0		BnaCnng20590D	396	233.535	0	0		BnaCnng20590D	396	216.718	0	0
BnaCnng20600D	408	219.348	0	0		BnaCnng20600D	408	245.535	0	0		BnaCnng20600D	408	228.695	0	0
BnaCnng20610D	2913	2724.15	253.337	1.50197		BnaCnng20610D	2913	2750.47	914.409	6.21718		BnaCnng20610D	2913	2733.67	983.778	6.44278
BnaCnng20620D	2361	2172.15	3.06678	0.0228027		BnaCnng20620D	2361	2198.47	0	0		BnaCnng20620D	2361	2181.67	2.11343	0.0173429
BnaCnng20630D	1167	978.154	0	0		BnaCnng20630D	1167	1004.47	0	0		BnaCnng20630D	1167	987.67	0	0
BnaCnng68200D	894	705.154	85.1142	1.94945		BnaCnng68200D	894	731.466	430.919	11.0169		BnaCnng68200D	894	714.67	241.333	6.04552
BnaCnng68210D	1503	1314.15	32.5383	0.399892		BnaCnng68210D	1503	1340.47	14.9767	0.20894		BnaCnng68210D	1503	1323.67	11.8385	0.160118
BnaAnng33520D	1197	1008.15	357	5.71921		BnaAnng33520D	1197	1034.47	320	5.78486		BnaAnng33520D	1197	1017.67	386	6.79051
BnaAnng33530D	696	507.154	437.609	13.9361		BnaAnng33530D	696	533.466	251.565	8.81868		BnaAnng33530D	696	516.67	151.509	5.24986
BnaAnng33540D	1089	900.154	93.8709	1.68426		BnaAnng33540D	1089	926.466	50.0456	1.01017		BnaAnng33540D	1089	909.67	24.0812	0.473932
BnaAnng33550D	1479	1290.15	0	0		BnaAnng33550D	1479	1316.47	0	0		BnaAnng33550D	1479	1299.67	0	0
BnaAnng33560D	690	501.154	199.516	6.42986		BnaAnng33560D	690	527.466	191.149	6.77699		BnaAnng33560D	690	510.671	396.005	13.883
BnaAnng33570D	1020	831.154	0	0		BnaAnng33570D	1020	857.466	0	0		BnaAnng33570D	1020	840.67	0	0
BnaAnng33580D	825	636.154	20.8269	0.528759		BnaAnng33580D	825	662.466	16.434	0.463914		BnaAnng33580D	825	645.67	12.9057	0.357842
BnaC05g51890D	1110	921.154	9.32899	0.163567		BnaC05g51890D	1110	947.466	10.086	0.199075		BnaC05g51890D	1110	930.67	17.2925	0.332647
BnaUnng03830D	258	82.5147	22.2907	4.36303		BnaUnng03830D	258	99.3551	17.2293	3.24293		BnaUnng03830D	258	88.1687	30.1404	6.12009
BnaC07g48510D	330	143.783	84.2065	9.45874		BnaC07g48510D	330	167.876	54.825	6.10729		BnaC07g48510D	330	152.057	46.5	5.47482
BnaCnng68220D	591	402.154	492	19.7591		BnaCnng68220D	591	428.466	404	17.6329		BnaCnng68220D	591	411.671	764	33.2251
BnaCnng68230D	507	318.19	0	0		BnaCnng68230D	507	344.505	0	0		BnaCnng68230D	507	327.671	0	0
BnaUnng03840D	294	111.648	0	0		BnaUnng03840D	294	132.844	0	0		BnaUnng03840D	294	118.556	0	0
BnaAnng33590D	189	40.8367	1	0.395498		BnaAnng33590D	189	45.7999	1	0.408314		BnaAnng33590D	189	42.6772	1	0.419495
BnaAnng33600D	1911	1722.15	62.4792	0.585946		BnaAnng33600D	1911	1748.47	201.921	2.15965		BnaAnng33600D	1911	1731.67	186.764	1.93086
BnaAnng33610D	309	124.899	0	0		BnaAnng33610D	309	147.384	0	0		BnaAnng33610D	309	132.274	0	0
BnaAnng33620D	345	157.662	0	0		BnaAnng33620D	345	182.598	0	0		BnaAnng33620D	345	166.532	0	0
BnaCnng68240D	810	621.154	110.193	2.86517		BnaCnng68240D	810	647.466	106.626	3.07969		BnaCnng68240D	810	630.67	94.7229	2.6889
BnaA04g27220D	1383	1194.15	212.243	2.87057		BnaA04g27220D	1383	1220.47	274.907	4.21229		BnaA04g27220D	1383	1203.67	518.745	7.71558
BnaCnng68250D	87	40.16	0	0		BnaCnng68250D	87	41.5059	0	0		BnaCnng68250D	87	38.25	0	0
BnaCnng68260D	243	71.6677	0	0		BnaCnng68260D	243	86.2443	0	0		BnaCnng68260D	243	76.6601	0	0
BnaCnng68270D	354	166.241	0	0		BnaCnng68270D	354	191.58	0	0		BnaCnng68270D	354	175.327	0	0
BnaCnng68280D	186	39.6121	0	0		BnaCnng68280D	186	43.8277	0	0		BnaCnng68280D	186	40.9029	0	0
BnaAnng33630D	747	558.154	4	0.115745		BnaAnng33630D	747	584.466	8	0.255971		BnaAnng33630D	747	567.67	24	0.756898
BnaAnng33640D	618	429.154	0	0		BnaAnng33640D	618	455.466	0	0		BnaAnng33640D	618	438.671	0	0
BnaCnng68290D	291	108.97	3	0.444639		BnaCnng68290D	291	129.95	2	0.287815		BnaCnng68290D	291	115.833	2	0.309116
BnaCnng68300D	1524	1335.15	992.749	12.0089		BnaCnng68300D	1524	1361.47	1027.59	14.1147		BnaCnng68300D	1524	1344.67	1104.8	14.7092
BnaCnng68310D	228	62.1787	3.65138	0.94844		BnaCnng68310D	228	73.8414	3.34884	0.848112		BnaCnng68310D	228	65.9677	5.48735	1.4892
BnaAnng33650D	645	456.154	0	0		BnaAnng33650D	645	482.466	0	0		BnaAnng33650D	645	465.671	0	0
BnaCnng68320D	2664	2475.15	1103.21	7.19861		BnaCnng68320D	2664	2501.47	1809.18	13.5253		BnaCnng68320D	2664	2484.67	1786.7	12.8737
BnaA10g03540D	1083	894.154	428.846	7.74611		BnaA10g03540D	1083	920.466	505.823	10.2766		BnaA10g03540D	1083	903.67	621.628	12.3152
BnaA10g03530D	1422	1233.15	1.25	0.0163715		BnaA10g03530D	1422	1259.47	0	0		BnaA10g03530D	1422	1242.67	0	0
BnaA10g03520D	2646	2457.15	57.5437	0.378234		BnaA10g03520D	2646	2483.47	33.634	0.253267		BnaA10g03520D	2646	2466.67	39.463	0.286419
BnaA10g03510D	2064	1875.15	1	0.00861307		BnaA10g03510D	2064	1901.47	1	0.00983491		BnaA10g03510D	2064	1884.67	0	0
BnaA10g03500D	540	351.19	0	0		BnaA10g03500D	540	377.505	0	0		BnaA10g03500D	540	360.671	0	0
BnaA10g03490D	465	276.246	0	0		BnaA10g03490D	465	302.535	0	0		BnaA10g03490D	465	285.671	0	0
BnaA10g03480D	3549	3360.15	1	0.00480657		BnaA10g03480D	3549	3386.47	0	0		BnaA10g03480D	3549	3369.67	0	0
BnaA10g03470D	1371	1182.15	0	0		BnaA10g03470D	1371	1208.47	0	0		BnaA10g03470D	1371	1191.67	0	0
BnaCnng20640D	1461	1272.15	3080.42	39.1079		BnaCnng20640D	1461	1298.47	3880.62	55.8894		BnaCnng20640D	1461	1281.67	3980.52	55.6014
BnaCnng20650D	876	687.154	92.3113	2.16968		BnaCnng20650D	876	713.466	115.505	3.02751		BnaCnng20650D	876	696.67	104.619	2.68846
BnaCnng20660D	642	453.154	0	0		BnaCnng20660D	642	479.466	0	0		BnaCnng20660D	642	462.671	0	0
BnaCnng20670D	729	540.154	0	0		BnaCnng20670D	729	566.466	0	0		BnaCnng20670D	729	549.67	0	0
BnaCnng20680D	1596	1407.15	299	3.43182		BnaCnng20680D	1596	1433.47	385	5.02265		BnaCnng20680D	1596	1416.67	309.373	3.90963
BnaCnng20690D	1200	1011.15	0	0		BnaCnng20690D	1200	1037.47	0	0		BnaCnng20690D	1200	1020.67	1.59277e-05	2.79377e-07
BnaCnng20700D	312	127.356	0	0		BnaCnng20700D	312	150.235	0	0		BnaCnng20700D	312	135.057	0	0
[truncated: 99,043 more rows]

## Sheet: Table 9Sd
Table S9d Kallisto output files containing information of abundance estimates (counts and tpm), and transcript length information length for heat-stressed pistil (HF1, HF2, HF3)
HF1						HF2						HF3
target_id	length	eff_length	est_counts	tpm		target_id	length	eff_length	est_counts	tpm		target_id	length	eff_length	est_counts	tpm
BnaC09g12820D	1818	1639.16	10.6445	0.115651		BnaC09g12820D	1818	1643.28	9.60423	0.110545		BnaC09g12820D	1818	1648.82	3.98996	0.0451179
BnaC09g12810D	1608	1429.16	343.196	4.27671		BnaC09g12810D	1608	1433.28	401.93	5.30404		BnaC09g12810D	1608	1438.82	363.924	4.71582
BnaC09g12800D	1785	1606.16	387.413	4.2957		BnaC09g12800D	1785	1610.28	261	3.06567		BnaC09g12800D	1785	1615.82	149.995	1.73076
BnaC09g12790D	306	130.554	0	0		BnaC09g12790D	306	134.305	0	0		BnaC09g12790D	306	138.742	0	0
BnaC09g12780D	1620	1441.16	807.159	9.9746		BnaC09g12780D	1620	1445.28	762.449	9.97804		BnaC09g12780D	1620	1450.82	765.258	9.83439
BnaC09g12770D	2613	2434.16	336.399	2.46124		BnaC09g12770D	2613	2438.28	312.032	2.42048		BnaC09g12770D	2613	2443.82	337.915	2.57805
BnaC09g12760D	2520	2341.16	30	0.228212		BnaC09g12760D	2520	2345.28	23	0.18549		BnaC09g12760D	2520	2350.82	32	0.253795
BnaC09g12750D	885	706.157	306.649	7.73371		BnaC09g12750D	885	710.284	285.846	7.6118		BnaC09g12750D	885	715.819	280.428	7.30416
BnaC09g12740D	867	688.157	0	0		BnaC09g12740D	867	692.284	0	0		BnaC09g12740D	867	697.819	0	0
BnaC09g12730D	204	51.5422	0	0		BnaC09g12730D	204	54.1827	0	0		BnaC09g12730D	204	54.3869	0	0
BnaC09g12720D	609	430.157	0	0		BnaC09g12720D	609	434.329	0	0		BnaC09g12720D	609	439.819	0	0
BnaC09g12710D	804	625.157	12.6822	0.361288		BnaC09g12710D	804	629.284	18.6143	0.559484		BnaC09g12710D	804	634.819	25	0.734249
BnaC09g12700D	213	56.9017	1	0.312984		BnaC09g12700D	213	59.6955	0	0		BnaC09g12700D	213	60.5379	0	0
BnaC09g12690D	507	328.157	37.25	2.02159		BnaC09g12690D	507	332.365	34.1132	1.94131		BnaC09g12690D	507	337.819	36.6279	2.02154
BnaC09g12680D	1599	1420.16	34.5672	0.433486		BnaC09g12680D	1599	1424.28	23	0.305435		BnaC09g12680D	1599	1429.82	21.3823	0.278822
BnaC09g12670D	1386	1207.16	0	0		BnaC09g12670D	1386	1211.28	1	0.015615		BnaC09g12670D	1386	1216.82	1	0.0153224
BnaC09g12660D	495	316.157	0	0		BnaC09g12660D	495	320.365	0	0		BnaC09g12660D	495	325.819	0	0
BnaC09g12650D	3126	2947.16	0	0		BnaC09g12650D	3126	2951.28	0	0		BnaC09g12650D	3126	2956.82	0	0
BnaC09g12640D	318	141.631	0	0		BnaC09g12640D	318	145.419	0	0		BnaC09g12640D	318	150.118	0	0
BnaC09g12630D	2532	2353.16	15.2477	0.115399		BnaC09g12630D	2532	2357.28	10	0.0802372		BnaC09g12630D	2532	2362.82	3.01321	0.0237767
BnaC09g12620D	927	748.157	0	0		BnaC09g12620D	927	752.284	0	0		BnaC09g12620D	927	757.819	0	0
BnaC09g12610D	591	412.157	0	0		BnaC09g12610D	591	416.329	0	0		BnaC09g12610D	591	421.819	0	0
BnaC09g12600D	864	685.157	10	0.259931		BnaC09g12600D	864	689.284	15	0.411605		BnaC09g12600D	864	694.819	9	0.241504
BnaC09g12590D	108	17.8125	0	0		BnaC09g12590D	108	16.4032	0	0		BnaC09g12590D	108	14.7081	0	0
BnaC09g12580D	222	62.6395	0	0		BnaC09g12580D	222	65.3797	0	0		BnaC09g12580D	222	67.0955	0	0
BnaC09g12570D	2946	2767.16	2	0.0128719		BnaC09g12570D	2946	2771.28	1	0.00682507		BnaC09g12570D	2946	2776.82	4	0.0268575
BnaC09g12560D	2811	2632.16	12	0.0811927		BnaC09g12560D	2811	2636.28	14	0.100444		BnaC09g12560D	2811	2641.82	10	0.0705748
BnaC09g12550D	213	56.9017	0	0		BnaC09g12550D	213	59.6955	0	0		BnaC09g12550D	213	60.5379	0	0
BnaC09g12540D	234	70.7174	0	0		BnaC09g12540D	234	73.9639	0	0		BnaC09g12540D	234	76.0662	0	0
BnaC09g12530D	1110	931.157	13.75	0.262983		BnaC09g12530D	1110	935.284	11.375	0.230036		BnaC09g12530D	1110	940.819	12.4444	0.246617
BnaC09g12520D	693	514.157	222.608	7.7107		BnaC09g12520D	693	518.284	228.907	8.35372		BnaC09g12520D	693	523.819	228.504	8.13328
BnaC09g12510D	1206	1027.16	464.132	8.04733		BnaC09g12510D	1206	1031.28	431.11	7.90675		BnaC09g12510D	1206	1036.82	431.812	7.76505
BnaC09g12500D	1950	1771.16	95	0.955243		BnaC09g12500D	1950	1775.28	79	0.84168		BnaC09g12500D	1950	1780.82	72	0.753816
BnaC09g12490D	2835	2656.16	170.21	1.14124		BnaC09g12490D	2835	2660.28	172.547	1.22678		BnaC09g12490D	2835	2665.82	158.414	1.10794
BnaC09g12480D	1002	823.157	3	0.0649062		BnaC09g12480D	1002	827.284	3	0.068589		BnaC09g12480D	1002	832.819	1	0.0223873
BnaC09g12470D	276	104.209	0	0		BnaC09g12470D	276	107.436	0	0		BnaC09g12470D	276	111.124	0	0
BnaC09g12460D	1233	1054.16	5.82358	0.0983859		BnaC09g12460D	1233	1058.28	6	0.107235		BnaC09g12460D	1233	1063.82	4.56351	0.0799804
BnaC09g12450D	534	355.157	0	0		BnaC09g12450D	534	359.365	0	0		BnaC09g12450D	534	364.819	0	0
BnaC09g12440D	216	58.6396	0	0		BnaC09g12440D	216	61.4841	0	0		BnaC09g12440D	216	62.5199	0	0
BnaC09g12430D	753	574.157	660.022	20.4727		BnaC09g12430D	753	578.284	639.925	20.9303		BnaC09g12430D	753	583.819	668.008	21.3332
BnaC09g12420D	258	89.1006	0	0		BnaC09g12420D	258	92.4047	0	0		BnaC09g12420D	258	95.4593	0	0
BnaC09g12410D	258	89.1006	0	0		BnaC09g12410D	258	92.4047	0	0		BnaC09g12410D	258	95.4593	0	0
BnaC09g12400D	258	89.1006	0	0		BnaC09g12400D	258	92.4047	0	0		BnaC09g12400D	258	95.4593	0	0
BnaC09g12390D	258	89.1006	0	0		BnaC09g12390D	258	92.4047	0	0		BnaC09g12390D	258	95.4593	0	0
BnaC09g12380D	96	26.5397	0	0		BnaC09g12380D	96	26.5964	0	0		BnaC09g12380D	96	22.4519	0	0
BnaC09g12370D	258	89.1006	0	0		BnaC09g12370D	258	92.4047	0	0		BnaC09g12370D	258	95.4593	0	0
BnaC09g12360D	2496	2317.16	12.1739	0.0935669		BnaC09g12360D	2496	2321.28	19.931	0.162401		BnaC09g12360D	2496	2326.82	12.7368	0.102059
BnaC09g12350D	1794	1615.16	809.994	8.9313		BnaC09g12350D	1794	1619.28	770.605	9.00112		BnaC09g12350D	1794	1624.82	707.029	8.11307
BnaC09g12340D	1041	862.157	110.094	2.27417		BnaC09g12340D	1041	866.284	125.023	2.72972		BnaC09g12340D	1041	871.819	100.304	2.14508
BnaC09g12330D	357	179.011	58.8462	5.85443		BnaC09g12330D	357	182.981	56.713	5.86226		BnaC09g12330D	357	188.182	76.6667	7.59593
BnaC09g12320D	228	66.5014	0.5	0.133902		BnaC09g12320D	228	69.5274	0	0		BnaC09g12320D	228	71.4157	0	0
BnaC09g12310D	723	544.157	972.028	31.8128		BnaC09g12310D	723	548.284	758.179	26.155		BnaC09g12310D	723	553.819	965.983	32.5203
BnaC09g12300D	1770	1591.16	7	0.0783488		BnaC09g12300D	1770	1595.28	12	0.142276		BnaC09g12300D	1770	1600.82	5	0.0582345
BnaC09g12290D	222	62.6395	82.487	23.4523		BnaC09g12290D	222	65.3797	114.912	33.2439		BnaC09g12290D	222	67.0955	131.502	36.5421
BnaC09g12280D	480	301.157	11	0.6505		BnaC09g12280D	480	305.365	17	1.05297		BnaC09g12280D	480	310.819	20	1.19971
BnaC09g12270D	603	424.157	0	0		BnaC09g12270D	603	428.329	0	0		BnaC09g12270D	603	433.819	0	0
BnaC09g12260D	987	808.157	283.906	6.25643		BnaC09g12260D	987	812.284	305.896	7.12285		BnaC09g12260D	987	817.819	314.075	7.16026
BnaC09g12250D	447	268.157	94.8654	6.30038		BnaC09g12250D	447	272.365	86.8602	6.03194		BnaC09g12250D	447	277.819	95.3083	6.3962
BnaC09g12240D	708	529.157	3	0.100968		BnaC09g12240D	708	533.284	3	0.106402		BnaC09g12240D	708	538.819	2	0.0692054
BnaC09g12230D	1269	1090.16	5.26192	0.0859613		BnaC09g12230D	1269	1094.28	0	0		BnaC09g12230D	1269	1099.82	2.48859	0.0421876
BnaC09g12220D	207	53.203	7	2.3432		BnaC09g12220D	207	55.9804	6	2.02723		BnaC09g12220D	207	56.4653	5.94027	1.96145
BnaC09g12210D	153	25.9152	6	4.12329		BnaC09g12210D	153	28.2985	4	2.67353		BnaC09g12210D	153	27.1968	8	5.48435
BnaC09g12200D	351	173.152	21	2.15993		BnaC09g12200D	351	177.108	16	1.70872		BnaC09g12200D	351	182.2	26	2.66058
BnaC09g12190D	1689	1510.16	83.2899	0.982241		BnaC09g12190D	1689	1514.28	112.293	1.40259		BnaC09g12190D	1689	1519.82	79.4904	0.97516
BnaC09g12180D	1038	859.157	894.915	18.5506		BnaC09g12180D	1038	863.284	933.659	20.4561		BnaC09g12180D	1038	868.819	860.091	18.4573
BnaC09g12170D	630	451.157	59.451	2.34682		BnaC09g12170D	630	455.284	64.3748	2.67437		BnaC09g12170D	630	460.819	56	2.26574
BnaC09g12160D	1566	1387.16	152.854	1.96244		BnaC09g12160D	1566	1391.28	171.227	2.3278		BnaC09g12160D	1566	1396.82	175.144	2.33781
BnaC09g12150D	246	79.5856	0	0		BnaC09g12150D	246	83.0636	0	0		BnaC09g12150D	246	85.4471	0	0
BnaC09g12140D	225	64.5541	9	2.48294		BnaC09g12140D	225	67.3263	12	3.3712		BnaC09g12140D	225	69.1799	12	3.23411
BnaC09g12130D	2154	1975.16	695.103	6.26751		BnaC09g12130D	2154	1979.28	643.812	6.15232		BnaC09g12130D	2154	1984.82	553.901	5.20313
BnaC09g12120D	3489	3310.16	359.408	1.93369		BnaC09g12120D	3489	3314.28	318.746	1.81904		BnaC09g12120D	3489	3319.82	271.092	1.52249
BnaC09g12110D	369	190.643	47	4.3906		BnaC09g12110D	369	194.68	41	3.98336		BnaC09g12110D	369	200.046	46	4.28727
BnaC09g12100D	1338	1159.16	7	0.107548		BnaC09g12100D	1338	1163.28	2	0.0325186		BnaC09g12100D	1338	1168.82	1	0.0159517
BnaC09g12090D	2676	2497.16	120.133	0.856766		BnaC09g12090D	2676	2501.28	125.931	0.952268		BnaC09g12090D	2676	2506.82	132.386	0.984629
BnaC09g12080D	1917	1738.16	1270.97	13.0225		BnaC09g12080D	1917	1742.28	1176.46	12.7716		BnaC09g12080D	1917	1747.82	1200.99	12.8113
BnaC09g12070D	132	19.5753	0	0		BnaC09g12070D	132	20.6475	0	0		BnaC09g12070D	132	19.7624	0	0
BnaC09g12060D	162	29.6275	0	0		BnaC09g12060D	162	32.3574	0.5	0.29227		BnaC09g12060D	162	30.8853	0.5	0.301836
BnaC09g12050D	1053	874.157	0	0		BnaC09g12050D	1053	878.284	0	0		BnaC09g12050D	1053	883.819	0	0
BnaC09g12040D	1017	838.157	47	0.998665		BnaC09g12040D	1017	842.284	46.4755	1.04365		BnaC09g12040D	1017	847.819	33.8461	0.744317
BnaC09g12030D	669	490.157	39.0283	1.41805		BnaC09g12030D	669	494.284	30.0909	1.15145		BnaC09g12030D	669	499.819	46.5394	1.73604
BnaA05g26300D	1074	895.157	0	0		BnaA05g26300D	1074	899.284	0	0		BnaA05g26300D	1074	904.819	0	0
BnaA05g26310D	735	556.157	2	0.0640443		BnaA05g26310D	735	560.284	5	0.168791		BnaA05g26310D	735	565.819	0	0
BnaA05g26320D	546	367.157	0	0		BnaA05g26320D	546	371.329	0	0		BnaA05g26320D	546	376.819	0	0
BnaA05g26330D	615	436.157	18	0.734983		BnaA05g26330D	615	440.329	10	0.429547		BnaA05g26330D	615	445.819	12	0.501852
BnaA05g26340D	75	32.5542	0	0		BnaA05g26340D	75	36.1064	0	0		BnaA05g26340D	75	33.6486	0	0
BnaA05g26350D	534	355.157	7	0.351015		BnaA05g26350D	534	359.365	7	0.368425		BnaA05g26350D	534	364.819	9	0.459958
BnaA05g26360D	399	220.322	122	9.86164		BnaA05g26360D	399	224.436	94	7.92178		BnaA05g26360D	399	229.916	119	9.65007
BnaA05g26370D	6018	5839.16	374.309	1.14163		BnaA05g26370D	6018	5843.28	318.078	1.02959		BnaA05g26370D	6018	5848.82	309.692	0.987222
BnaA05g26380D	885	706.157	310.715	7.83625		BnaA05g26380D	885	710.284	305.746	8.14173		BnaA05g26380D	885	715.819	301.465	7.85211
BnaA05g26390D	1152	973.157	0	0		BnaA05g26390D	1152	977.284	2	0.0387077		BnaA05g26390D	1152	982.819	1	0.0189705
BnaA05g26400D	2085	1906.16	14	0.130803		BnaA05g26400D	2085	1910.28	22	0.217827		BnaA05g26400D	2085	1915.82	20	0.194638
BnaA05g26410D	720	541.157	369.984	12.1761		BnaA05g26410D	720	545.284	390.984	13.562		BnaA05g26410D	720	550.819	381.168	12.9021
BnaA05g26420D	1062	883.157	109.326	2.20462		BnaA05g26420D	1062	887.284	118.953	2.53573		BnaA05g26420D	1062	892.819	110.477	2.30708
BnaA05g26430D	1032	853.157	586.486	12.2427		BnaA05g26430D	1032	857.284	479.503	10.5792		BnaA05g26430D	1032	862.819	533.594	11.5304
BnaA05g26440D	696	517.157	14.8148	0.510178		BnaA05g26440D	696	521.284	12.2727	0.445302		BnaA05g26440D	696	526.819	11.6667	0.412894
BnaA05g26450D	885	706.157	0.726746	0.0183286		BnaA05g26450D	885	710.284	0	0		BnaA05g26450D	885	715.819	0	0
BnaA05g26460D	246	79.5856	0	0		BnaA05g26460D	246	83.0636	0	0		BnaA05g26460D	246	85.4471	0	0
BnaA05g26470D	945	766.157	392.953	9.13419		BnaA05g26470D	945	770.284	267.795	6.57565		BnaA05g26470D	945	775.819	379.599	9.12258
BnaA05g26480D	1350	1171.16	1.5	0.0228099		BnaA05g26480D	1350	1175.28	4	0.0643732		BnaA05g26480D	1350	1180.82	5.5	0.0868425
BnaA05g26490D	1329	1150.16	1	0.0154843		BnaA05g26490D	1329	1154.28	3	0.0491583		BnaA05g26490D	1329	1159.82	1	0.0160754
BnaA05g26500D	1716	1537.16	4.57033	0.0529514		BnaA05g26500D	1716	1541.28	1	0.0122717		BnaA05g26500D	1716	1546.82	3	0.0361605
BnaA05g26510D	1617	1438.16	719.328	8.90775		BnaA05g26510D	1617	1442.28	644.256	8.44881		BnaA05g26510D	1617	1447.82	589.818	7.5955
BnaA05g26520D	1779	1600.16	157.302	1.75074		BnaA05g26520D	1779	1604.28	147.661	1.74089		BnaA05g26520D	1779	1609.82	126.201	1.46164
BnaA05g26530D	756	577.157	2.5	0.0771425		BnaA05g26530D	756	581.284	2	0.0650773		BnaA05g26530D	756	586.819	2	0.0635446
BnaA05g26540D	708	529.157	4	0.134624		BnaA05g26540D	708	533.284	2	0.0709348		BnaA05g26540D	708	538.819	4	0.138411
BnaA05g26550D	480	301.157	399.297	23.613		BnaA05g26550D	480	305.365	413.634	25.6203		BnaA05g26550D	480	310.819	410.117	24.601
BnaA05g26560D	1140	961.157	72.469	1.34278		BnaA05g26560D	1140	965.284	60.4048	1.1836		BnaA05g26560D	1140	970.819	55.8462	1.07253
BnaA05g26570D	522	343.157	11	0.570884		BnaA05g26570D	522	347.365	11	0.598955		BnaA05g26570D	522	352.819	7.28141	0.384784
BnaA05g26580D	360	181.885	0	0		BnaA05g26580D	360	185.852	0	0		BnaA05g26580D	360	191.144	0	0
BnaA05g26590D	1860	1681.16	125.187	1.32617		BnaA05g26590D	1860	1685.28	118.534	1.33032		BnaA05g26590D	1860	1690.82	132.12	1.45688
BnaA05g26600D	1914	1735.16	819.585	8.41206		BnaA05g26600D	1914	1739.28	862.799	9.38268		BnaA05g26600D	1914	1744.82	781.537	8.35126
BnaA05g26610D	282	109.096	0	0		BnaA05g26610D	282	112.48	0	0		BnaA05g26610D	282	116.509	0	0
BnaA05g26620D	1530	1351.16	0	0		BnaA05g26620D	1530	1355.28	0	0		BnaA05g26620D	1530	1360.82	0	0
BnaA05g26630D	384	205.426	0	0		BnaA05g26630D	384	209.478	0	0		BnaA05g26630D	384	214.983	0	0
BnaA05g26640D	969	790.157	0	0		BnaA05g26640D	969	794.284	2.84711	0.0677979		BnaA05g26640D	969	799.819	0	0
BnaA05g26650D	690	511.157	65.8297	2.29359		BnaA05g26650D	690	515.284	133.123	4.88647		BnaA05g26650D	690	520.819	240.742	8.61824
BnaA05g26660D	705	526.157	206.281	6.9822		BnaA05g26660D	705	530.284	325.525	11.6109		BnaA05g26660D	705	535.819	500.527	17.4166
BnaA05g26670D	84	36.1856	0	0		BnaA05g26670D	84	40.6132	0	0		BnaA05g26670D	84	36.7727	0	0
BnaA05g26680D	639	460.157	0	0		BnaA05g26680D	639	464.284	0	0		BnaA05g26680D	639	469.819	0	0
BnaA05g26690D	615	436.157	583.391	23.8212		BnaA05g26690D	615	440.329	529.655	22.7512		BnaA05g26690D	615	445.819	518.451	21.6821
BnaA05g26700D	2175	1996.16	177.846	1.58671		BnaA05g26700D	2175	2000.28	215.393	2.03671		BnaA05g26700D	2175	2005.82	155.65	1.44681
BnaA05g26710D	513	334.157	219.413	11.6939		BnaA05g26710D	513	338.365	204	11.4033		BnaA05g26710D	513	343.819	222.426	12.0617
BnaA05g26720D	1983	1804.16	300.027	2.96165		BnaA05g26720D	1983	1808.28	235.512	2.4634		BnaA05g26720D	1983	1813.82	224.257	2.30518
BnaA05g26730D	537	358.157	127.652	6.34751		BnaA05g26730D	537	362.365	102.917	5.37189		BnaA05g26730D	537	367.819	131.38	6.65961
BnaA05g26740D	822	643.157	7	0.193833		BnaA05g26740D	822	647.284	4	0.116883		BnaA05g26740D	822	652.819	2	0.0571203
BnaA05g26750D	897	718.157	1126.47	27.935		BnaA05g26750D	897	722.284	991.073	25.9529		BnaA05g26750D	897	727.819	1045.32	26.778
BnaA05g26760D	3051	2872.16	453.214	2.81024		BnaA05g26760D	3051	2876.28	400.161	2.63143		BnaA05g26760D	3051	2881.82	327.173	2.11672
BnaA05g26770D	1794	1615.16	262.982	2.89974		BnaA05g26770D	1794	1619.28	292.598	3.41771		BnaA05g26770D	1794	1624.82	200.976	2.30618
BnaA05g26780D	429	250.208	485.903	34.5857		BnaA05g26780D	429	254.365	444	33.0151		BnaA05g26780D	429	259.845	494	35.4459
BnaA05g26790D	996	817.157	21	0.457679		BnaA05g26790D	996	821.284	25	0.575751		BnaA05g26790D	996	826.819	23	0.518645
BnaA05g26800D	639	460.157	138.979	5.37887		BnaA05g26800D	639	464.284	164.889	6.71731		BnaA05g26800D	639	469.819	112.702	4.47255
BnaA05g26810D	441	262.157	52.2293	3.54814		BnaA05g26810D	441	266.365	41.86	2.97241		BnaA05g26810D	441	271.819	44.3438	3.04163
BnaA05g26820D	810	631.157	194.33	5.48341		BnaA05g26820D	810	635.284	194.998	5.80565		BnaA05g26820D	810	640.819	200.123	5.82256
BnaA05g26830D	669	490.157	3	0.109002		BnaA05g26830D	669	494.284	0	0		BnaA05g26830D	669	499.819	3	0.111908
BnaA05g26840D	984	805.157	0	0		BnaA05g26840D	984	809.284	0	0		BnaA05g26840D	984	814.819	0	0
BnaA05g26850D	54	20.5932	0	0		BnaA05g26850D	54	25.4179	0	0		BnaA05g26850D	54	21.3333	0	0
BnaA05g26860D	972	793.157	0	0		BnaA05g26860D	972	797.284	0	0		BnaA05g26860D	972	802.819	2.00498	0.0465635
BnaA05g26870D	981	802.157	24.376	0.541192		BnaA05g26870D	981	806.284	21.3263	0.500283		BnaA05g26870D	981	811.819	20.2838	0.465848
BnaA05g26880D	1353	1174.16	0	0		BnaA05g26880D	1353	1178.28	0	0		BnaA05g26880D	1353	1183.82	0	0
BnaA05g26890D	735	556.157	137.918	4.41644		BnaA05g26890D	735	560.284	119.087	4.02016		BnaA05g26890D	735	565.819	115.084	3.79219
BnaA05g26900D	1374	1195.16	809.695	12.0655		BnaA05g26900D	1374	1199.28	705.655	11.1291		BnaA05g26900D	1374	1204.82	721.998	11.1729
BnaA05g26910D	1134	955.157	0	0		BnaA05g26910D	1134	959.284	0	0		BnaA05g26910D	1134	964.819	3	0.0579733
BnaA05g26920D	1170	991.157	22.9965	0.413206		BnaA05g26920D	1170	995.284	30.6729	0.582903		BnaA05g26920D	1170	1000.82	18.9543	0.353105
BnaA05g26930D	849	670.157	17.5	0.46506		BnaA05g26930D	849	674.284	31.3077	0.878205		BnaA05g26930D	849	679.819	18.8889	0.518043
BnaA05g26940D	1980	1801.16	312.795	3.09283		BnaA05g26940D	1980	1805.28	322.41	3.37793		BnaA05g26940D	1980	1810.82	359.732	3.70388
BnaA05g26950D	1743	1564.16	3	0.0341577		BnaA05g26950D	1743	1568.28	5	0.0603022		BnaA05g26950D	1743	1573.82	1.46644	0.0173725
BnaA05g26960D	585	406.157	18828.6	825.602		BnaA05g26960D	585	410.329	18627.8	858.652		BnaA05g26960D	585	415.819	19358.4	867.998
BnaA05g26970D	297	122.341	5034.22	732.84		BnaA05g26970D	297	126.032	4984.6	748.064		BnaA05g26970D	297	130.272	5335.34	763.599
BnaA05g26980D	765	586.157	26	0.789963		BnaA05g26980D	765	590.284	32	1.02536		BnaA05g26980D	765	595.819	23	0.719725
BnaA05g26990D	2919	2740.16	313.848	2.03982		BnaA05g26990D	2919	2744.28	239.159	1.64834		BnaA05g26990D	2919	2749.82	274.208	1.85921
BnaA05g27000D	468	289.157	0	0		BnaA05g27000D	468	293.365	0	0		BnaA05g27000D	468	298.819	0	0
BnaA05g27010D	498	319.157	0	0		BnaA05g27010D	498	323.365	0	0		BnaA05g27010D	498	328.819	0	0
BnaA05g27020D	297	122.341	0	0		BnaA05g27020D	297	126.032	0	0		BnaA05g27020D	297	130.272	0	0
BnaA05g27030D	534	355.157	0	0		BnaA05g27030D	534	359.365	0	0		BnaA05g27030D	534	364.819	0	0
BnaA05g27040D	1860	1681.16	2.58456	0.0273795		BnaA05g27040D	1860	1685.28	0	0		BnaA05g27040D	1860	1690.82	0	0
BnaA05g27050D	498	319.157	1	0.0558012		BnaA05g27050D	498	323.365	1	0.0584917		BnaA05g27050D	498	328.819	0	0
BnaA05g27060D	432	253.183	0	0		BnaA05g27060D	432	257.365	0	0		BnaA05g27060D	432	262.819	0	0
BnaA05g27070D	498	319.157	0	0		BnaA05g27070D	498	323.365	2	0.116983		BnaA05g27070D	498	328.819	0	0
BnaA05g27080D	1842	1663.16	5.54446	0.0593709		BnaA05g27080D	1842	1667.28	8.4811	0.0962122		BnaA05g27080D	1842	1672.82	2.20794	0.0246088
BnaA05g27090D	618	439.157	10296.3	417.549		BnaA05g27090D	618	443.329	10181.6	434.387		BnaA05g27090D	618	448.819	10254.4	425.983
BnaA05g27100D	5715	5536.16	1061.62	3.41515		BnaA05g27100D	5715	5540.28	1205.39	4.11513		BnaA05g27100D	5715	5545.82	1033.94	3.47603
BnaA05g27110D	1320	1141.16	0	0		BnaA05g27110D	1320	1145.28	0	0		BnaA05g27110D	1320	1150.82	0	0
BnaA05g27120D	378	199.507	5	0.446334		BnaA05g27120D	378	203.56	13	1.20792		BnaA05g27120D	378	209.026	6	0.535186
BnaA05g27130D	4083	3904.16	371.801	1.69602		BnaA05g27130D	4083	3908.28	273.357	1.32292		BnaA05g27130D	4083	3913.82	304.841	1.4522
BnaA05g27140D	1917	1738.16	28.6978	0.294041		BnaA05g27140D	1917	1742.28	25.7252	0.279272		BnaA05g27140D	1917	1747.82	30.1301	0.321408
BnaA05g27150D	1164	985.157	93.0391	1.68193		BnaA05g27150D	1164	989.284	83.3937	1.59441		BnaA05g27150D	1164	994.819	76.9867	1.44286
BnaA05g27160D	624	445.157	57.4276	2.2975		BnaA05g27160D	624	449.284	29.6926	1.25002		BnaA05g27160D	624	454.819	51.7255	2.12041
BnaA05g27170D	603	424.157	25	1.04969		BnaA05g27170D	603	428.329	11	0.48574		BnaA05g27170D	603	433.819	6.5	0.279356
BnaA05g27180D	372	193.605	5.2844	0.486101		BnaA05g27180D	372	197.68	11.8515	1.13396		BnaA05g27180D	372	203.026	7.16604	0.658083
BnaA05g27190D	624	445.157	1420.28	56.821		BnaA05g27190D	624	449.284	1351.01	56.8755		BnaA05g27190D	624	454.819	1244.03	50.9969
BnaA05g27200D	603	424.157	89.3081	3.74983		BnaA05g27200D	603	428.329	68.817	3.03883		BnaA05g27200D	603	433.819	42.8393	1.84114
BnaA05g27210D	2487	2308.16	448.866	3.46337		BnaA05g27210D	2487	2312.28	449.385	3.67591		BnaA05g27210D	2487	2317.82	377.842	3.03937
BnaA05g27220D	813	634.157	1	0.0280835		BnaA05g27220D	813	638.284	1	0.0296329		BnaA05g27220D	813	643.819	0	0
BnaA05g27230D	1254	1075.16	0	0		BnaA05g27230D	1254	1079.28	1	0.0175248		BnaA05g27230D	1254	1084.82	0	0
BnaA05g27240D	1641	1462.16	115.007	1.40081		BnaA05g27240D	1641	1466.28	78.4501	1.01196		BnaA05g27240D	1641	1471.82	99.3347	1.25834
BnaA05g27250D	1164	985.157	31.8721	0.576173		BnaA05g27250D	1164	989.284	18.0716	0.345512		BnaA05g27250D	1164	994.819	11.7261	0.219768
BnaA05g27260D	1329	1150.16	0	0		BnaA05g27260D	1329	1154.28	0	0		BnaA05g27260D	1329	1159.82	0	0
BnaA05g27270D	1515	1336.16	1422.44	18.9593		BnaA05g27270D	1515	1340.28	1303.44	18.3942		BnaA05g27270D	1515	1345.82	1269.83	17.5919
BnaA05g27280D	1020	841.157	133.787	2.83258		BnaA05g27280D	1020	845.284	116.226	2.6007		BnaA05g27280D	1020	850.819	111.986	2.45403
BnaA05g27290D	1056	877.157	0	0		BnaA05g27290D	1056	881.284	0	0		BnaA05g27290D	1056	886.819	0	0
BnaA05g27300D	738	559.157	289.077	9.20721		BnaA05g27300D	738	563.284	278.835	9.36284		BnaA05g27300D	738	568.819	269.27	8.82605
BnaA05g27310D	447	268.157	63	4.18407		BnaA05g27310D	447	272.365	43	2.9861		BnaA05g27310D	447	277.819	53	3.55686
BnaA05g27320D	603	424.157	335.982	14.1071		BnaA05g27320D	603	428.329	345	15.2346		BnaA05g27320D	603	433.819	300.961	12.9347
BnaA05g27330D	453	274.157	240.887	15.6481		BnaA05g27330D	453	278.365	163.944	11.1396		BnaA05g27330D	453	283.819	144.863	9.5163
BnaA05g27340D	450	271.157	134	8.80099		BnaA05g27340D	450	275.365	97	6.6627		BnaA05g27340D	450	280.819	131	8.69757
BnaA05g27350D	1593	1414.16	57.6186	0.725626		BnaA05g27350D	1593	1418.28	51.1062	0.681552		BnaA05g27350D	1593	1423.82	59.9997	0.785683
BnaA05g27360D	279	106.579	18	3.00779		BnaA05g27360D	279	109.986	12	2.06363		BnaA05g27360D	279	113.779	40	6.55467
BnaA05g27370D	270	99.1866	0	0		BnaA05g27370D	270	102.468	0	0		BnaA05g27370D	270	105.963	0	0
BnaA05g27380D	1371	1192.16	450.821	6.73469		BnaA05g27380D	1371	1196.28	470.573	7.44014		BnaA05g27380D	1371	1201.82	348.509	5.40665
BnaA05g27390D	624	445.157	4	0.160027		BnaA05g27390D	624	449.284	8	0.336788		BnaA05g27390D	624	454.819	9	0.368941
BnaA05g27400D	1470	1291.16	0	0		BnaA05g27400D	1470	1295.28	0	0		BnaA05g27400D	1470	1300.82	0	0
BnaA05g27410D	2430	2251.16	6424.54	50.8258		BnaA05g27410D	2430	2255.28	6549.78	54.9305		BnaA05g27410D	2430	2260.82	6061.7	49.9898
BnaA05g27420D	639	460.157	953.422	36.9		BnaA05g27420D	639	464.284	893.362	36.3942		BnaA05g27420D	639	469.819	1126.31	44.6971
BnaA05g27430D	912	733.157	76	1.84614		BnaA05g27430D	912	737.284	89	2.2832		BnaA05g27430D	912	742.819	60	1.50599
BnaA05g27440D	786	607.157	972.481	28.5251		BnaA05g27440D	786	611.284	958.876	29.6693		BnaA05g27440D	786	616.819	838.987	25.3601
BnaA05g27450D	939	760.157	1	0.0234285		BnaA05g27450D	939	764.284	8	0.197981		BnaA05g27450D	939	769.819	3.17647	0.0769324
BnaA05g27460D	357	179.011	2.10526	0.209447		BnaA05g27460D	357	182.981	2.08696	0.215723		BnaA05g27460D	357	188.182	0	0
BnaA05g27470D	1848	1669.16	258.408	2.75713		BnaA05g27470D	1848	1673.28	244.141	2.75968		BnaA05g27470D	1848	1678.82	227.539	2.52699
BnaA05g27480D	747	568.157	2	0.0626916		BnaA05g27480D	747	572.284	0	0		BnaA05g27480D	747	577.819	1	0.0322672
BnaA05g27490D	2613	2434.16	265.014	1.93896		BnaA05g27490D	2613	2438.28	197.718	1.53373		BnaA05g27490D	2613	2443.82	197.767	1.50882
BnaA05g27500D	606	427.157	0	0		BnaA05g27500D	606	431.329	0.999998	0.0438509		BnaA05g27500D	606	436.819	2	0.0853653
BnaA05g27510D	2727	2548.16	616.102	4.306		BnaA05g27510D	2727	2552.28	516.14	3.82495		BnaA05g27510D	2727	2557.82	482.181	3.51474
BnaA05g27520D	342	164.42	110	11.9147		BnaA05g27520D	342	168.438	85	9.54479		BnaA05g27520D	342	173.359	81	8.71144
BnaA05g27530D	483	304.157	702.78	41.1499		BnaA05g27530D	483	308.365	715.701	43.8989		BnaA05g27530D	483	313.819	763.788	45.3782
BnaA05g27540D	240	75.197	308.28	73.0117		BnaA05g27540D	240	78.3689	309.954	74.8069		BnaA05g27540D	240	80.6326	325.11	75.1748
BnaA05g27550D	1275	1096.16	111.425	1.81032		BnaA05g27550D	1275	1100.28	76.0343	1.30705		BnaA05g27550D	1275	1105.82	101.325	1.70839
BnaA05g27560D	1152	973.157	0	0		BnaA05g27560D	1152	977.284	0	0		BnaA05g27560D	1152	982.819	0	0
BnaA05g27570D	357	179.011	0	0		BnaA05g27570D	357	182.981	0	0		BnaA05g27570D	357	188.182	0	0
BnaA05g27580D	828	649.157	0	0		BnaA05g27580D	828	653.284	0	0		BnaA05g27580D	828	658.819	0	0
BnaA05g27590D	903	724.157	57	1.40181		BnaA05g27590D	903	728.284	78	2.02573		BnaA05g27590D	903	733.819	63.2329	1.6066
BnaA05g27600D	1650	1471.16	30	0.36317		BnaA05g27600D	1650	1475.28	40	0.512829		BnaA05g27600D	1650	1480.82	40	0.503629
BnaA05g27610D	1923	1744.16	407.47	4.16062		BnaA05g27610D	1923	1748.28	407.505	4.40868		BnaA05g27610D	1923	1753.82	396.034	4.21017
BnaA05g27620D	1509	1330.16	635.912	8.51415		BnaA05g27620D	1509	1334.28	505.935	7.1719		BnaA05g27620D	1509	1339.82	570.347	7.93681
BnaA05g27630D	1005	826.157	0	0		BnaA05g27630D	1005	830.284	2	0.0455608		BnaA05g27630D	1005	835.819	1	0.022307
BnaA05g27640D	1218	1039.16	0	0		BnaA05g27640D	1218	1043.28	0	0		BnaA05g27640D	1218	1048.82	0	0
BnaA05g27650D	1536	1357.16	115.824	1.5199		BnaA05g27650D	1536	1361.28	109.225	1.51762		BnaA05g27650D	1536	1366.82	111.158	1.51629
BnaA05g27660D	1182	1003.16	225.703	4.00697		BnaA05g27660D	1182	1007.28	262.877	4.93615		BnaA05g27660D	1182	1012.82	267.919	4.93201
BnaA05g27670D	963	784.157	210.288	4.77594		BnaA05g27670D	963	788.284	248.072	5.95228		BnaA05g27670D	963	793.819	185.262	4.35129
BnaA05g27680D	630	451.157	195.643	7.72296		BnaA05g27680D	630	455.284	200.52	8.33033		BnaA05g27680D	630	460.819	238.704	9.65791
BnaA05g27690D	2307	2128.16	166.293	1.39161		BnaA05g27690D	2307	2132.28	149.868	1.32938		BnaA05g27690D	2307	2137.82	125.263	1.09246
BnaA05g27700D	1347	1168.16	0	0		BnaA05g27700D	1347	1172.28	1	0.0161345		BnaA05g27700D	1347	1177.82	1	0.0158298
BnaA05g27710D	1494	1315.16	86.1345	1.1664		BnaA05g27710D	1494	1319.28	65	0.931886		BnaA05g27710D	1494	1324.82	73.8301	1.03903
BnaA05g27720D	933	754.157	69.2927	1.63634		BnaA05g27720D	933	758.284	45.8336	1.14325		BnaA05g27720D	933	763.819	57.4025	1.40118
BnaA05g27730D	1593	1414.16	0	0		BnaA05g27730D	1593	1418.28	1	0.013336		BnaA05g27730D	1593	1423.82	0	0
BnaA05g27740D	762	583.157	7.36057	0.224788		BnaA05g27740D	762	587.284	10	0.322062		BnaA05g27740D	762	592.819	4	0.125803
BnaA05g27750D	576	397.157	0	0		BnaA05g27750D	576	401.329	0	0		BnaA05g27750D	576	406.819	0	0
BnaA05g27760D	1734	1555.16	171.812	1.96755		BnaA05g27760D	1734	1559.28	155.214	1.88276		BnaA05g27760D	1734	1564.82	141.407	1.68485
BnaA05g27770D	645	466.157	182.297	6.96457		BnaA05g27770D	645	470.284	145.37	5.8466		BnaA05g27770D	645	475.819	145.732	5.71039
BnaA05g27780D	1128	949.157	91.7142	1.72086		BnaA05g27780D	1128	953.284	62.3726	1.23754		BnaA05g27780D	1128	958.819	75.0565	1.4595
BnaA05g27790D	771	592.157	101.779	3.06104		BnaA05g27790D	771	596.284	102.891	3.2637		BnaA05g27790D	771	601.819	87.9042	2.72331
BnaA05g27800D	744	565.157	628.86	19.8168		BnaA05g27800D	744	569.284	553.155	18.3783		BnaA05g27800D	744	574.819	591.102	19.1727
BnaA05g27810D	1218	1039.16	64	1.09685		BnaA05g27810D	1218	1043.28	61	1.1059		BnaA05g27810D	1218	1048.82	93	1.65324
BnaA05g27820D	405	226.278	0	0		BnaA05g27820D	405	230.391	0	0		BnaA05g27820D	405	235.869	0	0
BnaA05g27830D	255	86.7672	0	0		BnaA05g27830D	255	89.954	0	0		BnaA05g27830D	255	92.9551	1	0.200576
BnaA05g27840D	1314	1135.16	580.389	9.10564		BnaA05g27840D	1314	1139.28	500.344	8.30662		BnaA05g27840D	1314	1144.82	415.517	6.76714
BnaA05g27850D	4638	4459.16	3371.69	13.4661		BnaA05g27850D	4638	4463.28	2910.3	12.3331		BnaA05g27850D	4638	4468.82	2780	11.5986
BnaA05g27860D	504	325.157	5	0.273857		BnaA05g27860D	504	329.365	15	0.861393		BnaA05g27860D	504	334.819	14	0.779599
BnaA05g27870D	519	340.157	41	2.14661		BnaA05g27870D	519	344.365	48.2671	2.65106		BnaA05g27870D	519	349.819	44	2.34511
BnaA05g27880D	1509	1330.16	109	1.45939		BnaA05g27880D	1509	1334.28	120	1.70106		BnaA05g27880D	1509	1339.82	124	1.72555
BnaA05g27890D	972	793.157	1	0.0224537		BnaA05g27890D	972	797.284	0	0		BnaA05g27890D	972	802.819	0	0
BnaA05g27900D	1095	916.157	0	0		BnaA05g27900D	1095	920.284	0	0		BnaA05g27900D	1095	925.819	0	0
BnaA05g27910D	768	589.157	0	0		BnaA05g27910D	768	593.284	1	0.0318805		BnaA05g27910D	768	598.819	0	0
BnaA05g27920D	1344	1165.16	52.3326	0.799899		BnaA05g27920D	1344	1169.28	64	1.03526		BnaA05g27920D	1344	1174.82	50.3261	0.798684
BnaA05g27930D	945	766.157	27	0.627615		BnaA05g27930D	945	770.284	21	0.515651		BnaA05g27930D	945	775.819	26	0.624836
BnaA05g27940D	1353	1174.16	32.8124	0.497691		BnaA05g27940D	1353	1178.28	26.7348	0.429156		BnaA05g27940D	1353	1183.82	9.62987	0.151666
BnaA05g27950D	621	442.157	143.451	5.77796		BnaA05g27950D	621	446.284	141.623	6.00221		BnaA05g27950D	621	451.819	167.737	6.9218
BnaA05g27960D	327	150.084	6.5	0.771306		BnaA05g27960D	327	153.938	0	0		BnaA05g27960D	327	158.841	0	0
BnaA05g27970D	1095	916.157	203	3.94615		BnaA05g27970D	1095	920.284	181	3.72001		BnaA05g27970D	1095	925.819	145	2.92008
BnaA05g27980D	861	682.157	273	7.12731		BnaA05g27980D	861	686.284	264.426	7.28767		BnaA05g27980D	861	691.819	233.514	6.29324
BnaA05g27990D	294	119.627	19	2.82861		BnaA05g27990D	294	123.209	26	3.99133		BnaA05g27990D	294	127.507	20	2.92448
BnaA05g28000D	696	517.157	1309.91	45.1095		BnaA05g28000D	696	521.284	1027.07	37.266		BnaA05g28000D	696	526.819	1120.96	39.6718
BnaA05g28010D	255	86.7672	11.8621	2.43475		BnaA05g28010D	255	89.954	28.3686	5.96492		BnaA05g28010D	255	92.9551	24.2976	4.87353
BnaA05g28020D	696	517.157	0	0		BnaA05g28020D	696	521.284	0	0		BnaA05g28020D	696	526.819	0	0
BnaA05g28030D	726	547.157	74.0648	2.41073		BnaA05g28030D	726	551.284	100.115	3.43489		BnaA05g28030D	726	556.819	92.3121	3.09099
BnaA05g28040D	315	138.843	0	0		BnaA05g28040D	315	142.608	0	0		BnaA05g28040D	315	147.298	0	0
BnaA05g28050D	828	649.157	705.984	19.3684		BnaA05g28050D	828	653.284	625.476	18.1091		BnaA05g28050D	828	658.819	631.008	17.8576
BnaA05g28060D	3141	2962.16	67	0.402823		BnaA05g28060D	3141	2966.28	77	0.490982		BnaA05g28060D	3141	2971.82	79	0.49563
BnaA05g28070D	219	60.5891	95.3443	28.0251		BnaA05g28070D	219	63.3234	86.146	25.7311		BnaA05g28070D	219	64.8977	76.2621	21.9095
BnaA05g28080D	777	598.157	677.417	20.1692		BnaA05g28080D	777	602.284	594.448	18.6681		BnaA05g28080D	777	607.819	580.434	17.8046
BnaA05g28090D	1317	1138.16	77.9826	1.22023		BnaA05g28090D	1317	1142.28	49.0705	0.81252		BnaA05g28090D	1317	1147.82	59.4	0.964864
BnaA05g28100D	1134	955.157	72.4734	1.3513		BnaA05g28100D	1134	959.284	65.4795	1.29106		BnaA05g28100D	1134	964.819	78.5343	1.51763
BnaA05g28110D	741	562.157	1	0.0316804		BnaA05g28110D	741	566.284	0	0		BnaA05g28110D	741	571.819	1	0.0326058
BnaA05g28120D	597	418.157	3.36312	0.143236		BnaA05g28120D	597	422.329	4.27085	0.191272		BnaA05g28120D	597	427.819	2.12158	0.0924595
BnaA05g28130D	633	454.157	0	0		BnaA05g28130D	633	458.284	2.66667	0.110058		BnaA05g28130D	633	463.819	1	0.040198
BnaA05g28140D	1032	853.157	416.539	8.69509		BnaA05g28140D	1032	857.284	387.691	8.5536		BnaA05g28140D	1032	862.819	410.864	8.87833
BnaA05g28150D	729	550.157	19.1341	0.619395		BnaA05g28150D	729	554.284	24.089	0.822004		BnaA05g28150D	729	559.819	16.142	0.537604
BnaA05g28160D	1245	1066.16	0	0		BnaA05g28160D	1245	1070.28	0	0		BnaA05g28160D	1245	1075.82	0	0
BnaA05g28170D	1083	904.157	0	0		BnaA05g28170D	1083	908.284	0	0		BnaA05g28170D	1083	913.819	2	0.0408059
BnaA05g28180D	1350	1171.16	426	6.47802		BnaA05g28180D	1350	1175.28	459.561	7.39586		BnaA05g28180D	1350	1180.82	422.043	6.66387
BnaA05g28190D	651	472.157	24.2516	0.914747		BnaA05g28190D	651	476.284	40.9128	1.62473		BnaA05g28190D	651	481.819	7.18187	0.277911
BnaA05g28200D	1731	1552.16	51.861	0.59505		BnaA05g28200D	1731	1556.28	52.0604	0.632713		BnaA05g28200D	1731	1561.82	41.802	0.499022
BnaA05g28210D	1206	1027.16	82	1.42175		BnaA05g28210D	1206	1031.28	103	1.88906		BnaA05g28210D	1206	1036.82	129	2.31974
BnaA05g28220D	1011	832.157	572.077	12.2433		BnaA05g28220D	1011	836.284	541.076	12.2375		BnaA05g28220D	1011	841.819	573.14	12.6939
BnaA05g28230D	462	283.157	0	0		BnaA05g28230D	462	287.365	0	0		BnaA05g28230D	462	292.819	0	0
BnaA05g28240D	207	53.203	67.2392	22.5079		BnaA05g28240D	207	55.9804	72.2151	24.3994		BnaA05g28240D	207	56.4653	57.7502	19.0689
BnaA05g28250D	231	68.6616	579.779	150.382		BnaA05g28250D	231	71.7957	445.717	117.422		BnaA05g28250D	231	73.7239	588.382	148.8
BnaA05g28260D	975	796.157	117	2.61719		BnaA05g28260D	975	800.284	126.269	2.98429		BnaA05g28260D	975	805.819	104	2.40629
BnaA05g28270D	1551	1372.16	31	0.402351		BnaA05g28270D	1551	1376.28	40	0.549718		BnaA05g28270D	1551	1381.82	50	0.674639
BnaA05g28280D	1167	988.157	0	0		BnaA05g28280D	1167	992.284	0	0		BnaA05g28280D	1167	997.819	0	0
BnaA05g28290D	1101	922.157	0	0		BnaA05g28290D	1101	926.284	0	0		BnaA05g28290D	1101	931.819	0	0
BnaA05g28300D	1446	1267.16	18.8189	0.264491		BnaA05g28300D	1446	1271.28	11.1562	0.165982		BnaA05g28300D	1446	1276.82	11.0498	0.161354
BnaA05g28310D	1644	1465.16	92.3139	1.1221		BnaA05g28310D	1644	1469.28	107.351	1.38194		BnaA05g28310D	1644	1474.82	87	1.09985
BnaA05g28320D	129	19.1954	0	0		BnaA05g28320D	129	19.8859	0	0		BnaA05g28320D	129	18.6917	0	0
BnaA05g28330D	390	211.322	2.32967	0.196334		BnaA05g28330D	390	215.436	3	0.263385		BnaA05g28330D	390	220.983	1.3418	0.113209
BnaA05g28340D	486	307.157	128.863	7.47161		BnaA05g28340D	486	311.365	142.424	8.6517		BnaA05g28340D	486	316.819	158.26	9.31349
BnaA05g28350D	2172	1993.16	284.89	2.54556		BnaA05g28350D	2172	1997.28	288.423	2.73135		BnaA05g28350D	2172	2002.82	275.517	2.56484
BnaA05g28360D	951	772.157	24.5267	0.565694		BnaA05g28360D	951	776.284	14.9985	0.365438		BnaA05g28360D	951	781.819	34.4494	0.821539
BnaA05g28370D	1368	1189.16	387.216	5.79911		BnaA05g28370D	1368	1193.28	322.598	5.11336		BnaA05g28370D	1368	1198.82	338.042	5.25739
BnaA05g28380D	1017	838.157	0	0		BnaA05g28380D	1017	842.284	0	0		BnaA05g28380D	1017	847.819	4	0.087965
BnaA05g28390D	1332	1153.16	273.225	4.21969		BnaA05g28390D	1332	1157.28	274.091	4.47963		BnaA05g28390D	1332	1162.82	252.65	4.05099
BnaA05g28400D	2049	1870.16	416.043	3.96194		BnaA05g28400D	2049	1874.28	303.624	3.064		BnaA05g28400D	2049	1879.82	240.102	2.3814
BnaA05g28410D	1548	1369.16	159.884	2.07969		BnaA05g28410D	1548	1373.28	145.052	1.9978		BnaA05g28410D	1548	1378.82	184.782	2.49865
BnaA05g28420D	801	622.157	61.0602	1.74786		BnaA05g28420D	801	626.284	53.6138	1.61917		BnaA05g28420D	801	631.819	48.3062	1.42549
BnaA05g28430D	123	18.6784	0	0		BnaA05g28430D	123	18.495	0	0		BnaA05g28430D	123	17.2895	0	0
BnaA05g28440D	3168	2989.16	963.526	5.74067		BnaA05g28440D	3168	2993.28	915.091	5.78235		BnaA05g28440D	3168	2998.82	834.853	5.19054
BnaA05g28450D	1896	1717.16	647	6.7103		BnaA05g28450D	1896	1721.28	667	7.32928		BnaA05g28450D	1896	1726.82	660.609	7.13264
BnaA05g28460D	1209	1030.16	62	1.07185		BnaA05g28460D	1209	1034.28	51	0.932649		BnaA05g28460D	1209	1039.82	57	1.02204
BnaA05g28470D	2121	1942.16	1013.92	9.2975		BnaA05g28470D	2121	1946.28	659.858	6.41257		BnaA05g28470D	2121	1951.82	639.884	6.11244
BnaA05g28480D	1536	1357.16	0	0		BnaA05g28480D	1536	1361.28	0	0		BnaA05g28480D	1536	1366.82	2	0.0272817
BnaA05g28490D	2499	2320.16	43.92	0.337126		BnaA05g28490D	2499	2324.28	37	0.301093		BnaA05g28490D	2499	2329.82	29.8687	0.239027
BnaA05g28500D	951	772.157	2	0.0461288		BnaA05g28500D	951	776.284	5	0.121825		BnaA05g28500D	951	781.819	8.0076	0.190963
BnaA05g28510D	2196	2017.16	1113	9.82659		BnaA05g28510D	2196	2021.28	971.988	9.09539		BnaA05g28510D	2196	2026.82	976	8.97817
BnaA05g28520D	720	541.157	91.7726	3.02021		BnaA05g28520D	720	545.284	68.7669	2.38531		BnaA05g28520D	720	550.819	94.8572	3.21081
BnaA05g28530D	990	811.157	263	5.77429		BnaA05g28530D	990	815.284	257.688	5.97823		BnaA05g28530D	990	820.819	222.775	5.06026
BnaA05g28540D	1482	1303.16	289.983	3.963		BnaA05g28540D	1482	1307.28	263.933	3.81867		BnaA05g28540D	1482	1312.82	241	3.42267
BnaA05g28550D	735	556.157	348.956	11.1743		BnaA05g28550D	735	560.284	345.319	11.6574		BnaA05g28550D	735	565.819	334.796	11.032
BnaA05g28560D	714	535.157	432	14.3764		BnaA05g28560D	714	539.284	418	14.6604		BnaA05g28560D	714	544.819	444	15.1944
BnaA05g28570D	1755	1576.16	0	0		BnaA05g28570D	1755	1580.28	0	0		BnaA05g28570D	1755	1585.82	0	0
BnaC04g19310D	57	22.2381	0	0		BnaC04g19310D	57	27.2714	0	0		BnaC04g19310D	57	23.1404	0	0
BnaC04g19320D	243	77.455	0	0		BnaC04g19320D	243	80.773	0	0		BnaC04g19320D	243	83.0738	0	0
BnaC04g19330D	798	619.157	43	1.23684		BnaC04g19330D	798	623.284	61	1.85111		BnaC04g19330D	798	628.819	62	1.83831
BnaC04g19340D	606	427.157	0	0		BnaC04g19340D	606	431.329	0	0		BnaC04g19340D	606	436.819	0	0
BnaC04g19350D	330	152.931	0	0		BnaC04g19350D	330	156.797	0	0		BnaC04g19350D	330	161.776	0	0
BnaC04g19360D	69	30.0405	2	1.18569		BnaC04g19360D	69	32.6897	4	2.3144		BnaC04g19360D	69	30.791	5	3.0276
BnaC04g19370D	1164	985.157	53	0.958116		BnaC04g19370D	1164	989.284	32	0.61181		BnaC04g19370D	1164	994.819	25	0.468542
BnaC04g19380D	756	577.157	2.25102	0.0694597		BnaC04g19380D	756	581.284	1.09422	0.0356046		BnaC04g19380D	756	586.819	1	0.0317723
BnaC04g19390D	585	406.157	0	0		BnaC04g19390D	585	410.329	0	0		BnaC04g19390D	585	415.819	0	0
BnaC04g19400D	255	86.7672	0	0		BnaC04g19400D	255	89.954	0	0		BnaC04g19400D	255	92.9551	0	0
BnaC04g19410D	1536	1357.16	90.3434	1.18553		BnaC04g19410D	1536	1361.28	90.9358	1.2635		BnaC04g19410D	1536	1366.82	60.7353	0.828482
BnaC04g19420D	219	60.5891	0	0		BnaC04g19420D	219	63.3234	0	0		BnaC04g19420D	219	64.8977	0	0
BnaC04g19430D	1512	1333.16	60	0.801526		BnaC04g19430D	1512	1337.28	52	0.735474		BnaC04g19430D	1512	1342.82	47.961	0.665922
BnaC04g19440D	408	229.255	100	7.76834		BnaC04g19440D	408	233.391	73	5.91599		BnaC04g19440D	408	238.869	70	5.46374
BnaC04g19450D	660	481.157	0	0		BnaC04g19450D	660	485.284	0	0		BnaC04g19450D	660	490.819	0	0
BnaC04g19460D	381	202.446	0	0		BnaC04g19460D	381	206.478	0	0		BnaC04g19460D	381	212.026	0	0
BnaC04g19470D	1140	961.157	115.168	2.13395		BnaC04g19470D	1140	965.284	107.38	2.10405		BnaC04g19470D	1140	970.819	121.675	2.33677
BnaC04g19480D	2808	2629.16	30.8286	0.208826		BnaC04g19480D	2808	2633.28	32.0858	0.230464		BnaC04g19480D	2808	2638.82	29.7183	0.209975
BnaC04g19490D	231	68.6616	0	0		BnaC04g19490D	231	71.7957	0	0		BnaC04g19490D	231	73.7239	0	0
BnaC04g19500D	645	466.157	0	0		BnaC04g19500D	645	470.284	0	0		BnaC04g19500D	645	475.819	0	0
BnaC04g19510D	1818	1639.16	120.819	1.31269		BnaC04g19510D	1818	1643.28	110.307	1.26964		BnaC04g19510D	1818	1648.82	100.274	1.13388
BnaC04g19520D	372	193.605	0	0		BnaC04g19520D	372	197.68	0	0		BnaC04g19520D	372	203.026	0	0
BnaC04g19530D	498	319.157	0	0		BnaC04g19530D	498	323.365	0	0		BnaC04g19530D	498	328.819	0	0
BnaC04g19540D	258	89.1006	0	0		BnaC04g19540D	258	92.4047	0	0		BnaC04g19540D	258	95.4593	0	0
BnaC04g19550D	2502	2323.16	4	0.030664		BnaC04g19550D	2502	2327.28	3	0.0243815		BnaC04g19550D	2502	2332.82	2	0.0159846
BnaC04g19560D	2151	1972.16	0	0		BnaC04g19560D	2151	1976.28	0	0		BnaC04g19560D	2151	1981.82	0	0
BnaC04g19570D	351	173.152	39.0814	4.01967		BnaC04g19570D	351	177.108	91.3279	9.75336		BnaC04g19570D	351	182.2	72.213	7.38956
BnaC04g19580D	192	44.7099	0	0		BnaC04g19580D	192	47.5469	0	0		BnaC04g19580D	192	47.1326	0	0
BnaC04g19590D	636	457.157	13.6364	0.531228		BnaC04g19590D	636	461.284	10.1739	0.417165		BnaC04g19590D	636	466.819	14	0.559156
BnaC04g19600D	336	158.697	1	0.112222		BnaC04g19600D	336	162.588	1	0.116332		BnaC04g19600D	336	167.529	5	0.556458
BnaC04g19610D	225	64.5541	0	0		BnaC04g19610D	225	67.3263	0	0		BnaC04g19610D	225	69.1799	0	0
BnaC04g19620D	201	50.0228	0	0		BnaC04g19620D	201	52.5708	0	0		BnaC04g19620D	201	52.5665	0	0
BnaC04g19630D	963	784.157	17.2556	0.3919		BnaC04g19630D	963	788.284	9.60577	0.230482		BnaC04g19630D	963	793.819	7.47811	0.17564
BnaC04g19640D	597	418.157	0	0		BnaC04g19640D	597	422.329	0	0		BnaC04g19640D	597	427.819	0	0
BnaC04g19650D	366	187.7	0	0		BnaC04g19650D	366	191.719	0	0		BnaC04g19650D	366	197.105	0	0
BnaC04g19660D	762	583.157	0	0		BnaC04g19660D	762	587.284	0	0		BnaC04g19660D	762	592.819	0	0
BnaC04g19670D	285	111.729	0	0		BnaC04g19670D	285	115.128	0	0		BnaC04g19670D	285	119.231	0	0
BnaC04g19680D	657	478.157	0	0		BnaC04g19680D	657	482.284	0	0		BnaC04g19680D	657	487.819	6	0.229322
BnaC04g19690D	699	520.157	0	0		BnaC04g19690D	699	524.284	0	0		BnaC04g19690D	699	529.819	0	0
BnaC04g19700D	1251	1072.16	360.294	5.98475		BnaC04g19700D	1251	1076.28	365.254	6.41884		BnaC04g19700D	1251	1081.82	312.282	5.38203
BnaC04g19710D	204	51.5422	158	54.5936		BnaC04g19710D	204	54.1827	154.449	53.9152		BnaC04g19710D	204	54.3869	160.79	55.1211
BnaC04g19720D	285	111.729	0	0		BnaC04g19720D	285	115.128	0	0		BnaC04g19720D	285	119.231	0	0
BnaC04g19730D	408	229.255	0	0		BnaC04g19730D	408	233.391	0	0		BnaC04g19730D	408	238.869	0	0
BnaC04g19740D	135	20.577	0	0		BnaC04g19740D	135	21.6906	0	0		BnaC04g19740D	135	20.9117	0	0
BnaC04g19750D	192	44.7099	0	0		BnaC04g19750D	192	47.5469	0	0		BnaC04g19750D	192	47.1326	0	0
BnaC04g19760D	381	202.446	3.21171	0.282536		BnaC04g19760D	381	206.478	5	0.458019		BnaC04g19760D	381	212.026	3.54915	0.312097
BnaC04g19770D	351	173.152	0	0		BnaC04g19770D	351	177.108	0	0		BnaC04g19770D	351	182.2	0	0
BnaC04g19780D	249	81.9411	0	0		BnaC04g19780D	249	85.2494	0	0		BnaC04g19780D	249	87.8458	0	0
BnaC04g19790D	87	36.3619	0	0		BnaC04g19790D	87	42.1	0	0		BnaC04g19790D	87	36.9684	0	0
BnaC04g19800D	438	259.157	0	0		BnaC04g19800D	438	263.365	0	0		BnaC04g19800D	438	268.819	0	0
BnaC04g19810D	99	22.2218	0	0		BnaC04g19810D	99	21.1589	0	0		BnaC04g19810D	99	17.4209	0	0
BnaC04g19820D	675	496.157	2.50188	0.089804		BnaC04g19820D	675	500.284	0	0		BnaC04g19820D	675	505.819	0	0
BnaC04g19830D	303	127.751	0.569429	0.0793819		BnaC04g19830D	303	131.508	1.77852	0.255797		BnaC04g19830D	303	135.963	2.43985	0.334575
BnaC04g19840D	1053	874.157	4	0.0814926		BnaC04g19840D	1053	878.284	7	0.150748		BnaC04g19840D	1053	883.819	7	0.147668
BnaC04g19850D	327	150.084	0	0		BnaC04g19850D	327	153.938	0	0		BnaC04g19850D	327	158.841	0	0
BnaC04g19860D	186	41.5066	95	40.7619		BnaC04g19860D	186	44.0964	121	51.9003		BnaC04g19860D	186	43.5883	122	52.1847
BnaC04g19870D	273	101.718	40	7.0034		BnaC04g19870D	273	104.946	35.5	6.39806		BnaC04g19870D	273	108.497	53	9.10772
BnaC04g19880D	273	101.718	40	7.0034		BnaC04g19880D	273	104.946	35.5	6.39806		BnaC04g19880D	273	108.497	53	9.10772
BnaC04g19890D	414	235.255	0	0		BnaC04g19890D	414	239.391	0	0		BnaC04g19890D	414	244.869	0	0
BnaC04g19900D	189	43.0821	0	0		BnaC04g19900D	189	45.8735	0	0		BnaC04g19900D	189	45.4811	0	0
BnaC03g55000D	711	532.157	0	0		BnaC03g55000D	711	536.284	0	0		BnaC03g55000D	711	541.819	0	0
BnaC03g54990D	714	535.157	10.2857	0.342295		BnaC03g54990D	714	539.284	17.1479	0.601425		BnaC03g54990D	714	544.819	31.5385	1.0793
BnaC03g54980D	1206	1027.16	158.222	2.74333		BnaC03g54980D	1206	1031.28	172.081	3.15604		BnaC03g54980D	1206	1036.82	157.542	2.833
BnaC03g54970D	714	535.157	0	0		BnaC03g54970D	714	539.284	0	0		BnaC03g54970D	714	544.819	0	0
BnaC03g54960D	2718	2539.16	278.067	1.95032		BnaC03g54960D	2718	2543.28	269.57	2.00477		BnaC03g54960D	2718	2548.82	239.165	1.74949
BnaC03g54950D	621	442.157	43.9518	1.7703		BnaC03g54950D	621	446.284	40.8	1.72917		BnaC03g54950D	621	451.819	18.75	0.773731
BnaC03g54940D	840	661.157	208.288	5.61057		BnaC03g54940D	840	665.284	192.681	5.47797		BnaC03g54940D	840	670.819	128	3.5576
BnaC03g54930D	681	502.157	2	0.0709313		BnaC03g54930D	681	506.284	5	0.186794		BnaC03g54930D	681	511.819	3	0.109284
BnaC03g54920D	522	343.157	0	0		BnaC03g54920D	522	347.365	0	0		BnaC03g54920D	522	352.819	0	0
BnaC03g54910D	1365	1186.16	96.858	1.45426		BnaC03g54910D	1365	1190.28	88.3735	1.4043		BnaC03g54910D	1365	1195.82	72.6043	1.13201
BnaC03g54900D	531	352.157	2	0.101144		BnaC03g54900D	531	356.365	6	0.318452		BnaC03g54900D	531	361.819	1	0.0515302
BnaC03g54890D	543	364.157	4	0.195623		BnaC03g54890D	543	368.365	0	0		BnaC03g54890D	543	373.819	1	0.049876
BnaC03g54880D	1038	859.157	0	0		BnaC03g54880D	1038	863.284	0	0		BnaC03g54880D	1038	868.819	0	0
BnaC03g54870D	549	370.157	0	0		BnaC03g54870D	549	374.329	0	0		BnaC03g54870D	549	379.819	0	0
BnaC03g54860D	186	41.5066	0	0		BnaC03g54860D	186	44.0964	0	0		BnaC03g54860D	186	43.5883	0	0
BnaC03g54850D	768	589.157	0	0		BnaC03g54850D	768	593.284	0	0		BnaC03g54850D	768	598.819	0	0
BnaC03g54840D	1392	1213.16	100.425	1.47425		BnaC03g54840D	1392	1217.28	71.6719	1.11364		BnaC03g54840D	1392	1222.82	79.7038	1.21526
BnaC03g54830D	1503	1324.16	0	0		BnaC03g54830D	1503	1328.28	2	0.0284791		BnaC03g54830D	1503	1333.82	2	0.0279567
BnaC03g54820D	408	229.255	1	0.0776834		BnaC03g54820D	408	233.391	3	0.243123		BnaC03g54820D	408	238.869	1	0.0780534
BnaC03g54810D	1041	862.157	1	0.0206567		BnaC03g54810D	1041	866.284	1	0.0218337		BnaC03g54810D	1041	871.819	0	0
BnaC03g54800D	603	424.157	0	0		BnaC03g54800D	603	428.329	0	0		BnaC03g54800D	603	433.819	0	0
BnaC03g54790D	429	250.208	1	0.0711782		BnaC03g54790D	429	254.365	0	0		BnaC03g54790D	429	259.845	1	0.0717528
BnaC03g54780D	3051	2872.16	248.371	1.54007		BnaC03g54780D	3051	2876.28	235.417	1.54808		BnaC03g54780D	3051	2881.82	184.881	1.19613
BnaC03g54770D	894	715.157	0	0		BnaC03g54770D	894	719.284	0	0		BnaC03g54770D	894	724.819	0	0
BnaC03g54760D	273	101.718	2	0.35017		BnaC03g54760D	273	104.946	4	0.720908		BnaC03g54760D	273	108.497	4	0.687375
BnaC03g54750D	1500	1321.16	0	0		BnaC03g54750D	1500	1325.28	0	0		BnaC03g54750D	1500	1330.82	0	0
BnaC03g54740D	1869	1690.16	371.063	3.90993		BnaC03g54740D	1869	1694.28	324.428	3.62176		BnaC03g54740D	1869	1699.82	337.976	3.70711
BnaC03g54730D	354	176.065	0	0		BnaC03g54730D	354	180.072	0	0		BnaC03g54730D	354	185.182	0	0
BnaC03g54720D	1326	1147.16	149.951	2.32795		BnaC03g54720D	1326	1151.28	116.718	1.91754		BnaC03g54720D	1326	1156.82	111.301	1.79386
BnaC03g54710D	183	40.0686	0	0		BnaC03g54710D	183	42.481	1	0.445239		BnaC03g54710D	183	41.846	0	0
BnaC03g54700D	222	62.6395	0	0		BnaC03g54700D	222	65.3797	0	0		BnaC03g54700D	222	67.0955	0	0
BnaC03g54690D	321	144.529	0	0		BnaC03g54690D	321	148.227	0	0		BnaC03g54690D	321	153.012	0	0
BnaC03g54680D	276	104.209	0	0		BnaC03g54680D	276	107.436	0	0		BnaC03g54680D	276	111.124	0	0
BnaC03g54670D	153	25.9152	0	0		BnaC03g54670D	153	28.2985	0	0		BnaC03g54670D	153	27.1968	0	0
BnaC03g54660D	708	529.157	493.839	16.6207		BnaC03g54660D	708	533.284	464.634	16.4793		BnaC03g54660D	708	538.819	415.132	14.3647
BnaA06g25070D	4680	4501.16	35.6143	0.140912		BnaA06g25070D	4680	4505.28	48.0633	0.20178		BnaA06g25070D	4680	4510.82	35.7405	0.147726
BnaA06g25060D	726	547.157	0	0		BnaA06g25060D	726	551.284	0	0		BnaA06g25060D	726	556.819	0	0
BnaA06g25050D	141	22.256	36.1629	28.9376		BnaA06g25050D	141	23.6509	34	27.1907		BnaA06g25050D	141	22.7139	27.4774	22.5547
BnaA06g25040D	2184	2005.16	2231.24	19.8173		BnaA06g25040D	2184	2009.28	2433.94	22.9117		BnaA06g25040D	2184	2014.82	2685.72	24.8529
BnaA06g25030D	1143	964.157	900.724	16.6376		BnaA06g25030D	1143	968.284	1026.33	20.0481		BnaA06g25030D	1143	973.819	797.128	15.2617
BnaA06g25020D	330	152.931	112.807	13.1368		BnaA06g25020D	330	156.797	76.8933	9.27551		BnaA06g25020D	330	161.776	111.892	12.8954
BnaA06g25010D	831	652.157	813.008	22.2019		BnaA06g25010D	831	656.284	679.987	19.5973		BnaA06g25010D	831	661.819	658.587	18.5536
BnaA06g25000D	852	673.157	56.4932	1.49461		BnaA06g25000D	852	677.284	57.5162	1.60623		BnaA06g25000D	852	682.819	47	1.28335
BnaA06g24990D	1794	1615.16	239.146	2.63691		BnaA06g24990D	1794	1619.28	230.131	2.68807		BnaA06g24990D	1794	1624.82	209.375	2.40255
BnaA06g24980D	1410	1231.16	20	0.28931		BnaA06g24980D	1410	1235.28	6	0.0918697		BnaA06g24980D	1410	1240.82	16.2707	0.244484
BnaA06g24970D	555	376.157	524.296	24.823		BnaA06g24970D	555	380.329	450.247	22.3913		BnaA06g24970D	555	385.819	510.891	24.6887
BnaA06g24960D	2430	2251.16	251.652	1.99087		BnaA06g24960D	2430	2255.28	299.548	2.51219		BnaA06g24960D	2430	2260.82	286.21	2.36033
BnaA06g24950D	873	694.157	133.101	3.41484		BnaA06g24950D	873	698.284	105.622	2.86095		BnaA06g24950D	873	703.819	150.15	3.97757
BnaA06g24940D	462	283.157	658.875	41.4404		BnaA06g24940D	462	287.365	589.766	38.818		BnaA06g24940D	462	292.819	620.735	39.524
BnaA06g24930D	246	79.5856	135.7	30.3663		BnaA06g24930D	246	83.0636	100.901	22.976		BnaA06g24930D	246	85.4471	117.423	25.6217
BnaA06g24920D	1473	1294.16	55.3438	0.761604		BnaA06g24920D	1473	1298.28	60	0.874117		BnaA06g24920D	1473	1303.82	52.7103	0.753757
BnaA06g24910D	498	319.157	12	0.669614		BnaA06g24910D	498	323.365	13	0.760392		BnaA06g24910D	498	328.819	5	0.283509
BnaA06g24900D	990	811.157	481.185	10.5646		BnaA06g24900D	990	815.284	454.167	10.5365		BnaA06g24900D	990	820.819	427.408	9.70841
BnaA06g24890D	63	26.029	65	44.4737		BnaA06g24890D	63	30.5974	72	44.5078		BnaA06g24890D	63	27.459	67	45.4928
BnaA06g24880D	504	325.157	25	1.36929		BnaA06g24880D	504	329.365	18	1.03367		BnaA06g24880D	504	334.819	11	0.612542
BnaA06g24870D	450	271.157	31	2.03605		BnaA06g24870D	450	275.365	18	1.23638		BnaA06g24870D	450	280.819	20	1.32787
BnaA06g24860D	606	427.157	0	0		BnaA06g24860D	606	431.329	0	0		BnaA06g24860D	606	436.819	0	0
BnaA06g24850D	1200	1021.16	481.988	8.40604		BnaA06g24850D	1200	1025.28	505.992	9.33441		BnaA06g24850D	1200	1030.82	441.515	7.98576
BnaA06g24840D	1785	1606.16	153.803	1.70539		BnaA06g24840D	1785	1610.28	145.464	1.7086		BnaA06g24840D	1785	1615.82	134.626	1.55342
BnaA06g24830D	1434	1255.16	13.4906	0.191417		BnaA06g24830D	1434	1259.28	18.439	0.27695		BnaA06g24830D	1434	1264.82	17.8416	0.263001
BnaA06g24820D	237	72.8904	47.9016	11.7038		BnaA06g24820D	237	76.0999	21.2432	5.27989		BnaA06g24820D	237	78.326	19.708	4.69125
BnaA06g24810D	597	418.157	1	0.0425901		BnaA06g24810D	597	422.329	4	0.179142		BnaA06g24810D	597	427.819	0	0
BnaA06g24800D	981	802.157	150.196	3.33461		BnaA06g24800D	981	806.284	153.769	3.60718		BnaA06g24800D	981	811.819	129.511	2.97441
BnaA06g24790D	1890	1711.16	56.4375	0.587388		BnaA06g24790D	1890	1715.28	48	0.529289		BnaA06g24790D	1890	1720.82	74.4596	0.806749
BnaA06g24780D	786	607.157	342.426	10.0441		BnaA06g24780D	786	611.284	355.265	10.9925		BnaA06g24780D	786	616.819	278.563	8.42014
BnaA06g24770D	270	99.1866	2	0.359107		BnaA06g24770D	270	102.468	2	0.369172		BnaA06g24770D	270	105.963	0	0
BnaA06g24760D	1107	928.157	0	0		BnaA06g24760D	1107	932.284	0	0		BnaA06g24760D	1107	937.819	2.64051	0.0524954
BnaA06g24750D	156	27.4724	0	0		BnaA06g24750D	156	29.9437	0	0		BnaA06g24750D	156	28.503	0	0
BnaA06g24740D	1650	1471.16	25	0.302642		BnaA06g24740D	1650	1475.28	25	0.320518		BnaA06g24740D	1650	1480.82	16	0.201452
BnaA06g24730D	300	125.087	5.88125	0.837344		BnaA06g24730D	300	128.719	8.95838	1.31636		BnaA06g24730D	300	133.072	12.1492	1.70221
BnaA06g24720D	204	51.5422	2	0.691058		BnaA06g24720D	204	54.1827	3	1.04725		BnaA06g24720D	204	54.3869	1	0.342814
BnaA06g24710D	1521	1342.16	631.31	8.37697		BnaA06g24710D	1521	1346.28	648.229	9.10709		BnaA06g24710D	1521	1351.82	609	8.39946
BnaA06g24700D	2715	2536.16	6750.8	47.4053		BnaA06g24700D	2715	2540.28	6999.2	52.1139		BnaA06g24700D	2715	2545.82	6870.65	50.318
BnaA06g24690D	888	709.157	40.6541	1.02096		BnaA06g24690D	888	713.284	41.2757	1.09451		BnaA06g24690D	888	718.819	51.0967	1.32534
BnaA06g24680D	858	679.157	150.547	3.94776		BnaA06g24680D	858	683.284	178.579	4.9433		BnaA06g24680D	858	688.819	127.089	3.43998
BnaA06g24670D	192	44.7099	18	7.16995		BnaA06g24670D	192	47.5469	24	9.54721		BnaA06g24670D	192	47.1326	15	5.93366
BnaA06g24660D	129	19.1954	10	9.27792		BnaA06g24660D	129	19.8859	9	8.56023		BnaA06g24660D	129	18.6917	5	4.9874
BnaA06g24650D	2916	2737.16	1570.36	10.2176		BnaA06g24650D	2916	2741.28	1477.62	10.1952		BnaA06g24650D	2916	2746.82	1463.38	9.93296
BnaA06g24640D	2061	1882.16	548.747	5.19234		BnaA06g24640D	2061	1886.28	527.753	5.2919		BnaA06g24640D	2061	1891.82	484.585	4.77577
BnaA06g24630D	180	38.5122	0	0		BnaA06g24630D	180	40.9607	0	0		BnaA06g24630D	180	40.3298	0	0
BnaA06g24620D	1503	1324.16	38.0294	0.511479		BnaA06g24620D	1503	1328.28	39.65	0.564599		BnaA06g24620D	1503	1333.82	33.2827	0.465237
BnaA06g24610D	816	637.157	0	0		BnaA06g24610D	816	641.284	0	0		BnaA06g24610D	816	646.819	0	0
BnaA06g24600D	2001	1822.16	14.3684	0.140434		BnaA06g24600D	2001	1826.28	8.96	0.0927956		BnaA06g24600D	2001	1831.82	20.2985	0.206602
BnaA06g24590D	2127	1948.16	136.545	1.24825		BnaA06g24590D	2127	1952.28	154.191	1.49384		BnaA06g24590D	2127	1957.82	100.771	0.959653
BnaA06g24580D	360	181.885	0	0		BnaA06g24580D	360	185.852	0	0		BnaA06g24580D	360	191.144	0	0
BnaA06g24570D	999	820.157	3695.17	80.2388		BnaA06g24570D	999	824.284	3636.14	83.4356		BnaA06g24570D	999	829.819	3840.86	86.2976
BnaA06g24560D	426	247.208	19.1647	1.38067		BnaA06g24560D	426	251.391	15.2707	1.14894		BnaA06g24560D	426	256.845	18.0966	1.31365
BnaA06g24550D	1080	901.157	323	6.38336		BnaA06g24550D	1080	905.284	219	4.57559		BnaA06g24550D	1080	910.819	161	3.29569
BnaA06g24540D	258	89.1006	438.09	87.5649		BnaA06g24540D	258	92.4047	398.538	81.5763		BnaA06g24540D	258	95.4593	331.306	64.7089
BnaA06g24530D	1065	886.157	1308.32	26.2936		BnaA06g24530D	1065	890.284	1304.3	27.7099		BnaA06g24530D	1065	895.819	1212.49	25.2355
BnaA06g24520D	2424	2245.16	1370.68	10.8727		BnaA06g24520D	2424	2249.28	1289.73	10.8453		BnaA06g24520D	2424	2254.82	1273.89	10.5335
BnaA06g24510D	477	298.157	11	0.657045		BnaA06g24510D	477	302.365	6	0.375325		BnaA06g24510D	477	307.819	13.646	0.826538
BnaA06g24500D	945	766.157	0	0		BnaA06g24500D	945	770.284	0	0		BnaA06g24500D	945	775.819	1	0.0240321
BnaA06g24490D	591	412.157	11	0.475311		BnaA06g24490D	591	416.329	6	0.272586		BnaA06g24490D	591	421.819	9	0.397804
BnaA06g24480D	261	91.6126	3	0.583194		BnaA06g24480D	261	94.9352	4.66678	0.929776		BnaA06g24480D	261	98.0745	0	0
BnaA06g24470D	864	685.157	18.8	0.48867		BnaA06g24470D	864	689.284	20	0.548807		BnaA06g24470D	864	694.819	18.4783	0.495841
BnaA06g24460D	369	190.643	9	0.840753		BnaA06g24460D	369	194.68	4	0.388621		BnaA06g24460D	369	200.046	5	0.466008
BnaA06g24450D	435	256.183	31	2.15506		BnaA06g24450D	435	260.365	40.6287	2.95146		BnaA06g24450D	435	265.819	24	1.68337
BnaA06g24440D	1062	883.157	79	1.59308		BnaA06g24440D	1062	887.284	84.5082	1.80146		BnaA06g24440D	1062	892.819	44	0.918845
BnaA06g24430D	873	694.157	72	1.84724		BnaA06g24430D	873	698.284	80	2.16693		BnaA06g24430D	873	703.819	84	2.22521
BnaA06g24420D	1836	1657.16	886.807	9.53044		BnaA06g24420D	1836	1661.28	864.39	9.84133		BnaA06g24420D	1836	1666.82	844.895	9.45077
BnaA06g24410D	1371	1192.16	27.4617	0.410243		BnaA06g24410D	1371	1196.28	39	0.616621		BnaA06g24410D	1371	1201.82	21.3585	0.331349
BnaA06g24400D	1536	1357.16	3	0.0393676		BnaA06g24400D	1536	1361.28	5	0.0694719		BnaA06g24400D	1536	1366.82	2	0.0272817
BnaA06g24390D	777	598.157	0	0		BnaA06g24390D	777	602.284	0.930295	0.0292151		BnaA06g24390D	777	607.819	1	0.0306746
BnaA06g24380D	375	196.546	0	0		BnaA06g24380D	375	200.64	0	0		BnaA06g24380D	375	206.026	0	0
BnaA06g24370D	720	541.157	1	0.0329097		BnaA06g24370D	720	545.284	2	0.0693737		BnaA06g24370D	720	550.819	0	0
BnaA06g24360D	1938	1759.16	556.026	5.62909		BnaA06g24360D	1938	1763.28	594.569	6.37775		BnaA06g24360D	1938	1768.82	514.251	5.42056
BnaA06g24350D	444	265.157	870.77	58.4855		BnaA06g24350D	444	269.365	735.339	51.6338		BnaA06g24350D	444	274.819	868.934	58.9513
BnaA06g24340D	1512	1333.16	128.754	1.71999		BnaA06g24340D	1512	1337.28	116.49	1.64761		BnaA06g24340D	1512	1342.82	101.292	1.4064
BnaA06g24330D	3789	3610.16	121.454	0.599145		BnaA06g24330D	3789	3614.28	112.444	0.588438		BnaA06g24330D	3789	3619.82	89.7817	0.462438
BnaA06g24320D	2250	2071.16	49.9573	0.429569		BnaA06g24320D	2250	2075.28	45.9963	0.419212		BnaA06g24320D	2250	2080.82	43.1885	0.386978
BnaA06g24310D	3231	3052.16	330.229	1.92688		BnaA06g24310D	3231	3056.28	334.795	2.07192		BnaA06g24310D	3231	3061.82	313.93	1.91164
BnaA06g24300D	747	568.157	2226.46	69.7902		BnaA06g24300D	747	572.284	2316.66	76.5664		BnaA06g24300D	747	577.819	2255.45	72.7771
BnaA06g24290D	927	748.157	37.0339	0.881564		BnaA06g24290D	927	752.284	57.7753	1.45261		BnaA06g24290D	927	757.819	38.7733	0.953938
BnaA06g24280D	1629	1450.16	11.4319	0.140395		BnaA06g24280D	1629	1454.28	18.0164	0.234318		BnaA06g24280D	1629	1459.82	10.4802	0.133852
BnaA06g24270D	1698	1519.16	1.17791	0.0138088		BnaA06g24270D	1698	1523.28	3	0.0372502		BnaA06g24270D	1698	1528.82	0	0
BnaA06g24260D	966	787.157	2	0.0452498		BnaA06g24260D	966	791.284	0	0		BnaA06g24260D	966	796.819	0.914314	0.0213938
BnaA06g24250D	522	343.157	0	0		BnaA06g24250D	522	347.365	0	0		BnaA06g24250D	522	352.819	0	0
BnaA06g24240D	438	259.157	2	0.137441		BnaA06g24240D	438	263.365	2	0.143635		BnaA06g24240D	438	268.819	7	0.485502
BnaA06g24230D	423	244.208	1	0.072927		BnaA06g24230D	423	248.391	7.07865	0.539018		BnaA06g24230D	423	253.845	1	0.0734488
BnaA06g24220D	2268	2089.16	61.0235	0.520204		BnaA06g24220D	2268	2093.28	60.868	0.549982		BnaA06g24220D	2268	2098.82	55.6596	0.494445
BnaA06g24210D	1293	1114.16	747.484	11.9482		BnaA06g24210D	1293	1118.28	523.754	8.85856		BnaA06g24210D	1293	1123.82	595.853	9.88544
BnaA06g24200D	408	229.255	115.625	8.98215		BnaA06g24200D	408	233.391	116.651	9.45352		BnaA06g24200D	408	238.869	153.877	12.0107
BnaA06g24190D	663	484.157	409.08	15.0477		BnaA06g24190D	663	488.284	417.31	16.1649		BnaA06g24190D	663	493.819	410.195	15.4873
BnaA06g24180D	879	700.157	45	1.14463		BnaA06g24180D	879	704.284	59	1.5845		BnaA06g24180D	879	709.819	53.4141	1.40301
BnaA06g24170D	1827	1648.16	87.725	0.947921		BnaA06g24170D	1827	1652.28	83.6409	0.957463		BnaA06g24170D	1827	1657.82	71.31	0.801985
BnaA06g24160D	927	748.157	0	0		BnaA06g24160D	927	752.284	0	0		BnaA06g24160D	927	757.819	0	0
BnaA06g24150D	510	331.157	1089.47	58.5907		BnaA06g24150D	510	335.365	1040.89	58.7051		BnaA06g24150D	510	340.819	995.517	54.4601
BnaA06g24140D	1104	925.157	2	0.0385001		BnaA06g24140D	1104	929.284	1.2	0.0244242		BnaA06g24140D	1104	934.819	8	0.159557
BnaA06g24130D	753	574.157	4	0.124073		BnaA06g24130D	753	578.284	3	0.0981223		BnaA06g24130D	753	583.819	1	0.0319356
BnaA06g24120D	1092	913.157	0	0		BnaA06g24120D	1092	917.284	1	0.0206198		BnaA06g24120D	1092	922.819	1	0.020204
BnaA06g24110D	435	256.183	0	0		BnaA06g24110D	435	260.365	0	0		BnaA06g24110D	435	265.819	1	0.0701403
BnaA06g24100D	1263	1084.16	1	0.0164269		BnaA06g24100D	1263	1088.28	1	0.0173798		BnaA06g24100D	1263	1093.82	0	0
BnaA06g24090D	1092	913.157	18.9417	0.369421		BnaA06g24090D	1092	917.284	17.9403	0.369925		BnaA06g24090D	1092	922.819	14.8621	0.300274
BnaA06g24080D	849	670.157	0	0		BnaA06g24080D	849	674.284	0	0		BnaA06g24080D	849	679.819	0	0
BnaA06g24070D	372	193.605	4	0.367952		BnaA06g24070D	372	197.68	6	0.574085		BnaA06g24070D	372	203.026	8	0.734669
BnaA06g24060D	120	17.9491	0	0		BnaA06g24060D	120	17.7158	0	0		BnaA06g24060D	120	15.9894	0	0
BnaA06g24050D	966	787.157	0	0		BnaA06g24050D	966	791.284	0	0		BnaA06g24050D	966	796.819	0	0
BnaA06g24040D	2073	1894.16	289.12	2.71838		BnaA06g24040D	2073	1898.28	247.9	2.47004		BnaA06g24040D	2073	1903.82	264.884	2.59407
BnaA06g24030D	1068	889.157	0	0		BnaA06g24030D	1068	893.284	0	0		BnaA06g24030D	1068	898.819	0	0
BnaA06g24020D	1740	1561.16	0	0		BnaA06g24020D	1740	1565.28	0	0		BnaA06g24020D	1740	1570.82	5	0.0593467
BnaA06g24010D	1044	865.157	130.839	2.69334		BnaA06g24010D	1044	869.284	161.007	3.50324		BnaA06g24010D	1044	874.819	130.841	2.78855
BnaA06g24000D	606	427.157	0	0		BnaA06g24000D	606	431.329	1	0.043851		BnaA06g24000D	606	436.819	0	0
BnaA06g23990D	1032	853.157	64	1.33598		BnaA06g23990D	1032	857.284	43	0.948706		BnaA06g23990D	1032	862.819	41	0.885966
BnaA06g23980D	198	48.2626	6	2.21405		BnaA06g23980D	198	50.9808	11	4.08107		BnaA06g23980D	198	50.5411	8	2.9512
BnaA06g23970D	330	152.931	0	0		BnaA06g23970D	330	156.797	0	0		BnaA06g23970D	330	161.776	0	0
BnaA06g23960D	714	535.157	318.982	10.6153		BnaA06g23960D	714	539.284	226.011	7.92684		BnaA06g23960D	714	544.819	255.383	8.73961
BnaA06g23950D	1698	1519.16	218.613	2.56284		BnaA06g23950D	1698	1523.28	192.668	2.39231		BnaA06g23950D	1698	1528.82	196.921	2.40154
BnaA06g23940D	1290	1111.16	119.485	1.91508		BnaA06g23940D	1290	1115.28	138.528	2.34931		BnaA06g23940D	1290	1120.82	126.52	2.10464
BnaA06g23930D	1134	955.157	0	0		BnaA06g23930D	1134	959.284	0	0		BnaA06g23930D	1134	964.819	0	0
BnaA06g23920D	462	283.157	0	0		BnaA06g23920D	462	287.365	0	0		BnaA06g23920D	462	292.819	0	0
BnaA06g23910D	225	64.5541	2	0.551764		BnaA06g23910D	225	67.3263	0.25	0.0702333		BnaA06g23910D	225	69.1799	0	0
BnaA06g23900D	1257	1078.16	159.878	2.64092		BnaA06g23900D	1257	1082.28	125.239	2.18869		BnaA06g23900D	1257	1087.82	101.141	1.73351
BnaA06g23890D	1287	1108.16	100.871	1.6211		BnaA06g23890D	1287	1112.28	86.5778	1.47224		BnaA06g23890D	1287	1117.82	64.683	1.07888
BnaA06g23880D	2418	2239.16	5	0.0397679		BnaA06g23880D	2418	2243.28	9	0.0758833		BnaA06g23880D	2418	2248.82	7	0.0580359
BnaA06g23870D	2262	2083.16	428.85	3.66632		BnaA06g23870D	2262	2087.28	333.053	3.01801		BnaA06g23870D	2262	2092.82	212.075	1.88934
BnaA06g23860D	129	19.1954	0	0		BnaA06g23860D	129	19.8859	0	0		BnaA06g23860D	129	18.6917	0	0
BnaA06g23850D	1683	1504.16	134.087	1.5876		BnaA06g23850D	1683	1508.28	132.612	1.66298		BnaA06g23850D	1683	1513.82	108.294	1.33378
BnaA06g23840D	273	101.718	1	0.175085		BnaA06g23840D	273	104.946	1	0.180227		BnaA06g23840D	273	108.497	1	0.171844
BnaA06g23830D	327	150.084	61.1597	7.25736		BnaA06g23830D	327	153.938	48	5.89771		BnaA06g23830D	327	158.841	32	3.75613
BnaA06g23820D	423	244.208	72	5.25074		BnaA06g23820D	423	248.391	62.6998	4.7744		BnaA06g23820D	423	253.845	54.3547	3.99229
BnaA06g23810D	1413	1234.16	33.2963	0.480477		BnaA06g23810D	1413	1238.28	17.1429	0.261849		BnaA06g23810D	1413	1243.82	13	0.194867
BnaA06g23800D	351	173.152	122.897	12.6404		BnaA06g23800D	351	177.108	97.3609	10.3977		BnaA06g23800D	351	182.2	136.255	13.943
BnaA06g23790D	1128	949.157	91	1.70746		BnaA06g23790D	1128	953.284	91	1.80554		BnaA06g23790D	1128	958.819	57	1.10839
BnaA06g23780D	444	265.157	1	0.0671653		BnaA06g23780D	444	269.365	0	0		BnaA06g23780D	444	274.819	0	0
BnaA06g23770D	390	211.322	70	5.8993		BnaA06g23770D	390	215.436	73.4235	6.4462		BnaA06g23770D	390	220.983	71.4168	6.02551
BnaA06g23760D	1119	940.157	164.236	3.11111		BnaA06g23760D	1119	944.284	134	2.68404		BnaA06g23760D	1119	949.819	150.058	2.94557
BnaA06g23750D	621	442.157	0	0		BnaA06g23750D	621	446.284	0	0		BnaA06g23750D	621	451.819	0	0
BnaA06g23740D	324	147.323	5	0.60443		BnaA06g23740D	324	151.03	3.28073	0.41086		BnaA06g23740D	324	155.904	1.06544	0.127416
BnaA06g23730D	525	346.157	47.5697	2.4474		BnaA06g23730D	525	350.365	62.6053	3.37969		BnaA06g23730D	525	355.819	44.3636	2.32462
BnaA06g23720D	243	77.455	2.5	0.574828		BnaA06g23720D	243	80.773	0	0		BnaA06g23720D	243	83.0738	0	0
BnaA06g23710D	1188	1009.16	0	0		BnaA06g23710D	1188	1013.28	2	0.0373325		BnaA06g23710D	1188	1018.82	1	0.0183002
BnaA06g23700D	3249	3070.16	3976.45	23.0666		BnaA06g23700D	3249	3074.28	3774.95	23.2249		BnaA06g23700D	3249	3079.82	3343.17	20.2389
BnaA06g23690D	267	96.6965	87.2986	16.0784		BnaA06g23690D	267	99.9807	85.2908	16.1352		BnaA06g23690D	267	103.266	94.668	17.0922
BnaA06g23680D	894	715.157	65.5916	1.63341		BnaA06g23680D	894	719.284	63.5371	1.67076		BnaA06g23680D	894	724.819	54.1056	1.39177
BnaA06g23670D	330	152.931	0	0		BnaA06g23670D	330	156.797	0	0		BnaA06g23670D	330	161.776	0	0
BnaA06g23660D	945	766.157	0	0		BnaA06g23660D	945	770.284	0	0		BnaA06g23660D	945	775.819	0	0
BnaA06g23650D	816	637.157	0	0		BnaA06g23650D	816	641.284	0	0		BnaA06g23650D	816	646.819	0	0
BnaA06g23640D	846	667.157	221.245	5.906		BnaA06g23640D	846	671.284	170.625	4.80755		BnaA06g23640D	846	676.819	210.827	5.80773
BnaA06g23630D	258	89.1006	14	2.7983		BnaA06g23630D	258	92.4047	18	3.6844		BnaA06g23630D	258	95.4593	20	3.90629
BnaA06g23620D	636	457.157	1.56167	0.0608374		BnaA06g23620D	636	461.284	3.15035	0.129175		BnaA06g23620D	636	466.819	3	0.119819
BnaA06g23610D	420	241.208	0	0		BnaA06g23610D	420	245.391	0	0		BnaA06g23610D	420	250.845	0	0
BnaA06g23600D	1260	1081.16	107.089	1.76401		BnaA06g23600D	1260	1085.28	148.737	2.59217		BnaA06g23600D	1260	1090.82	128.266	2.19237
BnaC08g10950D	291	116.857	0	0		BnaC08g10950D	291	120.571	0	0		BnaC08g10950D	291	124.749	0	0
BnaC08g10960D	2211	2032.16	4	0.035055		BnaC08g10960D	2211	2036.28	8.24771	0.0766096		BnaC08g10960D	2211	2041.82	6.74938	0.061631
BnaC08g10970D	258	89.1006	0	0		BnaC08g10970D	258	92.4047	0	0		BnaC08g10970D	258	95.4593	0	0
BnaC08g10980D	273	101.718	0	0		BnaC08g10980D	273	104.946	0	0		BnaC08g10980D	273	108.497	0	0
BnaC08g10990D	921	742.157	0	0		BnaC08g10990D	921	746.284	0	0		BnaC08g10990D	921	751.819	0	0
BnaC08g11000D	54	20.5932	0	0		BnaC08g11000D	54	25.4179	0	0		BnaC08g11000D	54	21.3333	0	0
BnaC08g11010D	420	241.208	0	0		BnaC08g11010D	420	245.391	0	0		BnaC08g11010D	420	250.845	0	0
BnaC08g11020D	894	715.157	1.19221	0.0296893		BnaC08g11020D	894	719.284	0	0		BnaC08g11020D	894	724.819	1.19142	0.0306471
BnaC08g11030D	171	33.7854	0	0		BnaC08g11030D	171	36.6207	0	0		BnaC08g11030D	171	35.2948	0	0
BnaC08g11040D	198	48.2626	0	0		BnaC08g11040D	198	50.9808	0	0		BnaC08g11040D	198	50.5411	0	0
BnaC08g11050D	1095	916.157	0	0		BnaC08g11050D	1095	920.284	0	0		BnaC08g11050D	1095	925.819	0	0
BnaC08g11060D	4860	4681.16	5924.08	22.538		BnaC08g11060D	4860	4685.28	5726.48	23.1174		BnaC08g11060D	4860	4690.82	5536.47	22.0058
BnaC08g11070D	468	289.157	41.8644	2.57845		BnaC08g11070D	468	293.365	30.625	1.97449		BnaC08g11070D	468	298.819	27.0833	1.68985
BnaC08g11080D	558	379.157	283	13.2928		BnaC08g11080D	558	383.329	329	16.2335		BnaC08g11080D	558	388.819	333	15.968
BnaC08g11090D	948	769.157	0	0		BnaC08g11090D	948	773.284	0	0		BnaC08g11090D	948	778.819	0	0
BnaC08g11100D	675	496.157	48.9208	1.75599		BnaC08g11100D	675	500.284	34.3731	1.29954		BnaC08g11100D	675	505.819	23.5529	0.868163
BnaC08g11110D	783	604.157	205.654	6.06227		BnaC08g11110D	783	608.284	190.608	5.92684		BnaC08g11110D	783	613.819	210.603	6.39703
BnaC08g11120D	1308	1129.16	181.324	2.85988		BnaC08g11120D	1308	1133.28	194.474	3.24572		BnaC08g11120D	1308	1138.82	181	2.96331
BnaC08g11130D	705	526.157	495.718	16.779		BnaC08g11130D	705	530.284	492.79	17.5769		BnaC08g11130D	705	535.819	438.791	15.2684
BnaC08g11140D	675	496.157	2402.62	86.241		BnaC08g11140D	675	500.284	2377.03	89.8683		BnaC08g11140D	675	505.819	2244.55	82.7346
BnaC08g11150D	387	208.385	0	0		BnaC08g11150D	387	212.436	1	0.0890347		BnaC08g11150D	387	217.983	0	0
BnaC08g11160D	402	223.3	698.523	55.7107		BnaC08g11160D	402	227.414	706.688	58.7759		BnaC08g11160D	402	232.893	690.063	55.2441
BnaC08g11170D	294	119.627	0	0		BnaC08g11170D	294	123.209	0	0		BnaC08g11170D	294	127.507	0	0
BnaC08g11180D	1734	1555.16	0	0		BnaC08g11180D	1734	1559.28	0	0		BnaC08g11180D	1734	1564.82	0	0
BnaC08g11190D	843	664.157	1	0.0268149		BnaC08g11190D	843	668.284	0	0		BnaC08g11190D	843	673.819	0	0
BnaC08g11200D	405	226.278	0	0		BnaC08g11200D	405	230.391	0	0		BnaC08g11200D	405	235.869	0	0
BnaC08g11210D	87	36.3619	0	0		BnaC08g11210D	87	42.1	0	0		BnaC08g11210D	87	36.9684	0	0
BnaC08g11220D	273	101.718	0	0		BnaC08g11220D	273	104.946	0.405971	0.0731669		BnaC08g11220D	273	108.497	0	0
BnaC08g11230D	300	125.087	106.219	15.1229		BnaC08g11230D	300	128.719	30.75	4.51845		BnaC08g11230D	300	133.072	44.9645	6.29993
BnaC08g11240D	885	706.157	0	0		BnaC08g11240D	885	710.284	0	0		BnaC08g11240D	885	715.819	0	0
BnaC08g11250D	1188	1009.16	3	0.0529432		BnaC08g11250D	1188	1013.28	6	0.111997		BnaC08g11250D	1188	1018.82	1	0.0183002
BnaC08g11260D	363	184.774	0	0		BnaC08g11260D	363	188.795	0	0		BnaC08g11260D	363	194.125	0	0
BnaC08g11270D	1176	997.157	8	0.142881		BnaC08g11270D	1176	1001.28	8	0.15112		BnaC08g11270D	1176	1006.82	9.311	0.172424
BnaC08g11280D	231	68.6616	0	0		BnaC08g11280D	231	71.7957	0	0		BnaC08g11280D	231	73.7239	0	0
BnaC08g11290D	1173	994.157	1	0.017914		BnaC08g11290D	1173	998.284	0	0		BnaC08g11290D	1173	1003.82	0	0
BnaC08g11300D	936	757.157	1	0.0235213		BnaC08g11300D	936	761.284	0	0		BnaC08g11300D	936	766.819	0	0
BnaC08g11310D	261	91.6126	1	0.194398		BnaC08g11310D	261	94.9352	0	0		BnaC08g11310D	261	98.0745	0	0
BnaC08g11320D	3063	2884.16	349.308	2.15694		BnaC08g11320D	3063	2888.28	320.484	2.09872		BnaC08g11320D	3063	2893.82	321.821	2.07346
BnaC08g11330D	135	20.577	0	0		BnaC08g11330D	135	21.6906	0	0		BnaC08g11330D	135	20.9117	0	0
BnaC08g11340D	663	484.157	0	0		BnaC08g11340D	663	488.284	0	0		BnaC08g11340D	663	493.819	0	0
BnaC08g11350D	840	661.157	0	0		BnaC08g11350D	840	665.284	0	0		BnaC08g11350D	840	670.819	0	0
BnaC08g11360D	126	19.044	8	7.48133		BnaC08g11360D	126	19.3108	12	11.7536		BnaC08g11360D	126	18.0168	8	8.27877
BnaC08g11370D	351	173.152	0	0		BnaC08g11370D	351	177.108	0	0		BnaC08g11370D	351	182.2	0	0
BnaC08g11380D	927	748.157	0	0		BnaC08g11380D	927	752.284	0	0		BnaC08g11380D	927	757.819	0	0
BnaC08g11390D	315	138.843	3	0.384808		BnaC08g11390D	315	142.608	6	0.795784		BnaC08g11390D	315	147.298	7	0.88604
BnaC08g11400D	2352	2173.16	933.899	7.65343		BnaC08g11400D	2352	2177.28	879.039	7.63626		BnaC08g11400D	2352	2182.82	822.249	7.02325
BnaC08g11410D	1173	994.157	472.628	8.46667		BnaC08g11410D	1173	998.284	462.858	8.76963		BnaC08g11410D	1173	1003.82	433.687	8.05516
BnaC08g11420D	276	104.209	0	0		BnaC08g11420D	276	107.436	0	0		BnaC08g11420D	276	111.124	0	0
BnaC08g11430D	78	34.3605	59	30.5802		BnaC08g11430D	78	37.5816	62	31.2035		BnaC08g11430D	78	34.8846	54	28.8611
BnaC08g11440D	1866	1687.16	2402.37	25.359		BnaC08g11440D	1866	1691.28	2216.82	24.7915		BnaC08g11440D	1866	1696.82	2123.29	23.3306
BnaC08g11450D	852	673.157	917.717	24.2795		BnaC08g11450D	852	677.284	932.727	26.0478		BnaC08g11450D	852	682.819	935.703	25.5497
BnaC08g11460D	2868	2689.16	12	0.0794717		BnaC08g11460D	2868	2693.28	14	0.0983182		BnaC08g11460D	2868	2698.82	9	0.0621758
BnaC08g11470D	288	114.274	0	0		BnaC08g11470D	288	117.816	0	0		BnaC08g11470D	288	121.95	0	0
BnaC08g11480D	1437	1258.16	0	0		BnaC08g11480D	1437	1262.28	0	0		BnaC08g11480D	1437	1267.82	0	0
BnaC08g11490D	672	493.157	0	0		BnaC08g11490D	672	497.284	0	0		BnaC08g11490D	672	502.819	1	0.0370801
BnaC08g11500D	720	541.157	104.628	3.44328		BnaC08g11500D	720	545.284	110.619	3.83702		BnaC08g11500D	720	550.819	85.6329	2.89858
BnaC08g11510D	4878	4699.16	8.18177	0.0310081		BnaC08g11510D	4878	4703.28	2.05282	0.0082554		BnaC08g11510D	4878	4708.82	3.33593	0.0132086
BnaC08g11520D	471	292.157	0	0		BnaC08g11520D	471	296.365	0	0		BnaC08g11520D	471	301.819	0	0
BnaC08g11530D	276	104.209	0	0		BnaC08g11530D	276	107.436	0	0		BnaC08g11530D	276	111.124	0	0
BnaC08g11540D	633	454.157	0	0		BnaC08g11540D	633	458.284	0	0		BnaC08g11540D	633	463.819	0	0
BnaC08g11550D	480	301.157	6.15332	0.363885		BnaC08g11550D	480	305.365	9.64713	0.597539		BnaC08g11550D	480	310.819	8.49459	0.509551
BnaC08g11560D	63	26.029	0	0		BnaC08g11560D	63	30.5974	0	0		BnaC08g11560D	63	27.459	0	0
BnaC08g11570D	1491	1312.16	0	0		BnaC08g11570D	1491	1316.28	0	0		BnaC08g11570D	1491	1321.82	0	0
BnaC08g11580D	1392	1213.16	0	0		BnaC08g11580D	1392	1217.28	0	0		BnaC08g11580D	1392	1222.82	6	0.0914833
BnaC08g11590D	744	565.157	2	0.0630244		BnaC08g11590D	744	569.284	1	0.0332245		BnaC08g11590D	744	574.819	0	0
BnaC08g11600D	663	484.157	3	0.110353		BnaC08g11600D	663	488.284	0	0		BnaC08g11600D	663	493.819	1	0.0377559
BnaC08g11610D	525	346.157	0	0		BnaC08g11610D	525	350.365	0	0		BnaC08g11610D	525	355.819	0	0
BnaC08g11620D	1824	1645.16	138.966	1.50434		BnaC08g11620D	1824	1649.28	165.707	1.90034		BnaC08g11620D	1824	1654.82	153.892	1.73387
BnaC08g11630D	666	487.157	0	0		BnaC08g11630D	666	491.284	0	0		BnaC08g11630D	666	496.819	0	0
BnaC08g11640D	450	271.157	0	0		BnaC08g11640D	450	275.365	0	0		BnaC08g11640D	450	280.819	3	0.199181
BnaC08g11650D	708	529.157	2.66667	0.0897495		BnaC08g11650D	708	533.284	6.6	0.234085		BnaC08g11650D	708	538.819	4.72727	0.163576
BnaC08g11660D	321	144.529	109.749	13.5236		BnaC08g11660D	321	148.227	103.657	13.227		BnaC08g11660D	321	153.012	147.764	18.0051
BnaC08g11670D	1371	1192.16	756.609	11.3028		BnaC08g11670D	1371	1196.28	723.175	11.434		BnaC08g11670D	1371	1201.82	708.598	10.9929
BnaC08g11680D	2721	2542.16	0	0		BnaC08g11680D	2721	2546.28	2.40135	0.0178376		BnaC08g11680D	2721	2551.82	2	0.0146128
BnaC08g11690D	795	616.157	1	0.0289039		BnaC08g11690D	795	620.284	7	0.21345		BnaC08g11690D	795	625.819	4	0.119169
BnaC08g11700D	198	48.2626	0	0		BnaC08g11700D	198	50.9808	0	0		BnaC08g11700D	198	50.5411	0	0
BnaC08g11710D	1206	1027.16	77	1.33506		BnaC08g11710D	1206	1031.28	65	1.19213		BnaC08g11710D	1206	1036.82	53	0.953072
BnaC08g11720D	366	187.7	0	0		BnaC08g11720D	366	191.719	0	0		BnaC08g11720D	366	197.105	3	0.283776
BnaC08g11730D	270	99.1866	0	0		BnaC08g11730D	270	102.468	0	0		BnaC08g11730D	270	105.963	0	0
BnaC08g11740D	729	550.157	0	0		BnaC08g11740D	729	554.284	0	0		BnaC08g11740D	729	559.819	0	0
BnaC08g11750D	633	454.157	66.8571	2.62174		BnaC08g11750D	633	458.284	64.2895	2.65334		BnaC08g11750D	633	463.819	51.2425	2.05985
BnaC08g11760D	1950	1771.16	274.067	2.7558		BnaC08g11760D	1950	1775.28	228.57	2.43523		BnaC08g11760D	1950	1780.82	229	2.39755
BnaC08g11770D	873	694.157	980.202	25.1481		BnaC08g11770D	873	698.284	835.824	22.6397		BnaC08g11770D	873	703.819	912.936	24.1842
BnaC08g11780D	1221	1042.16	14	0.239245		BnaC08g11780D	1221	1046.28	14	0.253085		BnaC08g11780D	1221	1051.82	9	0.159534
BnaC08g11790D	1416	1237.16	53.8281	0.774876		BnaC08g11790D	1416	1241.28	60.8696	0.927506		BnaC08g11790D	1416	1246.82	67.971	1.01642
BnaC08g11800D	1164	985.157	242.982	4.39255		BnaC08g11800D	1164	989.284	219.622	4.19897		BnaC08g11800D	1164	994.819	244.949	4.59076
BnaC08g11810D	582	403.157	1	0.0441747		BnaC08g11810D	582	407.329	7	0.325043		BnaC08g11810D	582	412.819	6	0.270985
BnaC08g11820D	1242	1063.16	2.16842	0.0363241		BnaC08g11820D	1242	1067.28	2.15192	0.0381359		BnaC08g11820D	1242	1072.82	1.11482	0.0193744
BnaC08g11830D	57	22.2381	0	0		BnaC08g11830D	57	27.2714	0	0		BnaC08g11830D	57	23.1404	0	0
BnaC08g11840D	528	349.157	0	0		BnaC08g11840D	528	353.365	0	0		BnaC08g11840D	528	358.819	0	0
BnaC08g11850D	321	144.529	0	0		BnaC08g11850D	321	148.227	0	0		BnaC08g11850D	321	153.012	0	0
BnaC08g11860D	1005	826.157	0	0		BnaC08g11860D	1005	830.284	0	0		BnaC08g11860D	1005	835.819	0	0
BnaC08g11870D	759	580.157	10	0.306974		BnaC08g11870D	759	584.284	23	0.744546		BnaC08g11870D	759	589.819	24	0.758657
BnaC08g11880D	306	130.554	6.5	0.886689		BnaC08g11880D	306	134.305	9.5	1.33788		BnaC08g11880D	306	138.742	14.5	1.94856
BnaC08g11890D	903	724.157	24.8316	0.610688		BnaC08g11890D	903	728.284	26.8965	0.698525		BnaC08g11890D	903	733.819	34.9359	0.887639
BnaC08g11900D	195	46.4769	2	0.766373		BnaC08g11900D	195	49.2123	1.95162	0.750082		BnaC08g11900D	195	48.8219	1.94927	0.744406
BnaC08g11910D	426	247.208	0	0		BnaC08g11910D	426	251.391	2	0.150476		BnaC08g11910D	426	256.845	5	0.362955
BnaC08g11920D	324	147.323	0	0		BnaC08g11920D	324	151.03	0	0		BnaC08g11920D	324	155.904	0	0
BnaC08g11930D	357	179.011	168.351	16.7488		BnaC08g11930D	357	182.981	201.929	20.8728		BnaC08g11930D	357	188.182	185.15	18.3442
BnaC08g11940D	867	688.157	14.0912	0.364677		BnaC08g11940D	867	692.284	10.158	0.277531		BnaC08g11940D	867	697.819	7.13697	0.190688
BnaC08g11950D	357	179.011	0	0		BnaC08g11950D	357	182.981	0	0		BnaC08g11950D	357	188.182	1	0.0990774
BnaC08g11960D	525	346.157	0	0		BnaC08g11960D	525	350.365	0	0		BnaC08g11960D	525	355.819	0	0
BnaC08g11970D	540	361.157	0	0		BnaC08g11970D	540	365.365	0	0		BnaC08g11970D	540	370.819	0	0
BnaC08g11980D	1092	913.157	0	0		BnaC08g11980D	1092	917.284	0	0		BnaC08g11980D	1092	922.819	0	0
BnaC08g11990D	1782	1603.16	228.889	2.54271		BnaC08g11990D	1782	1607.28	257.199	3.02667		BnaC08g11990D	1782	1612.82	237.882	2.74998
BnaC08g12000D	1077	898.157	0	0		BnaC08g12000D	1077	902.284	0	0		BnaC08g12000D	1077	907.819	0	0
BnaC08g12010D	372	193.605	0	0		BnaC08g12010D	372	197.68	0	0		BnaC08g12010D	372	203.026	0	0
BnaC08g12020D	312	136.038	0	0		BnaC08g12020D	312	139.822	0	0		BnaC08g12020D	312	144.386	0	0
BnaC08g12030D	804	625.157	1	0.0284878		BnaC08g12030D	804	629.284	3	0.0901701		BnaC08g12030D	804	634.819	1	0.0293699
BnaC08g12040D	576	397.157	1.3335	0.0597967		BnaC08g12040D	576	401.329	2.2329	0.105234		BnaC08g12040D	576	406.819	0.737645	0.0338064
BnaC08g12050D	2193	2014.16	153.966	1.36138		BnaC08g12050D	2193	2018.28	123.017	1.15284		BnaC08g12050D	2193	2023.82	153.718	1.41614
BnaC01g31150D	915	736.157	0	0		BnaC01g31150D	915	740.284	0	0		BnaC01g31150D	915	745.819	0	0
BnaC01g31140D	474	295.157	21	1.26711		BnaC01g31140D	474	299.365	16	1.0109		BnaC01g31140D	474	304.819	13	0.79516
BnaC01g31130D	2445	2266.16	0	0		BnaC01g31130D	2445	2270.28	0	0		BnaC01g31130D	2445	2275.82	0	0
BnaC01g31120D	408	229.255	0	0		BnaC01g31120D	408	233.391	0	0		BnaC01g31120D	408	238.869	0	0
BnaC01g31110D	654	475.157	2	0.0749619		BnaC01g31110D	654	479.284	0	0		BnaC01g31110D	654	484.819	0	0
BnaC01g31100D	651	472.157	0	0		BnaC01g31100D	651	476.284	0	0		BnaC01g31100D	651	481.819	0	0
BnaC01g31090D	459	280.157	445	28.2883		BnaC01g31090D	459	284.365	476	31.6605		BnaC01g31090D	459	289.819	487	31.3296
BnaC01g31080D	891	712.157	88	2.20067		BnaC01g31080D	891	716.284	81.2817	2.14632		BnaC01g31080D	891	721.819	89.4017	2.30925
BnaC01g31070D	249	81.9411	0	0		BnaC01g31070D	249	85.2494	0	0		BnaC01g31070D	249	87.8458	0	0
BnaC01g31060D	291	116.857	0	0		BnaC01g31060D	291	120.571	0	0		BnaC01g31060D	291	124.749	0	0
BnaC01g31050D	639	460.157	0	0		BnaC01g31050D	639	464.284	0	0		BnaC01g31050D	639	469.819	0	0
BnaC01g31040D	420	241.208	0	0		BnaC01g31040D	420	245.391	0	0		BnaC01g31040D	420	250.845	0	0
BnaC01g31030D	426	247.208	0	0		BnaC01g31030D	426	251.391	0	0		BnaC01g31030D	426	256.845	0	0
BnaC01g31020D	795	616.157	0	0		BnaC01g31020D	795	620.284	0	0		BnaC01g31020D	795	625.819	0	0
BnaC01g31010D	300	125.087	0	0		BnaC01g31010D	300	128.719	0	0		BnaC01g31010D	300	133.072	0	0
BnaC01g31000D	297	122.341	6785.6	987.79		BnaC01g31000D	297	126.032	6311.11	947.14		BnaC01g31000D	297	130.272	6824.55	976.736
BnaC01g30990D	1326	1147.16	2.09974	0.0325979		BnaC01g30990D	1326	1151.28	0	0		BnaC01g30990D	1326	1156.82	1.03641	0.016704
BnaC01g30980D	543	364.157	471.103	23.0396		BnaC01g30980D	543	368.365	399.289	20.502		BnaC01g30980D	543	373.819	431.949	21.5439
BnaC01g30970D	462	283.157	2.6882	0.169076		BnaC01g30970D	462	287.365	5.5313	0.364067		BnaC01g30970D	462	292.819	4	0.254691
BnaC01g30960D	135	20.577	5	4.32748		BnaC01g30960D	135	21.6906	3	2.616		BnaC01g30960D	135	20.9117	2	1.78317
BnaC01g30950D	498	319.157	0	0		BnaC01g30950D	498	323.365	0	0		BnaC01g30950D	498	328.819	0	0
BnaC01g30940D	1131	952.157	2	0.0374084		BnaC01g30940D	1131	956.284	4.21168	0.0833021		BnaC01g30940D	1131	961.819	2	0.0387694
BnaC01g30930D	948	769.157	0	0		BnaC01g30930D	948	773.284	0	0		BnaC01g30930D	948	778.819	0	0
BnaC01g30920D	291	116.857	0	0		BnaC01g30920D	291	120.571	0	0		BnaC01g30920D	291	124.749	0	0
BnaC01g30910D	453	274.157	0	0		BnaC01g30910D	453	278.365	0	0		BnaC01g30910D	453	283.819	0	0
BnaC01g30900D	438	259.157	0	0		BnaC01g30900D	438	263.365	0	0		BnaC01g30900D	438	268.819	0	0
BnaC01g30890D	558	379.157	0	0		BnaC01g30890D	558	383.329	0	0		BnaC01g30890D	558	388.819	0	0
BnaC01g30880D	135	20.577	0	0		BnaC01g30880D	135	21.6906	0	0		BnaC01g30880D	135	20.9117	0	0
BnaC01g30870D	993	814.157	0	0		BnaC01g30870D	993	818.284	0	0		BnaC01g30870D	993	823.819	0	0
BnaC01g30860D	1410	1231.16	16	0.231448		BnaC01g30860D	1410	1235.28	29	0.444037		BnaC01g30860D	1410	1240.82	23	0.345599
BnaC01g30850D	918	739.157	46.9372	1.13091		BnaC01g30850D	918	743.284	49.0477	1.24811		BnaC01g30850D	918	748.819	55.0955	1.3718
BnaC01g30840D	291	116.857	0	0		BnaC01g30840D	291	120.571	0	0		BnaC01g30840D	291	124.749	0	0
BnaC01g30830D	1080	901.157	0	0		BnaC01g30830D	1080	905.284	0	0		BnaC01g30830D	1080	910.819	0	0
BnaC01g30820D	555	376.157	51.5633	2.44129		BnaC01g30820D	555	380.329	56.2015	2.79497		BnaC01g30820D	555	385.819	46.6359	2.25367
BnaC01g30810D	462	283.157	368.275	23.1629		BnaC01g30810D	462	287.365	323.504	21.2928		BnaC01g30810D	462	292.819	333.753	21.251
BnaC01g30800D	1797	1618.16	1	0.0110059		BnaC01g30800D	1797	1622.28	1	0.011659		BnaC01g30800D	1797	1627.82	4	0.0458149
BnaC01g30790D	711	532.157	4	0.133865		BnaC01g30790D	711	536.284	2	0.070538		BnaC01g30790D	711	541.819	1	0.0344111
BnaC01g30780D	597	418.157	0	0		BnaC01g30780D	597	422.329	0	0		BnaC01g30780D	597	427.819	0	0
BnaC01g30770D	417	238.232	0	0		BnaC01g30770D	417	242.391	0	0		BnaC01g30770D	417	247.869	0	0
BnaC01g30760D	1083	904.157	386.272	7.60847		BnaC01g30760D	1083	908.284	285.204	5.93912		BnaC01g30760D	1083	913.819	374.223	7.63525
BnaC01g30750D	189	43.0821	95	39.2712		BnaC01g30750D	189	45.8735	109	44.9421		BnaC01g30750D	189	45.4811	103	42.224
BnaC01g30740D	318	141.631	0	0		BnaC01g30740D	318	145.419	0	0		BnaC01g30740D	318	150.118	0	0
BnaC01g30730D	231	68.6616	0	0		BnaC01g30730D	231	71.7957	0	0		BnaC01g30730D	231	73.7239	0	0
BnaC01g30720D	834	655.157	0	0		BnaC01g30720D	834	659.284	0	0		BnaC01g30720D	834	664.819	0	0
BnaC01g30710D	402	223.3	1	0.0797551		BnaC01g30710D	402	227.414	2	0.166342		BnaC01g30710D	402	232.893	0	0
BnaC01g30700D	2415	2236.16	6	0.0477855		BnaC01g30700D	2415	2240.28	2	0.0168855		BnaC01g30700D	2415	2245.82	4	0.0332076
BnaC01g30690D	228	66.5014	0	0		BnaC01g30690D	228	69.5274	0	0		BnaC01g30690D	228	71.4157	0	0
BnaC01g30680D	381	202.446	0	0		BnaC01g30680D	381	206.478	0	0		BnaC01g30680D	381	212.026	0	0
BnaC01g30670D	939	760.157	3.68179	0.0862587		BnaC01g30670D	939	764.284	11.43	0.282866		BnaC01g30670D	939	769.819	5.08393	0.12313
BnaC01g30660D	414	235.255	1	0.0757022		BnaC01g30660D	414	239.391	0	0		BnaC01g30660D	414	244.869	1	0.0761409
BnaC01g30650D	186	41.5066	0	0		BnaC01g30650D	186	44.0964	0	0		BnaC01g30650D	186	43.5883	0	0
BnaC01g30640D	1599	1420.16	86.9577	1.09048		BnaC01g30640D	1599	1424.28	86.3959	1.14732		BnaC01g30640D	1599	1429.82	64.4225	0.840058
BnaC01g30630D	654	475.157	4	0.149924		BnaC01g30630D	654	479.284	3	0.11839		BnaC01g30630D	654	484.819	2	0.0769137
BnaC01g30620D	600	421.157	0	0		BnaC01g30620D	600	425.329	0	0		BnaC01g30620D	600	430.819	0	0
BnaC01g30610D	489	310.157	0	0		BnaC01g30610D	489	314.365	0	0		BnaC01g30610D	489	319.819	0	0
BnaC01g30600D	1428	1249.16	13.2088	0.188319		BnaC01g30600D	1428	1253.28	7.47108	0.112751		BnaC01g30600D	1428	1258.82	13.0524	0.193322
BnaC01g30590D	1143	964.157	0	0		BnaC01g30590D	1143	968.284	0	0		BnaC01g30590D	1143	973.819	0	0
BnaC01g30580D	807	628.157	0	0		BnaC01g30580D	807	632.284	0	0		BnaC01g30580D	807	637.819	0	0
BnaC01g30570D	774	595.157	0	0		BnaC01g30570D	774	599.284	0	0		BnaC01g30570D	774	604.819	0	0
BnaC01g30560D	2739	2560.16	31.6105	0.219894		BnaC01g30560D	2739	2564.28	19.2724	0.142154		BnaC01g30560D	2739	2569.82	17.9846	0.130482
BnaC01g30550D	717	538.157	246.959	8.17265		BnaC01g30550D	717	542.284	220.283	7.68321		BnaC01g30550D	717	547.819	240.384	8.18128
BnaC01g30540D	720	541.157	348.611	11.4727		BnaC01g30540D	720	545.284	330.411	11.4609		BnaC01g30540D	720	550.819	358.301	12.1281
BnaC08g09920D	321	144.529	467.354	57.5887		BnaC08g09920D	321	148.227	405.915	51.7961		BnaC08g09920D	321	153.012	317.006	38.6273
BnaC08g09930D	939	760.157	907.756	21.2673		BnaC08g09930D	939	764.284	617.531	15.2824		BnaC08g09930D	939	769.819	661.086	16.0111
BnaC08g09940D	924	745.157	254.247	6.07654		BnaC08g09940D	924	749.284	218.601	5.51815		BnaC08g09940D	924	754.819	190.922	4.71591
BnaC08g09950D	1293	1114.16	235.667	3.76703		BnaC08g09950D	1293	1118.28	262.104	4.43312		BnaC08g09950D	1293	1123.82	233.778	3.87847
BnaC08g09960D	1587	1408.16	1	0.0126473		BnaC08g09960D	1587	1412.28	0	0		BnaC08g09960D	1587	1417.82	0	0
BnaC08g09970D	4431	4252.16	150.397	0.629908		BnaC08g09970D	4431	4256.28	127.315	0.565765		BnaC08g09970D	4431	4261.82	113.595	0.496956
BnaC08g09980D	330	152.931	151.36	17.6263		BnaC08g09980D	330	156.797	125.199	15.1025		BnaC08g09980D	330	161.776	126.684	14.6003
BnaC08g09990D	1470	1291.16	0	0		BnaC08g09990D	1470	1295.28	0	0		BnaC08g09990D	1470	1300.82	0	0
BnaC08g10000D	234	70.7174	0	0		BnaC08g10000D	234	73.9639	2	0.511444		BnaC08g10000D	234	76.0662	1	0.24511
BnaC08g10010D	1356	1177.16	0	0		BnaC08g10010D	1356	1181.28	0	0		BnaC08g10010D	1356	1186.82	0	0
BnaC08g10020D	327	150.084	1	0.118662		BnaC08g10020D	327	153.938	0	0		BnaC08g10020D	327	158.841	0	0
BnaC08g10030D	822	643.157	0	0		BnaC08g10030D	822	647.284	1	0.0292209		BnaC08g10030D	822	652.819	1	0.0285601
BnaC08g10040D	288	114.274	0	0		BnaC08g10040D	288	117.816	0	0		BnaC08g10040D	288	121.95	0	0
BnaC08g10050D	1251	1072.16	0	0		BnaC08g10050D	1251	1076.28	0	0		BnaC08g10050D	1251	1081.82	0	0
BnaC08g10060D	438	259.157	0	0		BnaC08g10060D	438	263.365	0	0		BnaC08g10060D	438	268.819	0	0
BnaC08g10070D	69	30.0405	0	0		BnaC08g10070D	69	32.6897	0	0		BnaC08g10070D	69	30.791	0	0
BnaC08g10080D	1479	1300.16	0	0		BnaC08g10080D	1479	1304.28	0	0		BnaC08g10080D	1479	1309.82	0	0
BnaC08g10090D	645	466.157	0	0		BnaC08g10090D	645	470.284	0	0		BnaC08g10090D	645	475.819	0	0
BnaC08g10100D	906	727.157	0	0		BnaC08g10100D	906	731.284	0	0		BnaC08g10100D	906	736.819	0	0
BnaC08g10110D	1698	1519.16	426.634	5.0015		BnaC08g10110D	1698	1523.28	359.575	4.46475		BnaC08g10110D	1698	1528.82	388.775	4.74127
BnaC08g10120D	483	304.157	3.9104	0.228966		BnaC08g10120D	483	308.365	14.1977	0.870846		BnaC08g10120D	483	313.819	20.0317	1.19012
BnaC08g10130D	582	403.157	0	0		BnaC08g10130D	582	407.329	0	0		BnaC08g10130D	582	412.819	0	0
BnaC08g10140D	381	202.446	5	0.439853		BnaC08g10140D	381	206.478	6	0.549623		BnaC08g10140D	381	212.026	19	1.67078
BnaC08g10150D	771	592.157	2430.2	73.0891		BnaC08g10150D	771	596.284	2573.37	81.6277		BnaC08g10150D	771	601.819	2396.35	74.24
BnaC08g10160D	1170	991.157	245.646	4.41383		BnaC08g10160D	1170	995.284	205.634	3.90783		BnaC08g10160D	1170	1000.82	217.292	4.04801
BnaC08g10170D	1683	1504.16	137.841	1.63204		BnaC08g10170D	1683	1508.28	135.826	1.70329		BnaC08g10170D	1683	1513.82	139.412	1.71703
BnaC08g10180D	2286	2107.16	75.1114	0.634829		BnaC08g10180D	2286	2111.28	55.7755	0.499672		BnaC08g10180D	2286	2116.82	45.8996	0.404276
BnaC08g10190D	228	66.5014	0	0		BnaC08g10190D	228	69.5274	0	0		BnaC08g10190D	228	71.4157	1.07439	0.280492
BnaC08g10200D	771	592.157	5358.75	161.166		BnaC08g10200D	771	596.284	4865.81	154.344		BnaC08g10200D	771	601.819	4965.88	153.845
BnaC08g10210D	780	601.157	51.0521	1.51242		BnaC08g10210D	780	605.284	41.9135	1.30973		BnaC08g10210D	780	610.819	27.6088	0.842729
BnaC08g10220D	1389	1210.16	5.48745	0.0807563		BnaC08g10220D	1389	1214.28	2	0.0311528		BnaC08g10220D	1389	1219.82	4.48727	0.0685866
BnaC08g10230D	1419	1240.16	0	0		BnaC08g10230D	1419	1244.28	0	0		BnaC08g10230D	1419	1249.82	0	0
BnaC08g10240D	1314	1135.16	0	0		BnaC08g10240D	1314	1139.28	0	0		BnaC08g10240D	1314	1144.82	2	0.0325721
BnaC08g10250D	318	141.631	0	0		BnaC08g10250D	318	145.419	0	0		BnaC08g10250D	318	150.118	0	0
BnaC08g10260D	264	94.1247	0	0		BnaC08g10260D	264	97.5048	0	0		BnaC08g10260D	264	100.68	0	0
BnaC08g10270D	612	433.157	0	0		BnaC08g10270D	612	437.329	0	0		BnaC08g10270D	612	442.819	0	0
BnaC08g10280D	186	41.5066	0	0		BnaC08g10280D	186	44.0964	0	0		BnaC08g10280D	186	43.5883	0	0
BnaC08g10290D	573	394.157	43.2184	1.95275		BnaC08g10290D	573	398.329	27.1739	1.29032		BnaC08g10290D	573	403.819	28.3077	1.30699
BnaC08g10300D	177	36.9521	2	0.963915		BnaC08g10300D	177	39.51	2	0.957439		BnaC08g10300D	177	38.4513	3	1.45466
BnaC08g10310D	1215	1036.16	176	3.02506		BnaC08g10310D	1215	1040.28	145	2.63636		BnaC08g10310D	1215	1045.82	197	3.51207
BnaC08g10320D	306	130.554	13.3333	1.81885		BnaC08g10320D	306	134.305	17	2.39411		BnaC08g10320D	306	138.742	16	2.15013
BnaC08g10330D	309	133.312	1	0.133591		BnaC08g10330D	309	136.976	0	0		BnaC08g10330D	309	141.53	0	0
BnaC08g10340D	195	46.4769	0	0		BnaC08g10340D	195	49.2123	0	0		BnaC08g10340D	195	48.8219	0	0
BnaC08g10350D	1347	1168.16	0	0		BnaC08g10350D	1347	1172.28	0	0		BnaC08g10350D	1347	1177.82	0	0
BnaC08g10360D	597	418.157	0	0		BnaC08g10360D	597	422.329	0	0		BnaC08g10360D	597	427.819	0	0
BnaC08g10370D	942	763.157	0	0		BnaC08g10370D	942	767.284	0	0		BnaC08g10370D	942	772.819	0	0
BnaC08g10380D	1023	844.157	177	3.7342		BnaC08g10380D	1023	848.284	142	3.16618		BnaC08g10380D	1023	853.819	153	3.34102
BnaA02g05110D	1584	1405.16	1670.66	21.1743		BnaA02g05110D	1584	1409.28	1532.55	20.5686		BnaA02g05110D	1584	1414.82	1420.09	18.714
BnaA02g05120D	666	487.157	2002	73.1885		BnaA02g05120D	666	491.284	1310	50.4344		BnaA02g05120D	666	496.819	1583	59.4068
BnaA02g05130D	819	640.157	777.008	21.6166		BnaA02g05130D	819	644.284	695.848	20.428		BnaA02g05130D	819	649.819	659.757	18.9297
BnaA02g05140D	2052	1873.16	467.899	4.44862		BnaA02g05140D	2052	1877.28	433.27	4.36532		BnaA02g05140D	2052	1882.82	400.438	3.96533
BnaA02g05150D	312	136.038	58	7.59302		BnaA02g05150D	312	139.822	58	7.84587		BnaA02g05150D	312	144.386	53	6.84389
BnaA02g05160D	1905	1726.16	2330	24.0394		BnaA02g05160D	1905	1730.28	2000	21.8625		BnaA02g05160D	1905	1735.82	2616	28.0987
BnaA02g05170D	4041	3862.16	560.131	2.5829		BnaA02g05170D	4041	3866.28	441	2.15741		BnaA02g05170D	4041	3871.82	629	3.02892
BnaA02g05180D	672	493.157	97.839	3.53325		BnaA02g05180D	672	497.284	96	3.65136		BnaA02g05180D	672	502.819	87	3.22597
BnaA02g05190D	1104	925.157	126	2.42551		BnaA02g05190D	1104	929.284	127	2.5849		BnaA02g05190D	1104	934.819	128	2.55291
BnaA02g05200D	678	499.157	336	11.9881		BnaA02g05200D	678	503.284	330	12.4019		BnaA02g05200D	678	508.819	345	12.6418
BnaA02g05210D	2991	2812.16	354	2.24187		BnaA02g05210D	2991	2816.28	353	2.37075		BnaA02g05210D	2991	2821.82	385	2.54381
BnaA02g05220D	660	481.157	6152.08	227.71		BnaA02g05220D	660	485.284	5861.72	228.464		BnaA02g05220D	660	490.819	6113.47	232.231
BnaA02g05230D	1719	1540.16	549	6.34826		BnaA02g05230D	1719	1544.28	333	4.07854		BnaA02g05230D	1719	1549.82	237	2.85115
BnaA02g05240D	1713	1534.16	256	2.97179		BnaA02g05240D	1713	1538.28	162	1.99189		BnaA02g05240D	1713	1543.82	199	2.40331
BnaA02g05250D	1167	988.157	0	0		BnaA02g05250D	1167	992.284	0	0		BnaA02g05250D	1167	997.819	0	0
BnaA02g05260D	912	733.157	0	0		BnaA02g05260D	912	737.284	0	0		BnaA02g05260D	912	742.819	0	0
BnaA02g05270D	882	703.157	0	0		BnaA02g05270D	882	707.284	0	0		BnaA02g05270D	882	712.819	0	0
BnaA02g05280D	786	607.157	0	0		BnaA02g05280D	786	611.284	0	0		BnaA02g05280D	786	616.819	0	0
BnaA02g05290D	2721	2542.16	1001	7.0126		BnaA02g05290D	2721	2546.28	995.997	7.39842		BnaA02g05290D	2721	2551.82	561	4.09889
BnaA02g05300D	2388	2209.16	500.392	4.03395		BnaA02g05300D	2388	2213.28	444.55	3.79901		BnaA02g05300D	2388	2218.82	427.268	3.59031
BnaA02g05310D	840	661.157	268.47	7.23168		BnaA02g05310D	840	665.284	302.934	8.61251		BnaA02g05310D	840	670.819	319.683	8.8852
BnaA02g05320D	450	271.157	3019.23	198.3		BnaA02g05320D	450	275.365	2808.99	192.943		BnaA02g05320D	450	280.819	2866.46	190.315
BnaA02g05330D	1326	1147.16	4.0048	0.0621735		BnaA02g05330D	1326	1151.28	4	0.0657151		BnaA02g05330D	1326	1156.82	5.00803	0.080715
BnaA02g05340D	1554	1375.16	92	1.19147		BnaA02g05340D	1554	1379.28	81	1.11076		BnaA02g05340D	1554	1384.82	71	0.955913
BnaA02g05350D	216	58.6396	0	0		BnaA02g05350D	216	61.4841	0	0		BnaA02g05350D	216	62.5199	0	0
BnaA02g05360D	750	571.157	28	0.873072		BnaA02g05360D	750	575.284	28	0.920584		BnaA02g05360D	750	580.819	22	0.706212
BnaA02g05370D	1281	1102.16	1	0.0161586		BnaA02g05370D	1281	1106.28	0	0		BnaA02g05370D	1281	1111.82	0	0
BnaA02g05380D	939	760.157	139	3.25656		BnaA02g05380D	939	764.284	122	3.01921		BnaA02g05380D	939	769.819	78	1.88912
BnaA02g05390D	885	706.157	1	0.0252201		BnaA02g05390D	885	710.284	4	0.106516		BnaA02g05390D	885	715.819	0	0
BnaA02g05400D	627	448.157	106	4.21234		BnaA02g05400D	627	452.284	142	5.93834		BnaA02g05400D	627	457.819	119.183	4.85369
BnaA02g05410D	1113	934.157	112.104	2.13721		BnaA02g05410D	1113	938.284	87.4455	1.76275		BnaA02g05410D	1113	943.819	79.946	1.57929
BnaA02g05420D	2898	2719.16	627.413	4.10929		BnaA02g05420D	2898	2723.28	620.994	4.31303		BnaA02g05420D	2898	2728.82	517.461	3.53554
BnaA02g05430D	1272	1093.16	15270.9	248.788		BnaA02g05430D	1272	1097.28	15144.8	261.055		BnaA02g05430D	1272	1102.82	14772.3	249.745
BnaA02g05440D	741	562.157	111.143	3.52106		BnaA02g05440D	741	566.284	85.275	2.84823		BnaA02g05440D	741	571.819	98.371	3.20746
BnaA02g05450D	1341	1162.16	148	2.26801		BnaA02g05450D	1341	1166.28	119.767	1.94232		BnaA02g05450D	1341	1171.82	96	1.52744
BnaA02g05460D	2094	1915.16	7.32108	0.0680798		BnaA02g05460D	2094	1919.28	9.87893	0.0973551		BnaA02g05460D	2094	1924.82	3.06017	0.0296421
BnaA02g05470D	588	409.157	5	0.217634		BnaA02g05470D	588	413.329	6	0.274564		BnaA02g05470D	588	418.819	4	0.178068
BnaA02g05480D	1680	1501.16	0	0		BnaA02g05480D	1680	1505.28	0	0		BnaA02g05480D	1680	1510.82	0	0
BnaA02g05490D	630	451.157	0	0		BnaA02g05490D	630	455.284	1	0.0415437		BnaA02g05490D	630	460.819	0	0
BnaA02g05500D	489	310.157	2	0.114841		BnaA02g05500D	489	314.365	7	0.421164		BnaA02g05500D	489	319.819	9	0.524676
BnaA02g05510D	813	634.157	9	0.252751		BnaA02g05510D	813	638.284	9	0.266696		BnaA02g05510D	813	643.819	7	0.202716
BnaA02g05520D	267	96.6965	3.14286	0.578844		BnaA02g05520D	267	99.9807	2.44444	0.462436		BnaA02g05520D	267	103.266	0	0
BnaA02g05530D	327	150.084	128.497	15.2478		BnaA02g05530D	327	153.938	126.681	15.5652		BnaA02g05530D	327	158.841	148.643	17.4476
BnaA02g05540D	1032	853.157	153.93	3.21324		BnaA02g05540D	1032	857.284	123.343	2.72132		BnaA02g05540D	1032	862.819	156.706	3.38625
BnaA02g05550D	789	610.157	1	0.0291881		BnaA02g05550D	789	614.284	0	0		BnaA02g05550D	789	619.819	0	0
BnaA02g05560D	1074	895.157	88.5662	1.76204		BnaA02g05560D	1074	899.284	65.3965	1.37545		BnaA02g05560D	1074	904.819	91.5057	1.88556
BnaA02g05570D	1377	1198.16	103.195	1.53388		BnaA02g05570D	1377	1202.28	113.779	1.78996		BnaA02g05570D	1377	1207.82	89.09	1.37525
BnaA02g05580D	1275	1096.16	159.637	2.59363		BnaA02g05580D	1275	1100.28	158.663	2.72746		BnaA02g05580D	1275	1105.82	157.007	2.6472
BnaA02g05590D	666	487.157	904.894	33.0808		BnaA02g05590D	666	491.284	889	34.2261		BnaA02g05590D	666	496.819	833	31.2608
BnaA02g05600D	708	529.157	10	0.33656		BnaA02g05600D	708	533.284	4	0.14187		BnaA02g05600D	708	538.819	9	0.311424
BnaA02g05610D	618	439.157	6	0.243321		BnaA02g05610D	618	443.329	8	0.341313		BnaA02g05610D	618	448.819	11	0.456956
BnaA02g05620D	1326	1147.16	52.9724	0.822384		BnaA02g05620D	1326	1151.28	39.8653	0.654939		BnaA02g05620D	1326	1156.82	50.0911	0.807325
BnaA02g05630D	225	64.5541	2	0.551764		BnaA02g05630D	225	67.3263	0.25	0.0702333		BnaA02g05630D	225	69.1799	0	0
BnaA02g05640D	609	430.157	0	0		BnaA02g05640D	609	434.329	0	0		BnaA02g05640D	609	439.819	0	0
BnaA02g05650D	519	340.157	364.499	19.0838		BnaA02g05650D	519	344.365	332	18.235		BnaA02g05650D	519	349.819	365	19.4537
BnaA02g05660D	945	766.157	87.0427	2.02331		BnaA02g05660D	945	770.284	112.818	2.77024		BnaA02g05660D	945	775.819	95.8532	2.30356
BnaA02g05670D	1026	847.157	3	0.0630674		BnaA02g05670D	1026	851.284	1	0.0222184		BnaA02g05670D	1026	856.819	1	0.0217602
BnaA02g05680D	168	32.45	0	0		BnaA02g05680D	168	35.2976	0	0		BnaA02g05680D	168	33.9204	0	0
BnaA02g05690D	429	250.208	7	0.498247		BnaA02g05690D	429	254.365	2	0.148717		BnaA02g05690D	429	259.845	1	0.0717528
BnaA02g05700D	1479	1300.16	1	0.0136978		BnaA02g05700D	1479	1304.28	0	0		BnaA02g05700D	1479	1309.82	1	0.0142345
BnaA02g05710D	246	79.5856	0	0		BnaA02g05710D	246	83.0636	0	0		BnaA02g05710D	246	85.4471	0	0
BnaA02g05720D	360	181.885	0	0		BnaA02g05720D	360	185.852	0	0		BnaA02g05720D	360	191.144	0	0
BnaA02g05730D	840	661.157	0	0		BnaA02g05730D	840	665.284	0	0		BnaA02g05730D	840	670.819	0	0
BnaA02g05740D	63	26.029	0	0		BnaA02g05740D	63	30.5974	0	0		BnaA02g05740D	63	27.459	0	0
BnaA02g05750D	336	158.697	2297.8	257.865		BnaA02g05750D	336	162.588	1342.65	156.193		BnaA02g05750D	336	167.529	1521.73	169.356
BnaA02g05760D	1752	1573.16	2	0.0226415		BnaA02g05760D	1752	1577.28	1	0.0119916		BnaA02g05760D	1752	1582.82	1	0.0117794
BnaA02g05770D	1470	1291.16	31.3329	0.432185		BnaA02g05770D	1470	1295.28	32.4973	0.474537		BnaA02g05770D	1470	1300.82	32.7144	0.468894
BnaA02g05780D	1278	1099.16	21.2727	0.344676		BnaA02g05780D	1278	1103.28	20	0.342871		BnaA02g05780D	1278	1108.82	17	0.285852
BnaA02g05790D	525	346.157	0	0		BnaA02g05790D	525	350.365	0	0		BnaA02g05790D	525	355.819	0	0
BnaA02g05800D	1704	1525.16	0	0		BnaA02g05800D	1704	1529.28	0	0		BnaA02g05800D	1704	1534.82	0	0
BnaA02g05810D	555	376.157	42.0396	1.99039		BnaA02g05810D	555	380.329	50.25	2.49899		BnaA02g05810D	555	385.819	29.0574	1.40419
BnaA02g05820D	933	754.157	162	3.82561		BnaA02g05820D	933	758.284	156	3.89117		BnaA02g05820D	933	763.819	154	3.75909
BnaA02g05830D	372	193.605	0	0		BnaA02g05830D	372	197.68	0	0		BnaA02g05830D	372	203.026	0	0
BnaA02g05840D	1047	868.157	888.477	18.2262		BnaA02g05840D	1047	872.284	947.482	20.5447		BnaA02g05840D	1047	877.819	870.317	18.4852
BnaA02g05850D	1344	1165.16	0	0		BnaA02g05850D	1344	1169.28	0	0		BnaA02g05850D	1344	1174.82	0	0
BnaA02g05860D	63	26.029	0	0		BnaA02g05860D	63	30.5974	0	0		BnaA02g05860D	63	27.459	0	0
BnaA02g05870D	336	158.697	0	0		BnaA02g05870D	336	162.588	0	0		BnaA02g05870D	336	167.529	0	0
BnaA02g05880D	207	53.203	0	0		BnaA02g05880D	207	55.9804	0	0		BnaA02g05880D	207	56.4653	0	0
BnaA02g05890D	261	91.6126	0	0		BnaA02g05890D	261	94.9352	0	0		BnaA02g05890D	261	98.0745	0	0
BnaA02g05900D	1533	1354.16	101.985	1.34126		BnaA02g05900D	1533	1358.28	72.0458	1.00324		BnaA02g05900D	1533	1363.82	68.8901	0.941787
BnaA02g05910D	4599	4420.16	295.188	1.18935		BnaA02g05910D	4599	4424.28	241.235	1.0313		BnaA02g05910D	4599	4429.82	243.187	1.02355
BnaA02g05920D	1191	1012.16	0	0		BnaA02g05920D	1191	1016.28	0	0		BnaA02g05920D	1191	1021.82	0	0
BnaA02g05930D	1224	1045.16	0	0		BnaA02g05930D	1224	1049.28	0	0		BnaA02g05930D	1224	1054.82	0	0
BnaA02g05940D	2910	2731.16	210.304	1.37135		BnaA02g05940D	2910	2735.28	168.426	1.16465		BnaA02g05940D	2910	2740.82	143.407	0.975536
BnaA02g05950D	1086	907.157	0	0		BnaA02g05950D	1086	911.284	0	0		BnaA02g05950D	1086	916.819	0	0
BnaA02g05960D	1581	1402.16	21.2358	0.269724		BnaA02g05960D	1581	1406.28	14.807	0.199151		BnaA02g05960D	1581	1411.82	19.7415	0.260708
BnaA02g05970D	1491	1312.16	91	1.2351		BnaA02g05970D	1491	1316.28	102	1.46568		BnaA02g05970D	1491	1321.82	87	1.22716
BnaA02g05980D	1215	1036.16	48.3146	0.830425		BnaA02g05980D	1215	1040.28	32	0.581816		BnaA02g05980D	1215	1045.82	42.6623	0.760573
BnaA02g05990D	1554	1375.16	522	6.7603		BnaA02g05990D	1554	1379.28	487	6.67826		BnaA02g05990D	1554	1384.82	433	5.82972
BnaA02g06000D	1509	1330.16	65	0.870278		BnaA02g06000D	1509	1334.28	90	1.2758		BnaA02g06000D	1509	1339.82	62	0.862777
BnaA02g06010D	1158	979.157	0	0		BnaA02g06010D	1158	983.284	0	0		BnaA02g06010D	1158	988.819	0	0
BnaA02g06020D	600	421.157	31	1.31089		BnaA02g06020D	600	425.329	19	0.844923		BnaA02g06020D	600	430.819	10	0.432771
BnaA02g06030D	222	62.6395	1	0.284315		BnaA02g06030D	222	65.3797	0	0		BnaA02g06030D	222	67.0955	1	0.277881
BnaA02g06040D	1110	931.157	0	0		BnaA02g06040D	1110	935.284	0	0		BnaA02g06040D	1110	940.819	0	0
BnaA02g06050D	975	796.157	0	0		BnaA02g06050D	975	800.284	0	0		BnaA02g06050D	975	805.819	0	0
BnaA02g06060D	2445	2266.16	0	0		BnaA02g06060D	2445	2270.28	0	0		BnaA02g06060D	2445	2275.82	0	0
BnaA02g06070D	693	514.157	20	0.692759		BnaA02g06070D	693	518.284	21	0.766371		BnaA02g06070D	693	523.819	11	0.39153
BnaA02g06080D	786	607.157	0	0		BnaA02g06080D	786	611.284	0	0		BnaA02g06080D	786	616.819	0	0
BnaA02g06090D	1515	1336.16	2173.37	28.9683		BnaA02g06090D	1515	1340.28	2388.12	33.7014		BnaA02g06090D	1515	1345.82	2240	31.0323
BnaA02g06100D	990	811.157	22	0.48302		BnaA02g06100D	990	815.284	10.5346	0.244398		BnaA02g06100D	990	820.819	10.6049	0.240886
BnaA02g06110D	2112	1933.16	13.1719	0.121347		BnaA02g06110D	2112	1937.28	12.0063	0.11722		BnaA02g06110D	2112	1942.82	12.9338	0.124121
BnaA02g06120D	1041	862.157	36.6565	0.757202		BnaA02g06120D	1041	866.284	34.5933	0.755299		BnaA02g06120D	1041	871.819	35.4385	0.757883
BnaA02g06130D	1200	1021.16	25.3479	0.442076		BnaA02g06130D	1200	1025.28	29.9472	0.552459		BnaA02g06130D	1200	1030.82	18.5918	0.336273
BnaA02g06140D	690	511.157	0	0		BnaA02g06140D	690	515.284	3.5	0.128472		BnaA02g06140D	690	520.819	4	0.143194
BnaA02g06150D	129	19.1954	0	0		BnaA02g06150D	129	19.8859	0	0		BnaA02g06150D	129	18.6917	0	0
BnaA02g06160D	2772	2593.16	137	0.940891		BnaA02g06160D	2772	2597.28	121.157	0.8823		BnaA02g06160D	2772	2602.82	124	0.88824
BnaA02g06170D	2238	2059.16	62	0.536228		BnaA02g06170D	2238	2063.28	56	0.513354		BnaA02g06170D	2238	2068.82	38	0.342463
BnaA02g06180D	780	601.157	1	0.0296251		BnaA02g06180D	780	605.284	1.00552	0.0314209		BnaA02g06180D	780	610.819	0	0
BnaA02g06190D	1764	1585.16	6	0.0674103		BnaA02g06190D	1764	1589.28	4	0.0476043		BnaA02g06190D	1764	1594.82	7	0.0818351
BnaA02g06200D	1440	1261.16	47.9358	0.676922		BnaA02g06200D	1440	1265.28	43.4019	0.648797		BnaA02g06200D	1440	1270.82	48.8711	0.717003
BnaA02g06210D	1224	1045.16	146	2.48782		BnaA02g06210D	1224	1049.28	175.398	3.1617		BnaA02g06210D	1224	1054.82	149	2.63367
BnaA02g06220D	696	517.157	11	0.378807		BnaA02g06220D	696	521.284	8	0.290271		BnaA02g06220D	696	526.819	15.1517	0.536233
BnaA02g06230D	420	241.208	76	5.61139		BnaA02g06230D	420	245.391	40	3.08312		BnaA02g06230D	420	250.845	124	9.21658
BnaA02g06240D	222	62.6395	5	1.42157		BnaA02g06240D	222	65.3797	3	0.867893		BnaA02g06240D	222	67.0955	9	2.50093
BnaA02g06250D	747	568.157	0	0		BnaA02g06250D	747	572.284	0	0		BnaA02g06250D	747	577.819	0	0
BnaA02g06260D	435	256.183	0	0		BnaA02g06260D	435	260.365	0	0		BnaA02g06260D	435	265.819	0	0
BnaA02g06270D	432	253.183	0	0		BnaA02g06270D	432	257.365	0	0		BnaA02g06270D	432	262.819	0	0
BnaA02g06280D	258	89.1006	8	1.59903		BnaA02g06280D	258	92.4047	9	1.8422		BnaA02g06280D	258	95.4593	4	0.781258
BnaA02g06290D	306	130.554	0	0		BnaA02g06290D	306	134.305	0	0		BnaA02g06290D	306	138.742	0	0
BnaA02g06300D	750	571.157	0	0		BnaA02g06300D	750	575.284	0	0		BnaA02g06300D	750	580.819	0	0
BnaA02g06310D	846	667.157	0	0		BnaA02g06310D	846	671.284	0	0		BnaA02g06310D	846	676.819	0	0
BnaA02g06320D	180	38.5122	0	0		BnaA02g06320D	180	40.9607	0	0		BnaA02g06320D	180	40.3298	0	0
BnaA02g06330D	342	164.42	1	0.108316		BnaA02g06330D	342	168.438	3.01628	0.338703		BnaA02g06330D	342	173.359	4	0.430195
BnaA02g06340D	189	43.0821	0	0		BnaA02g06340D	189	45.8735	0	0		BnaA02g06340D	189	45.4811	0	0
BnaA02g06350D	2538	2359.16	1415.2	10.6834		BnaA02g06350D	2538	2363.28	1297.94	10.3878		BnaA02g06350D	2538	2368.82	1350.93	10.633
BnaA02g06360D	267	96.6965	5	0.920888		BnaA02g06360D	267	99.9807	2	0.378357		BnaA02g06360D	267	103.266	1.5	0.270823
BnaA02g06370D	1287	1108.16	4153.23	66.747		BnaA02g06370D	1287	1112.28	3730.4	63.4349		BnaA02g06370D	1287	1117.82	3447.62	57.5044
BnaA02g06380D	1242	1063.16	22.1622	0.371246		BnaA02g06380D	1242	1067.28	20.3143	0.360006		BnaA02g06380D	1242	1072.82	12.7826	0.22215
BnaA02g06390D	1080	901.157	4.0572	0.0801813		BnaA02g06390D	1080	905.284	8.07548	0.168722		BnaA02g06390D	1080	910.819	11.1639	0.228527
BnaA02g06400D	483	304.157	1005.06	58.8492		BnaA02g06400D	483	308.365	911.07	55.8822		BnaA02g06400D	483	313.819	850.894	50.5533
BnaA02g06410D	1242	1063.16	59.8378	1.00237		BnaA02g06410D	1242	1067.28	58.6857	1.04002		BnaA02g06410D	1242	1072.82	36.2174	0.629424
BnaA02g06420D	1080	901.157	218.945	4.32696		BnaA02g06420D	1080	905.284	167.954	3.50908		BnaA02g06420D	1080	910.819	239.867	4.9101
BnaA02g06430D	453	274.157	0	0		BnaA02g06430D	453	278.365	0	0		BnaA02g06430D	453	283.819	2	0.131384
BnaA02g06440D	1845	1666.16	0	0		BnaA02g06440D	1845	1670.28	0	0		BnaA02g06440D	1845	1675.82	0	0
BnaA02g06450D	1938	1759.16	0	0		BnaA02g06450D	1938	1763.28	0	0		BnaA02g06450D	1938	1768.82	1	0.0105407
BnaA02g06460D	1602	1423.16	347	4.34234		BnaA02g06460D	1602	1427.28	268.29	3.55534		BnaA02g06460D	1602	1432.82	236.763	3.08088
BnaA02g06470D	777	598.157	57	1.6971		BnaA02g06470D	777	602.284	44	1.38178		BnaA02g06470D	777	607.819	37	1.13496
BnaA02g06480D	990	811.157	45	0.987996		BnaA02g06480D	990	815.284	26	0.603187		BnaA02g06480D	990	820.819	4	0.0908585
BnaA02g06490D	1296	1117.16	86.2336	1.37471		BnaA02g06490D	1296	1121.28	80.4032	1.35627		BnaA02g06490D	1296	1126.82	76.1879	1.26062
BnaA02g06500D	387	208.385	0	0		BnaA02g06500D	387	212.436	0	0		BnaA02g06500D	387	217.983	0	0
BnaA02g06510D	1890	1711.16	0	0		BnaA02g06510D	1890	1715.28	0	0		BnaA02g06510D	1890	1720.82	1	0.0108347
BnaA02g06520D	393	214.322	0	0		BnaA02g06520D	393	218.436	0	0		BnaA02g06520D	393	223.939	0	0
BnaA02g06530D	243	77.455	0	0		BnaA02g06530D	243	80.773	0	0		BnaA02g06530D	243	83.0738	0	0
BnaA02g06540D	1161	982.157	0	0		BnaA02g06540D	1161	986.284	0	0		BnaA02g06540D	1161	991.819	0	0
BnaA02g06550D	1494	1315.16	5087	68.8861		BnaA02g06550D	1494	1319.28	5099	73.1029		BnaA02g06550D	1494	1324.82	4868	68.5089
BnaA02g06560D	4113	3934.16	672	3.04204		BnaA02g06560D	4113	3938.28	643	3.0881		BnaA02g06560D	4113	3943.82	611	2.88853
BnaA02g06570D	546	367.157	103	4.99612		BnaA02g06570D	546	371.329	170	8.65921		BnaA02g06570D	546	376.819	121	5.98695
BnaA02g06580D	1719	1540.16	620.445	7.1744		BnaA02g06580D	1719	1544.28	571.531	7.00004		BnaA02g06580D	1719	1549.82	472.134	5.67985
BnaA02g06590D	2655	2476.16	1	0.00719233		BnaA02g06590D	2655	2480.28	1	0.00762582		BnaA02g06590D	2655	2485.82	2	0.0150008
BnaA02g06600D	726	547.157	0	0		BnaA02g06600D	726	551.284	1	0.0343093		BnaA02g06600D	726	556.819	2	0.0669683
BnaA02g06610D	2022	1843.16	165	1.5943		BnaA02g06610D	2022	1847.28	177	1.81229		BnaA02g06610D	2022	1852.82	156	1.5698
BnaA02g06620D	657	478.157	51	1.89953		BnaA02g06620D	657	482.284	39.1673	1.53606		BnaA02g06620D	657	487.819	46.6223	1.78192
BnaA02g06630D	144	23.3489	0.5	0.381374		BnaA02g06630D	144	24.7894	0.5	0.381498		BnaA02g06630D	144	24.0283	0.5	0.387972
BnaA02g06640D	1428	1249.16	15	0.213856		BnaA02g06640D	1428	1253.28	0	0		BnaA02g06640D	1428	1258.82	1	0.0148112
BnaA02g06650D	144	23.3489	0.5	0.381374		BnaA02g06650D	144	24.7894	0.5	0.381498		BnaA02g06650D	144	24.0283	0.5	0.387972
BnaA02g06660D	1428	1249.16	0	0		BnaA02g06660D	1428	1253.28	5	0.0754585		BnaA02g06660D	1428	1258.82	1	0.0148112
BnaA02g06670D	429	250.208	178.09	12.6761		BnaA02g06670D	429	254.365	183.438	13.6402		BnaA02g06670D	429	259.845	137.205	9.84481
BnaA02g06680D	462	283.157	2353.93	148.052		BnaA02g06680D	462	287.365	2119.1	139.477		BnaA02g06680D	462	292.819	2090.69	133.12
BnaA02g06690D	447	268.157	1603.84	106.517		BnaA02g06690D	447	272.365	1419.14	98.5513		BnaA02g06690D	447	277.819	1412.49	94.793
BnaA02g06700D	315	138.843	157	20.1383		BnaA02g06700D	315	142.608	171	22.6798		BnaA02g06700D	315	147.298	145	18.3537
BnaA02g06710D	147	24.1003	295.979	218.718		BnaA02g06710D	147	25.7975	241.983	177.417		BnaA02g06710D	147	25.194	321.533	237.947
BnaA02g06720D	120	17.9491	0	0		BnaA02g06720D	120	17.7158	0	0		BnaA02g06720D	120	15.9894	0	0
BnaA02g06730D	393	214.322	541.073	44.961		BnaA02g06730D	393	218.436	474.317	41.0707		BnaA02g06730D	393	223.939	457.467	38.0876
BnaA02g06740D	270	99.1866	335.997	60.3294		BnaA02g06740D	270	102.468	344	63.4976		BnaA02g06740D	270	105.963	390	68.6221
BnaA02g06750D	651	472.157	230	8.67539		BnaA02g06750D	651	476.284	173	6.87018		BnaA02g06750D	651	481.819	238	9.20971
BnaA02g06760D	375	196.546	178	16.1288		BnaA02g06760D	375	200.64	174	16.4028		BnaA02g06760D	375	206.026	195	17.6468
BnaA02g06770D	597	418.157	207	8.81614		BnaA02g06770D	597	422.329	190	8.50925		BnaA02g06770D	597	427.819	204	8.89044
BnaA02g06780D	474	295.157	6.38251	0.385111		BnaA02g06780D	474	299.365	2.22882	0.140819		BnaA02g06780D	474	304.819	7	0.428163
BnaC03g62830D	1281	1102.16	0	0		BnaC03g62830D	1281	1106.28	0	0		BnaC03g62830D	1281	1111.82	0	0
BnaC03g62840D	651	472.157	0	0		BnaC03g62840D	651	476.284	0	0		BnaC03g62840D	651	481.819	0	0
BnaC03g62850D	822	643.157	0	0		BnaC03g62850D	822	647.284	0	0		BnaC03g62850D	822	652.819	0	0
BnaC03g62860D	753	574.157	15.9874	0.495902		BnaC03g62860D	753	578.284	12.9535	0.423675		BnaC03g62860D	753	583.819	18.772	0.599496
BnaC03g62870D	372	193.605	201.838	18.5667		BnaC03g62870D	372	197.68	197.249	18.8729		BnaC03g62870D	372	203.026	188.156	17.279
BnaC03g62880D	963	784.157	7	0.15898		BnaC03g62880D	963	788.284	1	0.0239941		BnaC03g62880D	963	793.819	5	0.117436
BnaC03g62890D	1089	910.157	138.555	2.71115		BnaC03g62890D	1089	914.284	177.8	3.67823		BnaC03g62890D	1089	919.819	162.982	3.30363
BnaC03g62900D	141	22.256	0	0		BnaC03g62900D	141	23.6509	1	0.799726		BnaC03g62900D	141	22.7139	1	0.820846
BnaC03g62910D	1434	1255.16	0	0		BnaC03g62910D	1434	1259.28	0	0		BnaC03g62910D	1434	1264.82	0	0
BnaC03g62920D	219	60.5891	1	0.293936		BnaC03g62920D	219	63.3234	1	0.298692		BnaC03g62920D	219	64.8977	1	0.287292
BnaC03g62930D	1284	1105.16	24	0.386754		BnaC03g62930D	1284	1109.28	40	0.682033		BnaC03g62930D	1284	1114.82	20.0404	0.335162
BnaC03g62940D	585	406.157	0	0		BnaC03g62940D	585	410.329	0	0		BnaC03g62940D	585	415.819	0	0
BnaC03g62950D	339	161.584	7.09512	0.782003		BnaC03g62950D	339	165.555	4	0.456988		BnaC03g62950D	339	170.394	4.06366	0.444649
BnaC03g62960D	381	202.446	0	0		BnaC03g62960D	381	206.478	0	0		BnaC03g62960D	381	212.026	0	0
BnaC03g62970D	750	571.157	480	14.967		BnaC03g62970D	750	575.284	447	14.6965		BnaC03g62970D	750	580.819	442.343	14.1994
BnaC03g62980D	333	155.776	2	0.228654		BnaC03g62980D	333	159.75	1	0.118399		BnaC03g62980D	333	164.679	0	0
BnaC03g62990D	1698	1519.16	264	3.09492		BnaC03g62990D	1698	1523.28	252	3.12901		BnaC03g62990D	1698	1528.82	258	3.14642
BnaC03g63000D	450	271.157	0	0		BnaC03g63000D	450	275.365	0	0		BnaC03g63000D	450	280.819	0	0
BnaC03g63010D	615	436.157	178.336	7.28188		BnaC03g63010D	615	440.329	148	6.3573		BnaC03g63010D	615	445.819	137.678	5.75784
BnaC03g63020D	1386	1207.16	343.881	5.07331		BnaC03g63020D	1386	1211.28	343.297	5.36058		BnaC03g63020D	1386	1216.82	335.529	5.14112
BnaC03g63030D	531	352.157	0	0		BnaC03g63030D	531	356.365	0	0		BnaC03g63030D	531	361.819	0.5	0.0257651
BnaC03g63040D	1776	1597.16	109.6	1.22211		BnaC03g63040D	1776	1601.28	97.245	1.14865		BnaC03g63040D	1776	1606.82	91.0086	1.05601
BnaC03g63050D	237	72.8904	0	0		BnaC03g63050D	237	76.0999	0	0		BnaC03g63050D	237	78.326	0	0
BnaC03g63060D	480	301.157	0	0		BnaC03g63060D	480	305.365	0	0		BnaC03g63060D	480	310.819	0	0
BnaC03g63070D	1293	1114.16	40	0.639383		BnaC03g63070D	1293	1118.28	30	0.507408		BnaC03g63070D	1293	1123.82	53	0.879291
BnaC03g63080D	270	99.1866	0	0		BnaC03g63080D	270	102.468	0	0		BnaC03g63080D	270	105.963	0	0
BnaC03g63090D	1197	1018.16	84.7119	1.48176		BnaC03g63090D	1197	1022.28	75.6466	1.3996		BnaC03g63090D	1197	1027.82	93.8017	1.70156
BnaC03g63100D	1548	1369.16	9	0.117068		BnaC03g63100D	1548	1373.28	6	0.0826378		BnaC03g63100D	1548	1378.82	13	0.175788
BnaC03g63110D	546	367.157	3035.06	147.219		BnaC03g63110D	546	371.329	2739.86	139.559		BnaC03g63110D	546	376.819	3157.78	156.243
BnaC03g63120D	1788	1609.16	223.53	2.47392		BnaC03g63120D	1788	1613.28	219.105	2.56879		BnaC03g63120D	1788	1618.82	177.269	2.04167
BnaC03g63130D	861	682.157	0	0		BnaC03g63130D	861	686.284	0	0		BnaC03g63130D	861	691.819	0	0
BnaC03g63140D	648	469.157	0	0		BnaC03g63140D	648	473.284	0	0		BnaC03g63140D	648	478.819	0	0
BnaC03g63150D	345	167.288	0	0		BnaC03g63150D	345	171.387	0	0		BnaC03g63150D	345	176.307	0	0
BnaC03g63160D	462	283.157	33	2.07556		BnaC03g63160D	462	287.365	40	2.63277		BnaC03g63160D	462	292.819	45	2.86528
BnaC03g63170D	1176	997.157	569.858	10.1777		BnaC03g63170D	1176	1001.28	468.466	8.84929		BnaC03g63170D	1176	1006.82	488.33	9.04305
BnaC03g63180D	561	382.157	1.61232	0.0751374		BnaC03g63180D	561	386.329	1.75817	0.0860782		BnaC03g63180D	561	391.819	1.80535	0.0859072
BnaC03g63190D	1194	1015.16	3	0.0526303		BnaC03g63190D	1194	1019.28	6	0.111338		BnaC03g63190D	1194	1024.82	8	0.145544
BnaC03g63200D	573	394.157	0	0		BnaC03g63200D	573	398.329	0	0		BnaC03g63200D	573	403.819	0	0
BnaC03g63210D	2178	1999.16	93	0.828483		BnaC03g63210D	2178	2003.28	99	0.934718		BnaC03g63210D	2178	2008.82	90	0.835323
BnaC03g63220D	1275	1096.16	3	0.0487412		BnaC03g63220D	1275	1100.28	2	0.0343806		BnaC03g63220D	1275	1105.82	1	0.0168604
BnaC03g63230D	3675	3496.16	4168	21.2317		BnaC03g63230D	3675	3500.28	3630	19.6151		BnaC03g63230D	3675	3505.82	3778	20.0921
BnaC03g63240D	3630	3451.16	411	2.12092		BnaC03g63240D	3630	3455.28	411	2.24981		BnaC03g63240D	3630	3460.82	424	2.28423
BnaC03g63250D	321	144.529	0	0		BnaC03g63250D	321	148.227	2	0.255206		BnaC03g63250D	321	153.012	2	0.243701
BnaC03g63260D	1242	1063.16	16.1194	0.270022		BnaC03g63260D	1242	1067.28	11.7806	0.208774		BnaC03g63260D	1242	1072.82	33.6867	0.585443
BnaC03g63270D	1392	1213.16	35	0.513805		BnaC03g63270D	1392	1217.28	43	0.668135		BnaC03g63270D	1392	1222.82	40	0.609889
BnaC03g63280D	2109	1930.16	53.25	0.491331		BnaC03g63280D	2109	1934.28	38.7077	0.378499		BnaC03g63280D	2109	1939.82	35.1525	0.337869
BnaC03g63290D	3843	3664.16	97.7693	0.475199		BnaC03g63290D	3843	3668.28	90.882	0.468601		BnaC03g63290D	3843	3673.82	75.0907	0.381084
BnaC03g63300D	210	55.107	0	0		BnaC03g63300D	210	57.8548	0	0		BnaC03g63300D	210	58.56	0	0
BnaC03g63310D	930	751.157	64.375	1.52628		BnaC03g63310D	930	755.284	45.2174	1.13236		BnaC03g63310D	930	760.819	66.9613	1.64095
BnaC03g63320D	240	75.197	0	0		BnaC03g63320D	240	78.3689	2	0.482697		BnaC03g63320D	240	80.6326	0	0
BnaC03g63330D	216	58.6396	0	0		BnaC03g63330D	216	61.4841	0	0		BnaC03g63330D	216	62.5199	0	0
BnaC03g63340D	1155	976.157	3	0.054733		BnaC03g63340D	1155	980.284	1	0.0192946		BnaC03g63340D	1155	985.819	4	0.0756512
BnaC03g63350D	186	41.5066	0	0		BnaC03g63350D	186	44.0964	0	0		BnaC03g63350D	186	43.5883	0	0
BnaC03g63360D	315	138.843	2	0.256538		BnaC03g63360D	315	142.608	3	0.397892		BnaC03g63360D	315	147.298	4	0.506309
BnaC03g63370D	111	17.5638	0	0		BnaC03g63370D	111	16.8203	0	0		BnaC03g63370D	111	14.6858	0	0
BnaC03g63380D	333	155.776	5.83632	0.667248		BnaC03g63380D	333	159.75	0	0		BnaC03g63380D	333	164.679	1	0.113218
BnaC03g63390D	330	152.931	0	0		BnaC03g63390D	330	156.797	0	0		BnaC03g63390D	330	161.776	0	0
BnaC03g63400D	456	277.157	0	0		BnaC03g63400D	456	281.365	0	0		BnaC03g63400D	456	286.819	0	0
BnaC03g63410D	681	502.157	671.436	23.8129		BnaC03g63410D	681	506.284	629.752	23.5268		BnaC03g63410D	681	511.819	606.532	22.0948
BnaC03g63420D	657	478.157	267.098	9.94828		BnaC03g63420D	657	482.284	283.837	11.1315		BnaC03g63420D	657	487.819	287.127	10.9741
BnaC03g63430D	291	116.857	2	0.304806		BnaC03g63430D	291	120.571	0	0		BnaC03g63430D	291	124.749	1	0.149456
BnaC03g63440D	816	637.157	5.46609	0.152784		BnaC03g63440D	816	641.284	1	0.0294943		BnaC03g63440D	816	646.819	2.62631	0.0757037
BnaC03g63450D	438	259.157	0	0		BnaC03g63450D	438	263.365	0	0		BnaC03g63450D	438	268.819	0	0
BnaC03g63460D	312	136.038	0	0		BnaC03g63460D	312	139.822	0	0		BnaC03g63460D	312	144.386	0	0
BnaC03g63470D	684	505.157	39.7649	1.40191		BnaC03g63470D	684	509.284	37.2561	1.38365		BnaC03g63470D	684	514.819	29.7017	1.07567
BnaC03g63480D	705	526.157	0.75	0.025386		BnaC03g63480D	705	530.284	0.75	0.026751		BnaC03g63480D	705	535.819	0.5	0.0173982
BnaC03g63490D	1059	880.157	0	0		BnaC03g63490D	1059	884.284	0	0		BnaC03g63490D	1059	889.819	0	0
BnaC03g63500D	102	20.8107	0	0		BnaC03g63500D	102	18.8507	0	0		BnaC03g63500D	102	16.604	0	0
BnaC03g63510D	741	562.157	0	0		BnaC03g63510D	741	566.284	0	0		BnaC03g63510D	741	571.819	0	0
BnaC03g63520D	288	114.274	1	0.155848		BnaC03g63520D	288	117.816	1	0.160541		BnaC03g63520D	288	121.95	2	0.305775
BnaC03g63530D	345	167.288	0	0		BnaC03g63530D	345	171.387	0	0		BnaC03g63530D	345	176.307	0	0
BnaC03g63540D	1800	1621.16	0	0		BnaC03g63540D	1800	1625.28	0	0		BnaC03g63540D	1800	1630.82	0	0
BnaC03g63550D	813	634.157	0	0		BnaC03g63550D	813	638.284	0	0		BnaC03g63550D	813	643.819	0	0
BnaC03g63560D	399	220.322	0	0		BnaC03g63560D	399	224.436	1	0.0842743		BnaC03g63560D	399	229.916	5	0.405465
BnaC03g63570D	105	19.4055	0	0		BnaC03g63570D	105	17.1209	1	1.10474		BnaC03g63570D	105	15.3855	0	0
BnaC03g63580D	870	691.157	0	0		BnaC03g63580D	870	695.284	0	0		BnaC03g63580D	870	700.819	0	0
BnaC03g63590D	1596	1417.16	184.525	2.31892		BnaC03g63590D	1596	1421.28	163.253	2.17255		BnaC03g63590D	1596	1426.82	162.931	2.12906
BnaC03g63600D	678	499.157	0	0		BnaC03g63600D	678	503.284	0	0		BnaC03g63600D	678	508.819	0	0
BnaC01g26630D	303	127.751	0	0		BnaC01g26630D	303	131.508	0	0		BnaC01g26630D	303	135.963	0	0
BnaC01g26640D	573	394.157	24.6043	1.11171		BnaC01g26640D	573	398.329	35.573	1.68914		BnaC01g26640D	573	403.819	24.4138	1.1272
BnaC01g26650D	363	184.774	0	0		BnaC01g26650D	363	188.795	0	0		BnaC01g26650D	363	194.125	0	0
BnaC01g26660D	264	94.1247	0	0		BnaC01g26660D	264	97.5048	0	0		BnaC01g26660D	264	100.68	0	0
BnaC01g26670D	1335	1156.16	0	0		BnaC01g26670D	1335	1160.28	0	0		BnaC01g26670D	1335	1165.82	0	0
BnaC01g26680D	369	190.643	0	0		BnaC01g26680D	369	194.68	0	0		BnaC01g26680D	369	200.046	0	0
BnaC01g26690D	1056	877.157	0	0		BnaC01g26690D	1056	881.284	0	0		BnaC01g26690D	1056	886.819	0	0
BnaC01g26700D	297	122.341	0	0		BnaC01g26700D	297	126.032	0	0		BnaC01g26700D	297	130.272	1	0.143121
BnaC01g26710D	384	205.426	21.253	1.84252		BnaC01g26710D	384	209.478	28.3051	2.55572		BnaC01g26710D	384	214.983	17.0633	1.47983
BnaC01g26720D	282	109.096	0	0		BnaC01g26720D	282	112.48	0	0		BnaC01g26720D	282	116.509	0	0
BnaC01g26730D	267	96.6965	0	0		BnaC01g26730D	267	99.9807	0	0		BnaC01g26730D	267	103.266	0	0
BnaC01g26740D	258	89.1006	0	0		BnaC01g26740D	258	92.4047	0	0		BnaC01g26740D	258	95.4593	0	0
BnaC01g26750D	456	277.157	0	0		BnaC01g26750D	456	281.365	0	0		BnaC01g26750D	456	286.819	0	0
BnaC01g26760D	861	682.157	89.8104	2.34471		BnaC01g26760D	861	686.284	81.8016	2.25448		BnaC01g26760D	861	691.819	56.6682	1.52721
BnaC01g26770D	2583	2404.16	119.813	0.88754		BnaC01g26770D	2583	2408.28	90.9225	0.714088		BnaC01g26770D	2583	2413.82	82.1818	0.634781
BnaC01g26780D	198	48.2626	0	0		BnaC01g26780D	198	50.9808	0	0		BnaC01g26780D	198	50.5411	0	0
BnaC01g26790D	1305	1126.16	0	0		BnaC01g26790D	1305	1130.28	0	0		BnaC01g26790D	1305	1135.82	0	0
BnaC01g26800D	855	676.157	1008.31	26.5579		BnaC01g26800D	855	680.284	915.476	25.4533		BnaC01g26800D	855	685.819	829.95	22.5629
BnaC01g26810D	1011	832.157	19.6483	0.420501		BnaC01g26810D	1011	836.284	19.7942	0.447683		BnaC01g26810D	1011	841.819	21.2762	0.471224
BnaC01g26820D	579	400.157	171.527	7.63394		BnaC01g26820D	579	404.329	148.584	6.95064		BnaC01g26820D	579	409.819	152.765	6.94999
BnaC01g26830D	864	685.157	1	0.0259931		BnaC01g26830D	864	689.284	0.996215	0.0273365		BnaC01g26830D	864	694.819	0	0
BnaC01g26840D	1497	1318.16	221.729	2.99573		BnaC01g26840D	1497	1322.28	196.764	2.81455		BnaC01g26840D	1497	1327.82	168.373	2.36422
BnaC01g26850D	504	325.157	3	0.164314		BnaC01g26850D	504	329.365	0	0		BnaC01g26850D	504	334.819	0	0
BnaC01g26860D	216	58.6396	33.5	10.1742		BnaC01g26860D	216	61.4841	20	6.15255		BnaC01g26860D	216	62.5199	22.5	6.70992
BnaC01g26870D	249	81.9411	9.58866	2.08403		BnaC01g26870D	249	85.2494	6.95525	1.54315		BnaC01g26870D	249	87.8458	11.972	2.54097
BnaC01g26880D	501	322.157	0	0		BnaC01g26880D	501	326.365	0	0		BnaC01g26880D	501	331.819	0	0
BnaC01g26890D	477	298.157	1.58481	0.094663		BnaC01g26890D	477	302.365	0	0		BnaC01g26890D	477	307.819	0	0
BnaC01g26900D	285	111.729	0	0		BnaC01g26900D	285	115.128	0	0		BnaC01g26900D	285	119.231	0	0
BnaC01g26910D	801	622.157	0	0		BnaC01g26910D	801	626.284	0	0		BnaC01g26910D	801	631.819	0	0
BnaC01g26920D	264	94.1247	0	0		BnaC01g26920D	264	97.5048	0	0		BnaC01g26920D	264	100.68	0	0
BnaC01g26930D	633	454.157	5.55841	0.217968		BnaC01g26930D	633	458.284	4.7358	0.195455		BnaC01g26930D	633	463.819	4.93512	0.198382
BnaC01g26940D	303	127.751	26.5	3.69426		BnaC01g26940D	303	131.508	15	2.15739		BnaC01g26940D	303	135.963	23	3.15398
BnaC01g26950D	96	26.5397	15	10.0657		BnaC01g26950D	96	26.5964	3	2.13347		BnaC01g26950D	96	22.4519	15.9209	13.2211
BnaC01g26960D	306	130.554	0	0		BnaC01g26960D	306	134.305	0	0		BnaC01g26960D	306	138.742	0	0
BnaC01g26970D	771	592.157	1014	30.4964		BnaC01g26970D	771	596.284	748.166	23.7319		BnaC01g26970D	771	601.819	824	25.5279
BnaC01g26980D	114	17.5856	0	0		BnaC01g26980D	114	17.0828	0	0		BnaC01g26980D	114	15.1098	0	0
BnaC01g26990D	381	202.446	7.55448	0.664572		BnaC01g26990D	381	206.478	8.02923	0.735509		BnaC01g26990D	381	212.026	12.2939	1.08107
BnaC01g27000D	276	104.209	0	0		BnaC01g27000D	276	107.436	1	0.17605		BnaC01g27000D	276	111.124	4	0.671125
BnaC01g27010D	834	655.157	30.9788	0.842107		BnaC01g27010D	834	659.284	15.3412	0.440123		BnaC01g27010D	834	664.819	18.1556	0.509167
BnaC01g27020D	264	94.1247	0	0		BnaC01g27020D	264	97.5048	0	0		BnaC01g27020D	264	100.68	0	0
BnaC01g27030D	306	130.554	0	0		BnaC01g27030D	306	134.305	0	0		BnaC01g27030D	306	138.742	0	0
BnaC01g27040D	432	253.183	39	2.74333		BnaC01g27040D	432	257.365	27	1.98427		BnaC01g27040D	432	262.819	22	1.5607
BnaC01g27050D	420	241.208	17.7802	1.31278		BnaC01g27050D	420	245.391	17.8565	1.37634		BnaC01g27050D	420	250.845	32.4122	2.40911
BnaC01g27060D	2190	2011.16	159.207	1.40982		BnaC01g27060D	2190	2015.28	121.307	1.13851		BnaC01g27060D	2190	2020.82	141.256	1.30327
BnaC01g27070D	600	421.157	18.9725	0.802282		BnaC01g27070D	600	425.329	17.5466	0.780292		BnaC01g27070D	600	430.819	12.7972	0.553825
BnaC01g27080D	78	34.3605	9	4.66478		BnaC01g27080D	78	37.5816	4	2.01313		BnaC01g27080D	78	34.8846	7	3.74125
BnaC01g27090D	771	592.157	0	0		BnaC01g27090D	771	596.284	0	0		BnaC01g27090D	771	601.819	0	0
BnaC01g27100D	303	127.751	3.5	0.487921		BnaC01g27100D	303	131.508	1.5	0.215739		BnaC01g27100D	303	135.963	0	0
BnaC01g27110D	615	436.157	150	6.12486		BnaC01g27110D	615	440.329	105	4.51025		BnaC01g27110D	615	445.819	122	5.10216
BnaC01g27120D	387	208.385	91.4366	7.8145		BnaC01g27120D	387	212.436	72.9185	6.49228		BnaC01g27120D	387	217.983	51.4016	4.39649
BnaC01g27130D	585	406.157	0	0		BnaC01g27130D	585	410.329	0	0		BnaC01g27130D	585	415.819	0	0
BnaC01g27140D	495	316.157	63	3.54883		BnaC01g27140D	495	320.365	52	3.07005		BnaC01g27140D	495	325.819	54	3.09009
BnaC01g27150D	1353	1174.16	162.577	2.46592		BnaC01g27150D	1353	1178.28	136.419	2.18984		BnaC01g27150D	1353	1183.82	192.365	3.02966
BnaA06g34110D	3420	3241.16	278.851	1.53221		BnaA06g34110D	3420	3245.28	265.272	1.54606		BnaA06g34110D	3420	3250.82	250.539	1.43693
BnaA06g34120D	357	179.011	0	0		BnaA06g34120D	357	182.981	0	0		BnaA06g34120D	357	188.182	1	0.0990774
BnaA06g34130D	357	179.011	1	0.0994871		BnaA06g34130D	357	182.981	2	0.206734		BnaA06g34130D	357	188.182	1	0.0990774
BnaA06g34140D	1254	1075.16	74.4539	1.23328		BnaA06g34140D	1254	1079.28	79.2208	1.38833		BnaA06g34140D	1254	1084.82	86.429	1.48544
BnaA06g34150D	939	760.157	29.0532	0.680672		BnaA06g34150D	939	764.284	23.1865	0.573811		BnaA06g34150D	939	769.819	43.1456	1.04496
BnaA06g34160D	642	463.157	497.73	19.1387		BnaA06g34160D	642	467.284	409.616	16.58		BnaA06g34160D	642	472.819	487.377	19.2187
BnaA06g34170D	1005	826.157	25	0.538921		BnaA06g34170D	1005	830.284	29.1975	0.66513		BnaA06g34170D	1005	835.819	22.1685	0.494513
BnaA06g34180D	852	673.157	131.954	3.49103		BnaA06g34180D	852	677.284	144.492	4.03516		BnaA06g34180D	852	682.819	137.529	3.75526
BnaA06g34190D	861	682.157	7	0.182752		BnaA06g34190D	861	686.284	11	0.303163		BnaA06g34190D	861	691.819	10	0.269501
BnaA06g34200D	888	709.157	0	0		BnaA06g34200D	888	713.284	0	0		BnaA06g34200D	888	718.819	0	0
BnaA06g34210D	939	760.157	40.9881	0.960288		BnaA06g34210D	939	764.284	59.1534	1.4639		BnaA06g34210D	939	769.819	52.9797	1.28314
BnaA06g34220D	1608	1429.16	0	0		BnaA06g34220D	1608	1433.28	0	0		BnaA06g34220D	1608	1438.82	3	0.0388748
BnaA06g34230D	330	152.931	0	0		BnaA06g34230D	330	156.797	0	0		BnaA06g34230D	330	161.776	0	0
BnaA06g34240D	885	706.157	4.09715	0.10333		BnaA06g34240D	885	710.284	1.03703	0.0276151		BnaA06g34240D	885	715.819	1.02029	0.026575
BnaA06g34250D	384	205.426	4	0.346778		BnaA06g34250D	384	209.478	3	0.270876		BnaA06g34250D	384	214.983	9	0.780533
BnaA06g34260D	1335	1156.16	25.3477	0.390453		BnaA06g34260D	1335	1160.28	16	0.260822		BnaA06g34260D	1335	1165.82	19.1258	0.305873
BnaA06g34270D	1221	1042.16	0	0		BnaA06g34270D	1221	1046.28	0	0		BnaA06g34270D	1221	1051.82	0	0
BnaA06g34280D	1332	1153.16	0	0		BnaA06g34280D	1332	1157.28	0	0		BnaA06g34280D	1332	1162.82	0	0
BnaA06g34290D	261	91.6126	11	2.13838		BnaA06g34290D	261	94.9352	14	2.78926		BnaA06g34290D	261	98.0745	10	1.90106
BnaA06g34300D	1782	1603.16	76.4885	0.849704		BnaA06g34300D	1782	1607.28	84.1268	0.989987		BnaA06g34300D	1782	1612.82	72.4953	0.838064
BnaA06g34310D	222	62.6395	0	0		BnaA06g34310D	222	65.3797	1	0.289298		BnaA06g34310D	222	67.0955	0	0
BnaA06g34320D	234	70.7174	954.182	240.299		BnaA06g34320D	234	73.9639	920.771	235.462		BnaA06g34320D	234	76.0662	698.264	171.151
BnaA06g34330D	1542	1363.16	0	0		BnaA06g34330D	1542	1367.28	0	0		BnaA06g34330D	1542	1372.82	0	0
BnaA06g34340D	1584	1405.16	176.678	2.23926		BnaA06g34340D	1584	1409.28	168.608	2.26291		BnaA06g34340D	1584	1414.82	124.982	1.64702
BnaA06g34350D	1200	1021.16	86.94	1.51626		BnaA06g34350D	1200	1025.28	124.758	2.30151		BnaA06g34350D	1200	1030.82	124.915	2.25936
BnaA06g34360D	783	604.157	2	0.058956		BnaA06g34360D	783	608.284	8	0.248755		BnaA06g34360D	783	613.819	5	0.151874
BnaA06g34370D	309	133.312	315	42.0813		BnaA06g34370D	309	136.976	281.462	38.8655		BnaA06g34370D	309	141.53	265.553	34.9828
BnaA06g34380D	1974	1795.16	0	0		BnaA06g34380D	1974	1799.28	1.0231	0.0107549		BnaA06g34380D	1974	1804.82	0	0
BnaA06g34390D	1335	1156.16	6.06909	0.0934876		BnaA06g34390D	1335	1160.28	6.0607	0.0987975		BnaA06g34390D	1335	1165.82	8.16901	0.130645
BnaA06g34400D	3381	3202.16	331.193	1.84199		BnaA06g34400D	3381	3206.28	330.556	1.94999		BnaA06g34400D	3381	3211.82	331.281	1.92309
BnaA06g34410D	408	229.255	0	0		BnaA06g34410D	408	233.391	1	0.0810409		BnaA06g34410D	408	238.869	0	0
BnaA06g34420D	429	250.208	14	0.996495		BnaA06g34420D	429	254.365	8	0.594867		BnaA06g34420D	429	259.845	9	0.645776
BnaA06g34430D	1827	1648.16	773.578	8.35898		BnaA06g34430D	1827	1652.28	659.802	7.55295		BnaA06g34430D	1827	1657.82	705.641	7.93596
BnaA06g34440D	864	685.157	3	0.0779792		BnaA06g34440D	864	689.284	2	0.0548807		BnaA06g34440D	864	694.819	3	0.0805012
BnaA06g34450D	1005	826.157	87.2	1.87976		BnaA06g34450D	1005	830.284	95.9231	2.18517		BnaA06g34450D	1005	835.819	70.4	1.57041
BnaA06g34460D	963	784.157	0	0		BnaA06g34460D	963	788.284	0	0		BnaA06g34460D	963	793.819	1.33221	0.03129
BnaA06g34470D	510	331.157	5	0.268896		BnaA06g34470D	510	335.365	0.264008	0.0148897		BnaA06g34470D	510	340.819	2	0.109411
BnaA06g34480D	1392	1213.16	88.8471	1.30429		BnaA06g34480D	1392	1217.28	70.5532	1.09626		BnaA06g34480D	1392	1222.82	65.5448	0.999376
BnaA06g34490D	1002	823.157	11.6984	0.2531		BnaA06g34490D	1002	827.284	8.22037	0.187942		BnaA06g34490D	1002	832.819	8	0.179099
BnaA06g34500D	3159	2980.16	62.4186	0.373012		BnaA06g34500D	3159	2984.28	55.8806	0.354168		BnaA06g34500D	3159	2989.82	34.5349	0.21536
BnaA06g34510D	948	769.157	0	0		BnaA06g34510D	948	773.284	0	0		BnaA06g34510D	948	778.819	0	0
BnaA06g34520D	414	235.255	0	0		BnaA06g34520D	414	239.391	0	0		BnaA06g34520D	414	244.869	0	0
BnaA06g34530D	2037	1858.16	81.0215	0.776543		BnaA06g34530D	2037	1862.28	75.5383	0.767201		BnaA06g34530D	2037	1867.82	99.6857	0.995064
BnaA06g34540D	2634	2455.16	143	1.0373		BnaA06g34540D	2634	2459.28	158.061	1.21564		BnaA06g34540D	2634	2464.82	121.049	0.915651
BnaA06g34550D	492	313.157	45	2.55916		BnaA06g34550D	492	317.365	37	2.20511		BnaA06g34550D	492	322.819	36	2.0792
BnaA06g34560D	195	46.4769	6	2.29912		BnaA06g34560D	195	49.2123	3	1.15302		BnaA06g34560D	195	48.8219	6	2.29134
BnaA06g34570D	1077	898.157	36	0.713835		BnaA06g34570D	1077	902.284	30.1961	0.632988		BnaA06g34570D	1077	907.819	41.2611	0.847413
BnaA06g34580D	1872	1693.16	284.131	2.9886		BnaA06g34580D	1872	1697.28	274.087	3.05437		BnaA06g34580D	1872	1702.82	245.04	2.683
BnaA06g34590D	516	337.157	2	0.105644		BnaA06g34590D	516	341.365	7	0.387852		BnaA06g34590D	516	346.819	4	0.215036
BnaA06g34600D	516	337.157	2	0.105644		BnaA06g34600D	516	341.365	7	0.387852		BnaA06g34600D	516	346.819	4	0.215036
BnaA06g34610D	513	334.157	1	0.0532963		BnaA06g34610D	513	338.365	2	0.111797		BnaA06g34610D	513	343.819	0	0
BnaA06g34620D	183	40.0686	257.154	114.298		BnaA06g34620D	183	42.481	224.287	99.8613		BnaA06g34620D	183	41.846	228.879	101.978
BnaA06g34630D	1971	1792.16	3	0.0298121		BnaA06g34630D	1971	1796.28	1	0.0105296		BnaA06g34630D	1971	1801.82	2	0.0206953
BnaA06g34640D	702	523.157	3	0.102126		BnaA06g34640D	702	527.284	6	0.215226		BnaA06g34640D	702	532.819	4.59508	0.160793
BnaA06g34650D	342	164.42	4	0.433263		BnaA06g34650D	342	168.438	5	0.561458		BnaA06g34650D	342	173.359	5	0.537743
BnaA06g34660D	423	244.208	0	0		BnaA06g34660D	423	248.391	0	0		BnaA06g34660D	423	253.845	0	0
BnaA06g34670D	2007	1828.16	1579	15.3821		BnaA06g34670D	2007	1832.28	1584.05	16.3517		BnaA06g34670D	2007	1837.82	1499.54	15.2128
BnaA06g34680D	165	31.0229	98	56.2588		BnaA06g34680D	165	33.8906	97	54.1353		BnaA06g34680D	165	32.2929	81	46.766
BnaA06g34690D	1395	1216.16	802.567	11.7527		BnaA06g34690D	1395	1220.28	762.426	11.8175		BnaA06g34690D	1395	1225.82	769.248	11.7002
BnaA06g34700D	2181	2002.16	2.08506	0.0185467		BnaA06g34700D	2181	2006.28	0	0		BnaA06g34700D	2181	2011.82	1.02968	0.00954258
BnaA06g34710D	1602	1423.16	30.2351	0.378361		BnaA06g34710D	1602	1427.28	39.2524	0.520168		BnaA06g34710D	1602	1432.82	36	0.468451
BnaA06g34720D	549	370.157	0	0		BnaA06g34720D	549	374.329	1.09312	0.0552333		BnaA06g34720D	549	379.819	0	0
BnaA06g34730D	861	682.157	6.31034	0.164747		BnaA06g34730D	861	686.284	8.82759	0.243291		BnaA06g34730D	861	691.819	8.10526	0.218438
BnaA06g34740D	1317	1138.16	248.094	3.88206		BnaA06g34740D	1317	1142.28	196.224	3.24912		BnaA06g34740D	1317	1147.82	192.023	3.11912
BnaA06g34750D	699	520.157	0	0		BnaA06g34750D	699	524.284	0	0		BnaA06g34750D	699	529.819	0	0
BnaA06g34760D	801	622.157	0	0		BnaA06g34760D	801	626.284	0	0		BnaA06g34760D	801	631.819	0	0
BnaA06g34770D	639	460.157	0	0		BnaA06g34770D	639	464.284	0	0		BnaA06g34770D	639	469.819	1	0.0396846
BnaA06g34780D	618	439.157	552.888	22.4215		BnaA06g34780D	618	443.329	421.907	18.0003		BnaA06g34780D	618	448.819	474.821	19.7248
BnaA06g34790D	1716	1537.16	531.036	6.15253		BnaA06g34790D	1716	1541.28	452.439	5.5522		BnaA06g34790D	1716	1546.82	439.288	5.29496
BnaA06g34800D	414	235.255	0	0		BnaA06g34800D	414	239.391	0	0		BnaA06g34800D	414	244.869	0	0
BnaA06g34810D	1719	1540.16	120.701	1.3957		BnaA06g34810D	1719	1544.28	114.564	1.40317		BnaA06g34810D	1719	1549.82	109.028	1.31162
BnaA06g34820D	432	253.183	5.24694	0.369079		BnaA06g34820D	432	257.365	4.4703	0.328529		BnaA06g34820D	432	262.819	4.9839	0.353563
BnaA06g34830D	525	346.157	0	0		BnaA06g34830D	525	350.365	0	0		BnaA06g34830D	525	355.819	0	0
BnaA06g34840D	543	364.157	70.4557	3.44568		BnaA06g34840D	543	368.365	72.1768	3.70601		BnaA06g34840D	543	373.819	56.878	2.83685
BnaA06g34850D	558	379.157	0	0		BnaA06g34850D	558	383.329	0	0		BnaA06g34850D	558	388.819	0	0
BnaA06g34860D	456	277.157	22	1.41366		BnaA06g34860D	456	281.365	30	2.01669		BnaA06g34860D	456	286.819	8	0.520038
BnaA06g34870D	318	141.631	0	0		BnaA06g34870D	318	145.419	1	0.130067		BnaA06g34870D	318	150.118	0	0
BnaA06g34880D	1695	1516.16	126.516	1.4861		BnaA06g34880D	1695	1520.28	139.109	1.73068		BnaA06g34880D	1695	1525.82	106.894	1.30618
BnaA06g34890D	2112	1933.16	0	0		BnaA06g34890D	2112	1937.28	0	0		BnaA06g34890D	2112	1942.82	0	0
BnaA06g34900D	2061	1882.16	0	0		BnaA06g34900D	2061	1886.28	0	0		BnaA06g34900D	2061	1891.82	0	0
BnaA06g34910D	855	676.157	28.4018	0.748077		BnaA06g34910D	855	680.284	27.3148	0.759443		BnaA06g34910D	855	685.819	37.367	1.01586
BnaA06g34920D	249	81.9411	17	3.69483		BnaA06g34920D	249	85.2494	15	3.32803		BnaA06g34920D	249	87.8458	9	1.91018
BnaA06g34930D	1464	1285.16	411.091	5.69678		BnaA06g34930D	1464	1289.28	354.056	5.19411		BnaA06g34930D	1464	1294.82	397.352	5.72162
BnaA06g34940D	2925	2746.16	195.197	1.26589		BnaA06g34940D	2925	2750.28	164.813	1.13345		BnaA06g34940D	2925	2755.82	177.05	1.19784
BnaA06g34950D	594	415.157	0	0		BnaA06g34950D	594	419.329	0	0		BnaA06g34950D	594	424.819	0	0
BnaA06g34960D	489	310.157	0	0		BnaA06g34960D	489	314.365	0	0		BnaA06g34960D	489	319.819	0	0
BnaA06g34970D	1689	1510.16	45	0.530686		BnaA06g34970D	1689	1514.28	40	0.499621		BnaA06g34970D	1689	1519.82	52	0.637917
BnaA06g34980D	423	244.208	0	0		BnaA06g34980D	423	248.391	0	0		BnaA06g34980D	423	253.845	0	0
BnaA06g34990D	141	22.256	0	0		BnaA06g34990D	141	23.6509	0	0		BnaA06g34990D	141	22.7139	0	0
BnaA06g35000D	651	472.157	0	0		BnaA06g35000D	651	476.284	7.875	0.312732		BnaA06g35000D	651	481.819	1	0.0386963
BnaA06g35010D	480	301.157	0	0		BnaA06g35010D	480	305.365	4	0.247758		BnaA06g35010D	480	310.819	0	0
BnaA06g35020D	864	685.157	0	0		BnaA06g35020D	864	689.284	0	0		BnaA06g35020D	864	694.819	0	0
BnaA06g35030D	804	625.157	16	0.455804		BnaA06g35030D	804	629.284	14	0.420794		BnaA06g35030D	804	634.819	12	0.352439
BnaA06g35040D	2031	1852.16	1	0.00961545		BnaA06g35040D	2031	1856.28	0	0		BnaA06g35040D	2031	1861.82	0	0
BnaA06g35050D	729	550.157	1441.63	46.6676		BnaA06g35050D	729	554.284	1421.24	48.4979		BnaA06g35050D	729	559.819	1406.7	46.8498
BnaA06g35060D	1212	1033.16	518.704	8.94131		BnaA06g35060D	1212	1037.28	544.706	9.93235		BnaA06g35060D	1212	1042.82	541.282	9.6776
BnaA06g35070D	2337	2158.16	44.065	0.363629		BnaA06g35070D	2337	2162.28	71.9796	0.629629		BnaA06g35070D	2337	2167.82	35.34	0.303946
BnaA06g35080D	573	394.157	0	0		BnaA06g35080D	573	398.329	0	0		BnaA06g35080D	573	403.819	0	0
BnaA06g35090D	2175	1996.16	1171	10.4474		BnaA06g35090D	2175	2000.28	1171	11.0727		BnaA06g35090D	2175	2005.82	988	9.18371
BnaA06g35100D	951	772.157	73.6681	1.69911		BnaA06g35100D	951	776.284	50.3878	1.2277		BnaA06g35100D	951	781.819	67.0264	1.59843
BnaA06g35110D	1554	1375.16	12.1555	0.157422		BnaA06g35110D	1554	1379.28	7	0.0959914		BnaA06g35110D	1554	1384.82	12.5714	0.169256
BnaA06g35120D	456	277.157	536.371	34.4657		BnaA06g35120D	456	281.365	419.87	28.2249		BnaA06g35120D	456	286.819	492.871	32.039
BnaA06g35130D	3408	3229.16	283	1.56079		BnaA06g35130D	3408	3233.28	283.291	1.65721		BnaA06g35130D	3408	3238.82	299.373	1.72337
BnaA06g35140D	1206	1027.16	63	1.09232		BnaA06g35140D	1206	1031.28	45.3055	0.830922		BnaA06g35140D	1206	1036.82	54	0.971055
BnaA06g35150D	1047	868.157	94.4231	1.93699		BnaA06g35150D	1047	872.284	96.4118	2.09055		BnaA06g35150D	1047	877.819	84	1.78413
BnaA06g35160D	693	514.157	367.08	12.7149		BnaA06g35160D	693	518.284	513.582	18.7426		BnaA06g35160D	693	523.819	489.733	17.4314
BnaA06g35170D	687	508.157	107.471	3.76651		BnaA06g35170D	687	512.284	134.694	4.97307		BnaA06g35170D	687	517.819	118.13	4.25341
BnaA06g35180D	1488	1309.16	555.21	7.55289		BnaA06g35180D	1488	1313.28	518.201	7.46324		BnaA06g35180D	1488	1318.82	604.433	8.54507
BnaA06g35190D	225	64.5541	8.88889	2.45229		BnaA06g35190D	225	67.3263	15	4.214		BnaA06g35190D	225	69.1799	2	0.539018
BnaA06g35200D	3069	2890.16	180.328	1.11119		BnaA06g35200D	3069	2894.28	175.843	1.14914		BnaA06g35200D	3069	2899.82	208.23	1.33883
BnaA06g35210D	1158	979.157	34.1648	0.621403		BnaA06g35210D	1158	983.284	36.875	0.709318		BnaA06g35210D	1158	988.819	27.3038	0.514824
BnaA06g35220D	1335	1156.16	85.1842	1.31217		BnaA06g35220D	1335	1160.28	99.4186	1.62066		BnaA06g35220D	1335	1165.82	93.2517	1.49135
BnaA06g35230D	1686	1507.16	82.2229	0.971588		BnaA06g35230D	1686	1511.28	80.4945	1.00741		BnaA06g35230D	1686	1516.82	98.8307	1.21482
BnaA06g35240D	1137	958.157	133	2.47208		BnaA06g35240D	1137	962.284	176	3.45937		BnaA06g35240D	1137	967.819	136	2.61998
BnaA06g35250D	1032	853.157	171.692	3.584		BnaA06g35250D	1032	857.284	158.358	3.49383		BnaA06g35250D	1032	862.819	131.211	2.83533
BnaA06g35260D	306	130.554	0	0		BnaA06g35260D	306	134.305	0	0		BnaA06g35260D	306	138.742	0	0
BnaA06g35270D	1665	1486.16	151.964	1.82106		BnaA06g35270D	1665	1490.28	145.602	1.84793		BnaA06g35270D	1665	1495.82	123.166	1.5352
BnaA06g35280D	732	553.157	0	0		BnaA06g35280D	732	557.284	0	0		BnaA06g35280D	732	562.819	1	0.0331272
BnaA06g35290D	1005	826.157	68.4255	1.47504		BnaA06g35290D	1005	830.284	60.262	1.37279		BnaA06g35290D	1005	835.819	53.2683	1.18825
BnaA06g35300D	498	319.157	30.3	1.69078		BnaA06g35300D	498	323.365	25	1.46229		BnaA06g35300D	498	328.819	29	1.64435
BnaA06g35310D	1347	1168.16	20.7472	0.316304		BnaA06g35310D	1347	1172.28	20.36	0.328498		BnaA06g35310D	1347	1177.82	34.401	0.54456
BnaA06g35320D	4791	4612.16	1112.99	4.2977		BnaA06g35320D	4791	4616.28	969.509	3.97235		BnaA06g35320D	4791	4621.82	996.915	4.02159
BnaA06g35330D	1047	868.157	1	0.0205139		BnaA06g35330D	1047	872.284	0	0		BnaA06g35330D	1047	877.819	0	0
BnaA06g35340D	696	517.157	0	0		BnaA06g35340D	696	521.284	0	0		BnaA06g35340D	696	526.819	0	0
BnaA06g35350D	1044	865.157	0	0		BnaA06g35350D	1044	869.284	0	0		BnaA06g35350D	1044	874.819	0	0
BnaA06g35360D	849	670.157	47.2304	1.25514		BnaA06g35360D	849	674.284	27	0.757371		BnaA06g35360D	849	679.819	31	0.850201
BnaA06g35370D	501	322.157	16.9219	0.93547		BnaA06g35370D	501	326.365	14	0.811357		BnaA06g35370D	501	331.819	13	0.730458
BnaA06g35380D	1248	1069.16	130.596	2.17538		BnaA06g35380D	1248	1073.28	124.192	2.1886		BnaA06g35380D	1248	1078.82	131.724	2.27651
BnaA06g35390D	540	361.157	1294.13	63.8159		BnaA06g35390D	540	365.365	1062.96	55.0272		BnaA06g35390D	540	370.819	831.215	41.7931
BnaA06g35400D	591	412.157	0	0		BnaA06g35400D	591	416.329	0	0		BnaA06g35400D	591	421.819	0	0
BnaA06g35410D	783	604.157	0	0		BnaA06g35410D	783	608.284	1	0.0310943		BnaA06g35410D	783	613.819	0	0
BnaA06g35420D	450	271.157	0	0		BnaA06g35420D	450	275.365	1	0.0686876		BnaA06g35420D	450	280.819	2	0.132787
BnaA06g35430D	759	580.157	1.39567	0.0428435		BnaA06g35430D	759	584.284	0	0		BnaA06g35430D	759	589.819	0	0
BnaA06g35440D	378	199.507	433.8	38.724		BnaA06g35440D	378	203.56	338.481	31.4507		BnaA06g35440D	378	209.026	413.619	36.8938
BnaA06g35450D	1626	1447.16	18.2571	0.22468		BnaA06g35450D	1626	1451.28	16.7742	0.218614		BnaA06g35450D	1626	1456.82	10.3922	0.133
BnaA06g35460D	363	184.774	90.3673	8.70998		BnaA06g35460D	363	188.795	125	12.523		BnaA06g35460D	363	194.125	80.3478	7.71695
BnaA06g35470D	1005	826.157	267.234	5.76073		BnaA06g35470D	1005	830.284	253.322	5.77078		BnaA06g35470D	1005	835.819	237.147	5.29004
BnaA06g35480D	666	487.157	102.797	3.75803		BnaA06g35480D	666	491.284	104.898	4.03853		BnaA06g35480D	666	496.819	94.1637	3.53377
BnaA06g35490D	1209	1030.16	34.7114	0.600089		BnaA06g35490D	1209	1034.28	30.8846	0.564794		BnaA06g35490D	1209	1039.82	34.7113	0.622396
BnaC08g21390D	981	802.157	0	0		BnaC08g21390D	981	806.284	0	0		BnaC08g21390D	981	811.819	0	0
BnaC08g21400D	312	136.038	0	0		BnaC08g21400D	312	139.822	0	0		BnaC08g21400D	312	144.386	0	0
BnaC08g21410D	411	232.255	0	0		BnaC08g21410D	411	236.391	1.24636	0.0997243		BnaC08g21410D	411	241.869	0	0
BnaC08g21420D	1005	826.157	0	0		BnaC08g21420D	1005	830.284	0	0		BnaC08g21420D	1005	835.819	0	0
BnaC08g21430D	306	130.554	0	0		BnaC08g21430D	306	134.305	0	0		BnaC08g21430D	306	138.742	0	0
BnaC08g21440D	519	340.157	0	0		BnaC08g21440D	519	344.365	0	0		BnaC08g21440D	519	349.819	0	0
BnaC08g21450D	1422	1243.16	102.726	1.47164		BnaC08g21450D	1422	1247.28	75.5381	1.14548		BnaC08g21450D	1422	1252.82	81.4184	1.21168
BnaC08g21460D	423	244.208	8	0.583416		BnaC08g21460D	423	248.391	6	0.456882		BnaC08g21460D	423	253.845	3	0.220346
BnaC08g21470D	1512	1333.16	77	1.02862		BnaC08g21470D	1512	1337.28	66	0.933487		BnaC08g21470D	1512	1342.82	71	0.985811
BnaC08g21480D	441	262.157	825.814	56.1007		BnaC08g21480D	441	266.365	868.174	61.6477		BnaC08g21480D	441	271.819	814.309	55.8551
BnaC08g21490D	660	481.157	30	1.11041		BnaC08g21490D	660	485.284	23	0.896437		BnaC08g21490D	660	490.819	23	0.873694
BnaC08g21500D	1068	889.157	312.306	6.25533		BnaC08g21500D	1068	893.284	318.721	6.74853		BnaC08g21500D	1068	898.819	229.644	4.7636
BnaC08g21510D	1053	874.157	1	0.0203731		BnaC08g21510D	1053	878.284	0	0		BnaC08g21510D	1053	883.819	0	0
BnaC08g21520D	219	60.5891	0	0		BnaC08g21520D	219	63.3234	0	0		BnaC08g21520D	219	64.8977	0	0
BnaC08g21530D	171	33.7854	0	0		BnaC08g21530D	171	36.6207	0	0		BnaC08g21530D	171	35.2948	0	0
BnaC08g21540D	549	370.157	0	0		BnaC08g21540D	549	374.329	1	0.0505283		BnaC08g21540D	549	379.819	1	0.0490881
BnaC08g21550D	1392	1213.16	1	0.0146802		BnaC08g21550D	1392	1217.28	1	0.015538		BnaC08g21550D	1392	1222.82	1	0.0152472
BnaC08g21560D	1218	1039.16	145.281	2.48985		BnaC08g21560D	1218	1043.28	166.369	3.01619		BnaC08g21560D	1218	1048.82	125.88	2.23774
BnaC08g21570D	1587	1408.16	0	0		BnaC08g21570D	1587	1412.28	5	0.0669631		BnaC08g21570D	1587	1417.82	1	0.0131502
BnaC08g21580D	1134	955.157	1	0.0186454		BnaC08g21580D	1134	959.284	0	0		BnaC08g21580D	1134	964.819	1	0.0193244
BnaC08g21590D	279	106.579	0	0		BnaC08g21590D	279	109.986	0	0		BnaC08g21590D	279	113.779	0	0
BnaC08g21600D	1002	823.157	131.102	2.83644		BnaC08g21600D	1002	827.284	76.3893	1.74649		BnaC08g21600D	1002	832.819	97.2548	2.17727
BnaC08g21610D	975	796.157	29.7699	0.665927		BnaC08g21610D	975	800.284	23.2805	0.550219		BnaC08g21610D	975	805.819	34	0.786673
BnaC08g21620D	3090	2911.16	294.987	1.80461		BnaC08g21620D	3090	2915.28	277.972	1.80347		BnaC08g21620D	3090	2920.82	224.601	1.43371
BnaC08g21630D	633	454.157	1	0.039214		BnaC08g21630D	633	458.284	1	0.0412718		BnaC08g21630D	633	463.819	0	0
BnaC08g21640D	489	310.157	25.1572	1.44454		BnaC08g21640D	489	314.365	21.2039	1.27576		BnaC08g21640D	489	319.819	15	0.874461
BnaC08g21650D	66	29.029	0	0		BnaC08g21650D	66	32.7722	0	0		BnaC08g21650D	66	28.6769	0	0
BnaC08g21660D	465	286.157	1.12405	0.0699568		BnaC08g21660D	465	290.365	2.22765	0.145107		BnaC08g21660D	465	295.819	1.17377	0.0739796
BnaC08g21670D	243	77.455	4.09516	0.941607		BnaC08g21670D	243	80.773	0	0		BnaC08g21670D	243	83.0738	1.08405	0.243298
BnaC08g21680D	1029	850.157	1	0.0209483		BnaC08g21680D	1029	854.284	2	0.0442808		BnaC08g21680D	1029	859.819	1	0.0216843
BnaC08g21690D	93	34.6923	0	0		BnaC08g21690D	93	38.4892	0	0		BnaC08g21690D	93	32.2969	0	0
BnaC08g21700D	39	13.8056	0	0		BnaC08g21700D	39	18.5217	0	0		BnaC08g21700D	39	15.6333	0	0
BnaC08g21710D	363	184.774	0	0		BnaC08g21710D	363	188.795	1	0.100184		BnaC08g21710D	363	194.125	0	0
BnaC08g21720D	756	577.157	1	0.030857		BnaC08g21720D	756	581.284	0	0		BnaC08g21720D	756	586.819	0	0
BnaC08g21730D	681	502.157	0	0		BnaC08g21730D	681	506.284	0	0		BnaC08g21730D	681	511.819	0	0
BnaC08g21740D	552	373.157	0	0		BnaC08g21740D	552	377.329	0	0		BnaC08g21740D	552	382.819	0	0
BnaC08g21750D	1212	1033.16	23.997	0.413654		BnaC08g21750D	1212	1037.28	19.1207	0.348653		BnaC08g21750D	1212	1042.82	23.6038	0.422014
BnaC08g21760D	270	99.1866	0	0		BnaC08g21760D	270	102.468	0	0		BnaC08g21760D	270	105.963	0	0
BnaC08g21770D	513	334.157	47.0312	2.50659		BnaC08g21770D	513	338.365	61.297	3.42643		BnaC08g21770D	513	343.819	62.1919	3.37254
BnaC08g21780D	5628	5449.16	1577.15	5.15456		BnaC08g21780D	5628	5453.28	1514.82	5.254		BnaC08g21780D	5628	5458.82	1431.52	4.88934
BnaC08g21790D	870	691.157	50	1.28837		BnaC08g21790D	870	695.284	56	1.5234		BnaC08g21790D	870	700.819	43	1.14397
BnaC08g21800D	828	649.157	104.274	2.86071		BnaC08g21800D	828	653.284	120.933	3.50132		BnaC08g21800D	828	658.819	96.2716	2.72449
BnaC08g21810D	345	167.288	0	0		BnaC08g21810D	345	171.387	0	0		BnaC08g21810D	345	176.307	0	0
BnaC08g21820D	1236	1057.16	1	0.0168464		BnaC08g21820D	1236	1061.28	0	0		BnaC08g21820D	1236	1066.82	0	0
BnaC08g21830D	273	101.718	0	0		BnaC08g21830D	273	104.946	0	0		BnaC08g21830D	273	108.497	0	0
BnaC08g21840D	729	550.157	0	0		BnaC08g21840D	729	554.284	0	0		BnaC08g21840D	729	559.819	0	0
BnaC08g21850D	555	376.157	0	0		BnaC08g21850D	555	380.329	0	0		BnaC08g21850D	555	385.819	0	0
BnaC08g21860D	378	199.507	0	0		BnaC08g21860D	378	203.56	0	0		BnaC08g21860D	378	209.026	0	0
BnaC08g21870D	1071	892.157	0	0		BnaC08g21870D	1071	896.284	0	0		BnaC08g21870D	1071	901.819	0	0
BnaC08g21880D	1386	1207.16	0	0		BnaC08g21880D	1386	1211.28	1	0.015615		BnaC08g21880D	1386	1216.82	1	0.0153224
BnaC08g21890D	360	181.885	0	0		BnaC08g21890D	360	185.852	0	0		BnaC08g21890D	360	191.144	0	0
BnaC08g21900D	732	553.157	0	0		BnaC08g21900D	732	557.284	0	0		BnaC08g21900D	732	562.819	0	0
BnaC08g21910D	690	511.157	4	0.139365		BnaC08g21910D	690	515.284	6	0.220238		BnaC08g21910D	690	520.819	3	0.107396
BnaC08g21920D	636	457.157	0	0		BnaC08g21920D	636	461.284	0	0		BnaC08g21920D	636	466.819	0	0
BnaC08g21930D	585	406.157	0	0		BnaC08g21930D	585	410.329	0	0		BnaC08g21930D	585	415.819	0	0
BnaC08g21940D	513	334.157	30	1.59889		BnaC08g21940D	513	338.365	31	1.73286		BnaC08g21940D	513	343.819	34	1.84375
BnaC08g21950D	336	158.697	0	0		BnaC08g21950D	336	162.588	0	0		BnaC08g21950D	336	167.529	0	0
BnaC08g21960D	546	367.157	12	0.582073		BnaC08g21960D	546	371.329	6	0.305619		BnaC08g21960D	546	376.819	16	0.791663
BnaC08g21970D	525	346.157	0	0		BnaC08g21970D	525	350.365	0	0		BnaC08g21970D	525	355.819	0	0
BnaC08g21980D	630	451.157	0	0		BnaC08g21980D	630	455.284	0	0		BnaC08g21980D	630	460.819	0	0
BnaC08g21990D	4920	4741.16	1488.75	5.59224		BnaC08g21990D	4920	4745.28	1267.88	5.05365		BnaC08g21990D	4920	4750.82	1366.29	5.36202
BnaC08g22000D	999	820.157	9.21075	0.200007		BnaC08g22000D	999	824.284	11.0612	0.253812		BnaC08g22000D	999	829.819	18.1114	0.406932
BnaC08g22010D	504	325.157	39.2941	2.1522		BnaC08g22010D	504	329.365	12.0175	0.690116		BnaC08g22010D	504	334.819	28.3111	1.57652
BnaC08g22020D	240	75.197	6	1.42101		BnaC08g22020D	240	78.3689	3	0.724045		BnaC08g22020D	240	80.6326	7	1.6186
BnaC08g22030D	471	292.157	0	0		BnaC08g22030D	471	296.365	0	0		BnaC08g22030D	471	301.819	0	0
BnaC08g04100D	2961	2782.16	329.685	2.1104		BnaC08g04100D	2961	2786.28	320.835	2.17793		BnaC08g04100D	2961	2791.82	301.58	2.01404
BnaC08g04110D	1134	955.157	121.124	2.25841		BnaC08g04110D	1134	959.284	95.2637	1.87831		BnaC08g04110D	1134	964.819	122.802	2.37309
BnaC08g04120D	192	44.7099	0	0		BnaC08g04120D	192	47.5469	0	0		BnaC08g04120D	192	47.1326	0	0
BnaC08g04130D	1305	1126.16	7.71647	0.12203		BnaC08g04130D	1305	1130.28	5.75336	0.0962769		BnaC08g04130D	1305	1135.82	5.79584	0.0951394
BnaC08g04140D	507	328.157	43	2.33364		BnaC08g04140D	507	332.365	44	2.50394		BnaC08g04140D	507	337.819	33	1.82131
BnaC08g04150D	123	18.6784	0	0		BnaC08g04150D	123	18.495	0	0		BnaC08g04150D	123	17.2895	0	0
BnaC08g04160D	231	68.6616	0	0		BnaC08g04160D	231	71.7957	0	0		BnaC08g04160D	231	73.7239	0	0
BnaC08g04170D	249	81.9411	0	0		BnaC08g04170D	249	85.2494	0	0		BnaC08g04170D	249	87.8458	0	0
BnaC08g04180D	450	271.157	0	0		BnaC08g04180D	450	275.365	0	0		BnaC08g04180D	450	280.819	0	0
BnaC08g04190D	522	343.157	0	0		BnaC08g04190D	522	347.365	0	0		BnaC08g04190D	522	352.819	0	0
BnaC08g04200D	834	655.157	0	0		BnaC08g04200D	834	659.284	0	0		BnaC08g04200D	834	664.819	0	0
BnaC08g04210D	423	244.208	0	0		BnaC08g04210D	423	248.391	0	0		BnaC08g04210D	423	253.845	0	0
BnaC08g04220D	552	373.157	0	0		BnaC08g04220D	552	377.329	0	0		BnaC08g04220D	552	382.819	0	0
BnaC08g04230D	324	147.323	0	0		BnaC08g04230D	324	151.03	0	0		BnaC08g04230D	324	155.904	0	0
BnaC08g04240D	468	289.157	10	0.615905		BnaC08g04240D	468	293.365	6	0.386839		BnaC08g04240D	468	298.819	6.18404	0.385849
BnaC08g04250D	135	20.577	0	0		BnaC08g04250D	135	21.6906	0	0		BnaC08g04250D	135	20.9117	0	0
BnaC08g04260D	846	667.157	76.9908	2.05522		BnaC08g04260D	846	671.284	67.7578	1.90915		BnaC08g04260D	846	676.819	62.6549	1.72598
BnaC08g04270D	1038	859.157	0	0		BnaC08g04270D	1038	863.284	0	0		BnaC08g04270D	1038	868.819	0	0
BnaC08g04280D	738	559.157	0	0		BnaC08g04280D	738	563.284	0	0		BnaC08g04280D	738	568.819	0	0
BnaC08g04290D	1329	1150.16	229	3.5459		BnaC08g04290D	1329	1154.28	218	3.57217		BnaC08g04290D	1329	1159.82	237	3.80988
BnaC08g04300D	375	196.546	0	0		BnaC08g04300D	375	200.64	0	0		BnaC08g04300D	375	206.026	0	0
BnaC08g04310D	537	358.157	0	0		BnaC08g04310D	537	362.365	0	0		BnaC08g04310D	537	367.819	0	0
BnaC08g04320D	1191	1012.16	5	0.0879771		BnaC08g04320D	1191	1016.28	9	0.1675		BnaC08g04320D	1191	1021.82	4	0.0729859
BnaC08g04330D	489	310.157	0	0		BnaC08g04330D	489	314.365	0	0		BnaC08g04330D	489	319.819	0	0
BnaC08g04340D	1377	1198.16	87.619	1.30236		BnaC08g04340D	1377	1202.28	105.603	1.66133		BnaC08g04340D	1377	1207.82	80.8633	1.24825
BnaC08g04350D	264	94.1247	0	0		BnaC08g04350D	264	97.5048	0	0		BnaC08g04350D	264	100.68	0	0
BnaC08g04360D	1119	940.157	0	0		BnaC08g04360D	1119	944.284	2	0.0400604		BnaC08g04360D	1119	949.819	0	0
BnaC08g04370D	399	220.322	0	0		BnaC08g04370D	399	224.436	0	0		BnaC08g04370D	399	229.916	0	0
BnaC08g04380D	285	111.729	0	0		BnaC08g04380D	285	115.128	0	0		BnaC08g04380D	285	119.231	0	0
BnaC08g04390D	330	152.931	1	0.116453		BnaC08g04390D	330	156.797	1	0.120628		BnaC08g04390D	330	161.776	1	0.115249
BnaC08g04400D	297	122.341	133	19.361		BnaC08g04400D	297	126.032	113	16.9585		BnaC08g04400D	297	130.272	154	22.0406
BnaC08g04410D	219	60.5891	0	0		BnaC08g04410D	219	63.3234	0	0		BnaC08g04410D	219	64.8977	0	0
BnaC08g04420D	270	99.1866	0	0		BnaC08g04420D	270	102.468	0	0		BnaC08g04420D	270	105.963	0	0
BnaC08g04430D	237	72.8904	0	0		BnaC08g04430D	237	76.0999	0	0		BnaC08g04430D	237	78.326	0	0
BnaC08g04440D	177	36.9521	0	0		BnaC08g04440D	177	39.51	0	0		BnaC08g04440D	177	38.4513	0	0
BnaC08g04450D	246	79.5856	0	0		BnaC08g04450D	246	83.0636	0	0		BnaC08g04450D	246	85.4471	2	0.436401
BnaC08g04460D	144	23.3489	0	0		BnaC08g04460D	144	24.7894	0	0		BnaC08g04460D	144	24.0283	0	0
BnaC08g04470D	783	604.157	1026.57	30.2612		BnaC08g04470D	783	608.284	909.812	28.29		BnaC08g04470D	783	613.819	918.891	27.9111
BnaC08g04480D	363	184.774	0	0		BnaC08g04480D	363	188.795	0	0		BnaC08g04480D	363	194.125	0	0
BnaC08g04490D	174	35.3969	0	0		BnaC08g04490D	174	37.9807	0	0		BnaC08g04490D	174	36.8931	0	0
BnaC08g04500D	924	745.157	0	0		BnaC08g04500D	924	749.284	0	0		BnaC08g04500D	924	754.819	0	0
BnaC08g04510D	468	289.157	0	0		BnaC08g04510D	468	293.365	0	0		BnaC08g04510D	468	298.819	0	0
BnaC08g04520D	315	138.843	0	0		BnaC08g04520D	315	142.608	0	0		BnaC08g04520D	315	147.298	0	0
BnaC08g04530D	351	173.152	0	0		BnaC08g04530D	351	177.108	0	0		BnaC08g04530D	351	182.2	0	0
BnaC08g04540D	1287	1108.16	332.667	5.34634		BnaC08g04540D	1287	1112.28	334.591	5.68966		BnaC08g04540D	1287	1117.82	297.987	4.97026
BnaC08g04550D	1185	1006.16	2	0.0354007		BnaC08g04550D	1185	1010.28	4	0.0748866		BnaC08g04550D	1185	1015.82	2	0.0367085
BnaC08g04560D	387	208.385	0	0		BnaC08g04560D	387	212.436	0	0		BnaC08g04560D	387	217.983	0	0
BnaC08g04570D	246	79.5856	6	1.34265		BnaC08g04570D	246	83.0636	3.2	0.728664		BnaC08g04570D	246	85.4471	3.33333	0.727334
BnaC08g04580D	240	75.197	490.634	116.2		BnaC08g04580D	240	78.3689	483.448	116.679		BnaC08g04580D	240	80.6326	554.43	128.2
BnaC04g03740D	1521	1342.16	84.8884	1.1264		BnaC04g03740D	1521	1346.28	98.7378	1.38719		BnaC04g03740D	1521	1351.82	96.0977	1.3254
BnaC04g03730D	1524	1345.16	2	0.0264792		BnaC04g03730D	1524	1349.28	3.00553	0.0421313		BnaC04g03730D	1524	1354.82	0	0
BnaC04g03720D	1701	1522.16	0	0		BnaC04g03720D	1701	1526.28	3	0.037177		BnaC04g03720D	1701	1531.82	5	0.0608577
BnaC04g03710D	372	193.605	60.5041	5.56565		BnaC04g03710D	372	197.68	48.5676	4.64699		BnaC04g03710D	372	203.026	59.3741	5.45254
BnaC04g03700D	879	700.157	142.056	3.61337		BnaC04g03700D	879	704.284	154.172	4.14044		BnaC04g03700D	879	709.819	135.423	3.55711
BnaC04g03690D	1734	1555.16	31	0.355005		BnaC04g03690D	1734	1559.28	25	0.303251		BnaC04g03690D	1734	1564.82	24	0.285957
BnaC04g03680D	1200	1021.16	99.8298	1.74107		BnaC04g03680D	1200	1025.28	97	1.78943		BnaC04g03680D	1200	1030.82	119	2.15237
BnaC04g03670D	1050	871.157	504.286	10.3093		BnaC04g03670D	1050	875.284	538.893	11.6451		BnaC04g03670D	1050	880.819	485.417	10.275
BnaC04g03660D	552	373.157	0	0		BnaC04g03660D	552	377.329	0	0		BnaC04g03660D	552	382.819	0	0
BnaC04g03650D	360	181.885	44	4.30828		BnaC04g03650D	360	185.852	48	4.88498		BnaC04g03650D	360	191.144	47	4.58448
BnaC04g03640D	729	550.157	0	0		BnaC04g03640D	729	554.284	0	0		BnaC04g03640D	729	559.819	0	0
BnaC04g03630D	558	379.157	0	0		BnaC04g03630D	558	383.329	0	0		BnaC04g03630D	558	388.819	0	0
BnaC04g03620D	492	313.157	0	0		BnaC04g03620D	492	317.365	0	0		BnaC04g03620D	492	322.819	0	0
BnaC04g03610D	408	229.255	16	1.24294		BnaC04g03610D	408	233.391	21	1.70186		BnaC04g03610D	408	238.869	18	1.40496
BnaC04g03600D	543	364.157	0	0		BnaC04g03600D	543	368.365	0	0		BnaC04g03600D	543	373.819	0	0
BnaC04g03590D	1386	1207.16	73.5652	1.08532		BnaC04g03590D	1386	1211.28	70.8333	1.10606		BnaC04g03590D	1386	1216.82	68.8696	1.05525
BnaC04g03580D	1044	865.157	98.5135	2.02791		BnaC04g03580D	1044	869.284	95.5175	2.0783		BnaC04g03580D	1044	874.819	95.5396	2.03619
BnaC04g03570D	237	72.8904	5	1.22165		BnaC04g03570D	237	76.0999	11	2.73399		BnaC04g03570D	237	78.326	11	2.61842
BnaC04g03560D	1215	1036.16	0	0		BnaC04g03560D	1215	1040.28	0	0		BnaC04g03560D	1215	1045.82	0	0
BnaC04g03550D	1215	1036.16	0	0		BnaC04g03550D	1215	1040.28	0	0		BnaC04g03550D	1215	1045.82	0	0
BnaC04g03540D	1197	1018.16	0	0		BnaC04g03540D	1197	1022.28	0	0		BnaC04g03540D	1197	1027.82	0	0
BnaC04g03530D	495	316.157	0	0		BnaC04g03530D	495	320.365	0	0		BnaC04g03530D	495	325.819	0	0
BnaC04g03520D	126	19.044	0	0		BnaC04g03520D	126	19.3108	0	0		BnaC04g03520D	126	18.0168	0	0
BnaC04g03510D	405	226.278	0	0		BnaC04g03510D	405	230.391	0	0		BnaC04g03510D	405	235.869	0	0
BnaC04g03500D	540	361.157	0	0		BnaC04g03500D	540	365.365	0	0		BnaC04g03500D	540	370.819	0	0
BnaC04g03490D	1137	958.157	0	0		BnaC04g03490D	1137	962.284	0	0		BnaC04g03490D	1137	967.819	0	0
BnaC04g03480D	690	511.157	0	0		BnaC04g03480D	690	515.284	0	0		BnaC04g03480D	690	520.819	0	0
BnaC04g03470D	363	184.774	40.4577	3.89948		BnaC04g03470D	363	188.795	43.1111	4.31903		BnaC04g03470D	363	194.125	49.3737	4.74207
BnaC04g03460D	1023	844.157	76	1.60339		BnaC04g03460D	1023	848.284	75	1.67228		BnaC04g03460D	1023	853.819	71.8114	1.56813
BnaC04g03450D	1299	1120.16	0	0		BnaC04g03450D	1299	1124.28	0	0		BnaC04g03450D	1299	1129.82	0	0
BnaC04g03440D	1209	1030.16	0	0		BnaC04g03440D	1209	1034.28	0	0		BnaC04g03440D	1209	1039.82	0	0
BnaC04g03430D	1260	1081.16	184.05	3.03176		BnaC04g03430D	1260	1085.28	158.702	2.76584		BnaC04g03430D	1260	1090.82	147.233	2.51656
BnaC04g03420D	1284	1105.16	585.618	9.43709		BnaC04g03420D	1284	1109.28	785.586	13.3949		BnaC04g03420D	1284	1114.82	685.724	11.4683
BnaC04g03410D	1344	1165.16	30	0.458548		BnaC04g03410D	1344	1169.28	22	0.355869		BnaC04g03410D	1344	1174.82	17	0.269793
BnaC04g03400D	1785	1606.16	632.469	7.01292		BnaC04g03400D	1785	1610.28	555.047	6.51952		BnaC04g03400D	1785	1615.82	669.234	7.72214
BnaC04g03390D	1134	955.157	207.238	3.86404		BnaC04g03390D	1134	959.284	211.637	4.17285		BnaC04g03390D	1134	964.819	208.779	4.03454
BnaC04g03380D	1365	1186.16	88.3323	1.32625		BnaC04g03380D	1365	1190.28	83.2522	1.32292		BnaC04g03380D	1365	1195.82	75.9838	1.1847
BnaC04g03370D	1152	973.157	5	0.0915029		BnaC04g03370D	1152	977.284	4	0.0774153		BnaC04g03370D	1152	982.819	1	0.0189705
BnaC04g03360D	372	193.605	6	0.551928		BnaC04g03360D	372	197.68	4	0.382723		BnaC04g03360D	372	203.026	1	0.0918337
BnaC04g03350D	729	550.157	1332.49	43.1346		BnaC04g03350D	729	554.284	1325.58	45.2335		BnaC04g03350D	729	559.819	1333.86	44.4239
BnaC04g03340D	1335	1156.16	3841.42	59.1729		BnaC04g03340D	1335	1160.28	3731.59	60.8299		BnaC04g03340D	1335	1165.82	3777.67	60.4152
BnaC04g03330D	789	610.157	3	0.0875643		BnaC04g03330D	789	614.284	2	0.0615813		BnaC04g03330D	789	619.819	2	0.0601614
BnaC04g03320D	1800	1621.16	402.635	4.42318		BnaC04g03320D	1800	1625.28	375.912	4.37467		BnaC04g03320D	1800	1630.82	380.981	4.35562
BnaC04g03310D	330	152.931	2	0.232906		BnaC04g03310D	330	156.797	0	0		BnaC04g03310D	330	161.776	0.5	0.0576245
BnaC04g03300D	648	469.157	194.363	7.37806		BnaC04g03300D	648	473.284	166.953	6.67207		BnaC04g03300D	648	478.819	157.691	6.14029
BnaC04g03290D	1497	1318.16	72.066	0.973667		BnaC04g03290D	1497	1322.28	49.832	0.712806		BnaC04g03290D	1497	1327.82	44.7026	0.627692
BnaC04g03280D	303	127.751	0	0		BnaC04g03280D	303	131.508	0	0		BnaC04g03280D	303	135.963	0	0
BnaC04g03270D	597	418.157	0	0		BnaC04g03270D	597	422.329	0	0		BnaC04g03270D	597	427.819	0	0
BnaC04g03260D	1539	1360.16	30	0.392807		BnaC04g03260D	1539	1364.28	44	0.610008		BnaC04g03260D	1539	1369.82	26	0.353886
BnaC04g03250D	1452	1273.16	242.47	3.39175		BnaC04g03250D	1452	1277.28	213.163	3.15654		BnaC04g03250D	1452	1282.82	208.143	3.02517
BnaC04g03240D	1374	1195.16	0	0		BnaC04g03240D	1374	1199.28	0	0		BnaC04g03240D	1374	1204.82	0	0
BnaC04g03230D	1362	1183.16	694.544	10.4545		BnaC04g03230D	1362	1187.28	679.724	10.8284		BnaC04g03230D	1362	1192.82	671.872	10.5018
BnaC04g03220D	852	673.157	432.34	11.4382		BnaC04g03220D	852	677.284	453.071	12.6527		BnaC04g03220D	852	682.819	381.375	10.4136
BnaC04g03210D	618	439.157	0	0		BnaC04g03210D	618	443.329	0	0		BnaC04g03210D	618	448.819	1	0.0415415
BnaC04g03200D	891	712.157	1	0.0250076		BnaC04g03200D	891	716.284	5	0.13203		BnaC04g03200D	891	721.819	3	0.07749
BnaC04g03190D	276	104.209	2	0.3418		BnaC04g03190D	276	107.436	0	0		BnaC04g03190D	276	111.124	6	1.00669
BnaC04g03180D	681	502.157	831.823	29.5012		BnaC04g03180D	681	506.284	541.603	20.2337		BnaC04g03180D	681	511.819	795.067	28.9628
BnaC04g03170D	1185	1006.16	0	0		BnaC04g03170D	1185	1010.28	0	0		BnaC04g03170D	1185	1015.82	0	0
BnaC04g03160D	1182	1003.16	0	0		BnaC04g03160D	1182	1007.28	0	0		BnaC04g03160D	1182	1012.82	0	0
BnaC04g03150D	429	250.208	0	0		BnaC04g03150D	429	254.365	0	0		BnaC04g03150D	429	259.845	0	0
BnaC04g03140D	1617	1438.16	2.52974	0.0313269		BnaC04g03140D	1617	1442.28	3.69924	0.0485121		BnaC04g03140D	1617	1447.82	5.09347	0.0655922
BnaC04g03130D	1182	1003.16	0	0		BnaC04g03130D	1182	1007.28	0	0		BnaC04g03130D	1182	1012.82	0	0
BnaC04g03120D	1350	1171.16	18	0.273719		BnaC04g03120D	1350	1175.28	39	0.627639		BnaC04g03120D	1350	1180.82	13	0.205264
BnaC04g03110D	1356	1177.16	0	0		BnaC04g03110D	1356	1181.28	0	0		BnaC04g03110D	1356	1186.82	0	0
BnaC04g03100D	2547	2368.16	246.437	1.85329		BnaC04g03100D	2547	2372.28	327.719	2.6129		BnaC04g03100D	2547	2377.82	246.294	1.9312
BnaC04g03090D	630	451.157	261.41	10.3191		BnaC04g03090D	630	455.284	293	12.1723		BnaC04g03090D	630	460.819	255.986	10.3571
BnaC04g03080D	1179	1000.16	284.052	5.05798		BnaC04g03080D	1179	1004.28	253.271	4.76999		BnaC04g03080D	1179	1009.82	203.409	3.75561
BnaC04g03070D	1254	1075.16	686	11.3632		BnaC04g03070D	1254	1079.28	718	12.5828		BnaC04g03070D	1254	1084.82	724	12.4433
BnaC04g03060D	546	367.157	70	3.39542		BnaC04g03060D	546	371.329	47	2.39402		BnaC04g03060D	546	376.819	45	2.22655
BnaC04g03050D	1179	1000.16	972.023	17.3084		BnaC04g03050D	1179	1004.28	872.327	16.429		BnaC04g03050D	1179	1009.82	835.433	15.4248
BnaC04g03040D	330	152.931	0	0		BnaC04g03040D	330	156.797	0	0		BnaC04g03040D	330	161.776	0	0
BnaC04g03030D	1200	1021.16	470.612	8.20763		BnaC04g03030D	1200	1025.28	388.955	7.17534		BnaC04g03030D	1200	1030.82	375.811	6.79735
BnaC04g03020D	228	66.5014	0	0		BnaC04g03020D	228	69.5274	0	0		BnaC04g03020D	228	71.4157	0	0
BnaC04g03010D	957	778.157	2046.14	46.8292		BnaC04g03010D	957	782.284	1827.65	44.1892		BnaC04g03010D	957	787.819	1751.65	41.4546
BnaC04g03000D	444	265.157	0	0		BnaC04g03000D	444	269.365	0	0		BnaC04g03000D	444	274.819	0	0
BnaC04g02990D	267	96.6965	227.908	41.9755		BnaC04g02990D	267	99.9807	257.109	48.6396		BnaC04g02990D	267	103.266	198.692	35.8735
BnaC04g02980D	2400	2221.16	39.5304	0.316956		BnaC04g02980D	2400	2225.28	32	0.27199		BnaC04g02980D	2400	2230.82	40	0.334309
BnaC04g02970D	2082	1903.16	147	1.37559		BnaC04g02970D	2082	1907.28	175	1.73544		BnaC04g02970D	2082	1912.82	176.684	1.72217
BnaC04g02960D	816	637.157	1	0.0279512		BnaC04g02960D	816	641.284	0	0		BnaC04g02960D	816	646.819	2	0.0576501
BnaC04g02950D	477	298.157	0	0		BnaC04g02950D	477	302.365	0	0		BnaC04g02950D	477	307.819	0	0
BnaC04g02940D	1146	967.157	6	0.110485		BnaC04g02940D	1146	971.284	5	0.097367		BnaC04g02940D	1146	976.819	5	0.0954353
BnaC04g02930D	408	229.255	575.571	44.7123		BnaC04g02930D	408	233.391	493.245	39.973		BnaC04g02930D	408	238.869	551.566	43.0516
BnaC04g02920D	5745	5566.16	1289.39	4.12549		BnaC04g02920D	5745	5570.28	1215.34	4.12675		BnaC04g02920D	5745	5575.82	1148.04	3.83885
BnaC04g02910D	1839	1660.16	194.011	2.08125		BnaC04g02910D	1839	1664.28	174.366	1.98162		BnaC04g02910D	1839	1669.82	145.812	1.62809
BnaC04g02900D	1104	925.157	0	0		BnaC04g02900D	1104	929.284	0	0		BnaC04g02900D	1104	934.819	0	0
BnaC04g02890D	1587	1408.16	465.536	5.88775		BnaC04g02890D	1587	1412.28	418.77	5.60843		BnaC04g02890D	1587	1417.82	420.252	5.52639
BnaC04g02880D	549	370.157	6209.79	298.771		BnaC04g02880D	549	374.329	5309.82	268.296		BnaC04g02880D	549	379.819	5399.67	265.06
BnaC04g02870D	1512	1333.16	64.1892	0.857488		BnaC04g02870D	1512	1337.28	52.0811	0.736621		BnaC04g02870D	1512	1342.82	62.549	0.868472
BnaC04g02860D	1146	967.157	65.658	1.20903		BnaC04g02860D	1146	971.284	103.311	2.01181		BnaC04g02860D	1146	976.819	87.0976	1.66244
BnaC04g02850D	453	274.157	1.09311	0.0710091		BnaC04g02850D	453	278.365	1.04178	0.0707864		BnaC04g02850D	453	283.819	0	0
BnaC04g02840D	1641	1462.16	80.342	0.978579		BnaC04g02840D	1641	1466.28	126.689	1.63422		BnaC04g02840D	1641	1471.82	107.902	1.36688
BnaC04g02830D	93	34.6923	0	0		BnaC04g02830D	93	38.4892	0	0		BnaC04g02830D	93	32.2969	0	0
BnaC04g02820D	1008	829.157	0	0		BnaC04g02820D	1008	833.284	0	0		BnaC04g02820D	1008	838.819	0	0
BnaC04g02810D	189	43.0821	0	0		BnaC04g02810D	189	45.8735	0	0		BnaC04g02810D	189	45.4811	0	0
BnaC04g02800D	3327	3148.16	0	0		BnaC04g02800D	3327	3152.28	0	0		BnaC04g02800D	3327	3157.82	0	0
BnaC04g02790D	1236	1057.16	13	0.219004		BnaC04g02790D	1236	1061.28	26	0.463372		BnaC04g02790D	1236	1066.82	9.03834	0.157961
BnaC04g02780D	978	799.157	224.821	5.01017		BnaC04g02780D	978	803.284	233.334	5.49411		BnaC04g02780D	978	808.819	198.508	4.57594
BnaC04g02770D	2760	2581.16	903.614	6.2347		BnaC04g02770D	2760	2585.28	877.747	6.42169		BnaC04g02770D	2760	2590.82	832.644	5.99204
BnaC04g02760D	2790	2611.16	32.2888	0.220225		BnaC04g02760D	2790	2615.28	43.4958	0.314569		BnaC04g02760D	2790	2620.82	19.0063	0.135211
BnaC04g02750D	936	757.157	0	0		BnaC04g02750D	936	761.284	0	0		BnaC04g02750D	936	766.819	0	0
BnaC04g02740D	642	463.157	323.047	12.4218		BnaC04g02740D	642	467.284	346.607	14.0296		BnaC04g02740D	642	472.819	397.196	15.6626
BnaC04g02730D	957	778.157	280.715	6.4246		BnaC04g02730D	957	782.284	287.142	6.94257		BnaC04g02730D	957	787.819	303.537	7.18354
BnaC04g02720D	849	670.157	47	1.24902		BnaC04g02720D	849	674.284	41	1.15008		BnaC04g02720D	849	679.819	20	0.548516
BnaC03g30200D	1134	955.157	6	0.111873		BnaC03g30200D	1134	959.284	9	0.177453		BnaC03g30200D	1134	964.819	6	0.115947
BnaC03g30210D	2001	1822.16	13	0.127059		BnaC03g30210D	2001	1826.28	19.1157	0.197975		BnaC03g30210D	2001	1831.82	27.3869	0.278749
BnaC03g30220D	501	322.157	2.8745	0.158907		BnaC03g30220D	501	326.365	6.49936	0.376664		BnaC03g30220D	501	331.819	4.90715	0.275728
BnaC03g30230D	696	517.157	535.509	18.4413		BnaC03g30230D	696	521.284	521.591	18.9253		BnaC03g30230D	696	526.819	448.249	15.8639
BnaC03g30240D	1875	1696.16	611.405	6.41964		BnaC03g30240D	1875	1700.28	544.759	6.05998		BnaC03g30240D	1875	1705.82	637.334	6.96605
BnaC03g30250D	570	391.157	5695.87	259.332		BnaC03g30250D	570	395.329	5692.05	272.332		BnaC03g30250D	570	400.819	6122.7	284.805
BnaC03g30260D	411	232.255	138	10.5818		BnaC03g30260D	411	236.391	168	13.4421		BnaC03g30260D	411	241.869	106	8.17104
BnaC03g30270D	339	161.584	0	0		BnaC03g30270D	339	165.555	0	0		BnaC03g30270D	339	170.394	0	0
BnaC03g30280D	366	187.7	0	0		BnaC03g30280D	366	191.719	0	0		BnaC03g30280D	366	197.105	0	0
BnaC03g30290D	555	376.157	1	0.0473455		BnaC03g30290D	555	380.329	0	0		BnaC03g30290D	555	385.819	0	0
BnaC03g30300D	303	127.751	11.5	1.60317		BnaC03g30300D	303	131.508	10.5	1.51017		BnaC03g30300D	303	135.963	9.5	1.30273
BnaC03g30310D	573	394.157	0	0		BnaC03g30310D	573	398.329	0	0		BnaC03g30310D	573	403.819	1	0.0461707
BnaC03g30320D	378	199.507	0	0		BnaC03g30320D	378	203.56	1	0.0929171		BnaC03g30320D	378	209.026	0	0
BnaC03g30330D	594	415.157	2	0.0857957		BnaC03g30330D	594	419.329	0	0		BnaC03g30330D	594	424.819	0	0
BnaC03g30340D	474	295.157	0	0		BnaC03g30340D	474	299.365	0	0		BnaC03g30340D	474	304.819	0	0
BnaC03g30350D	1509	1330.16	1	0.0133889		BnaC03g30350D	1509	1334.28	2	0.0283511		BnaC03g30350D	1509	1339.82	0	0
BnaC03g30360D	2661	2482.16	1134.48	8.13982		BnaC03g30360D	2661	2486.28	1095.53	8.33419		BnaC03g30360D	2661	2491.82	1026.8	7.68284
BnaC03g30370D	960	781.157	0	0		BnaC03g30370D	960	785.284	0	0		BnaC03g30370D	960	790.819	0	0
BnaC03g30380D	675	496.157	0	0		BnaC03g30380D	675	500.284	0	0		BnaC03g30380D	675	505.819	0	0
BnaC03g30390D	150	24.8083	0	0		BnaC03g30390D	150	27.0098	0	0		BnaC03g30390D	150	25.8882	0	0
BnaC03g30400D	660	481.157	88	3.25719		BnaC03g30400D	660	485.284	76	2.96214		BnaC03g30400D	660	490.819	81	3.07692
BnaC03g30410D	969	790.157	0	0		BnaC03g30410D	969	794.284	0	0		BnaC03g30410D	969	799.819	0	0
BnaC03g30420D	987	808.157	0	0		BnaC03g30420D	987	812.284	0	0		BnaC03g30420D	987	817.819	0	0
BnaC03g30430D	699	520.157	0	0		BnaC03g30430D	699	524.284	0	0		BnaC03g30430D	699	529.819	0	0
BnaC03g30440D	420	241.208	0	0		BnaC03g30440D	420	245.391	0	0		BnaC03g30440D	420	250.845	0	0
BnaC03g30450D	1077	898.157	3	0.0594862		BnaC03g30450D	1077	902.284	0	0		BnaC03g30450D	1077	907.819	1	0.0205378
BnaC03g30460D	1476	1297.16	129.196	1.77379		BnaC03g30460D	1476	1301.28	95.7721	1.39205		BnaC03g30460D	1476	1306.82	116.313	1.65945
BnaC03g30470D	597	418.157	0	0		BnaC03g30470D	597	422.329	3.63636	0.162856		BnaC03g30470D	597	427.819	6.85714	0.298838
BnaC03g30480D	1260	1081.16	0	0		BnaC03g30480D	1260	1085.28	0	0		BnaC03g30480D	1260	1090.82	0	0
BnaC03g30490D	852	673.157	0	0		BnaC03g30490D	852	677.284	0	0		BnaC03g30490D	852	682.819	0	0
BnaC03g30500D	1362	1183.16	1874.05	28.2089		BnaC03g30500D	1362	1187.28	1921.83	30.6159		BnaC03g30500D	1362	1192.82	1869.81	29.2264
BnaC03g30510D	1257	1078.16	3134.38	51.7747		BnaC03g30510D	1257	1082.28	3269	57.1297		BnaC03g30510D	1257	1087.82	3020.47	51.7691
BnaC03g30520D	117	17.8116	8.5485	8.54742		BnaC03g30520D	117	17.2808	16.963	18.5663		BnaC03g30520D	117	15.4799	9.40296	11.3253
BnaC03g30530D	2310	2131.16	2.66667	0.0222844		BnaC03g30530D	2310	2135.28	1	0.00885793		BnaC03g30530D	2310	2140.82	1	0.00870909
BnaC03g30540D	891	712.157	0	0		BnaC03g30540D	891	716.284	0	0		BnaC03g30540D	891	721.819	0	0
BnaC03g30550D	1596	1417.16	565.823	7.11066		BnaC03g30550D	1596	1421.28	513.808	6.83766		BnaC03g30550D	1596	1426.82	476.987	6.2329
BnaC03g30560D	255	86.7672	0	0		BnaC03g30560D	255	89.954	0	0		BnaC03g30560D	255	92.9551	0	0
BnaC03g30570D	915	736.157	3	0.0725769		BnaC03g30570D	915	740.284	0	0		BnaC03g30570D	915	745.819	3	0.0749965
BnaC03g30580D	525	346.157	0	0		BnaC03g30580D	525	350.365	2	0.107968		BnaC03g30580D	525	355.819	0	0
BnaC03g30590D	441	262.157	3.39906	0.230912		BnaC03g30590D	441	266.365	4.27434	0.303514		BnaC03g30590D	441	271.819	2	0.137184
BnaC03g30600D	1014	835.157	105	2.23908		BnaC03g30600D	1014	839.284	90	2.02825		BnaC03g30600D	1014	844.819	101	2.229
BnaC03g30610D	1155	976.157	183.022	3.33911		BnaC03g30610D	1155	980.284	208.142	4.01602		BnaC03g30610D	1155	985.819	209.114	3.95493
BnaC03g30620D	252	84.3844	25	5.27625		BnaC03g30620D	252	87.6849	21	4.52983		BnaC03g30620D	252	90.3918	15	3.09396
BnaC03g30630D	2415	2236.16	4	0.031857		BnaC03g30630D	2415	2240.28	2.6434	0.0223176		BnaC03g30630D	2415	2245.82	0	0
BnaC03g30640D	1065	886.157	6.19933	0.12459		BnaC03g30640D	1065	890.284	5.49519	0.116746		BnaC03g30640D	1065	895.819	11.225	0.233624
BnaC03g30650D	258	89.1006	0	0		BnaC03g30650D	258	92.4047	0	0		BnaC03g30650D	258	95.4593	0	0
BnaC03g30660D	552	373.157	0	0		BnaC03g30660D	552	377.329	1	0.0501266		BnaC03g30660D	552	382.819	0	0
BnaC03g30670D	1365	1186.16	154.544	2.32037		BnaC03g30670D	1365	1190.28	153.032	2.43175		BnaC03g30670D	1365	1195.82	177.087	2.76104
BnaC03g30680D	1626	1447.16	253.55	3.1203		BnaC03g30680D	1626	1451.28	264.925	3.4527		BnaC03g30680D	1626	1456.82	239.981	3.07132
BnaC03g30690D	1410	1231.16	12.6074	0.182373		BnaC03g30690D	1410	1235.28	13.5675	0.207741		BnaC03g30690D	1410	1240.82	25.089	0.376988
BnaC03g30700D	159	28.5841	1	0.623051		BnaC03g30700D	159	31.1609	2	1.21397		BnaC03g30700D	159	29.7853	0	0
BnaC03g30710D	1353	1174.16	5	0.0758388		BnaC03g30710D	1353	1178.28	4	0.0642093		BnaC03g30710D	1353	1183.82	6	0.0944972
BnaC03g30720D	396	217.322	183.916	15.0717		BnaC03g30720D	396	221.436	167	14.2645		BnaC03g30720D	396	226.916	219.352	18.0231
BnaC03g30730D	231	68.6616	0	0		BnaC03g30730D	231	71.7957	0	0		BnaC03g30730D	231	73.7239	0	0
BnaC03g30740D	330	152.931	0	0		BnaC03g30740D	330	156.797	0	0		BnaC03g30740D	330	161.776	0	0
BnaC03g30750D	2499	2320.16	256.541	1.96918		BnaC03g30750D	2499	2324.28	252.308	2.05319		BnaC03g30750D	2499	2329.82	223.07	1.78514
BnaC03g30760D	492	313.157	5	0.284352		BnaC03g30760D	492	317.365	3	0.178793		BnaC03g30760D	492	322.819	5	0.288778
BnaC03g30770D	1146	967.157	0	0		BnaC03g30770D	1146	971.284	0	0		BnaC03g30770D	1146	976.819	0	0
BnaC03g30780D	567	388.157	0	0		BnaC03g30780D	567	392.329	0	0		BnaC03g30780D	567	397.819	0	0
BnaC03g30790D	327	150.084	0	0		BnaC03g30790D	327	153.938	0	0		BnaC03g30790D	327	158.841	0	0
BnaC03g30800D	60	24.5231	0	0		BnaC03g30800D	60	28.7432	0	0		BnaC03g30800D	60	25.322	0	0
BnaC03g30810D	912	733.157	0	0		BnaC03g30810D	912	737.284	0	0		BnaC03g30810D	912	742.819	0	0
BnaC03g30820D	387	208.385	342.919	29.3071		BnaC03g30820D	387	212.436	319.5	28.4466		BnaC03g30820D	387	217.983	369.486	31.603
BnaC03g30830D	915	736.157	63.3752	1.53319		BnaC03g30830D	915	740.284	71.7617	1.83351		BnaC03g30830D	915	745.819	73.6007	1.83993
BnaC03g30840D	756	577.157	1012.07	31.2294		BnaC03g30840D	756	581.284	881.449	28.6812		BnaC03g30840D	756	586.819	1016.75	32.3045
[truncated: 99,549 more rows]
